# Supplementary material for: Association of Human iPSC Gene Signatures and X Chromosome Dosage with Two Distinct Cardiac Differentiation Trajectories
Source: Stem Cell Reports. 2019 Oct 24;13(5):924–38. doi: 10.1016/j.stemcr.2019.09.011 (PMC6895695; doi:10.1016/j.stemcr.2019.09.011)
Supplement: Table S1. Characterization of Cellular Heterogeneity in iPSC-CVPC Samples, Related to Figure 1 — (A) Subject information for participants in iPSCORE for which iPSCs were used for iPSC-CVPC differentiation. (B) Table linking identifiers for iPSCORE participants with iPSC-CVPC differentiations and metrics of differentiation outcome. (C) Table describing the number of lines and subjects for each attempted differentiation. (D) Antibodies used for fluorescence-activated cell sorting and immunofluorescence. (E) Table linking identifiers for iPSC and iPSC-CVPC genomic data. (F) Generated molecular data. (G) scRNA-seq features for each sequenced single cell. (H) Table describing observed beat scores and structure scores for iPSC-CVPC differentiations. [file mmc2.xlsx]

## Sheet: Table S1A
iPSCORE_ID	Subject_UUID	Family_ID	Twin_ID_dbGap	Twin_type_dbGap	Father_subject_ID_dbGap	Mother_subject_ID_dbGap	Sex	Age_at_enrollment	Self.reported_Race.Ethnicity	Recorded_Ethnicity_Grouping	Most_similar_1KGP_population	Cardiac phenotype
iPSCORE_1_1	eb79f47b-d933-4144-8d61-83104493418e	1	0	0	1_001	ced86967-63fe-4cf5-ad91-d57c0e991522	Female	58	Hispanic / Caucasian	Multiple ethnicities reported	EUR
iPSCORE_1_10	5eefb852-e78f-4acb-b19e-5220cf41693a	1	0	0	89dfb325-b613-4d76-a45f-945d21e170aa	1_004	Female	30	Hispanic	Hispanic	EUR
iPSCORE_1_11	8cc554f2-a5d2-4b44-94e8-0dfe3e300734	1	0	0	89dfb325-b613-4d76-a45f-945d21e170aa	1_004	Female	34	Hispanic	Hispanic	EUR
iPSCORE_1_13	4dea55b7-22ec-4274-9813-81eaa4f382e0	1	0	0	1_002	1_003	Male	58	Black	African American	AFR
iPSCORE_1_14	e562a8bc-cc91-46fe-ba2f-aa8ab62fefe9	1	0	0	1_002	1_007	Female	42	African American	African American	AFR
iPSCORE_1_2	5d86bbdd-4854-449f-b99d-0d04d0ce4ee8	1	0	0	1_001	ced86967-63fe-4cf5-ad91-d57c0e991522	Female	61	Hispanic	Hispanic	EUR
iPSCORE_1_3	2f63f491-a9f2-4177-b2a1-c3d21ed9c247	1	0	0	1_001	ced86967-63fe-4cf5-ad91-d57c0e991522	Female	57	Mexican	Hispanic	EUR
iPSCORE_1_5	a140d6d1-9fbf-4645-a083-b870bf2f0f67	1	0	0	1_001	ced86967-63fe-4cf5-ad91-d57c0e991522	Female	53	Mexican American	Multiple ethnicities reported	EUR
iPSCORE_1_7	b846beb8-f53c-4b69-bd2e-901dc53ce8bb	1	0	0	1_001	ced86967-63fe-4cf5-ad91-d57c0e991522	Male	52	White Hispanic	Multiple ethnicities reported	EUR
iPSCORE_1_8	6740411e-0edd-4097-9880-dbcdceb087ea	1	0	0	1_005	5d86bbdd-4854-449f-b99d-0d04d0ce4ee8	Female	21	Hispanic	Hispanic	EUR
iPSCORE_10_1	d1a68069-eb49-411a-9652-98f5834c4d73	10	0	0	49e6ade9-4681-4533-9665-39362a71f43a	639f158b-0cf7-47a2-bbd7-7599437df15c	Female	40	Caucasian	European	EUR
iPSCORE_10_2	f8d3cea0-5f3f-4298-b4a9-145571ba840e	10	0	0	49e6ade9-4681-4533-9665-39362a71f43a	639f158b-0cf7-47a2-bbd7-7599437df15c	Female	27	White	European	EUR
iPSCORE_10_3	639f158b-0cf7-47a2-bbd7-7599437df15c	10	0	0	0	0	Female	64	Caucasian / Asian*	Multiple ethnicities reported	EUR
iPSCORE_10_4	49e6ade9-4681-4533-9665-39362a71f43a	10	0	0	0	0	Male	68	White	European	EUR
iPSCORE_100_1	35bdd022-52cd-43e0-a658-3ea802787462	100	0	0	0	0	Female	39	Caucasian	European	EUR
iPSCORE_101_1	92516175-d525-442e-bd5a-816a1962d37d	101	0	0	0	0	Male	39	White	European	EUR
iPSCORE_102_1	11c5e9cc-f702-4c47-91fd-201346ab5a3c	102	0	0	0	0	Female	53	Caucasian	European	EUR
iPSCORE_103_1	7ecf080d-4d17-4023-b024-85a5942d55fe	103	25	MZ	103_001	103_002	Female	70	Caucasian	European	EUR
iPSCORE_104_1	5f5c5255-f41b-46eb-a9bd-7130515e3efc	104	0	0	0	0	Female	49	Caucasian	European	EUR
iPSCORE_105_1	a314e30d-7fb4-4f68-860f-1ac1f3bdac07	105	4	MZ	105_001	105_002	Male	31	White	European	EUR
iPSCORE_106_1	dc7b36c7-6492-4585-a072-10894fac10a0	106	7	MZ	106_001	106_002	Male	76	White	European	EUR
iPSCORE_107_1	a77d48d0-a1a9-4f2c-ae14-ed6a952163bc	107	0	0	0	0	Female	62	White	European	EUR
iPSCORE_109_1	ca59d6be-7978-4817-b54e-435674502b0d	109	15	MZ	109_001	109_002	Female	73	White	European	EUR
iPSCORE_11_1	b7af5d94-4b4a-4130-94ee-fc1f23c5824a	11	0	0	11_001	201da1fb-3779-4344-af69-6e3bf1c58261	Female	44	Asian	Asian	EAS
iPSCORE_11_3	bfee9a02-5ec3-4e11-a8e2-ebd47623caa0	11	0	0	11_001	201da1fb-3779-4344-af69-6e3bf1c58261	Female	47	Filipino	Asian	EAS
iPSCORE_11_4	201da1fb-3779-4344-af69-6e3bf1c58261	11	0	0	0	0	Female	74	Filipino	Asian	EAS
iPSCORE_110_1	e3c5435b-935b-45a3-847a-fd754cbc7b90	110	0	0	0	0	Female	48	Caucasian	European	EUR
iPSCORE_111_1	c99ef20e-a237-47af-95bc-15550378bbd5	111	18	MZ	111_001	111_002	Female	55	White	European	EUR
iPSCORE_112_1	993b2a06-29d5-45bb-acc6-baccc2bdda08	112	0	DZ	112_001	112_002	Male	43	Caucasian	European	EUR
iPSCORE_113_1	fdfddc05-516f-4408-83a3-731309a5bbb9	113	0	0	0	0	Female	52	White	European	EUR
iPSCORE_114_1	df0c32e3-d5f4-4b46-90e0-7eeb8d014c96	114	20	MZ	114_001	114_002	Male	53	White	European	EUR
iPSCORE_115_1	c3bb6245-5d1b-4dbc-8b16-b0ca47472e91	115	21	MZ	115_001	115_002	Female	37	White	European	EUR
iPSCORE_116_1	03346cae-a4f3-4481-92ff-d76db0c82468	116	0	0	0	0	Female	56	Caucasian	European	EUR
iPSCORE_117_1	ce67e934-e752-4d69-b212-007c655a7590	117	22	MZ	117_001	117_002	Female	38	White	European	EUR
iPSCORE_118_1	24b6d716-c623-4c33-bc31-f1a40452e9fc	118	0	0	0	0	Male	44	White	European	EUR
iPSCORE_12_2	aaf0f250-d1af-444f-941b-9d165e1bc2b6	12	0	0	0c0a6edd-427f-4882-acfd-d21456416649	d6172ad1-6cf8-41af-a88e-26c43ebe2464	Male	23	Pacific Islander	Asian	EAS
iPSCORE_12_3	d6172ad1-6cf8-41af-a88e-26c43ebe2464	12	0	0	0	0	Female	54	Filipino	Asian	EAS
iPSCORE_12_4	0c0a6edd-427f-4882-acfd-d21456416649	12	0	0	0	0	Male	53	Filipino	Asian	EAS
iPSCORE_120_1	90e8222f-2a97-4a3c-9517-fbd7626122fd	120	0	0	0	0	Male	26	White	European	EUR
iPSCORE_13_1	f0173728-58cb-4d7d-b28d-02355b49b9ed	13	6	MZ	bd4643a6-9742-4a25-8029-a967cc2a84c7	a385666a-9318-47a1-8884-3a4cd2d897ef	Female	53	White	European	EUR
iPSCORE_13_2	5595871f-2997-41d2-b749-6ad518e89bd4	13	6	MZ	bd4643a6-9742-4a25-8029-a967cc2a84c7	a385666a-9318-47a1-8884-3a4cd2d897ef	Female	53	White	European	EUR
iPSCORE_13_3	bd4643a6-9742-4a25-8029-a967cc2a84c7	13	0	0	0	0	Male	80	White	European	EUR
iPSCORE_13_4	a385666a-9318-47a1-8884-3a4cd2d897ef	13	0	0	0	0	Female	76	White	European	EUR
iPSCORE_14_1	2fdcaed0-53ec-419b-8779-6a826d8c10bb	14	0	DZ	14_001	d3608f01-38c7-499b-bce3-772f747b3042	Female	40	White	European	EUR
iPSCORE_14_2	24a05048-39b7-4e5a-b4cc-2543d4186748	14	0	DZ	14_001	d3608f01-38c7-499b-bce3-772f747b3042	Female	40	White	European	EUR
iPSCORE_14_3	46f471f8-8860-428a-8880-74e0fe670b17	14	0	0	14_001	d3608f01-38c7-499b-bce3-772f747b3042	Male	44	White	European	EUR
iPSCORE_15_1	ed143b7b-3236-415d-b8a2-bed63489f372	15	0	0	15_001	2a5dd220-7333-4e3f-b523-23f571da6f85	Male	55	White	European	EUR
iPSCORE_15_2	88338579-5e7e-4de7-a3cc-bf2eb308aa9f	15	0	0	15_001	2a5dd220-7333-4e3f-b523-23f571da6f85	Male	51	White	European	EUR
iPSCORE_15_3	17e14381-d098-400d-a4c8-9e635a55293a	15	0	0	15_001	2a5dd220-7333-4e3f-b523-23f571da6f85	Male	47	White	European	EUR
iPSCORE_16_1	97f20ecc-a17b-4d10-b689-908f5b9f3ddc	16	0	0	0	0	Male	51	Asian	Indian	SAS
iPSCORE_16_2	1efcbc5a-723d-4d7d-90d7-82a3f231c5fa	16	0	0	0	0	Female	47	Asian / Indian	Multiple ethnicities reported	SAS	Danon disease
iPSCORE_16_3	83a1b295-b907-4233-b0a8-df753b2cee16	16	0	0	97f20ecc-a17b-4d10-b689-908f5b9f3ddc	1efcbc5a-723d-4d7d-90d7-82a3f231c5fa	Male	15	Indian*	Indian	SAS	Danon disease
iPSCORE_17_1	8c9ce6f6-06f6-4d70-885a-3c07d3ef8f91	17	0	0	0	0	Female	53	Caucasian	European	EUR
iPSCORE_17_2	1c858ef3-c305-4c6e-a3ac-594e9b9b98b2	17	0	0	0	0	Male	66	Japanese	Asian	EAS
iPSCORE_17_3	59ba8d64-a92b-4ae2-bcb4-847de2fdf1dd	17	0	0	1c858ef3-c305-4c6e-a3ac-594e9b9b98b2	8c9ce6f6-06f6-4d70-885a-3c07d3ef8f91	Male	18	Japanese American	Multiple ethnicities reported	EUR
iPSCORE_18_1	7df93333-f21c-4775-8679-c2518e05bce4	18	0	0	5482a5d3-6f16-483b-9c14-ca2f838d6af9	d15cdce3-1f22-4224-8ae3-0ff1b878e111	Male	33	Filipino	Asian	EAS
iPSCORE_18_2	d15cdce3-1f22-4224-8ae3-0ff1b878e111	18	0	0	0	0	Female	64	Asian	Asian	EAS
iPSCORE_18_3	5482a5d3-6f16-483b-9c14-ca2f838d6af9	18	0	0	0	0	Male	70	Filipino	Asian	EAS
iPSCORE_19_1	fc1dff0a-6a95-42fe-9dc4-362e27330bf9	19	0	0	19_001	19_002	Female	88	White	European	EUR
iPSCORE_19_2	4f2a904d-793c-4db7-b1da-39d1aaeb1d01	19	0	0	19_001	19_002	Female	86	White	European	EUR
iPSCORE_2_1	f772212a-cd98-40f9-bdcd-e75740c1f6be	2	0	0	f549b5fa-a6c0-49fb-8a07-dda4f72ff076	e932e556-59a6-4f70-9b4c-ef5f69dac3ce	Female	18	White	European	EUR
iPSCORE_2_11	5b8ca416-c75e-4341-b160-3b9be09f6ef5	2	0	0	de9c74e8-d399-465e-92cd-904a0e323bca	2_001	Female	20	White	European	EUR
iPSCORE_2_2	83dacb11-4180-4807-b099-05fd1561a722	2	0	0	f549b5fa-a6c0-49fb-8a07-dda4f72ff076	e932e556-59a6-4f70-9b4c-ef5f69dac3ce	Female	21	Caucasian / Chinese	Multiple ethnicities reported	EUR	Prolonged QT
iPSCORE_2_3	e932e556-59a6-4f70-9b4c-ef5f69dac3ce	2	0	0	6a784dd7-9c48-4841-93f9-930b9de49cc4	ae3637d4-493e-482e-bc48-6915e30ffb9c	Female	48	White / Chinese	Multiple ethnicities reported	EAS	Prolonged QT
iPSCORE_2_4	bd04a8cc-5d63-45bc-a2cc-91b0c7cb6e01	2	0	0	6a784dd7-9c48-4841-93f9-930b9de49cc4	ae3637d4-493e-482e-bc48-6915e30ffb9c	Female	47	Asian / Caucasian	Multiple ethnicities reported	EAS
iPSCORE_2_5	2a81d225-42f6-43cf-904a-be64bf3fd2d7	2	0	0	6a784dd7-9c48-4841-93f9-930b9de49cc4	ae3637d4-493e-482e-bc48-6915e30ffb9c	Female	45	Caucasian / Asian	Multiple ethnicities reported	EAS	Prolonged QT
iPSCORE_2_6	ae3637d4-493e-482e-bc48-6915e30ffb9c	2	0	0	0	0	Female	74	Caucasian	European	EUR
iPSCORE_2_7	6a784dd7-9c48-4841-93f9-930b9de49cc4	2	0	0	0	0	Male	77	Chinese	Asian	EAS	Prolonged QT
iPSCORE_2_8	de9c74e8-d399-465e-92cd-904a0e323bca	2	0	0	6a784dd7-9c48-4841-93f9-930b9de49cc4	ae3637d4-493e-482e-bc48-6915e30ffb9c	Male	50	Caucasian	European	EUR	Prolonged QT
iPSCORE_2_9	f549b5fa-a6c0-49fb-8a07-dda4f72ff076	2	0	0	0	0	Male	52	Caucasian	European	EUR
iPSCORE_20_1	b86c786d-f8d8-4e6b-9504-95f8f4c807e0	20	0	0	20_001	20_002	Female	70	Caucasian	European	EUR
iPSCORE_20_2	26a78ad0-744c-4399-853f-4fd0fd2b7c14	20	0	0	20_001	20_002	Female	61	White	European	EUR
iPSCORE_20_3	64c58f58-a121-413d-8257-294b229dd4c0	20	0	0	20_001	20_002	Female	67	Caucasian	European	EUR
iPSCORE_21_2	f378e99d-b59e-43a6-ae60-5b2b180209c3	21	0	0	0	0	Female	47	Caucasian*	European	EUR
iPSCORE_21_3	cfd3b543-2da8-4262-ae36-7ee27c0b5c6b	21	0	0	9b16fb9b-2d3c-41cb-8512-e3b5aa332e2a	f378e99d-b59e-43a6-ae60-5b2b180209c3	Male	15	Caucasian*	European	EUR
iPSCORE_22_1	1a8bce86-bd08-4d39-9e63-9448e6326f29	22	0	0	22_001	22_002	Female	26	Caucasian/Japanese	Multiple ethnicities reported	EUR
iPSCORE_22_2	ecc872f3-1dab-4076-a08b-f186d17805b7	22	0	0	22_001	22_002	Male	30	Caucasian/Japanese	Multiple ethnicities reported	EUR
iPSCORE_22_3	1ad9d96c-47dc-4c03-85b7-39e31a2b0550	22	0	0	0	0	Male	26	White	European	EUR
iPSCORE_23_2	c9ef3edb-1bb1-4233-a6be-4efd897ac110	23	0	0	aba0a11f-4855-45dc-bc04-5fc43fd6c7de	23_004	Male	23	White	European	EUR
iPSCORE_24_1	c09c3de5-4244-404b-ae38-be65b86a48bd	24	0	DZ	24_001	24_002	Female	57	Caucasian	European	EUR
iPSCORE_24_2	060066b8-6fc6-4b00-b7c4-ae195f646f5e	24	0	0	24_004	4e7786ed-de3e-4cdf-a687-fce6cb577442	Female	22	White	European	EUR
iPSCORE_25_1	508fb6c5-c9d5-4881-9638-cd4bd04d822f	25	0	0	25_001	54261555-6414-44df-86fb-34ddb68ae553	Female	44	Iraqi	Middle Eastern	EUR
iPSCORE_25_2	1dd9eacc-e3d3-4d60-9dcb-60a17808cde9	25	0	0	25_001	54261555-6414-44df-86fb-34ddb68ae553	Male	36	Caucasian	European	EUR
iPSCORE_26_1	6e83c1cd-0c82-4ae2-9685-23cf0e12c119	26	16	MZ	26_001	26_002	Female	65	Caucasian	European	EUR
iPSCORE_26_2	57509a24-7c80-4ad6-ba31-3cd930a3f39d	26	0	0	26_001	26_002	Male	75	Caucasian	European	EUR
iPSCORE_27_1	57da1c1f-303e-44db-9111-0f071ecda263	27	0	0	659c5acf-5cae-4bfe-8c9f-dff532a69e88	27_002	Male	19	White	European	EUR
iPSCORE_27_2	659c5acf-5cae-4bfe-8c9f-dff532a69e88	27	0	0	0	0	Male	54	White	European	EUR
iPSCORE_28_1	bd41b7ee-bc24-40a9-99ab-483b2dbf95ae	28	5	MZ	28_001	28_002	Female	54	Caucasian	European	EUR
iPSCORE_28_2	40862b64-d0c1-451c-8c63-1d577665626a	28	5	MZ	28_001	28_002	Female	54	Caucasian	European	EUR
iPSCORE_29_1	42e4583a-b1bc-4cc3-85d7-68662433b345	29	8	MZ	29_001	29_002	Female	62	White	European	EUR
iPSCORE_29_2	555ff1f2-5c5f-4490-a1f9-79fe8c416a36	29	8	MZ	29_001	29_002	Female	62	Caucasian	European	EUR
iPSCORE_3_1	10479353-d46d-478d-86f0-c6be025de81b	3	2	MZ	9b3584b3-a27f-4be1-9a69-56f251e237bd	1593705e-30b4-4a9b-82a3-d5022a6dd6c1	Female	26	Caucasian*	European	EUR
iPSCORE_3_2	21681dd8-da3c-47c9-904c-3b8a91b2c3eb	3	2	MZ	9b3584b3-a27f-4be1-9a69-56f251e237bd	1593705e-30b4-4a9b-82a3-d5022a6dd6c1	Female	26	Caucasian*	European	EUR
iPSCORE_3_3	1593705e-30b4-4a9b-82a3-d5022a6dd6c1	3	0	0	3_001	3_002	Female	55	Japanese Filipino German Dutch	Multiple ethnicities reported	EUR
iPSCORE_3_5	b48d5663-b599-4d02-a70b-6bd12546041f	3	0	0	9b3584b3-a27f-4be1-9a69-56f251e237bd	1593705e-30b4-4a9b-82a3-d5022a6dd6c1	Female	21	White	European	EUR
iPSCORE_3_6	fabb1fba-dea1-44a5-a9c2-e40b46011c7a	3	0	0	3_001	3_002	Female	57	Caucasian	European	EUR
iPSCORE_3_7	3bc3e7ee-9130-4da5-b8f1-52d38bfc3c70	3	0	0	0	0	Male	56	Caucasian	European	EUR
iPSCORE_3_8	a69570c6-8972-4397-8635-63beace6672c	3	0	0	3bc3e7ee-9130-4da5-b8f1-52d38bfc3c70	fabb1fba-dea1-44a5-a9c2-e40b46011c7a	Female	26	Caucasian	European	EUR
iPSCORE_3_9	8dbd3466-e4dd-40a3-9c49-2e947a9bc113	3	0	0	3bc3e7ee-9130-4da5-b8f1-52d38bfc3c70	fabb1fba-dea1-44a5-a9c2-e40b46011c7a	Female	23	Caucasian	European	EUR
iPSCORE_30_1	fbabd331-fc4f-47de-b4d0-a9ee5434fa5b	30	10	MZ	30_001	30_002	Female	52	White	European	EUR
iPSCORE_30_2	b9e30469-13ad-4792-878a-889cd6480f91	30	10	MZ	30_001	30_002	Female	52	Caucasian	European	EUR
iPSCORE_31_1	0bf3da28-3985-4c34-8197-5816fd73b588	31	17	MZ	31_001	31_002	Female	63	Caucasian	European	EUR
iPSCORE_31_2	55396f13-62ff-44de-833b-05fde4ad97c6	31	17	MZ	31_001	31_002	Female	63	Caucasian	European	EUR
iPSCORE_32_2	9603be9a-f146-4fc5-bf36-c84fac189b0a	32	0	DZ	32_001	32_002	Female	63	Caucasian	European	EUR
iPSCORE_33_1	633732d4-9300-44a8-8f20-f3e956e57819	33	0	0	33_001	33_002	Male	41	Latino	Hispanic	AMR
iPSCORE_33_2	c3c65323-ace2-4f32-8595-7434edac5d28	33	0	0	33_001	33_002	Female	43	Mexican	Hispanic	AMR
iPSCORE_35_1	b758cdf2-7e17-4e77-a699-3552fd8c8087	35	0	0	35_001	35_002	Female	75	Caucasian	European	EUR
iPSCORE_37_1	6f354cf7-0cb9-4351-b619-d111936d0b25	37	0	0	86f9d6b6-f59d-472c-b53c-cf9c1cb59f37	37_001	Female	48	White	European	EUR
iPSCORE_38_2	750ff979-f5d5-4e3f-aac9-dad97ad8e948	38	0	0	ade65a1b-a91b-4b66-b3b0-2f3b0f567ec7	38_001	Male	35	White	European	EUR
iPSCORE_39_1	56985981-366b-4b13-b7b2-b66679d91462	39	0	0	39_002	39_001	Female	30	Hispanic	Hispanic	AMR
iPSCORE_4_1	214ad59b-7245-4ca7-bf42-84cc2e09bbbe	4	13	MZ	e6c010c7-dffa-40ba-86ca-355507b47e86	74809453-1b01-40bb-9071-47a93de70c78	Male	48	Filipino	Asian	EAS
iPSCORE_4_3	9409a6cc-0711-4583-9949-b679f66a823e	4	0	0	e6c010c7-dffa-40ba-86ca-355507b47e86	74809453-1b01-40bb-9071-47a93de70c78	Male	39	Filipino	Asian	EAS
iPSCORE_4_4	74809453-1b01-40bb-9071-47a93de70c78	4	0	0	0	0	Female	74	Asian	Asian	EAS
iPSCORE_4_5	e6c010c7-dffa-40ba-86ca-355507b47e86	4	0	0	0	0	Male	75	Asian	Asian	EAS
iPSCORE_40_1	d9d7a468-c215-4aee-98ad-554509fe6b86	40	0	0	40_002	40_001	Male	33	Latin	Hispanic	EUR
iPSCORE_40_2	8e084f13-4cf0-4874-99cc-f26e5c17a771	40	0	0	40_002	40_001	Female	34	Latin	Hispanic	EUR
iPSCORE_41_2	52bea4e8-baff-49b0-9ab0-fee9b9c527aa	41	0	0	75ee0c91-af66-46e4-b5d0-90817e6c763f	41_001	Male	48	Caucasian	European	EUR
iPSCORE_42_1	9d988cb0-01b1-4d5d-bf4b-3fd3baf149a4	42	0	0	0	0	Female	61	Caucasian*	European	EUR
iPSCORE_43_1	032f42b3-42da-4a6a-9b01-cdf540e1866c	43	0	0	0	0	Male	18	African American*	African American	AFR
iPSCORE_45_1	7e0aaae1-886a-4f4a-8abe-b91fc9c730f5	45	0	0	0	0	Female	27	White	European	EUR
iPSCORE_48_1	97685099-9644-4f48-aef2-ec687643bcb8	48	0	0	0	0	Male	56	Caucasian	European	EUR	Long QT Syndrome
iPSCORE_49_1	b318ad37-16e8-4c53-ba0a-0e8d6fdfbe89	49	0	0	0	0	Female	64	Caucasian*	European	EUR
iPSCORE_5_1	11877e41-6c2d-44aa-8483-87955153e548	5	0	0	5_006	5_005	Female	43	Caucasian	European	EUR
iPSCORE_5_3	d6646110-a6f3-4176-bf1a-92a51ed6f4bc	5	0	0	5_010	11877e41-6c2d-44aa-8483-87955153e548	Male	9	Caucasian	European	EUR
iPSCORE_5_4	336ef507-cbf3-4f5b-b12a-3e1c99008866	5	0	0	5_009	5_008	Male	15	Not Reported	European	EUR
iPSCORE_51_1	03235361-4310-4737-ac0b-4ce92d99fbf3	51	0	0	0	0	Male	77	Caucasian	European	EUR
iPSCORE_52_1	8ffc7548-9ba1-468b-a4bc-be413cfa6981	52	0	0	0	0	Male	72	White	European	EUR
iPSCORE_53_1	d4073658-c7fe-4f53-9e80-b95121a65475	53	0	0	0	0	Male	75	Lithuanian	European	EUR
iPSCORE_54_1	000a5dcf-764a-4f69-ab1c-5950cec4bbbe	54	0	0	0	0	Male	53	Caucasian	European	EUR
iPSCORE_55_1	1a3241a7-f60c-4b9a-a469-74833c36ebd3	55	0	0	0	0	Male	59	White	European	EUR
iPSCORE_56_1	cbde5865-572f-4cd9-af1e-0f8bb6e4a4b0	56	0	0	0	0	Male	72	Caucasian	European	EUR
iPSCORE_57_1	ab7eefb9-f9e8-47e3-8f96-901a9adce788	57	0	0	0	0	Female	54	White	European	EUR
iPSCORE_58_1	36e99817-83e7-4dba-8e15-61f1184ab62d	58	0	0	0	0	Male	57	Caucasian	European	EUR
iPSCORE_59_1	725e0255-424c-44da-86c9-bc0bc14a21a8	59	0	0	0	0	Female	63	African American	African American	AFR
iPSCORE_6_1	ac14fb34-0c8b-4264-9f93-5ce47c071a66	6	0	0	6_001	9ab06fba-a1bb-4736-930e-15ede9f493c7	Female	43	White	European	EUR
iPSCORE_6_2	6814c7bb-72dc-4760-bee5-dacdb499c255	6	0	0	6_001	9ab06fba-a1bb-4736-930e-15ede9f493c7	Male	41	White	European	EUR
iPSCORE_6_3	ef8f2c6c-8363-471e-9436-252fcef3ac43	6	0	0	6_001	9ab06fba-a1bb-4736-930e-15ede9f493c7	Male	36	Caucasian	European	EUR
iPSCORE_6_4	44e11fbd-e240-45eb-82da-ca08cf26950d	6	0	0	6_001	9ab06fba-a1bb-4736-930e-15ede9f493c7	Female	37	White	European	EUR
iPSCORE_6_5	9ab06fba-a1bb-4736-930e-15ede9f493c7	6	0	0	0	0	Female	67	Caucasian	European	EUR
iPSCORE_60_1	8dcd5c7f-fa13-4302-af2b-915c878e23e8	60	0	0	0	0	Female	83	Latino	Hispanic	AMR
iPSCORE_62_1	76db32e7-8830-4346-b3ee-ad0395cba242	62	0	0	0	0	Male	53	Caucasian*	European	EUR
iPSCORE_63_1	749a66fb-0d16-44fa-b263-cc4e260c5fd6	63	0	0	0	0	Male	57	Filipino	Asian	EAS
iPSCORE_64_1	032adc29-28f9-45dd-8b8a-563c3170680b	64	0	0	0	0	Male	42	White	European	EUR
iPSCORE_65_1	3006e6ad-d831-474c-acbe-61ee4da37180	65	0	0	0	0	Male	23	Mexican	Hispanic	AMR
iPSCORE_67_1	c72fc475-80f0-4fe3-b306-acebd17f3bdb	67	0	0	0	0	Female	48	Caucasian	European	EUR
iPSCORE_68_1	3c877e16-9fae-44d8-9e8c-7e221103858b	68	0	0	0	0	Female	68	White	European	EUR
iPSCORE_69_1	66d88423-3567-4c3e-82dc-eff030aea3ca	69	0	0	0	0	Male	64	Asian	Asian	EAS
iPSCORE_7_2	9e7013ce-054f-46ae-bc49-4abe5d53d88a	7	0	0	0	0	Female	71	White	European	EUR
iPSCORE_7_3	7efe2fbe-251e-4c1a-9616-438a26f42a5d	7	0	0	0	0	Male	71	White	European	EUR
iPSCORE_7_4	861b37d9-64e6-4d19-8e91-96401b18a9a4	7	0	0	7efe2fbe-251e-4c1a-9616-438a26f42a5d	7_001	Male	51	White	European	EUR
iPSCORE_70_1	cd6dc660-550f-4a19-b9f7-f1bc9c893ca8	70	0	0	0	0	Male	24	American	European	EUR
iPSCORE_71_1	60bd2a54-fecd-4c6e-8442-b13f66d869a6	71	0	0	0	0	Female	32	Filipino	Asian	EAS
iPSCORE_72_1	bd126642-2257-4857-b3da-b72305e5c095	72	0	0	0	0	Male	31	Chinese	Asian	EAS
iPSCORE_73_1	10f10a94-511f-4538-9c0c-cbe5fdb14b6c	73	0	0	0	0	Female	23	Asian	Asian	EAS
iPSCORE_74_1	f80deca1-0641-4a52-86b5-7b01c227ba8a	74	0	0	0	0	Male	42	Caucasian	European	EUR
iPSCORE_75_1	28114ea7-018a-47bb-af34-32bcfbf1a233	75	0	0	0	0	Female	30	Persian	Middle Eastern	EUR
iPSCORE_77_1	50d9dcf3-cbdd-436f-bbf8-fcbb920d23e0	77	0	0	0	0	Female	23	Chinese	Asian	EAS
iPSCORE_78_1	ed175850-c13a-4b33-947d-bd6e911000db	78	0	0	0	0	Female	21	Chinese	Asian	EAS
iPSCORE_79_1	7cf9e7b2-28a3-4b42-812b-929516fbce4a	79	0	0	0	0	Female	24	Asian	Asian	EAS
iPSCORE_8_1	f0b9b314-5e83-4975-af42-54ee03bcc459	8	3	MZ	8_001	8_002	Female	65	White	European	EUR
iPSCORE_8_2	eb1309e6-5567-437b-82d7-549c1c8d5493	8	3	MZ	8_001	8_002	Female	65	White	European	EUR
iPSCORE_8_3	56f0f073-725f-4cec-b8cb-db6ad0dc2ac0	8	0	0	8_001	8_002	Female	68	White	European	EUR
iPSCORE_8_4	e0793a72-9694-4711-a2c6-d2ff9071d05f	8	0	0	8_003	f0b9b314-5e83-4975-af42-54ee03bcc459	Female	45	White	European	EUR
iPSCORE_81_1	62d833a3-87c8-40a2-8261-d172f4c0e7fe	81	0	0	0	0	Female	41	Caucasian / Native American	Multiple ethnicities reported	EUR
iPSCORE_82_1	8039c171-beb7-40bb-adc7-3d915a97ea25	82	0	0	0	0	Female	24	White	European	EUR
iPSCORE_83_1	bfd08f92-7030-4c34-849d-0187c8e88c74	83	0	0	0	0	Female	37	Indian (Asian)	Indian	SAS
iPSCORE_84_1	168437ba-e29e-4439-a508-23d44075022e	84	0	0	0	0	Male	21	Chinese	Asian	EAS
iPSCORE_86_1	27d69b74-d193-448c-91ac-2b7fb07a49ac	86	0	0	0	0	Female	23	Chinese	Asian	EAS
iPSCORE_87_1	10571d4e-c0e9-474b-80b6-75c59ebd1942	87	0	0	0	0	Female	21	Chinese	Asian	EAS
iPSCORE_88_1	65ee0ab5-4a77-454f-9112-a2f245d63396	88	0	0	0	0	Female	32	White	European	EUR
iPSCORE_89_1	b2928637-66bc-4fb4-806a-7ddcb26af360	89	0	0	0	0	Male	36	Black / Korean	Multiple ethnicities reported	EAS
iPSCORE_9_1	5bdb8207-56ec-4f2e-add3-3ce3fbd4b1e0	9	0	0	0	0	Male	77	White	European	EUR
iPSCORE_9_2	21f44f41-69ee-427c-933b-a0afdc16a0bf	9	0	0	5bdb8207-56ec-4f2e-add3-3ce3fbd4b1e0	672a11ca-d882-43a1-bcf2-8539a9f84769	Male	52	White	European	EUR
iPSCORE_9_3	17911abe-0893-4919-b45e-5df3d3fe63c8	9	0	0	0	0	Male	80	Caucasian	European	EUR
iPSCORE_9_4	4d7c824b-1b6b-40d7-a48f-f0635aebc459	9	0	0	17911abe-0893-4919-b45e-5df3d3fe63c8	7153b049-b7dc-4359-8d30-e04848a5af34	Female	47	Caucasian	European	EUR
iPSCORE_90_1	72739241-3ddb-41ab-8438-150e20619de1	90	0	0	0	0	Male	23	Asian / Chinese	Asian	EAS
iPSCORE_93_1	efe5abc5-9197-495b-853c-2844a14e4149	93	0	0	0	0	Female	60	White	European	EUR
iPSCORE_94_1	bb3eeb0c-a38c-4d4a-81a6-21b51515b126	94	0	0	0	0	Female	37	Caucasian	European	EUR
iPSCORE_96_1	e126c62a-cd3d-4ce3-b632-da7fb7bd9e4a	96	0	0	0	0	Male	59	Caucasian	European	EUR
iPSCORE_98_1	af5ba1a2-837e-42e6-9afa-16207886c776	98	0	0	0	0	Male	25	White	European	EUR
iPSCORE_99_1	416e2905-329b-44ed-bb02-8a3b1ed6847e	99	0	0	0	0	Female	25	White	European	EUR

## Sheet: Table S1B
UDID	Completed Differentiation to D25?	ipscore_id	subject_uuid	ipsc_ipscore_id	ipscore_resource	ipsc_id	ipsc_passage_at_monolayer	d_to_d0	harvest_density (x 10^6)	Number of Cryoviles	%cTnT	Population 1 estimate	Estaimted cell type ( >30% Population 1 = CM)
UDID180	TRUE	iPSCORE_1_1	eb79f47b-d933-4144-8d61-83104493418e	iPSCORE_1_1_iPSC_C3_P14	TRUE	iPSCORE_1_1_iPSC_C3	33	4	0.0257	0	NA	NA	NA
UDID112	TRUE	iPSCORE_1_10	5eefb852-e78f-4acb-b19e-5220cf41693a	iPSCORE_1_10_iPSC_C1_P12	TRUE	iPSCORE_1_10_iPSC_C1	18	4	0.4	19	96.3	0.949996	CM
UDID178	TRUE	iPSCORE_1_11	8cc554f2-a5d2-4b44-94e8-0dfe3e300734	iPSCORE_1_11_iPSC_C2_P14	TRUE	iPSCORE_1_11_iPSC_C2	21	3	0.6677	20	76.9	0.804515	CM
UDID126	TRUE	iPSCORE_1_13	4dea55b7-22ec-4274-9813-81eaa4f382e0	iPSCORE_1_13_iPSC_C5_P12	TRUE	iPSCORE_1_13_iPSC_C5	18	3	0.7262	40	92.7	1	CM
UDID135	TRUE	iPSCORE_1_14	e562a8bc-cc91-46fe-ba2f-aa8ab62fefe9	iPSCORE_1_14_iPSC_C1_P12	TRUE	iPSCORE_1_14_iPSC_C1	17	3	0.7622	43	97.9	0.981647	CM
UDID169	TRUE	iPSCORE_1_2	5d86bbdd-4854-449f-b99d-0d04d0ce4ee8	iPSCORE_1_2_iPSC_C3_P12	TRUE	iPSCORE_1_2_iPSC_C3	19	4	0.1903	2	94.1	0.863325	CM
UDID120	TRUE	iPSCORE_1_3	2f63f491-a9f2-4177-b2a1-c3d21ed9c247	iPSCORE_1_3_iPSC_C5_P12	TRUE	iPSCORE_1_3_iPSC_C5	20	4	0.3956	20	89.2	0.888845	CM
UDID040	TRUE	iPSCORE_1_5	a140d6d1-9fbf-4645-a083-b870bf2f0f67	iPSCORE_1_5_iPSC_C6_P13	TRUE	iPSCORE_1_5_iPSC_C6	22	6	0.6911	30	90.5	0.917599	CM
UDID252	TRUE	iPSCORE_1_7	b846beb8-f53c-4b69-bd2e-901dc53ce8bb	iPSCORE_1_7_iPSC_C3_P15	TRUE	iPSCORE_1_7_iPSC_C3	33	4	0.2327	0	NA	0.928761	CM
UDID024	TRUE	iPSCORE_1_8	6740411e-0edd-4097-9880-dbcdceb087ea	iPSCORE_1_8_iPSC_C2_P12	TRUE	iPSCORE_1_8_iPSC_C2	17	5	0.4489	21	51.9	0.408376	CM
UDID289	TRUE	iPSCORE_1_8	6740411e-0edd-4097-9880-dbcdceb087ea	iPSCORE_1_8_iPSC_C2_P12	TRUE	iPSCORE_1_8_iPSC_C2	26	2	0.4357	5	93.1	0.867469	CM
UDID127	FALSE	iPSCORE_10_1	d1a68069-eb49-411a-9652-98f5834c4d73	iPSCORE_10_1_iPSC_C1_P13	TRUE	iPSCORE_10_1_iPSC_C1	19	3	NA	NA	NA	NA	NA
UDID116	TRUE	iPSCORE_10_2	f8d3cea0-5f3f-4298-b4a9-145571ba840e	iPSCORE_10_2_iPSC_C2_P13	TRUE	iPSCORE_10_2_iPSC_C2	20	4	0.3944	19	87.8	0.780778	CM
UDID022	TRUE	iPSCORE_10_3	639f158b-0cf7-47a2-bbd7-7599437df15c	iPSCORE_10_3_iPSC_C6_P13	TRUE	iPSCORE_10_3_iPSC_C6	21	5	0.6244	29	41.1	0.344307	CM
UDID182	TRUE	iPSCORE_10_4	49e6ade9-4681-4533-9665-39362a71f43a	iPSCORE_10_4_iPSC_C3_P13	TRUE	iPSCORE_10_4_iPSC_C3	22	3	0.3466	6	NA	0.465041	CM
UDID124	TRUE	iPSCORE_100_1	35bdd022-52cd-43e0-a658-3ea802787462	iPSCORE_100_1_iPSC_C1_P12	TRUE	iPSCORE_100_1_iPSC_C1	20	6	0.7311	10	55.6	0.250103	EPDC
UDID009	TRUE	iPSCORE_101_1	92516175-d525-442e-bd5a-816a1962d37d	iPSCORE_101_1_iPSC_C3_P12	TRUE	iPSCORE_101_1_iPSC_C3	18	6	0.5778	30	89.7	0.923336	CM
UDID068	TRUE	iPSCORE_101_1	92516175-d525-442e-bd5a-816a1962d37d	iPSCORE_101_1_iPSC_C3_P12	TRUE	iPSCORE_101_1_iPSC_C3	25	4	0.9356	46	91.3	0.947323	CM
UDID097	TRUE	iPSCORE_102_1	11c5e9cc-f702-4c47-91fd-201346ab5a3c	iPSCORE_102_1_iPSC_C1_P12	TRUE	iPSCORE_102_1_iPSC_C1	19	3	0.7	36	90.5	0.995483	CM
UDID104	TRUE	iPSCORE_103_1	7ecf080d-4d17-4023-b024-85a5942d55fe	iPSCORE_103_1_iPSC_C4_P13	TRUE	iPSCORE_103_1_iPSC_C4	22	5	0.9311	50	94	0.973084	CM
UDID265	FALSE	iPSCORE_104_1	5f5c5255-f41b-46eb-a9bd-7130515e3efc	iPSCORE_104_1_iPSC_C1_P13	TRUE	iPSCORE_104_1_iPSC_C1	28	4	NA	NA	NA	NA	NA
UDID218	TRUE	iPSCORE_105_1	a314e30d-7fb4-4f68-860f-1ac1f3bdac07	iPSCORE_105_1_iPSC_C3_P12	TRUE	iPSCORE_105_1_iPSC_C3	21	4	0.24	10	79.3	0.730986	CM
UDID080	TRUE	iPSCORE_106_1	dc7b36c7-6492-4585-a072-10894fac10a0	iPSCORE_106_1_iPSC_C2_P12	TRUE	iPSCORE_106_1_iPSC_C2	19	3	0.0822	1	69.8	0.58089	CM
UDID288	TRUE	iPSCORE_107_1	a77d48d0-a1a9-4f2c-ae14-ed6a952163bc	iPSCORE_107_1_iPSC_C2_P12	TRUE	iPSCORE_107_1_iPSC_C2	24	3	0.1232	5	80.8	0.950878	CM
UDID123	FALSE	iPSCORE_109_1	ca59d6be-7978-4817-b54e-435674502b0d	iPSCORE_109_1_iPSC_C5_P12	TRUE	iPSCORE_109_1_iPSC_C5	20	5	NA	NA	NA	NA	NA
UDID157	TRUE	iPSCORE_11_1	b7af5d94-4b4a-4130-94ee-fc1f23c5824a	iPSCORE_11_1_iPSC_C2_P12	TRUE	iPSCORE_11_1_iPSC_C2	20	3	0.26	6	82.7	0.999927	CM
UDID160	TRUE	iPSCORE_11_3	bfee9a02-5ec3-4e11-a8e2-ebd47623caa0	iPSCORE_11_3_iPSC_C5_P12	TRUE	iPSCORE_11_3_iPSC_C5	18	3	0.1742	3	92.1	0.96244	CM
UDID142	TRUE	iPSCORE_11_4	201da1fb-3779-4344-af69-6e3bf1c58261	iPSCORE_11_4_iPSC_C4_P12	TRUE	iPSCORE_11_4_iPSC_C4	19	3	0.2467	5	94.9	0.973573	CM
UDID076	TRUE	iPSCORE_110_1	e3c5435b-935b-45a3-847a-fd754cbc7b90	iPSCORE_110_1_iPSC_C6_P12	TRUE	iPSCORE_110_1_iPSC_C6	21	4	0.85	50	90.7	0.935316	CM
UDID096	TRUE	iPSCORE_111_1	c99ef20e-a237-47af-95bc-15550378bbd5	iPSCORE_111_1_iPSC_C7_P9	TRUE	iPSCORE_111_1_iPSC_C7	27	5	0.1156	2	91.2	0.893364	CM
UDID161	TRUE	iPSCORE_112_1	993b2a06-29d5-45bb-acc6-baccc2bdda08	iPSCORE_112_1_iPSC_C4_P12	TRUE	iPSCORE_112_1_iPSC_C4	20	5	0.1742	0	NA	0.623401	CM
UDID107	TRUE	iPSCORE_113_1	fdfddc05-516f-4408-83a3-731309a5bbb9	iPSCORE_113_1_iPSC_C4_P12	TRUE	iPSCORE_113_1_iPSC_C4	23	5	0.0844	0	81.4	0.813346	CM
UDID295	FALSE	iPSCORE_114_1	df0c32e3-d5f4-4b46-90e0-7eeb8d014c96	iPSCORE_114_1_iPSC_C2_P16	TRUE	iPSCORE_114_1_iPSC_C2	22	4	NA	NA	NA	NA	NA
UDID223	TRUE	iPSCORE_115_1	c3bb6245-5d1b-4dbc-8b16-b0ca47472e91	iPSCORE_115_1_iPSC_C1_P12	TRUE	iPSCORE_115_1_iPSC_C1	22	4	0.3307	12	79.7	0.875496	CM
UDID113	TRUE	iPSCORE_116_1	03346cae-a4f3-4481-92ff-d76db0c82468	iPSCORE_116_1_iPSC_C2_P12	TRUE	iPSCORE_116_1_iPSC_C2	22	6	0.17	6	81.2	0.999174	CM
UDID088	TRUE	iPSCORE_117_1	ce67e934-e752-4d69-b212-007c655a7590	iPSCORE_117_1_iPSC_C3_P12	TRUE	iPSCORE_117_1_iPSC_C3	17	4	0.3244	13	75.6	0.556204	CM
UDID087	FALSE	iPSCORE_118_1	24b6d716-c623-4c33-bc31-f1a40452e9fc	iPSCORE_118_1_iPSC_C11_P12	TRUE	iPSCORE_118_1_iPSC_C11	18	4	NA	NA	NA	NA	NA
UDID250	TRUE	iPSCORE_12_2	aaf0f250-d1af-444f-941b-9d165e1bc2b6	iPSCORE_12_2_iPSC_C1_P12	TRUE	iPSCORE_12_2_iPSC_C1	20	4	0.1307	0	NA	0.929416	CM
UDID227	TRUE	iPSCORE_12_3	d6172ad1-6cf8-41af-a88e-26c43ebe2464	iPSCORE_12_3_iPSC_C3_P12	TRUE	iPSCORE_12_3_iPSC_C3	31	4	0.0778	0	NA	0.848379	CM
UDID307	TRUE	iPSCORE_12_4	0c0a6edd-427f-4882-acfd-d21456416649	iPSCORE_12_4_iPSC_C4_P12	TRUE	iPSCORE_12_4_iPSC_C4	26	4	0.014	1	75.7	NA	NA
UDID251	TRUE	iPSCORE_120_1	90e8222f-2a97-4a3c-9517-fbd7626122fd	iPSCORE_120_1_iPSC_C4_P12	TRUE	iPSCORE_120_1_iPSC_C4	23	5	0.2493	10	85.6	0.864775	CM
UDID002	TRUE	iPSCORE_13_1	f0173728-58cb-4d7d-b28d-02355b49b9ed	NA	FALSE	iPSCORE_13_1_iPSC_C3	24	4	0.8	30	91.6	0.975738	CM
UDID049	TRUE	iPSCORE_13_1	f0173728-58cb-4d7d-b28d-02355b49b9ed	NA	FALSE	iPSCORE_13_1_iPSC_C3	21	5	1.1044	58	91.9	0.981557	CM
UDID010	TRUE	iPSCORE_13_1	f0173728-58cb-4d7d-b28d-02355b49b9ed	iPSCORE_13_1_iPSC_C5_P12	TRUE	iPSCORE_13_1_iPSC_C5	22	6	0.76	49	86.6	0.989233	CM
UDID074	TRUE	iPSCORE_13_1	f0173728-58cb-4d7d-b28d-02355b49b9ed	iPSCORE_13_1_iPSC_C5_P12	TRUE	iPSCORE_13_1_iPSC_C5	21	3	0.1933	0	38.5	0.461514	CM
UDID037	TRUE	iPSCORE_13_2	5595871f-2997-41d2-b749-6ad518e89bd4	NA	FALSE	iPSCORE_13_2_iPSC_C3	32	6	0.1333	4	80	0.793654	CM
UDID189	TRUE	iPSCORE_13_2	5595871f-2997-41d2-b749-6ad518e89bd4	NA	FALSE	iPSCORE_13_2_iPSC_C3	25	4	0.2699	10	85.7	0.844656	CM
UDID149	TRUE	iPSCORE_13_3	bd4643a6-9742-4a25-8029-a967cc2a84c7	iPSCORE_13_3_iPSC_C2_P14	TRUE	iPSCORE_13_3_iPSC_C2	23	3	0.0767	0	NA	0	EPDC
UDID226	TRUE	iPSCORE_13_4	a385666a-9318-47a1-8884-3a4cd2d897ef	iPSCORE_13_4_iPSC_C1_P13	TRUE	iPSCORE_13_4_iPSC_C1	22	6	0.1504	5	92.5	0.873315	CM
UDID023	FALSE	iPSCORE_14_1	2fdcaed0-53ec-419b-8779-6a826d8c10bb	iPSCORE_14_1_iPSC_C3_P12	TRUE	iPSCORE_14_1_iPSC_C3	18	NA	NA	NA	NA	NA	NA
UDID105	TRUE	iPSCORE_14_2	24a05048-39b7-4e5a-b4cc-2543d4186748	iPSCORE_14_2_iPSC_C5_P12	TRUE	iPSCORE_14_2_iPSC_C5	21	4	1.045	82	91.4	0.959849	CM
UDID086	TRUE	iPSCORE_14_3	46f471f8-8860-428a-8880-74e0fe670b17	iPSCORE_14_3_iPSC_C2_P12	TRUE	iPSCORE_14_3_iPSC_C2	18	3	0.0033	0	90	NA	NA
UDID172	FALSE	iPSCORE_15_1	ed143b7b-3236-415d-b8a2-bed63489f372	iPSCORE_15_1_iPSC_C6_P12	TRUE	iPSCORE_15_1_iPSC_C6	17	3	NA	NA	NA	NA	NA
UDID276	FALSE	iPSCORE_15_2	88338579-5e7e-4de7-a3cc-bf2eb308aa9f	iPSCORE_15_2_iPSC_C2_P12	TRUE	iPSCORE_15_2_iPSC_C2	21	NA	NA	NA	NA	NA	NA
UDID099	FALSE	iPSCORE_15_3	17e14381-d098-400d-a4c8-9e635a55293a	iPSCORE_15_3_iPSC_C3_P12	TRUE	iPSCORE_15_3_iPSC_C3	20	4	NA	NA	NA	NA	NA
UDID047	TRUE	iPSCORE_16_1	97f20ecc-a17b-4d10-b689-908f5b9f3ddc	iPSCORE_16_1_iPSC_C1_P13	TRUE	iPSCORE_16_1_iPSC_C1	33	4	0.8533	40	81.1	0.951814	CM
UDID292	FALSE	iPSCORE_16_2	1efcbc5a-723d-4d7d-90d7-82a3f231c5fa	iPSCORE_16_2_iPSC_C2_P13	TRUE	iPSCORE_16_2_iPSC_C2	26	5	NA	NA	NA	NA	NA
UDID164	TRUE	iPSCORE_16_3	83a1b295-b907-4233-b0a8-df753b2cee16	iPSCORE_16_3_iPSC_C6_P15	TRUE	iPSCORE_16_3_iPSC_C6	27	3	0.04427	0	NA	0.34012	CM
UDID186	TRUE	iPSCORE_17_1	8c9ce6f6-06f6-4d70-885a-3c07d3ef8f91	iPSCORE_17_1_iPSC_C5_P12	TRUE	iPSCORE_17_1_iPSC_C5	19	4	0.4662	22	88.2	0.819679	CM
UDID274	TRUE	iPSCORE_17_2	1c858ef3-c305-4c6e-a3ac-594e9b9b98b2	iPSCORE_17_2_iPSC_C2_P12	TRUE	iPSCORE_17_2_iPSC_C2	40	5	0.1611	0	NA	0.857861	CM
UDID183	FALSE	iPSCORE_17_3	59ba8d64-a92b-4ae2-bcb4-847de2fdf1dd	iPSCORE_17_3_iPSC_C13_P12	TRUE	iPSCORE_17_3_iPSC_C13	19	5	NA	NA	NA	NA	NA
UDID015	TRUE	iPSCORE_18_1	7df93333-f21c-4775-8679-c2518e05bce4	iPSCORE_18_1_iPSC_C4_P12	TRUE	iPSCORE_18_1_iPSC_C4	17	6	0.7644	37	93	0.962251	CM
UDID281	TRUE	iPSCORE_18_1	7df93333-f21c-4775-8679-c2518e05bce4	iPSCORE_18_1_iPSC_C4_P12	TRUE	iPSCORE_18_1_iPSC_C4	23	4	0.061	0	NA	0.059664	EPDC
UDID150	TRUE	iPSCORE_18_2	d15cdce3-1f22-4224-8ae3-0ff1b878e111	iPSCORE_18_2_iPSC_C5_P12	TRUE	iPSCORE_18_2_iPSC_C5	17	4	0.1832	3	86.1	0.680723	CM
UDID146	TRUE	iPSCORE_18_3	5482a5d3-6f16-483b-9c14-ca2f838d6af9	iPSCORE_18_3_iPSC_C3_P12	TRUE	iPSCORE_18_3_iPSC_C3	18	4	0.4978	23	87.5	0.84707	CM
UDID248	TRUE	iPSCORE_19_1	fc1dff0a-6a95-42fe-9dc4-362e27330bf9	iPSCORE_19_1_iPSC_C4_P13	TRUE	iPSCORE_19_1_iPSC_C4	19	4	0.3189	10	91.8	0.982536	CM
UDID079	TRUE	iPSCORE_19_2	4f2a904d-793c-4db7-b1da-39d1aaeb1d01	iPSCORE_19_2_iPSC_C7_P12	TRUE	iPSCORE_19_2_iPSC_C7	17	3	0.0044	0	68.2	NA	NA
UDID093	TRUE	iPSCORE_19_2	4f2a904d-793c-4db7-b1da-39d1aaeb1d01	iPSCORE_19_2_iPSC_C7_P12	TRUE	iPSCORE_19_2_iPSC_C7	21	4	NA	0	66.4	0.544386	CM
UDID007	TRUE	iPSCORE_2_1	f772212a-cd98-40f9-bdcd-e75740c1f6be	NA	FALSE	iPSCORE_2_1_iPSC_C2	40	5	0.5578	30	67.4	0.822988	CM
UDID021	TRUE	iPSCORE_2_1	f772212a-cd98-40f9-bdcd-e75740c1f6be	NA	FALSE	iPSCORE_2_1_iPSC_C2	44	6	0.8289	40	40.5	0.457532	CM
UDID048	TRUE	iPSCORE_2_1	f772212a-cd98-40f9-bdcd-e75740c1f6be	NA	FALSE	iPSCORE_2_1_iPSC_C2	39	6	1.08	55	85.9	0.904466	CM
UDID043	TRUE	iPSCORE_2_1	f772212a-cd98-40f9-bdcd-e75740c1f6be	iPSCORE_2_1_iPSC_C4_P12	TRUE	iPSCORE_2_1_iPSC_C4	27	6	1.3502	60	91.6	0.907183	CM
UDID119	TRUE	iPSCORE_2_11	5b8ca416-c75e-4341-b160-3b9be09f6ef5	iPSCORE_2_11_iPSC_C2_P12	TRUE	iPSCORE_2_11_iPSC_C2	19	5	0.066	0	82.2	0.631661	CM
UDID053	TRUE	iPSCORE_2_2	83dacb11-4180-4807-b099-05fd1561a722	iPSCORE_2_2_iPSC_C7_P13	TRUE	iPSCORE_2_2_iPSC_C7	29	5	0.9378	45	94.9	0.951175	CM
UDID044	TRUE	iPSCORE_2_3	e932e556-59a6-4f70-9b4c-ef5f69dac3ce	NA	FALSE	iPSCORE_2_3_iPSC_C3	25	6	0.3889	16	42.2	0.338508	CM
UDID001	TRUE	iPSCORE_2_3	e932e556-59a6-4f70-9b4c-ef5f69dac3ce	iPSCORE_2_3_iPSC_C5_P13	TRUE	iPSCORE_2_3_iPSC_C5	22	4	0.4267	6	87.5	0.973335	CM
UDID020	TRUE	iPSCORE_2_3	e932e556-59a6-4f70-9b4c-ef5f69dac3ce	iPSCORE_2_3_iPSC_C5_P13	TRUE	iPSCORE_2_3_iPSC_C5	28	4	0.0733	0	93.2	0.974075	CM
UDID067	TRUE	iPSCORE_2_3	e932e556-59a6-4f70-9b4c-ef5f69dac3ce	iPSCORE_2_3_iPSC_C5_P13	TRUE	iPSCORE_2_3_iPSC_C5	28	3	0.2333	7	95	0.956114	CM
UDID191	TRUE	iPSCORE_2_3	e932e556-59a6-4f70-9b4c-ef5f69dac3ce	iPSCORE_2_3_iPSC_C5_P13	TRUE	iPSCORE_2_3_iPSC_C5	20	4	0.1251	9	87.4	NA	NA
UDID034	TRUE	iPSCORE_2_4	bd04a8cc-5d63-45bc-a2cc-91b0c7cb6e01	iPSCORE_2_4_iPSC_C2_P13	TRUE	iPSCORE_2_4_iPSC_C2	27	5	1.2311	59	98.7	0.959903	CM
UDID095	FALSE	iPSCORE_2_5	2a81d225-42f6-43cf-904a-be64bf3fd2d7	iPSCORE_2_5_iPSC_C7_P14	TRUE	iPSCORE_2_5_iPSC_C7	20	3	NA	NA	NA	NA	NA
UDID029	TRUE	iPSCORE_2_6	ae3637d4-493e-482e-bc48-6915e30ffb9c	iPSCORE_2_6_iPSC_C1_P12	TRUE	iPSCORE_2_6_iPSC_C1	21	7	0.22	10	83.6	0.262184	EPDC
UDID072	TRUE	iPSCORE_2_6	ae3637d4-493e-482e-bc48-6915e30ffb9c	iPSCORE_2_6_iPSC_C1_P12	TRUE	iPSCORE_2_6_iPSC_C1	26	5	0.0038	0	84.8	NA	NA
UDID045	TRUE	iPSCORE_2_7	6a784dd7-9c48-4841-93f9-930b9de49cc4	iPSCORE_2_7_iPSC_C3_P12	TRUE	iPSCORE_2_7_iPSC_C3	24	6	0.4322	19	90.6	0.804735	CM
UDID163	TRUE	iPSCORE_2_8	de9c74e8-d399-465e-92cd-904a0e323bca	iPSCORE_2_8_iPSC_C3_P13	TRUE	iPSCORE_2_8_iPSC_C3	27	3	0.1289	0	NA	0.362673	CM
UDID019	FALSE	iPSCORE_2_9	f549b5fa-a6c0-49fb-8a07-dda4f72ff076	iPSCORE_2_9_iPSC_C5_P12	TRUE	iPSCORE_2_9_iPSC_C5	25	6	NA	NA	NA	NA	NA
UDID052	FALSE	iPSCORE_2_9	f549b5fa-a6c0-49fb-8a07-dda4f72ff076	iPSCORE_2_9_iPSC_C5_P12	TRUE	iPSCORE_2_9_iPSC_C5	25	6	NA	NA	NA	NA	NA
UDID196	FALSE	iPSCORE_2_9	f549b5fa-a6c0-49fb-8a07-dda4f72ff076	iPSCORE_2_9_iPSC_C5_P12	TRUE	iPSCORE_2_9_iPSC_C5	19	4	NA	NA	NA	NA	NA
UDID136	TRUE	iPSCORE_20_1	b86c786d-f8d8-4e6b-9504-95f8f4c807e0	iPSCORE_20_1_iPSC_C6_P12	TRUE	iPSCORE_20_1_iPSC_C6	25	4	0.5973	16	89.9	0.926114	CM
UDID151	FALSE	iPSCORE_20_2	26a78ad0-744c-4399-853f-4fd0fd2b7c14	iPSCORE_20_2_iPSC_C2_P12	TRUE	iPSCORE_20_2_iPSC_C2	20	3	NA	NA	NA	NA	NA
UDID171	TRUE	iPSCORE_20_3	64c58f58-a121-413d-8257-294b229dd4c0	iPSCORE_20_3_iPSC_C3_P12	TRUE	iPSCORE_20_3_iPSC_C3	17	3	0.4898	16	97.8	0.987491	CM
UDID036	TRUE	iPSCORE_21_2	f378e99d-b59e-43a6-ae60-5b2b180209c3	iPSCORE_21_2_iPSC_C1_P13	TRUE	iPSCORE_21_2_iPSC_C1	20	5	0.0267	0	70.1	0.103916	EPDC
UDID078	TRUE	iPSCORE_21_3	cfd3b543-2da8-4262-ae36-7ee27c0b5c6b	iPSCORE_21_3_iPSC_C4_P13	TRUE	iPSCORE_21_3_iPSC_C4	18	4	0.58	0	0.22	0	EPDC
UDID101	TRUE	iPSCORE_22_1	1a8bce86-bd08-4d39-9e63-9448e6326f29	iPSCORE_22_1_iPSC_C1_P12	TRUE	iPSCORE_22_1_iPSC_C1	22	5	0.3156	11	90.9	0.991048	CM
UDID188	TRUE	iPSCORE_22_2	ecc872f3-1dab-4076-a08b-f186d17805b7	iPSCORE_22_2_iPSC_C5_P12	TRUE	iPSCORE_22_2_iPSC_C5	21	4	0.1499	0	NA	0.0718481	EPDC
UDID236	FALSE	iPSCORE_22_3	1ad9d96c-47dc-4c03-85b7-39e31a2b0550	iPSCORE_22_3_iPSC_C2_P12	TRUE	iPSCORE_22_3_iPSC_C2	21	4	NA	NA	NA	NA	NA
UDID249	TRUE	iPSCORE_23_2	c9ef3edb-1bb1-4233-a6be-4efd897ac110	iPSCORE_23_2_iPSC_C11_P13	TRUE	iPSCORE_23_2_iPSC_C11	20	5	0.2704	0	NA	0.999582	CM
UDID206	TRUE	iPSCORE_24_1	c09c3de5-4244-404b-ae38-be65b86a48bd	iPSCORE_24_1_iPSC_C4_P12	TRUE	iPSCORE_24_1_iPSC_C4	28	4	0.3113	0	NA	0.507131	CM
UDID089	TRUE	iPSCORE_24_2	060066b8-6fc6-4b00-b7c4-ae195f646f5e	iPSCORE_24_2_iPSC_C4_P12	TRUE	iPSCORE_24_2_iPSC_C4	18	4	0.2511	0	0.52	0	EPDC
UDID017	TRUE	iPSCORE_25_1	508fb6c5-c9d5-4881-9638-cd4bd04d822f	iPSCORE_25_1_iPSC_C6_P12	TRUE	iPSCORE_25_1_iPSC_C6	20	5	0.3244	12	99.1	0.838336	CM
UDID050	TRUE	iPSCORE_25_1	508fb6c5-c9d5-4881-9638-cd4bd04d822f	iPSCORE_25_1_iPSC_C6_P12	TRUE	iPSCORE_25_1_iPSC_C6	24	5	0.1104	0	41	0.140973	EPDC
UDID222	TRUE	iPSCORE_25_2	1dd9eacc-e3d3-4d60-9dcb-60a17808cde9	iPSCORE_25_2_iPSC_C9_P12	TRUE	iPSCORE_25_2_iPSC_C9	20	4	0.1224	0	NA	0	EPDC
UDID202	TRUE	iPSCORE_26_1	6e83c1cd-0c82-4ae2-9685-23cf0e12c119	iPSCORE_26_1_iPSC_C12_P12	TRUE	iPSCORE_26_1_iPSC_C12	28	3	0.5089	23	98.3	0.961671	CM
UDID290	FALSE	iPSCORE_26_2	57509a24-7c80-4ad6-ba31-3cd930a3f39d	iPSCORE_26_2_iPSC_C22_P12	TRUE	iPSCORE_26_2_iPSC_C22	23	NA	NA	NA	NA	NA	NA
UDID092	TRUE	iPSCORE_27_1	57da1c1f-303e-44db-9111-0f071ecda263	iPSCORE_27_1_iPSC_C3_P13	TRUE	iPSCORE_27_1_iPSC_C3	24	3	0.08	0	77.1	0.881848	CM
UDID156	TRUE	iPSCORE_27_2	659c5acf-5cae-4bfe-8c9f-dff532a69e88	iPSCORE_27_2_iPSC_C4_P14	TRUE	iPSCORE_27_2_iPSC_C4	24	3	0.1069	0	NA	0.469928	CM
UDID109	TRUE	iPSCORE_28_1	bd41b7ee-bc24-40a9-99ab-483b2dbf95ae	iPSCORE_28_1_iPSC_C5_P13	TRUE	iPSCORE_28_1_iPSC_C5	20	4	0.202	7	92.2	0.891049	CM
UDID158	TRUE	iPSCORE_28_2	40862b64-d0c1-451c-8c63-1d577665626a	iPSCORE_28_2_iPSC_C2_P12	TRUE	iPSCORE_28_2_iPSC_C2	20	6	0.1912	3	92.5	0.931671	CM
UDID063	TRUE	iPSCORE_29_1	42e4583a-b1bc-4cc3-85d7-68662433b345	iPSCORE_29_1_iPSC_C4_P12	TRUE	iPSCORE_29_1_iPSC_C4	21	4	1.12	58	98.4	0.848473	CM
UDID122	TRUE	iPSCORE_29_1	42e4583a-b1bc-4cc3-85d7-68662433b345	iPSCORE_29_1_iPSC_C4_P12	TRUE	iPSCORE_29_1_iPSC_C4	24	4	0.21	0	96.3	0.998295	CM
UDID041	TRUE	iPSCORE_29_2	555ff1f2-5c5f-4490-a1f9-79fe8c416a36	iPSCORE_29_2_iPSC_C5_P13	TRUE	iPSCORE_29_2_iPSC_C5	19	6	0.9533	46	91.4	0.937334	CM
UDID138	TRUE	iPSCORE_3_1	10479353-d46d-478d-86f0-c6be025de81b	iPSCORE_3_1_iPSC_C2_P16	TRUE	iPSCORE_3_1_iPSC_C2	24	4	0.2053	3	93.6	0.94771	CM
UDID148	TRUE	iPSCORE_3_2	21681dd8-da3c-47c9-904c-3b8a91b2c3eb	iPSCORE_3_2_iPSC_C11_P16	TRUE	iPSCORE_3_2_iPSC_C11	30	3	0.4901	14	92.8	0.973168	CM
UDID153	TRUE	iPSCORE_3_3	1593705e-30b4-4a9b-82a3-d5022a6dd6c1	iPSCORE_3_3_iPSC_C2_P15	TRUE	iPSCORE_3_3_iPSC_C2	23	3	0.1179	3	79	0.773416	CM
UDID075	TRUE	iPSCORE_3_5	b48d5663-b599-4d02-a70b-6bd12546041f	iPSCORE_3_5_iPSC_C9_P15	TRUE	iPSCORE_3_5_iPSC_C9	21	4	0.05	0	12.8	0.0643536	EPDC
UDID090	TRUE	iPSCORE_3_5	b48d5663-b599-4d02-a70b-6bd12546041f	iPSCORE_3_5_iPSC_C9_P15	TRUE	iPSCORE_3_5_iPSC_C9	24	5	NA	17	67.2	0.643188	CM
UDID134	TRUE	iPSCORE_3_6	fabb1fba-dea1-44a5-a9c2-e40b46011c7a	iPSCORE_3_6_iPSC_C6_P13	TRUE	iPSCORE_3_6_iPSC_C6	24	5	0.3237	8	95.2	0.99971	CM
UDID277	TRUE	iPSCORE_3_7	3bc3e7ee-9130-4da5-b8f1-52d38bfc3c70	iPSCORE_3_7_iPSC_C7_P14	TRUE	iPSCORE_3_7_iPSC_C7	29	5	0.402	5	80.3	0.869941	CM
UDID220	FALSE	iPSCORE_3_8	a69570c6-8972-4397-8635-63beace6672c	iPSCORE_3_8_iPSC_C6_P12	TRUE	iPSCORE_3_8_iPSC_C6	20	6	NA	NA	NA	NA	NA
UDID140	TRUE	iPSCORE_3_9	8dbd3466-e4dd-40a3-9c49-2e947a9bc113	iPSCORE_3_9_iPSC_C2_P13	TRUE	iPSCORE_3_9_iPSC_C2	19	3	0.5733	17	88.8	0.891802	CM
UDID065	TRUE	iPSCORE_30_1	fbabd331-fc4f-47de-b4d0-a9ee5434fa5b	NA	FALSE	iPSCORE_30_1_iPSC_C2	23	4	0.5	20	90.3	0.555261	CM
UDID026	TRUE	iPSCORE_30_1	fbabd331-fc4f-47de-b4d0-a9ee5434fa5b	iPSCORE_30_1_iPSC_C3_P13	TRUE	iPSCORE_30_1_iPSC_C3	30	5	1.06	58	95.1	0.875141	CM
UDID108	TRUE	iPSCORE_30_1	fbabd331-fc4f-47de-b4d0-a9ee5434fa5b	iPSCORE_30_1_iPSC_C3_P13	TRUE	iPSCORE_30_1_iPSC_C3	30	4	0.28	3	72.5	0.800853	CM
UDID008	TRUE	iPSCORE_30_1	fbabd331-fc4f-47de-b4d0-a9ee5434fa5b	NA	FALSE	iPSCORE_30_1_iPSC_C5	29	4	0.9556	51	67.1	0.714632	CM
UDID115	TRUE	iPSCORE_30_1	fbabd331-fc4f-47de-b4d0-a9ee5434fa5b	NA	FALSE	iPSCORE_30_1_iPSC_C5	29	3	0.316	4	59.2	0.511323	CM
UDID059	TRUE	iPSCORE_30_2	b9e30469-13ad-4792-878a-889cd6480f91	NA	FALSE	iPSCORE_30_2_iPSC_C2	24	5	0.4622	20	92.8	0.79806	CM
UDID003	TRUE	iPSCORE_30_2	b9e30469-13ad-4792-878a-889cd6480f91	NA	FALSE	iPSCORE_30_2_iPSC_C3	21	4	1.27	49	93.7	0.92579	CM
UDID051	TRUE	iPSCORE_30_2	b9e30469-13ad-4792-878a-889cd6480f91	NA	FALSE	iPSCORE_30_2_iPSC_C3	19	8	0.3156	23	49.2	NA	NA
UDID055	TRUE	iPSCORE_30_2	b9e30469-13ad-4792-878a-889cd6480f91	NA	FALSE	iPSCORE_30_2_iPSC_C3	23	4	0.8244	37	93	0.719402	CM
UDID064	TRUE	iPSCORE_31_1	0bf3da28-3985-4c34-8197-5816fd73b588	iPSCORE_31_1_iPSC_C5_P20	TRUE	iPSCORE_31_1_iPSC_C5	27	4	0.0289	0	66.7	0.793284	CM
UDID062	TRUE	iPSCORE_31_2	55396f13-62ff-44de-833b-05fde4ad97c6	iPSCORE_31_2_iPSC_C1_P20	TRUE	iPSCORE_31_2_iPSC_C1	26	5	0.0184	0	85.2	0.873318	CM
UDID117	TRUE	iPSCORE_31_2	55396f13-62ff-44de-833b-05fde4ad97c6	iPSCORE_31_2_iPSC_C1_P20	TRUE	iPSCORE_31_2_iPSC_C1	31	3	0.14	0	66.7	NA	NA
UDID111	TRUE	iPSCORE_32_2	9603be9a-f146-4fc5-bf36-c84fac189b0a	iPSCORE_32_2_iPSC_C2_P13	TRUE	iPSCORE_32_2_iPSC_C2	19	4	NA	0	40.2	NA	NA
UDID145	TRUE	iPSCORE_32_2	9603be9a-f146-4fc5-bf36-c84fac189b0a	iPSCORE_32_2_iPSC_C2_P13	TRUE	iPSCORE_32_2_iPSC_C2	21	2	0.4315	20	92.9	0.951286	CM
UDID130	TRUE	iPSCORE_33_1	633732d4-9300-44a8-8f20-f3e956e57819	iPSCORE_33_1_iPSC_C1_P12	TRUE	iPSCORE_33_1_iPSC_C1	19	4	0.0993	0	80.4	0.938245	CM
UDID154	TRUE	iPSCORE_33_2	c3c65323-ace2-4f32-8595-7434edac5d28	iPSCORE_33_2_iPSC_C4_P12	TRUE	iPSCORE_33_2_iPSC_C4	19	3	0.5002	16	96	0.946984	CM
UDID057	FALSE	iPSCORE_35_1	b758cdf2-7e17-4e77-a699-3552fd8c8087	iPSCORE_35_1_iPSC_C6_P12	TRUE	iPSCORE_35_1_iPSC_C6	20	5	NA	NA	NA	NA	NA
UDID162	TRUE	iPSCORE_37_1	6f354cf7-0cb9-4351-b619-d111936d0b25	iPSCORE_37_1_iPSC_C3_P12	TRUE	iPSCORE_37_1_iPSC_C3	19	3	0.3041	7	93.2	0.936533	CM
UDID165	TRUE	iPSCORE_38_2	750ff979-f5d5-4e3f-aac9-dad97ad8e948	iPSCORE_38_2_iPSC_C5_P12	TRUE	iPSCORE_38_2_iPSC_C5	25	5	0.2503	5	87.2	0.710349	CM
UDID229	FALSE	iPSCORE_39_1	56985981-366b-4b13-b7b2-b66679d91462	iPSCORE_39_1_iPSC_C2_P12	TRUE	iPSCORE_39_1_iPSC_C2	33	6	NA	NA	NA	NA	NA
UDID005	TRUE	iPSCORE_4_1	214ad59b-7245-4ca7-bf42-84cc2e09bbbe	iPSCORE_4_1_iPSC_C12_P12	TRUE	iPSCORE_4_1_iPSC_C12	19	3	0.6667	30	91.2	0.830589	CM
UDID279	TRUE	iPSCORE_4_1	214ad59b-7245-4ca7-bf42-84cc2e09bbbe	iPSCORE_4_1_iPSC_C12_P12	TRUE	iPSCORE_4_1_iPSC_C12	27	4	0.1193	0	NA	0	EPDC
UDID203	TRUE	iPSCORE_4_3	9409a6cc-0711-4583-9949-b679f66a823e	iPSCORE_4_3_iPSC_C1_P12	TRUE	iPSCORE_4_3_iPSC_C1	28	4	0.2311	0	NA	0.210707	EPDC
UDID131	TRUE	iPSCORE_4_4	74809453-1b01-40bb-9071-47a93de70c78	iPSCORE_4_4_iPSC_C4_P13	TRUE	iPSCORE_4_4_iPSC_C4	20	4	0.0958	0	46.6	0.104059	EPDC
UDID314	TRUE	iPSCORE_4_5	e6c010c7-dffa-40ba-86ca-355507b47e86	iPSCORE_4_5_iPSC_C4_P14	TRUE	iPSCORE_4_5_iPSC_C4	28	5	0.011	1	97.1	NA	NA
UDID166	FALSE	iPSCORE_40_1	d9d7a468-c215-4aee-98ad-554509fe6b86	iPSCORE_40_1_iPSC_C6_P12	TRUE	iPSCORE_40_1_iPSC_C6	18	4	NA	NA	NA	NA	NA
UDID297	FALSE	iPSCORE_40_2	8e084f13-4cf0-4874-99cc-f26e5c17a771	iPSCORE_40_2_iPSC_C4_P13	TRUE	iPSCORE_40_2_iPSC_C4	19	4	NA	NA	NA	NA	NA
UDID042	FALSE	iPSCORE_41_2	52bea4e8-baff-49b0-9ab0-fee9b9c527aa	iPSCORE_41_2_iPSC_C6_P12	TRUE	iPSCORE_41_2_iPSC_C6	17	NA	NA	NA	NA	NA	NA
UDID030	TRUE	iPSCORE_42_1	9d988cb0-01b1-4d5d-bf4b-3fd3baf149a4	iPSCORE_42_1_iPSC_C4_P13	TRUE	iPSCORE_42_1_iPSC_C4	19	5	1.1889	60	96.7	0.771041	CM
UDID256	TRUE	iPSCORE_42_1	9d988cb0-01b1-4d5d-bf4b-3fd3baf149a4	iPSCORE_42_1_iPSC_C4_P13	TRUE	iPSCORE_42_1_iPSC_C4	21	4	0.2485	0	NA	0.887652	CM
UDID257	TRUE	iPSCORE_42_1	9d988cb0-01b1-4d5d-bf4b-3fd3baf149a4	iPSCORE_42_1_iPSC_C4_P13	TRUE	iPSCORE_42_1_iPSC_C4	21	4	0.2833	0	NA	0.842266	CM
UDID310	TRUE	iPSCORE_42_1	9d988cb0-01b1-4d5d-bf4b-3fd3baf149a4	iPSCORE_42_1_iPSC_C4_P13	TRUE	iPSCORE_42_1_iPSC_C4	30	4	0.022	1	97.6	0.581995	CM
UDID184	TRUE	iPSCORE_43_1	032f42b3-42da-4a6a-9b01-cdf540e1866c	iPSCORE_43_1_iPSC_C5_P13	TRUE	iPSCORE_43_1_iPSC_C5	20	3	0.5705	16	77.5	0.823364	CM
UDID084	FALSE	iPSCORE_45_1	7e0aaae1-886a-4f4a-8abe-b91fc9c730f5	iPSCORE_45_1_iPSC_C3_P12	TRUE	iPSCORE_45_1_iPSC_C3	18	3	NA	NA	NA	NA	NA
UDID298	FALSE	iPSCORE_48_1	97685099-9644-4f48-aef2-ec687643bcb8	iPSCORE_48_1_iPSC_C3_P14	TRUE	iPSCORE_48_1_iPSC_C3	21	4	NA	NA	NA	NA	NA
UDID102	FALSE	iPSCORE_49_1	b318ad37-16e8-4c53-ba0a-0e8d6fdfbe89	iPSCORE_49_1_iPSC_C6_P12	TRUE	iPSCORE_49_1_iPSC_C6	20	3	NA	NA	NA	NA	NA
UDID035	FALSE	iPSCORE_5_1	11877e41-6c2d-44aa-8483-87955153e548	iPSCORE_5_1_iPSC_C3_P13	TRUE	iPSCORE_5_1_iPSC_C3	21	10	NA	NA	NA	NA	NA
UDID243	TRUE	iPSCORE_5_3	d6646110-a6f3-4176-bf1a-92a51ed6f4bc	iPSCORE_5_3_iPSC_C3_P13	TRUE	iPSCORE_5_3_iPSC_C3	22	3	0.336	5	NA	0.301995	CM
UDID294	FALSE	iPSCORE_5_4	336ef507-cbf3-4f5b-b12a-3e1c99008866	iPSCORE_5_4_iPSC_C6_P13	TRUE	iPSCORE_5_4_iPSC_C6	19	4	NA	NA	NA	NA	NA
UDID025	TRUE	iPSCORE_51_1	03235361-4310-4737-ac0b-4ce92d99fbf3	iPSCORE_51_1_iPSC_C4_P12	TRUE	iPSCORE_51_1_iPSC_C4	17	5	0.06	0	11.6	0	EPDC
UDID133	FALSE	iPSCORE_52_1	8ffc7548-9ba1-468b-a4bc-be413cfa6981	iPSCORE_52_1_iPSC_C1_P16	TRUE	iPSCORE_52_1_iPSC_C1	25	4	NA	NA	NA	NA	NA
UDID272	TRUE	iPSCORE_53_1	d4073658-c7fe-4f53-9e80-b95121a65475	iPSCORE_53_1_iPSC_C5_P12	TRUE	iPSCORE_53_1_iPSC_C5	21	6	0.2782	3	80.8	0.821402	CM
UDID106	TRUE	iPSCORE_54_1	000a5dcf-764a-4f69-ab1c-5950cec4bbbe	iPSCORE_54_1_iPSC_C3_P12	TRUE	iPSCORE_54_1_iPSC_C3	27	4	0.14	5	81.2	0.992952	CM
UDID070	TRUE	iPSCORE_55_1	1a3241a7-f60c-4b9a-a469-74833c36ebd3	iPSCORE_55_1_iPSC_C6_P13	TRUE	iPSCORE_55_1_iPSC_C6	36	5	0.0489	0	16.3	0	EPDC
UDID293	FALSE	iPSCORE_56_1	cbde5865-572f-4cd9-af1e-0f8bb6e4a4b0	iPSCORE_56_1_iPSC_C3_P12	TRUE	iPSCORE_56_1_iPSC_C3	22	3	NA	NA	NA	NA	NA
UDID244	FALSE	iPSCORE_57_1	ab7eefb9-f9e8-47e3-8f96-901a9adce788	iPSCORE_57_1_iPSC_C5_P12	TRUE	iPSCORE_57_1_iPSC_C5	21	4	NA	NA	NA	NA	NA
UDID077	TRUE	iPSCORE_58_1	36e99817-83e7-4dba-8e15-61f1184ab62d	iPSCORE_58_1_iPSC_C6_P12	TRUE	iPSCORE_58_1_iPSC_C6	18	4	0.075	0	0.46	0	EPDC
UDID033	TRUE	iPSCORE_59_1	725e0255-424c-44da-86c9-bc0bc14a21a8	iPSCORE_59_1_iPSC_C5_P13	TRUE	iPSCORE_59_1_iPSC_C5	18	5	1.1978	59	99.5	0.902365	CM
UDID275	TRUE	iPSCORE_59_1	725e0255-424c-44da-86c9-bc0bc14a21a8	iPSCORE_59_1_iPSC_C5_P13	TRUE	iPSCORE_59_1_iPSC_C5	22	4	NA	5	89.2	0.957472	CM
UDID176	TRUE	iPSCORE_6_1	ac14fb34-0c8b-4264-9f93-5ce47c071a66	iPSCORE_6_1_iPSC_C2_P12	TRUE	iPSCORE_6_1_iPSC_C2	23	3	0.169	2	95.3	0.996464	CM
UDID170	TRUE	iPSCORE_6_2	6814c7bb-72dc-4760-bee5-dacdb499c255	iPSCORE_6_2_iPSC_C5_P12	TRUE	iPSCORE_6_2_iPSC_C5	18	3	0.2005	3	78.3	0.690578	CM
UDID144	TRUE	iPSCORE_6_3	ef8f2c6c-8363-471e-9436-252fcef3ac43	iPSCORE_6_3_iPSC_C6_P12	TRUE	iPSCORE_6_3_iPSC_C6	21	5	0.0653	0	NA	0.993656	CM
UDID174	FALSE	iPSCORE_6_4	44e11fbd-e240-45eb-82da-ca08cf26950d	iPSCORE_6_4_iPSC_C3_P12	TRUE	iPSCORE_6_4_iPSC_C3	19	3	NA	NA	NA	NA	NA
UDID016	TRUE	iPSCORE_6_5	9ab06fba-a1bb-4736-930e-15ede9f493c7	iPSCORE_6_5_iPSC_C1_P12	TRUE	iPSCORE_6_5_iPSC_C1	17	5	0.7933	40	94.9	0.921392	CM
UDID032	TRUE	iPSCORE_60_1	8dcd5c7f-fa13-4302-af2b-915c878e23e8	iPSCORE_60_1_iPSC_C2_P12	TRUE	iPSCORE_60_1_iPSC_C2	18	6	0.2211	10	48	0.575083	CM
UDID254	TRUE	iPSCORE_62_1	76db32e7-8830-4346-b3ee-ad0395cba242	iPSCORE_62_1_iPSC_C3_P12	TRUE	iPSCORE_62_1_iPSC_C3	20	5	0.5922	16	84.4	0.872859	CM
UDID200	TRUE	iPSCORE_63_1	749a66fb-0d16-44fa-b263-cc4e260c5fd6	iPSCORE_63_1_iPSC_C2_P12	TRUE	iPSCORE_63_1_iPSC_C2	30	4	0.4356	20	92	0.927372	CM
UDID083	FALSE	iPSCORE_64_1	032adc29-28f9-45dd-8b8a-563c3170680b	iPSCORE_64_1_iPSC_C6_P13	TRUE	iPSCORE_64_1_iPSC_C6	19	3	NA	NA	NA	NA	NA
UDID147	FALSE	iPSCORE_65_1	3006e6ad-d831-474c-acbe-61ee4da37180	iPSCORE_65_1_iPSC_C5_P13	TRUE	iPSCORE_65_1_iPSC_C5	20	3	NA	NA	NA	NA	NA
UDID141	TRUE	iPSCORE_67_1	c72fc475-80f0-4fe3-b306-acebd17f3bdb	iPSCORE_67_1_iPSC_C5_P12	TRUE	iPSCORE_67_1_iPSC_C5	26	3	0.1968	4	85	0.644517	CM
UDID039	FALSE	iPSCORE_68_1	3c877e16-9fae-44d8-9e8c-7e221103858b	iPSCORE_68_1_iPSC_C2_P12	TRUE	iPSCORE_68_1_iPSC_C2	19	NA	NA	NA	NA	NA	NA
UDID061	TRUE	iPSCORE_69_1	66d88423-3567-4c3e-82dc-eff030aea3ca	iPSCORE_69_1_iPSC_C1_P12	TRUE	iPSCORE_69_1_iPSC_C1	27	5	0.2111	5	30.9	0.253078	EPDC
UDID152	TRUE	iPSCORE_7_2	9e7013ce-054f-46ae-bc49-4abe5d53d88a	iPSCORE_7_2_iPSC_C2_P12	TRUE	iPSCORE_7_2_iPSC_C2	17	4	0.2958	11	95.8	0.947963	CM
UDID012	TRUE	iPSCORE_7_3	7efe2fbe-251e-4c1a-9616-438a26f42a5d	iPSCORE_7_3_iPSC_C3_P12	TRUE	iPSCORE_7_3_iPSC_C3	18	6	0.5222	27	67.3	0.746387	CM
UDID167	TRUE	iPSCORE_7_4	861b37d9-64e6-4d19-8e91-96401b18a9a4	iPSCORE_7_4_iPSC_C6_P12	TRUE	iPSCORE_7_4_iPSC_C6	22	3	0.1271	0	NA	0.971219	CM
UDID317	TRUE	iPSCORE_7_4	861b37d9-64e6-4d19-8e91-96401b18a9a4	iPSCORE_7_4_iPSC_C6_P12	TRUE	iPSCORE_7_4_iPSC_C6	20	4	0.001	0	50.1	NA	NA
UDID018	TRUE	iPSCORE_70_1	cd6dc660-550f-4a19-b9f7-f1bc9c893ca8	iPSCORE_70_1_iPSC_C6_P12	TRUE	iPSCORE_70_1_iPSC_C6	17	6	0.1778	0	6.6	0	EPDC
UDID278	TRUE	iPSCORE_70_1	cd6dc660-550f-4a19-b9f7-f1bc9c893ca8	iPSCORE_70_1_iPSC_C6_P12	TRUE	iPSCORE_70_1_iPSC_C6	30	4	0.0832	0	NA	0.239573	EPDC
UDID014	TRUE	iPSCORE_71_1	60bd2a54-fecd-4c6e-8442-b13f66d869a6	iPSCORE_71_1_iPSC_C6_P12	TRUE	iPSCORE_71_1_iPSC_C6	18	5	0.9467	50	99.1	0.952582	CM
UDID264	TRUE	iPSCORE_71_1	60bd2a54-fecd-4c6e-8442-b13f66d869a6	iPSCORE_71_1_iPSC_C6_P12	TRUE	iPSCORE_71_1_iPSC_C6	21	4	0.132	0	NA	0.935668	CM
UDID282	TRUE	iPSCORE_72_1	bd126642-2257-4857-b3da-b72305e5c095	iPSCORE_72_1_iPSC_C3_P12	TRUE	iPSCORE_72_1_iPSC_C3	21	5	0.102	0	NA	0.0460212	EPDC
UDID155	TRUE	iPSCORE_73_1	10f10a94-511f-4538-9c0c-cbe5fdb14b6c	iPSCORE_73_1_iPSC_C5_P12	TRUE	iPSCORE_73_1_iPSC_C5	20	3	0.0984	0	NA	0.191599	EPDC
UDID125	TRUE	iPSCORE_74_1	f80deca1-0641-4a52-86b5-7b01c227ba8a	iPSCORE_74_1_iPSC_C4_P12	TRUE	iPSCORE_74_1_iPSC_C4	27	4	0.1057	5	83.4	0.842343	CM
UDID038	TRUE	iPSCORE_75_1	28114ea7-018a-47bb-af34-32bcfbf1a233	iPSCORE_75_1_iPSC_C3_P12	TRUE	iPSCORE_75_1_iPSC_C3	17	5	1.24	60	91.3	0.931688	CM
UDID175	TRUE	iPSCORE_77_1	50d9dcf3-cbdd-436f-bbf8-fcbb920d23e0	iPSCORE_77_1_iPSC_C2_P12	TRUE	iPSCORE_77_1_iPSC_C2	19	3	0.306	8	90.4	0.906014	CM
UDID143	TRUE	iPSCORE_78_1	ed175850-c13a-4b33-947d-bd6e911000db	iPSCORE_78_1_iPSC_C6_P12	TRUE	iPSCORE_78_1_iPSC_C6	19	4	0.3733	11	90.7	0.97271	CM
UDID139	TRUE	iPSCORE_79_1	7cf9e7b2-28a3-4b42-812b-929516fbce4a	iPSCORE_79_1_iPSC_C5_P12	TRUE	iPSCORE_79_1_iPSC_C5	21	3	0.55	17	93.2	0.84752	CM
UDID056	TRUE	iPSCORE_8_1	f0b9b314-5e83-4975-af42-54ee03bcc459	NA	FALSE	iPSCORE_8_1_iPSC_C4	37	7	0.2178	6	48.3	0.532836	CM
UDID013	TRUE	iPSCORE_8_1	f0b9b314-5e83-4975-af42-54ee03bcc459	iPSCORE_8_1_iPSC_C5_P14	TRUE	iPSCORE_8_1_iPSC_C5	26	5	0.66	38	90.1	0.929904	CM
UDID073	TRUE	iPSCORE_8_1	f0b9b314-5e83-4975-af42-54ee03bcc459	iPSCORE_8_1_iPSC_C5_P14	TRUE	iPSCORE_8_1_iPSC_C5	30	4	0.3407	0	91.4	0.866784	CM
UDID054	TRUE	iPSCORE_8_1	f0b9b314-5e83-4975-af42-54ee03bcc459	NA	FALSE	iPSCORE_8_1_iPSC_C6	23	5	0.24	8	53.4	0.461281	CM
UDID190	TRUE	iPSCORE_8_1	f0b9b314-5e83-4975-af42-54ee03bcc459	NA	FALSE	iPSCORE_8_1_iPSC_C6	29	3	0.0711	5	54.5	NA	NA
UDID006	TRUE	iPSCORE_8_2	eb1309e6-5567-437b-82d7-549c1c8d5493	NA	FALSE	iPSCORE_8_2_iPSC_C1	28	4	0.54	30	97.6	0.579535	CM
UDID060	TRUE	iPSCORE_8_2	eb1309e6-5567-437b-82d7-549c1c8d5493	NA	FALSE	iPSCORE_8_2_iPSC_C1	27	5	0.14	0	0.66	0	EPDC
UDID069	TRUE	iPSCORE_8_2	eb1309e6-5567-437b-82d7-549c1c8d5493	NA	FALSE	iPSCORE_8_2_iPSC_C1	28	4	0.6933	0	2.01	0	EPDC
UDID071	TRUE	iPSCORE_8_2	eb1309e6-5567-437b-82d7-549c1c8d5493	NA	FALSE	iPSCORE_8_2_iPSC_C5	30	3	0.2489	8	95.1	1	CM
UDID004	TRUE	iPSCORE_8_2	eb1309e6-5567-437b-82d7-549c1c8d5493	iPSCORE_8_2_iPSC_C6_P13	TRUE	iPSCORE_8_2_iPSC_C6	31	4	0.2122	10	90.2	0.991941	CM
UDID058	TRUE	iPSCORE_8_2	eb1309e6-5567-437b-82d7-549c1c8d5493	iPSCORE_8_2_iPSC_C6_P13	TRUE	iPSCORE_8_2_iPSC_C6	24	6	0.4556	20	95.1	0.875695	CM
UDID181	TRUE	iPSCORE_8_3	56f0f073-725f-4cec-b8cb-db6ad0dc2ac0	iPSCORE_8_3_iPSC_C4_P13	TRUE	iPSCORE_8_3_iPSC_C4	20	0	0.1613	0	NA	0.619366	CM
UDID031	TRUE	iPSCORE_8_4	e0793a72-9694-4711-a2c6-d2ff9071d05f	iPSCORE_8_4_iPSC_C2_P15	TRUE	iPSCORE_8_4_iPSC_C2	22	6	0.6711	30	90.2	0.957953	CM
UDID283	TRUE	iPSCORE_8_4	e0793a72-9694-4711-a2c6-d2ff9071d05f	iPSCORE_8_4_iPSC_C2_P15	TRUE	iPSCORE_8_4_iPSC_C2	25	5	0.0806	0	NA	0.598035	CM
UDID091	TRUE	iPSCORE_81_1	62d833a3-87c8-40a2-8261-d172f4c0e7fe	iPSCORE_81_1_iPSC_C3_P13	TRUE	iPSCORE_81_1_iPSC_C3	19	4	NA	7	90.7	0.826696	CM
UDID242	TRUE	iPSCORE_82_1	8039c171-beb7-40bb-adc7-3d915a97ea25	iPSCORE_82_1_iPSC_C5_P12	TRUE	iPSCORE_82_1_iPSC_C5	20	3	0.0863	0	NA	0.858084	CM
UDID066	TRUE	iPSCORE_83_1	bfd08f92-7030-4c34-849d-0187c8e88c74	iPSCORE_83_1_iPSC_C6_P12	TRUE	iPSCORE_83_1_iPSC_C6	34	5	0.3578	15	98.6	0.748748	CM
UDID185	TRUE	iPSCORE_84_1	168437ba-e29e-4439-a508-23d44075022e	iPSCORE_84_1_iPSC_C1_P12	TRUE	iPSCORE_84_1_iPSC_C1	22	4	0.5667	30	75.9	0.693909	CM
UDID028	TRUE	iPSCORE_86_1	27d69b74-d193-448c-91ac-2b7fb07a49ac	iPSCORE_86_1_iPSC_C5_P12	TRUE	iPSCORE_86_1_iPSC_C5	17	6	1.2333	60	96.1	0.945847	CM
UDID263	TRUE	iPSCORE_86_1	27d69b74-d193-448c-91ac-2b7fb07a49ac	iPSCORE_86_1_iPSC_C5_P12	TRUE	iPSCORE_86_1_iPSC_C5	21	5	0.2467	0	NA	0.981795	CM
UDID011	TRUE	iPSCORE_87_1	10571d4e-c0e9-474b-80b6-75c59ebd1942	iPSCORE_87_1_iPSC_C6_P12	TRUE	iPSCORE_87_1_iPSC_C6	19	5	1	49	91.1	0.973153	CM
UDID270	TRUE	iPSCORE_87_1	10571d4e-c0e9-474b-80b6-75c59ebd1942	iPSCORE_87_1_iPSC_C6_P12	TRUE	iPSCORE_87_1_iPSC_C6	21	4	0.0218	0	NA	0.38318	CM
UDID100	FALSE	iPSCORE_88_1	65ee0ab5-4a77-454f-9112-a2f245d63396	iPSCORE_88_1_iPSC_C5_P12	TRUE	iPSCORE_88_1_iPSC_C5	24	5	NA	NA	NA	NA	NA
UDID132	TRUE	iPSCORE_89_1	b2928637-66bc-4fb4-806a-7ddcb26af360	iPSCORE_89_1_iPSC_C3_P12	TRUE	iPSCORE_89_1_iPSC_C3	19	5	0.1659	0	NA	0	EPDC
UDID046	TRUE	iPSCORE_9_1	5bdb8207-56ec-4f2e-add3-3ce3fbd4b1e0	iPSCORE_9_1_iPSC_C6_P13	TRUE	iPSCORE_9_1_iPSC_C6	19	6	0.2791	11	97.6	0.135241	EPDC
UDID159	TRUE	iPSCORE_9_2	21f44f41-69ee-427c-933b-a0afdc16a0bf	iPSCORE_9_2_iPSC_C1_P13	TRUE	iPSCORE_9_2_iPSC_C1	21	3	0.2847	0	NA	0	EPDC
UDID225	TRUE	iPSCORE_9_2	21f44f41-69ee-427c-933b-a0afdc16a0bf	iPSCORE_9_2_iPSC_C1_P13	TRUE	iPSCORE_9_2_iPSC_C1	21	5	0.041	0	NA	0.628533	CM
UDID027	TRUE	iPSCORE_9_3	17911abe-0893-4919-b45e-5df3d3fe63c8	iPSCORE_9_3_iPSC_C2_P14	TRUE	iPSCORE_9_3_iPSC_C2	19	5	0.1467	0	23.5	0	EPDC
UDID137	FALSE	iPSCORE_9_4	4d7c824b-1b6b-40d7-a48f-f0635aebc459	iPSCORE_9_4_iPSC_C3_P13	TRUE	iPSCORE_9_4_iPSC_C3	20	3	NA	NA	NA	NA	NA
UDID241	TRUE	iPSCORE_90_1	72739241-3ddb-41ab-8438-150e20619de1	iPSCORE_90_1_iPSC_C1_P12	TRUE	iPSCORE_90_1_iPSC_C1	19	4	0.3547	16	NA	0.933741	CM
UDID259	FALSE	iPSCORE_93_1	efe5abc5-9197-495b-853c-2844a14e4149	iPSCORE_93_1_iPSC_C1_P12	TRUE	iPSCORE_93_1_iPSC_C1	23	4	NA	NA	NA	NA	NA
UDID110	TRUE	iPSCORE_94_1	bb3eeb0c-a38c-4d4a-81a6-21b51515b126	iPSCORE_94_1_iPSC_C3_P12	TRUE	iPSCORE_94_1_iPSC_C3	18	4	0.0007	0	NA	NA	NA
UDID103	TRUE	iPSCORE_96_1	e126c62a-cd3d-4ce3-b632-da7fb7bd9e4a	iPSCORE_96_1_iPSC_C5_P12	TRUE	iPSCORE_96_1_iPSC_C5	18	6	0.3027	21	88.3	0.876343	CM
UDID098	TRUE	iPSCORE_98_1	af5ba1a2-837e-42e6-9afa-16207886c776	iPSCORE_98_1_iPSC_C1_P12	TRUE	iPSCORE_98_1_iPSC_C1	26	5	0.1996	7	87.7	0.92074	CM
UDID240	TRUE	iPSCORE_99_1	416e2905-329b-44ed-bb02-8a3b1ed6847e	iPSCORE_99_1_iPSC_C4_P12	TRUE	iPSCORE_99_1_iPSC_C4	21	3	0.6556	32	26.6	0.680322	CM

## Sheet: Table S1C
Cell	Number of Differentiations	Number of Lines	Number of Subjects
iPSC	232	191	181
Terminated iPSC-CVPC	39	37	37
D25 iPSC-CVPC	193	154	144

## Sheet: Table S1D
Antibody	Clone	Catalog number	Brand	Dilution	Time of staining (min.)	Temperature of staining(˚C)
Troponin T, Cardiac Isoform Ab-1, Mouse Monoclonal Antibody	13-11	MS-295-P0	Thermo Fisher	1:100	45	4
Alexa Fluor 488, goat anti-mouse IgG (H+L) Cross-Adsorbed Secondary Antibody	Polyclonal	A11001	Thermo Fisher	1:200	45	4
Alexa Fluor 488, donkey anti-rabbit IgG (H+L) Cross-Adsorbed Secondary Antibody	Polyclonal	A-21206	Thermo Fisher	1:800	45	RT
Alexa Fluor 468, goat anti-mouse IgG (H+L) Cross-Adsorbed Secondary Antibody	Polyclonal	A-11004	Thermo Fisher	1:800	45	RT
MLC-2A Antibody, IgG2b clone 56F5	56-F5	311011	Synsaptic Systems	1:200	overnight	4
Myosin Light Chain 2 Antibody	Polyclonal	10906-1-AP	Proteintech	1:1,000	overnight	4
Connexin 43 Polyclonal Antibody	Polyclonal	710700-50ug	Thermo Fisher	1:1,000	overnight	4
Monoclonal Anti-α-Actinin (Sarcomeric) antibody	EA-53	A7811-0.2ml	Sigma	1:200	overnight	4

## Sheet: Table S1E
UDID	Subject_UUID	Cell	rna_assay_uuid	scrna_assay_uuid	Population_1_CM	Population_2_EPDC	Population_3_stemcell
NA	cd6dc660-550f-4a19-b9f7-f1bc9c893ca8	iPSC	4306d28e-a06e-447b-9b2f-26d074a72407	NA	0	0.00600045	0.994
NA	e3c5435b-935b-45a3-847a-fd754cbc7b90	iPSC	85b0f6b6-2e60-4429-bf74-4aee87b63288	NA	0	0.032592	0.967408
NA	1a3241a7-f60c-4b9a-a469-74833c36ebd3	iPSC	01cccf19-7f07-47e1-8c4f-664f3e692bfe	NA	0	0.0237589	0.976241
NA	b2928637-66bc-4fb4-806a-7ddcb26af360	iPSC	cf2babd7-78ca-481c-8f2b-70bab84ab4fd	NA	0	0.00491232	0.995088
NA	10479353-d46d-478d-86f0-c6be025de81b	iPSC	45c8234a-0cf0-4706-8dde-5f0cb7c38f3d	NA	0	0.0068244	0.993176
NA	fdfddc05-516f-4408-83a3-731309a5bbb9	iPSC	45cb15a2-bc46-46a9-afdb-9e6b64a777da	NA	0	0.0102542	0.989746
NA	eb79f47b-d933-4144-8d61-83104493418e	iPSC	d18dd46c-c975-4867-bc47-64130de7490e	NA	0	0.0113973	0.988603
NA	66d88423-3567-4c3e-82dc-eff030aea3ca	iPSC	47c1ac45-f0b2-4bf1-b58d-841e2d0251aa	NA	0	0.00881265	0.991187
NA	21681dd8-da3c-47c9-904c-3b8a91b2c3eb	iPSC	d307baca-b3cb-4301-b74b-c9384f298206	NA	0	0.0008	0.999239
NA	9409a6cc-0711-4583-9949-b679f66a823e	iPSC	4a452ef5-8015-4467-85ad-35a8bb60599e	NA	0	0.0206556	0.979344
NA	032f42b3-42da-4a6a-9b01-cdf540e1866c	iPSC	06f712d1-213a-4552-b9ba-ad3ccea7b893	NA	0	0.0119183	0.988082
NA	a140d6d1-9fbf-4645-a083-b870bf2f0f67	iPSC	1ed4d1c4-d6a1-495f-a711-6383d6454936	NA	0	0.0339727	0.966027
NA	7ecf080d-4d17-4023-b024-85a5942d55fe	iPSC	071ca248-bcb1-484d-bff2-3aefc84f8688	NA	0	0	1
NA	fbabd331-fc4f-47de-b4d0-a9ee5434fa5b	iPSC	620035f2-c863-4042-8cda-c4641129149b	NA	0	0.0312561	0.968744
NA	b846beb8-f53c-4b69-bd2e-901dc53ce8bb	iPSC	075d22bf-232c-4b11-b327-d7422e7907ab	NA	0	0.0161596	0.98384
NA	8dbd3466-e4dd-40a3-9c49-2e947a9bc113	iPSC	076c5de8-b46f-4a1a-aa3a-ad91351eadc1	NA	0	0.0115103	0.98849
NA	993b2a06-29d5-45bb-acc6-baccc2bdda08	iPSC	07d98604-c359-41dc-abad-202609e8f3fb	NA	0	0.016712	0.983288
NA	3c877e16-9fae-44d8-9e8c-7e221103858b	iPSC	083eedd6-c1a9-4423-94e2-60ddf39db242	NA	0	0	1
NA	bd4643a6-9742-4a25-8029-a967cc2a84c7	iPSC	08482623-c5b3-4acf-ba2d-ff94a8772127	NA	0	0	1
NA	fabb1fba-dea1-44a5-a9c2-e40b46011c7a	iPSC	08d4ab09-9752-4285-9d0d-60530ebf8f45	NA	0	0	1
NA	57da1c1f-303e-44db-9111-0f071ecda263	iPSC	ddd51b49-3542-4bb6-ab6f-1ca3e2293258	NA	0	0.00483789	0.995162
NA	b758cdf2-7e17-4e77-a699-3552fd8c8087	iPSC	51ada403-952c-43c1-b0ec-12052cb4e747	NA	0	0.0259519	0.974048
NA	c72fc475-80f0-4fe3-b306-acebd17f3bdb	iPSC	950b5be9-77e8-46f5-a562-85bb1fbf35a9	NA	0	0.0105849	0.989415
NA	5595871f-2997-41d2-b749-6ad518e89bd4	iPSC	53badf73-9d7d-48d4-be70-5ab283fc9266	NA	0	0.00797938	0.992021
NA	d6646110-a6f3-4176-bf1a-92a51ed6f4bc	iPSC	53d73080-748e-43d0-acef-f366a20074b5	NA	0	0.00778882	0.992211
NA	5eefb852-e78f-4acb-b19e-5220cf41693a	iPSC	e19f4f11-1cb5-4a77-b8a0-927a6534cea3	NA	0	0.0158178	0.984182
NA	b9e30469-13ad-4792-878a-889cd6480f91	iPSC	563598a4-1956-4303-9c84-fbc9e4fdb510	NA	0	0.0231026	0.976897
NA	508fb6c5-c9d5-4881-9638-cd4bd04d822f	iPSC	678225d0-6c79-48e9-a4c2-c76395243a85	NA	0	0.0245576	0.975442
NA	efe5abc5-9197-495b-853c-2844a14e4149	iPSC	574442f2-baca-4800-ad09-fed27ea4bd87	NA	0	0.0413674	0.958633
NA	8dcd5c7f-fa13-4302-af2b-915c878e23e8	iPSC	10b64344-0a53-43cc-94f2-3564e3ac8ee7	NA	0	0.0330755	0.966924
NA	7e0aaae1-886a-4f4a-8abe-b91fc9c730f5	iPSC	57ee2724-6eab-4208-a6c2-9d7aff1990c6	NA	0	0.0270807	0.972919
NA	f8d3cea0-5f3f-4298-b4a9-145571ba840e	iPSC	9b7e0e0e-1ccd-4fc3-a06c-977522c5d6c8	NA	0	0	1
NA	28114ea7-018a-47bb-af34-32bcfbf1a233	iPSC	596ba552-15df-4cda-87c4-6cb161cbb88e	NA	0	0.0102229	0.989777
NA	3006e6ad-d831-474c-acbe-61ee4da37180	iPSC	9bd5cffa-bffe-4708-ba9f-6727ff300de7	NA	0	0.00986942	0.990131
NA	10571d4e-c0e9-474b-80b6-75c59ebd1942	iPSC	9c9a5b94-60b2-4fa2-988b-60be7c7b1a25	NA	0	0.0118192	0.988181
NA	2a81d225-42f6-43cf-904a-be64bf3fd2d7	iPSC	59fc050c-55a4-45ab-abd6-77ed5b9a0035	NA	0	0.021802	0.978198
NA	f0173728-58cb-4d7d-b28d-02355b49b9ed	iPSC	9dbe1e08-cc7f-4269-83b3-7d77d886b14c	NA	0	0.00374175	0.996258
NA	fbabd331-fc4f-47de-b4d0-a9ee5434fa5b	iPSC	17d0cf06-165a-4603-85c9-e7757d53094d	NA	0	0.00657147	0.993429
NA	ed175850-c13a-4b33-947d-bd6e911000db	iPSC	180a1096-66eb-4bc8-937a-117dc51af4bf	NA	0	0.00668327	0.993317
NA	8cc554f2-a5d2-4b44-94e8-0dfe3e300734	iPSC	ea624d9e-0f73-4406-ab19-462b3fe23d24	NA	0	0.00557167	0.994428
NA	50d9dcf3-cbdd-436f-bbf8-fcbb920d23e0	iPSC	1aa9a626-66b9-45cc-a7d3-7f40062f917d	NA	0	0.0049512	0.995049
NA	d15cdce3-1f22-4224-8ae3-0ff1b878e111	iPSC	1b445672-eb32-443d-92f2-f186ae09db8a	NA	0	0.0191218	0.980878
NA	659c5acf-5cae-4bfe-8c9f-dff532a69e88	iPSC	5cefe64c-aac4-4d85-b104-16a627b318af	NA	0	0.00487161	0.995128
NA	92516175-d525-442e-bd5a-816a1962d37d	iPSC	5d21646b-b4c9-42a9-85b5-fd82610f8e18	NA	0	0.00529251	0.994707
NA	168437ba-e29e-4439-a508-23d44075022e	iPSC	1bb9f23d-e3fa-48f2-8c4e-129ff461403d	NA	0	0.00853739	0.991463
NA	7df93333-f21c-4775-8679-c2518e05bce4	iPSC	1c568951-4308-4270-b40a-0380bffe699c	NA	0	0.016111	0.983889
NA	ae3637d4-493e-482e-bc48-6915e30ffb9c	iPSC	1d040183-856b-4510-a6a2-9eef729bfc45	NA	0	0.00778587	0.992214
NA	c3bb6245-5d1b-4dbc-8b16-b0ca47472e91	iPSC	1d2d5dff-3445-444a-acd6-ce5c58ab0dbc	NA	0	0.0255746	0.974425
NA	f80deca1-0641-4a52-86b5-7b01c227ba8a	iPSC	1d343b2a-ee18-4738-b5d3-18cf3b73a4ec	NA	0	0.0294679	0.970532
NA	57509a24-7c80-4ad6-ba31-3cd930a3f39d	iPSC	a583055b-f58f-458f-aca0-8f4d63b921c1	NA	0	0.00761458	0.992385
NA	4dea55b7-22ec-4274-9813-81eaa4f382e0	iPSC	604dadab-77cb-4b3b-8978-779d26fde054	NA	0	0.0388407	0.961159
NA	1a8bce86-bd08-4d39-9e63-9448e6326f29	iPSC	733a8234-30f0-4962-9d21-1f42b5978a8d	NA	0	0.0345853	0.965415
NA	fc1dff0a-6a95-42fe-9dc4-362e27330bf9	iPSC	a5e94c4c-e950-4889-b10b-6be8e8311f0e	NA	0	0.027432	0.972568
NA	f772212a-cd98-40f9-bdcd-e75740c1f6be	iPSC	be29d053-f2e1-40c7-b788-68e317e31893	NA	0	0.00645901	0.993541
NA	eb1309e6-5567-437b-82d7-549c1c8d5493	iPSC	62565ef1-9e26-48e9-bac7-481b169023f9	NA	0	0.0242963	0.975704
NA	f378e99d-b59e-43a6-ae60-5b2b180209c3	iPSC	629211b6-49d7-4024-879c-3ac5bc86f9d9	NA	0	0	1
NA	65ee0ab5-4a77-454f-9112-a2f245d63396	iPSC	21f70c19-d892-497c-80d7-c882eb4a1c84	NA	0	0.0124386	0.987561
NA	7efe2fbe-251e-4c1a-9616-438a26f42a5d	iPSC	63009c48-42ba-48f5-a9f3-a721edd0343e	NA	0	0.0365271	0.963473
NA	a385666a-9318-47a1-8884-3a4cd2d897ef	iPSC	24259405-4f4a-4769-9113-aec610bc31bd	NA	0	0.00748771	0.992512
NA	49e6ade9-4681-4533-9665-39362a71f43a	iPSC	6433b573-96a0-4e96-9c7e-551e01ed9eac	NA	0	0	1
NA	11877e41-6c2d-44aa-8483-87955153e548	iPSC	2683848c-3d50-4732-9308-c6535e9fd880	NA	0	0.00545004	0.99455
NA	46f471f8-8860-428a-8880-74e0fe670b17	iPSC	648bc553-4cd5-4941-8c1b-16cd689514d7	NA	0	0.00969595	0.990304
NA	24a05048-39b7-4e5a-b4cc-2543d4186748	iPSC	94587d95-52a5-4618-8b7d-43aee48a3120	NA	0	0.0260095	0.973991
NA	b48d5663-b599-4d02-a70b-6bd12546041f	iPSC	26f7236b-3334-494c-be8c-5b0ce3896423	NA	0	0	1
NA	74809453-1b01-40bb-9071-47a93de70c78	iPSC	27b1494c-3ac4-4778-901c-03acd0ee8df5	NA	0	0.00578467	0.994215
NA	eb1309e6-5567-437b-82d7-549c1c8d5493	iPSC	672cb8f3-f2b6-4429-9f80-29bea3cb0b45	NA	0	0.0300349	0.969965
NA	64c58f58-a121-413d-8257-294b229dd4c0	iPSC	fc80e472-bfb6-4682-a8b1-94f3f387aa0b	NA	0	0.00663089	0.993369
NA	56f0f073-725f-4cec-b8cb-db6ad0dc2ac0	iPSC	3bf201fc-d713-43bc-bdfc-8e5fbfe22926	NA	0	0.0183619	0.981638
NA	bd04a8cc-5d63-45bc-a2cc-91b0c7cb6e01	iPSC	683d39a0-cc9d-4e6b-8778-f7bb98101a94	NA	0	0.00280084	0.997199
NA	6814c7bb-72dc-4760-bee5-dacdb499c255	iPSC	3c0f13e6-6a33-4855-8caf-79c586d558aa	NA	0	0.030039	0.969961
NA	032adc29-28f9-45dd-8b8a-563c3170680b	iPSC	692258ab-1c8b-4a29-92b6-a46acc1cfe1c	NA	0	0.00567826	0.994322
NA	b86c786d-f8d8-4e6b-9504-95f8f4c807e0	iPSC	2a7635ca-c7f8-4af6-b94b-cef1eff7d85d	NA	0	0.0274764	0.972524
NA	8ffc7548-9ba1-468b-a4bc-be413cfa6981	iPSC	b1da93c2-f504-404e-9638-8d032f205a65	NA	0	0.00915639	0.990844
NA	2f63f491-a9f2-4177-b2a1-c3d21ed9c247	iPSC	2ac88937-6b3a-4cb4-84f2-71f57831535a	NA	0	0.00422296	0.995777
NA	a69570c6-8972-4397-8635-63beace6672c	iPSC	6a5edde2-492a-49c9-978a-27c9bc889827	NA	0	0.0248802	0.97512
NA	8c9ce6f6-06f6-4d70-885a-3c07d3ef8f91	iPSC	2c2697a7-584f-4767-bc64-23a833648e81	NA	0	0.00741527	0.992585
NA	44e11fbd-e240-45eb-82da-ca08cf26950d	iPSC	2c2ff9ff-8464-432a-9de2-817ae7c5e838	NA	0	0.00978654	0.990213
NA	4d7c824b-1b6b-40d7-a48f-f0635aebc459	iPSC	b3cc2866-5e83-4532-a19a-7e8fbf206f1c	NA	0	0.00462231	0.995378
NA	6e83c1cd-0c82-4ae2-9685-23cf0e12c119	iPSC	cc4ea3d9-8c0c-46cf-9145-d022e0380f59	NA	0	0.0278215	0.972179
NA	8039c171-beb7-40bb-adc7-3d915a97ea25	iPSC	2ebdb032-9c1b-4f38-b164-af5a39dd675d	NA	0	0.0222789	0.977721
NA	af5ba1a2-837e-42e6-9afa-16207886c776	iPSC	6c4c8bae-462c-4893-9a80-348f4d17ebb2	NA	0	0.0204274	0.979573
NA	5f5c5255-f41b-46eb-a9bd-7130515e3efc	iPSC	6cf2892e-eb27-4709-afa5-9ff985a976a4	NA	0	0	1
NA	201da1fb-3779-4344-af69-6e3bf1c58261	iPSC	302eff2d-9979-47ab-8583-042358e069bd	NA	0	0.0337097	0.96629
NA	e562a8bc-cc91-46fe-ba2f-aa8ab62fefe9	iPSC	b745d782-a8cc-45b1-849a-47e39f28e361	NA	0	0.0144315	0.985568
NA	b318ad37-16e8-4c53-ba0a-0e8d6fdfbe89	iPSC	3202f6eb-f06d-4cb2-82e4-ff43815d3907	NA	0	0.0102933	0.989707
NA	c9ef3edb-1bb1-4233-a6be-4efd897ac110	iPSC	6eb5a86a-5fe6-4001-9983-6bfc11323cee	NA	0	0.00784022	0.99216
NA	24b6d716-c623-4c33-bc31-f1a40452e9fc	iPSC	6f12deaa-1c2e-4fc8-b28c-1be8dc6abe1f	NA	0	0.0324011	0.967599
NA	9e7013ce-054f-46ae-bc49-4abe5d53d88a	iPSC	ed19cfba-c290-486c-b1e0-c8dc28e8926d	NA	0	0.0274892	0.972511
NA	6a784dd7-9c48-4841-93f9-930b9de49cc4	iPSC	70a36144-e2ae-4fa2-a1e2-6eb972fc96d2	NA	0	0.0107087	0.989291
NA	f772212a-cd98-40f9-bdcd-e75740c1f6be	iPSC	349de0b8-ea4a-45eb-9631-8259b539f7b8	NA	0	0.00465653	0.995343
NA	bd126642-2257-4857-b3da-b72305e5c095	iPSC	bbaca0d0-1041-47d5-8c90-00585049cdcc	NA	0	0.00683541	0.993165
NA	9d988cb0-01b1-4d5d-bf4b-3fd3baf149a4	iPSC	3a497df3-93ee-4b80-b4ea-9059e256cae9	NA	0	0.0102235	0.989777
NA	f0b9b314-5e83-4975-af42-54ee03bcc459	iPSC	35a70c17-1189-4a49-9f9c-6d1c781c8a04	NA	0	0.0357755	0.964225
NA	214ad59b-7245-4ca7-bf42-84cc2e09bbbe	iPSC	4cf357ab-813c-4c84-bb33-d4f6233781ed	NA	0	0.0143941	0.985606
NA	88338579-5e7e-4de7-a3cc-bf2eb308aa9f	iPSC	75bdd9dc-decf-4687-816a-1f4f142df2e6	NA	0	0.00634187	0.993658
NA	a314e30d-7fb4-4f68-860f-1ac1f3bdac07	iPSC	780aad74-6077-4b12-ba10-412c180ade40	NA	0	0.00490482	0.995095
NA	5482a5d3-6f16-483b-9c14-ca2f838d6af9	iPSC	4ebf16ec-bcdb-47f3-aefe-5e14cd1735d5	NA	0	0.0346528	0.965347
NA	5b8ca416-c75e-4341-b160-3b9be09f6ef5	iPSC	38b6cc3f-5c22-4f32-ab1a-b8c1d9232799	NA	0	0.00775442	0.992246
NA	72739241-3ddb-41ab-8438-150e20619de1	iPSC	392fff5e-e4db-4533-b536-4b52bf21fc1e	NA	0	0.0324494	0.967551
NA	ab7eefb9-f9e8-47e3-8f96-901a9adce788	iPSC	39af634c-6908-48cf-996c-6e3a3fd8c1aa	NA	0	0.00756612	0.992434
NA	2fdcaed0-53ec-419b-8779-6a826d8c10bb	iPSC	39affbed-5f53-4792-8607-18240c83e667	NA	0	0.00550499	0.994495
NA	bfd08f92-7030-4c34-849d-0187c8e88c74	iPSC	7b1b3475-ee79-4cc5-91ca-8b675322d0e4	NA	0	0.00721553	0.992784
NA	e932e556-59a6-4f70-9b4c-ef5f69dac3ce	iPSC	c33bbbe1-b42d-41dc-bc87-d362826dd9f5	NA	0	0.0273652	0.972635
NA	f0173728-58cb-4d7d-b28d-02355b49b9ed	iPSC	3a3a7a84-4c7d-4b61-a210-5e56eafde5d3	NA	0	0.00868441	0.991316
NA	9603be9a-f146-4fc5-bf36-c84fac189b0a	iPSC	cae1d7e8-1d7a-4d67-b924-2686d7de3985	NA	0	0.0161619	0.983838
NA	bfee9a02-5ec3-4e11-a8e2-ebd47623caa0	iPSC	c5cc2f3d-6356-45ef-b840-efc50c3ebda9	NA	0	0.043781	0.956219
NA	000a5dcf-764a-4f69-ab1c-5950cec4bbbe	iPSC	e1085c43-0dea-46e3-ae69-5ca68721723c	NA	0	0.00454245	0.995458
NA	ef8f2c6c-8363-471e-9436-252fcef3ac43	iPSC	9809009f-63db-4a16-8fe3-a11a474f896f	NA	0	0	1
NA	b7af5d94-4b4a-4130-94ee-fc1f23c5824a	iPSC	7c9a31a7-2da7-41a8-8a40-7dc0bef1f1d7	NA	0	0.0337728	0.966227
NA	bb3eeb0c-a38c-4d4a-81a6-21b51515b126	iPSC	fe28f4e3-e296-487e-9d37-f74ef7b64782	NA	0	0.0260038	0.973996
NA	749a66fb-0d16-44fa-b263-cc4e260c5fd6	iPSC	c7b2c243-e287-402e-b83b-91805c14d42b	NA	0	0.0274852	0.972515
NA	cbde5865-572f-4cd9-af1e-0f8bb6e4a4b0	iPSC	3df800f1-3d24-473d-8bb4-03c48b4d825d	NA	0	0.00773691	0.992263
NA	ca59d6be-7978-4817-b54e-435674502b0d	iPSC	3e439747-107e-41c2-9455-a28a20dcf5ce	NA	0	0.0270725	0.972928
NA	d4073658-c7fe-4f53-9e80-b95121a65475	iPSC	c8a781f8-7857-4522-a92e-3c7fbb4acb22	NA	0	0.0381828	0.961817
NA	59ba8d64-a92b-4ae2-bcb4-847de2fdf1dd	iPSC	3ee89a41-4662-4b06-94f6-33103b39c37b	NA	0	0.00595544	0.994045
NA	3bc3e7ee-9130-4da5-b8f1-52d38bfc3c70	iPSC	3fcd7e6b-e45d-40d1-af5e-15934c75cca0	NA	0	0.00634569	0.993654
NA	f0b9b314-5e83-4975-af42-54ee03bcc459	iPSC	40584e9f-7f57-46b8-b006-dec1fe6cf9ea	NA	0	0	1
NA	40862b64-d0c1-451c-8c63-1d577665626a	iPSC	8c451c9e-81bf-434e-ac8f-24334ce329fc	NA	0	0.0272638	0.972736
NA	fbabd331-fc4f-47de-b4d0-a9ee5434fa5b	iPSC	5a8e70b6-e13b-4e95-b761-754706dd5985	NA	0	0.00799805	0.992002
NA	35bdd022-52cd-43e0-a658-3ea802787462	iPSC	81c853db-87f9-40bb-a372-148bb63c23eb	NA	0	0.0219956	0.978004
NA	f549b5fa-a6c0-49fb-8a07-dda4f72ff076	iPSC	42b68828-6c5e-4004-ae2e-96e1a0f47391	NA	0	0.0310593	0.968941
NA	de9c74e8-d399-465e-92cd-904a0e323bca	iPSC	843f5dd5-ec6b-496c-ae29-b4bc6c387280	NA	0	0.00423939	0.995761
NA	21f44f41-69ee-427c-933b-a0afdc16a0bf	iPSC	ce1926ab-0eec-49a6-9675-94562566fa94	NA	0	0.0132108	0.986789
NA	d6172ad1-6cf8-41af-a88e-26c43ebe2464	iPSC	4436214a-6437-4a8f-b7c0-cb7299791d93	NA	0	0.00436067	0.995639
NA	1c858ef3-c305-4c6e-a3ac-594e9b9b98b2	iPSC	9f60b1fa-aacc-40b9-b1ed-32ffc9cc8853	NA	0	0.00388725	0.996113
NA	56985981-366b-4b13-b7b2-b66679d91462	iPSC	5d337abb-234b-45b8-a4a5-e077a15861e6	NA	0	0.0351038	0.964896
NA	03346cae-a4f3-4481-92ff-d76db0c82468	iPSC	5d8bc45a-375d-4112-a02a-ad857279b12a	NA	0	0.0342554	0.965745
NA	ac14fb34-0c8b-4264-9f93-5ce47c071a66	iPSC	9f7b4aa4-f7b3-4ba6-b3e6-75c24617d949	NA	0	0.00856824	0.991432
NA	5d86bbdd-4854-449f-b99d-0d04d0ce4ee8	iPSC	a0f3cb0e-8712-476c-8560-346c98044b19	NA	0	0.00956504	0.990435
NA	861b37d9-64e6-4d19-8e91-96401b18a9a4	iPSC	a274d4f9-321f-4822-a0fa-df8621fd3662	NA	0	0.00396798	0.996032
NA	6f354cf7-0cb9-4351-b619-d111936d0b25	iPSC	df064201-cd1b-4dc6-a79a-3963664ead67	NA	0	0.0248599	0.97514
NA	df0c32e3-d5f4-4b46-90e0-7eeb8d014c96	iPSC	c5549860-1ab9-475e-ab92-192bf26a98bb	NA	0	0.00732803	0.992672
NA	725e0255-424c-44da-86c9-bc0bc14a21a8	iPSC	61042586-271d-46a8-a913-9e83d02e7e96	NA	0	0.00733949	0.992661
NA	336ef507-cbf3-4f5b-b12a-3e1c99008866	iPSC	f19e1262-4aea-4573-bca9-b3e6c64b3926	NA	0	0.00873383	0.991266
NA	7cf9e7b2-28a3-4b42-812b-929516fbce4a	iPSC	f2c021f0-9d81-4c46-b20f-cef41247fe78	NA	0	0.00567654	0.994323
NA	aaf0f250-d1af-444f-941b-9d165e1bc2b6	iPSC	4e780564-c504-4860-9e24-6b7791007afb	NA	0	0.010705	0.989295
NA	c3c65323-ace2-4f32-8595-7434edac5d28	iPSC	a7ae77bf-dac8-47c4-a2b0-866ce927bc30	NA	0	0.0355826	0.964417
NA	cfd3b543-2da8-4262-ae36-7ee27c0b5c6b	iPSC	4f52890b-813b-4d21-95ba-87184b123fc9	NA	0	0.00814677	0.991853
NA	c09c3de5-4244-404b-ae38-be65b86a48bd	iPSC	90713558-7ff2-4216-ad9e-199841c8f6b1	NA	0	0.0276952	0.972305
NA	10f10a94-511f-4538-9c0c-cbe5fdb14b6c	iPSC	db7f93a1-760d-440d-9428-8572dc95a9e3	NA	0	0.0065481	0.993452
NA	27d69b74-d193-448c-91ac-2b7fb07a49ac	iPSC	5093c812-a4da-47d2-a61e-cc4bb7609c4c	NA	0	0.0211422	0.978858
NA	750ff979-f5d5-4e3f-aac9-dad97ad8e948	iPSC	6464ae46-c052-48c1-8b7b-35bf9951dd68	NA	0	0.0205526	0.979447
NA	17e14381-d098-400d-a4c8-9e635a55293a	iPSC	aa6b223d-e444-44c4-8f7e-5a9f245a85a3	NA	0	0.0299678	0.970032
NA	5bdb8207-56ec-4f2e-add3-3ce3fbd4b1e0	iPSC	c9c94190-3d6a-45a7-a7aa-f6dc68d1bf5a	NA	0	0.0268144	0.973186
NA	633732d4-9300-44a8-8f20-f3e956e57819	iPSC	fe1eacb8-70c8-45a8-a7cf-28b9c3e1f67e	NA	0	0.00765864	0.992341
NA	a77d48d0-a1a9-4f2c-ae14-ed6a952163bc	iPSC	9760169c-96da-4ed0-9f6c-a8910b71ff1c	NA	0	0.0377996	0.9622
NA	97f20ecc-a17b-4d10-b689-908f5b9f3ddc	iPSC	c5bc184d-3853-4cf4-92fd-bd561704154a	NA	0	0.00703524	0.992965
NA	90e8222f-2a97-4a3c-9517-fbd7626122fd	iPSC	6bd80a9b-7a38-4c53-bfa2-384168b6e6e7	NA	0	0.026208	0.973792
NA	ed143b7b-3236-415d-b8a2-bed63489f372	iPSC	b15e37fc-4290-4734-86f9-067ea4482419	NA	0	0.00564863	0.994351
NA	1593705e-30b4-4a9b-82a3-d5022a6dd6c1	iPSC	b6aa2c1b-f963-4365-b48a-3e8a56a60cf2	NA	0	0.0200664	0.979934
NA	03235361-4310-4737-ac0b-4ce92d99fbf3	iPSC	57b55594-4576-410c-98f4-958d48e0959f	NA	0	0.01404	0.98596
NA	f0b9b314-5e83-4975-af42-54ee03bcc459	iPSC	e4404963-9fe0-47e6-926e-f9fac344b1d4	NA	0	0.0222859	0.977714
NA	e126c62a-cd3d-4ce3-b632-da7fb7bd9e4a	iPSC	ee72638c-907d-4171-a4a9-63a1381383c4	NA	0	0.0181934	0.981807
NA	bd41b7ee-bc24-40a9-99ab-483b2dbf95ae	iPSC	9b9dd211-1fa2-4597-babf-1dfe7b434cab	NA	0	0.00483209	0.995168
NA	1dd9eacc-e3d3-4d60-9dcb-60a17808cde9	iPSC	c1c0ed22-b777-4799-826b-a610ad98cdf5	NA	0	0.0204738	0.979526
NA	1efcbc5a-723d-4d7d-90d7-82a3f231c5fa	iPSC	eb9cd395-ccf7-4b0c-a9cd-b48129992972	NA	0	0.00845991	0.99154
NA	ecc872f3-1dab-4076-a08b-f186d17805b7	iPSC	8610e32d-0d99-47a5-b220-31f3b6a7a3f1	NA	0	0.00724772	0.992752
NA	e932e556-59a6-4f70-9b4c-ef5f69dac3ce	iPSC	9e5035d3-9ced-4b81-b77b-87d6aaf2631d	NA	0	0.00798411	0.992016
NA	1ad9d96c-47dc-4c03-85b7-39e31a2b0550	iPSC	a7596fd8-9197-4e76-a26b-e76bc7c8ff6a	NA	0	0.00789998	0.9921
NA	eb1309e6-5567-437b-82d7-549c1c8d5493	iPSC	9dea3b37-fc47-42f1-a7bc-1af671af5693	NA	0	0	1
NA	dc7b36c7-6492-4585-a072-10894fac10a0	iPSC	7ae2a15b-6c44-40ba-a943-b8322d9c74dc	NA	0	0.026757	0.973243
NA	e6c010c7-dffa-40ba-86ca-355507b47e86	iPSC	b76fdddf-8a62-43ca-9762-d0922a36eba1	NA	0	0.0084826	0.991517
NA	55396f13-62ff-44de-833b-05fde4ad97c6	iPSC	b791b90d-d89a-4813-8f42-396e5381ee23	NA	0	0.0179706	0.982029
NA	52bea4e8-baff-49b0-9ab0-fee9b9c527aa	iPSC	bf2f9e3e-b786-4b40-83e5-51d9b32915bd	NA	0	0.0344442	0.965556
NA	639f158b-0cf7-47a2-bbd7-7599437df15c	iPSC	7b8b150f-2438-433b-9b63-651510616e4f	NA	0	0.0138396	0.98616
NA	ce67e934-e752-4d69-b212-007c655a7590	iPSC	c29ee90a-9cc0-4552-9f76-5d00f9ed0335	NA	0	0.019181	0.980819
NA	d9d7a468-c215-4aee-98ad-554509fe6b86	iPSC	d875dea5-f8dc-43a0-9037-0377a8df7f88	NA	0	0.0162192	0.983781
NA	83dacb11-4180-4807-b099-05fd1561a722	iPSC	eb81d0ea-7263-4459-bb83-3de9894c60b2	NA	0	0.0123512	0.987649
NA	26a78ad0-744c-4399-853f-4fd0fd2b7c14	iPSC	bea6f6af-2fd4-4ba5-8dee-28ba44b998dd	NA	0	0.00802153	0.991978
NA	76db32e7-8830-4346-b3ee-ad0395cba242	iPSC	62e0b886-9d74-4ad3-8d1f-826737e4ab67	NA	0	0.0225096	0.97749
NA	17911abe-0893-4919-b45e-5df3d3fe63c8	iPSC	f3c8b304-8c35-4cff-8b8a-5f5cebd5aa1d	NA	0	0.00470186	0.995298
NA	42e4583a-b1bc-4cc3-85d7-68662433b345	iPSC	e1d7ec3b-850d-4f51-9677-5669a5a80a07	NA	0	0.0200574	0.979943
NA	4f2a904d-793c-4db7-b1da-39d1aaeb1d01	iPSC	7a54cb66-8dc1-4f3e-9061-a593a8071b20	NA	0	0.0294091	0.970591
NA	416e2905-329b-44ed-bb02-8a3b1ed6847e	iPSC	dad848aa-9b8e-4345-8ec2-f484dea158fc	NA	0	0.0337901	0.96621
NA	b9e30469-13ad-4792-878a-889cd6480f91	iPSC	928a9f0a-d9c6-4fb1-9afe-f2a02cb4e020	NA	0	0.0301096	0.96989
NA	0c0a6edd-427f-4882-acfd-d21456416649	iPSC	f41568ae-8f0a-4ae5-b45e-c6dde74de351	NA	0	0.0120007	0.987999
NA	6740411e-0edd-4097-9880-dbcdceb087ea	iPSC	e437b3b4-3fb1-402c-9643-ca628a15d42f	NA	0	0.0112719	0.988728
NA	060066b8-6fc6-4b00-b7c4-ae195f646f5e	iPSC	a7bd3a9d-ec37-4ed9-829f-8a45ca5bd1de	NA	0	0.00455422	0.995446
NA	11c5e9cc-f702-4c47-91fd-201346ab5a3c	iPSC	d91ebed3-ec40-4349-8428-8a4eb1f938ff	NA	0	0.00402064	0.995979
NA	60bd2a54-fecd-4c6e-8442-b13f66d869a6	iPSC	e9e30d48-9b21-4ac0-9a67-157da96f679a	NA	0	0.0102443	0.989756
NA	0bf3da28-3985-4c34-8197-5816fd73b588	iPSC	8f73bb61-025e-4cc7-bdf0-7526a631d639	NA	0	0.00412798	0.995872
NA	36e99817-83e7-4dba-8e15-61f1184ab62d	iPSC	cef2afa5-e5e4-4d39-9f27-89d6b11f3809	NA	0	0.00680485	0.993195
NA	62d833a3-87c8-40a2-8261-d172f4c0e7fe	iPSC	da8f954a-b6f9-4333-a5d5-68183c90caaa	NA	0	0	1
NA	9ab06fba-a1bb-4736-930e-15ede9f493c7	iPSC	9adabd87-c001-4cb6-94b0-a2cd07691b73	NA	0	0.0099214	0.990079
UDID001	e932e556-59a6-4f70-9b4c-ef5f69dac3ce	iPSC-CVPC	34dc9f1a-5203-4354-8c9a-d2df18f0c645	NA	0.973335	0.0266653	0
UDID002	f0173728-58cb-4d7d-b28d-02355b49b9ed	iPSC-CVPC	7dece089-d77c-429a-b43d-028132d797c7	NA	0.975738	0.00760782	0.0166541
UDID003	b9e30469-13ad-4792-878a-889cd6480f91	iPSC-CVPC	26e04bc3-24e8-4565-b087-cae1acf0bbf7	NA	0.92579	0.0510742	0.0231363
UDID004	eb1309e6-5567-437b-82d7-549c1c8d5493	iPSC-CVPC	aac5e98c-11a7-4e8d-9b63-bcad11be78eb	NA	0.991941	0.00805906	0
UDID005	214ad59b-7245-4ca7-bf42-84cc2e09bbbe	iPSC-CVPC	8034d299-b3de-4de9-998e-c1602be382de	NA	0.830589	0.169411	0
UDID006	eb1309e6-5567-437b-82d7-549c1c8d5493	iPSC-CVPC	327cd617-8e63-4295-bbcb-121bbe8228fc	NA	0.579535	0.420465	0
UDID007	f772212a-cd98-40f9-bdcd-e75740c1f6be	iPSC-CVPC	28e21163-cd01-4302-a75b-440b772d54fb	NA	0.822988	0.177012	0
UDID008	fbabd331-fc4f-47de-b4d0-a9ee5434fa5b	iPSC-CVPC	7bb2ef93-de5f-4235-a8c7-b80aa23863f9	NA	0.714632	0.285368	0
UDID009	92516175-d525-442e-bd5a-816a1962d37d	iPSC-CVPC	0e55634f-9393-4a55-90df-3ba2d13edbb0	NA	0.923336	0.076664	0
UDID010	f0173728-58cb-4d7d-b28d-02355b49b9ed	iPSC-CVPC	7fdfdb6b-fca8-44fc-a804-e57c80da80ca	aee4cef4-0122-4e5e-b10f-d0b66f8663a0	0.989233	0.0107669	0
UDID011	10571d4e-c0e9-474b-80b6-75c59ebd1942	iPSC-CVPC	f3232855-fcd7-4f44-b924-9851beebc4f3	NA	0.973153	0.0130072	0.0138399
UDID012	7efe2fbe-251e-4c1a-9616-438a26f42a5d	iPSC-CVPC	2dfa58c7-ab29-4889-94b9-bd02bff13025	NA	0.746387	0.253613	0
UDID013	f0b9b314-5e83-4975-af42-54ee03bcc459	iPSC-CVPC	3ca8db47-fc42-4aac-9269-bf98e9a924e8	defe310d-db47-46e4-ae53-96cc4b0a2d97	0.929904	0.0521268	0.0179691
UDID014	60bd2a54-fecd-4c6e-8442-b13f66d869a6	iPSC-CVPC	1957bd34-8e9d-4190-b4e2-b3e548ec6b86	NA	0.952582	0.0287359	0.0186821
UDID015	7df93333-f21c-4775-8679-c2518e05bce4	iPSC-CVPC	82d8d9be-82ee-4e8b-ba86-6a1a7f8dcf9b	NA	0.962251	0.0377492	0
UDID016	9ab06fba-a1bb-4736-930e-15ede9f493c7	iPSC-CVPC	fc4d4354-e6b6-4c4c-8ca0-882da9dc92c9	NA	0.921392	0.0687837	0.00982447
UDID017	508fb6c5-c9d5-4881-9638-cd4bd04d822f	iPSC-CVPC	03df2c1b-bcc6-4fa3-9f47-d6f9e43be283	NA	0.838336	0.161664	0
UDID018	cd6dc660-550f-4a19-b9f7-f1bc9c893ca8	iPSC-CVPC	80f74c27-6f3e-45a7-9f2f-2943581bb363	NA	0	1	0
UDID020	e932e556-59a6-4f70-9b4c-ef5f69dac3ce	iPSC-CVPC	a5e7b56f-dd4b-42bd-9c13-afe3436ac9c0	NA	0.974075	0.0259247	0
UDID021	f772212a-cd98-40f9-bdcd-e75740c1f6be	iPSC-CVPC	bda22bbd-331e-454a-90f9-527d8ea6126f	NA	0.457532	0.542468	0
UDID022	639f158b-0cf7-47a2-bbd7-7599437df15c	iPSC-CVPC	b6b2a903-5d54-48a5-8ab8-de603322ed74	NA	0.344307	0.655693	0
UDID024	6740411e-0edd-4097-9880-dbcdceb087ea	iPSC-CVPC	c6c8076e-ce71-4074-9557-4e371a80dc3d	NA	0.408376	0.591624	0
UDID025	03235361-4310-4737-ac0b-4ce92d99fbf3	iPSC-CVPC	3297dcde-ffa1-437d-a0d0-be90f20b1a53	NA	0	1	0
UDID026	fbabd331-fc4f-47de-b4d0-a9ee5434fa5b	iPSC-CVPC	d526816c-c29d-44b9-9d4d-842a210675e2	NA	0.875141	0.124859	0
UDID027	17911abe-0893-4919-b45e-5df3d3fe63c8	iPSC-CVPC	1bb91c1e-4b24-4d08-9701-bf9f1dcf51c6	NA	0	1	0
UDID028	27d69b74-d193-448c-91ac-2b7fb07a49ac	iPSC-CVPC	2dc84b32-b750-4675-9341-0016959e7f61	NA	0.945847	0.0341913	0.019962
UDID029	ae3637d4-493e-482e-bc48-6915e30ffb9c	iPSC-CVPC	614b916c-62e4-4565-8039-04c47b6daf6b	NA	0.262184	0.737816	0
UDID030	9d988cb0-01b1-4d5d-bf4b-3fd3baf149a4	iPSC-CVPC	0f8dc931-9339-4545-a3c6-3d2710174da7	NA	0.771041	0.228959	0
UDID031	e0793a72-9694-4711-a2c6-d2ff9071d05f	iPSC-CVPC	030ec865-77e5-4e82-9b18-77a51e787655	NA	0.957953	0.0420471	0
UDID032	8dcd5c7f-fa13-4302-af2b-915c878e23e8	iPSC-CVPC	7f8f590b-beb3-423f-9467-ae7552d2004d	NA	0.575083	0.424917	0
UDID033	725e0255-424c-44da-86c9-bc0bc14a21a8	iPSC-CVPC	693a95c0-adfe-4d90-a2b8-9b5f0b9e0e9f	NA	0.902365	0.0275604	0.070075
UDID034	bd04a8cc-5d63-45bc-a2cc-91b0c7cb6e01	iPSC-CVPC	013eb23c-4ff0-493b-b106-9c8c9c2176d6	NA	0.959903	0.0400971	0
UDID036	f378e99d-b59e-43a6-ae60-5b2b180209c3	iPSC-CVPC	f25c5fd9-e44f-496f-beb9-d49d0c5f3e9a	NA	0.103916	0.896084	0
UDID037	5595871f-2997-41d2-b749-6ad518e89bd4	iPSC-CVPC	f05f747b-da51-4000-894a-3b64503c67fb	NA	0.793654	0.206346	0
UDID038	28114ea7-018a-47bb-af34-32bcfbf1a233	iPSC-CVPC	8c43477f-b31c-4a03-8ec7-941cc32b045f	NA	0.931688	0.0683123	0
UDID040	a140d6d1-9fbf-4645-a083-b870bf2f0f67	iPSC-CVPC	742e5c02-d95d-4de0-8e09-6c23c48f17de	NA	0.917599	0.0630226	0.0193788
UDID041	555ff1f2-5c5f-4490-a1f9-79fe8c416a36	iPSC-CVPC	6b9f26bf-f68b-4ca3-9476-76b118d70de6	NA	0.937334	0.0400738	0.0225926
UDID043	f772212a-cd98-40f9-bdcd-e75740c1f6be	iPSC-CVPC	b958f299-3ced-4ab9-9901-fe7008745909	NA	0.907183	0.092817	0
UDID044	e932e556-59a6-4f70-9b4c-ef5f69dac3ce	iPSC-CVPC	c20abef2-dd3b-4235-9853-bf297b6bf3a6	af17dde0-dfac-42c9-8b45-881e3cdef11a	0.338508	0.661492	0
UDID045	6a784dd7-9c48-4841-93f9-930b9de49cc4	iPSC-CVPC	b37fa297-2a4d-4bda-9b98-479ac1d6c8a6	NA	0.804735	0.195265	0
UDID046	5bdb8207-56ec-4f2e-add3-3ce3fbd4b1e0	iPSC-CVPC	2f5df117-c23c-4d65-973a-7ecf51dc7d3c	NA	0.135241	0.864759	0
UDID047	97f20ecc-a17b-4d10-b689-908f5b9f3ddc	iPSC-CVPC	3a08df95-67b6-450d-b6f0-eea222445327	a49469c4-fac3-4600-a535-7299ca277356	0.951814	0.0481864	0
UDID048	f772212a-cd98-40f9-bdcd-e75740c1f6be	iPSC-CVPC	936f69d3-5ca1-4464-b090-325880a42c11	NA	0.904466	0.0906448	0.00488891
UDID049	f0173728-58cb-4d7d-b28d-02355b49b9ed	iPSC-CVPC	de379b99-06c6-4238-b037-635bf2b9e88a	NA	0.981557	0.0008	0.0176113
UDID050	508fb6c5-c9d5-4881-9638-cd4bd04d822f	iPSC-CVPC	ae162297-73ed-4036-934f-82828c2125ae	NA	0.140973	0.859027	0
UDID053	83dacb11-4180-4807-b099-05fd1561a722	iPSC-CVPC	6aaf5dd4-ba88-47ee-98fe-e7ff4094adc0	NA	0.951175	0.0416221	0.00720274
UDID054	f0b9b314-5e83-4975-af42-54ee03bcc459	iPSC-CVPC	7f30ad11-d413-4c68-9f3e-7bd0bfe3fd4f	NA	0.461281	0.538719	0
UDID055	b9e30469-13ad-4792-878a-889cd6480f91	iPSC-CVPC	7c21ef92-6593-40a2-bd7d-249884939aea	NA	0.719402	0.280598	0
UDID056	f0b9b314-5e83-4975-af42-54ee03bcc459	iPSC-CVPC	5a416597-964d-4e83-8010-5d99bab309af	NA	0.532836	0.467164	0
UDID058	eb1309e6-5567-437b-82d7-549c1c8d5493	iPSC-CVPC	9acb00bc-e803-4378-9b05-17dc7695493e	NA	0.875695	0.124305	0
UDID059	b9e30469-13ad-4792-878a-889cd6480f91	iPSC-CVPC	8d7f0252-aa3a-4c37-8894-dcbcd61bb1a8	NA	0.79806	0.20194	0
UDID060	eb1309e6-5567-437b-82d7-549c1c8d5493	iPSC-CVPC	aa8e0893-5b1e-4aaf-a002-1e9a432ed926	NA	0	0.972576	0.0274243
UDID061	66d88423-3567-4c3e-82dc-eff030aea3ca	iPSC-CVPC	8a9bb977-f26d-406f-a78e-d7613c812c4f	NA	0.253078	0.746922	0
UDID062	55396f13-62ff-44de-833b-05fde4ad97c6	iPSC-CVPC	3355cfa1-1f7b-4ac3-b58e-b02b70311f25	NA	0.873318	0.126682	0
UDID063	42e4583a-b1bc-4cc3-85d7-68662433b345	iPSC-CVPC	7b1fc16d-3f5c-4f3c-8d3d-71ca479a03c6	NA	0.848473	0.141315	0.0102121
UDID064	0bf3da28-3985-4c34-8197-5816fd73b588	iPSC-CVPC	cdccb7cb-5770-4585-a1e1-4f0ac6d5b676	NA	0.793284	0.206716	0
UDID065	fbabd331-fc4f-47de-b4d0-a9ee5434fa5b	iPSC-CVPC	cd6d709b-2970-4bd2-b64d-03d685d44792	NA	0.555261	0.444739	0
UDID066	bfd08f92-7030-4c34-849d-0187c8e88c74	iPSC-CVPC	3137b456-3681-45e6-be82-bd0264faa57c	NA	0.748748	0.251252	0
UDID067	e932e556-59a6-4f70-9b4c-ef5f69dac3ce	iPSC-CVPC	4f7327ef-84bf-4b64-ae5f-50812d0dbf6d	NA	0.956114	0.0135931	0.0302928
UDID068	92516175-d525-442e-bd5a-816a1962d37d	iPSC-CVPC	b2d5b1f2-f506-4a38-b54a-946589579ddd	NA	0.947323	0.0476613	0.00501584
UDID069	eb1309e6-5567-437b-82d7-549c1c8d5493	iPSC-CVPC	b0810938-c713-4d73-b7a8-90c382a08022	NA	0	0.999021	0.001
UDID070	1a3241a7-f60c-4b9a-a469-74833c36ebd3	iPSC-CVPC	b0e17437-900f-423f-a6e8-30f725eefe2f	NA	0	1	0
UDID071	eb1309e6-5567-437b-82d7-549c1c8d5493	iPSC-CVPC	35ea7c61-e799-47f4-b537-91debbb78769	NA	1	0	0
UDID073	f0b9b314-5e83-4975-af42-54ee03bcc459	iPSC-CVPC	78f3ce72-4772-4653-9cbe-d12f7150c085	NA	0.866784	0.133216	0
UDID074	f0173728-58cb-4d7d-b28d-02355b49b9ed	iPSC-CVPC	0726b84c-c9ed-45a8-b50b-e1e8f484be8e	NA	0.461514	0.538486	0
UDID075	b48d5663-b599-4d02-a70b-6bd12546041f	iPSC-CVPC	9a109d5e-863d-49ee-95ed-2b4b01ffa98d	NA	0.0643536	0.935646	0
UDID076	e3c5435b-935b-45a3-847a-fd754cbc7b90	iPSC-CVPC	c5d634b7-af0c-4693-bff5-3e77ac00f2bf	NA	0.935316	0.0646842	0
UDID077	36e99817-83e7-4dba-8e15-61f1184ab62d	iPSC-CVPC	aa37223f-e929-49da-b377-6008bb0ae6cd	NA	0	1	0
UDID078	cfd3b543-2da8-4262-ae36-7ee27c0b5c6b	iPSC-CVPC	21f31a89-cbae-4252-8b47-a983fd2eaae5	NA	0	1	0
UDID080	dc7b36c7-6492-4585-a072-10894fac10a0	iPSC-CVPC	bfcd28bf-17e5-4e44-9780-bb0d1b376772	NA	0.58089	0.41911	0
UDID088	ce67e934-e752-4d69-b212-007c655a7590	iPSC-CVPC	816af377-f3c4-4d24-af6c-d0eabe4d9570	NA	0.556204	0.443796	0
UDID089	060066b8-6fc6-4b00-b7c4-ae195f646f5e	iPSC-CVPC	e0f6dcc4-472a-46bb-8461-d48fdf3a8b37	NA	0	1	0
UDID090	b48d5663-b599-4d02-a70b-6bd12546041f	iPSC-CVPC	4911c9a4-ad7d-4bdd-9ea0-758918b28a46	NA	0.643188	0.356812	0
UDID091	62d833a3-87c8-40a2-8261-d172f4c0e7fe	iPSC-CVPC	13756c7c-77dc-46d3-9c14-7debadb42dc0	NA	0.826696	0.173304	0
UDID092	57da1c1f-303e-44db-9111-0f071ecda263	iPSC-CVPC	816bf5d1-86f9-49a2-b525-072c13db57f2	NA	0.881848	0.118152	0
UDID093	4f2a904d-793c-4db7-b1da-39d1aaeb1d01	iPSC-CVPC	6dbd628f-f8a6-4510-aa38-726732341e24	NA	0.544386	0.455614	0
UDID096	c99ef20e-a237-47af-95bc-15550378bbd5	iPSC-CVPC	95e5fb7b-ee36-4e8a-a154-2a0bb84a55e6	NA	0.893364	0.106636	0
UDID097	11c5e9cc-f702-4c47-91fd-201346ab5a3c	iPSC-CVPC	c5ed2760-caa4-4b1f-a221-8b79de270349	NA	0.995483	0	0.00451658
UDID098	af5ba1a2-837e-42e6-9afa-16207886c776	iPSC-CVPC	c96bd32b-b1f0-4ac6-9486-69b992698538	NA	0.92074	0.0792599	0
UDID101	1a8bce86-bd08-4d39-9e63-9448e6326f29	iPSC-CVPC	9d77cfd9-f107-4ede-ad68-77721058e7dd	817d7aed-66be-4686-8efe-2a063d238982	0.991048	0.00895224	0
UDID103	e126c62a-cd3d-4ce3-b632-da7fb7bd9e4a	iPSC-CVPC	f0990beb-2f84-4bbf-a941-cc1fdd76ecd8	NA	0.876343	0.123657	0
UDID104	7ecf080d-4d17-4023-b024-85a5942d55fe	iPSC-CVPC	4a6bc279-2606-4baf-bff0-5457c81c7fad	NA	0.973084	0.0269163	0
UDID105	24a05048-39b7-4e5a-b4cc-2543d4186748	iPSC-CVPC	8f8e6375-660e-4f24-8e22-b24a17c5842e	NA	0.959849	0.0272287	0.0129226
UDID106	000a5dcf-764a-4f69-ab1c-5950cec4bbbe	iPSC-CVPC	eee96072-e740-4967-ba17-c9178796fde1	NA	0.992952	0.00704774	0
UDID107	fdfddc05-516f-4408-83a3-731309a5bbb9	iPSC-CVPC	6322966b-f8bf-455c-8a73-2128bed286de	NA	0.813346	0.186654	0
UDID108	fbabd331-fc4f-47de-b4d0-a9ee5434fa5b	iPSC-CVPC	d1a50b39-a4af-45aa-8957-50616e53fe7b	NA	0.800853	0.199147	0
UDID109	bd41b7ee-bc24-40a9-99ab-483b2dbf95ae	iPSC-CVPC	3bf24410-4d99-40c4-a0a6-e1af10d336f5	NA	0.891049	0.108951	0
UDID112	5eefb852-e78f-4acb-b19e-5220cf41693a	iPSC-CVPC	55cfd7de-2916-4a7e-9eaa-2b16be316476	NA	0.949996	0.0424525	0.00755113
UDID113	03346cae-a4f3-4481-92ff-d76db0c82468	iPSC-CVPC	067afe59-e81d-4176-800d-f1b111c1ec82	NA	0.999174	0	0.0008
UDID115	fbabd331-fc4f-47de-b4d0-a9ee5434fa5b	iPSC-CVPC	2987ee0d-423c-4381-bb96-a58dcc1fc479	e5f3511a-aa36-4bd2-8ecd-5e4688e5bf72	0.511323	0.488677	0
UDID116	f8d3cea0-5f3f-4298-b4a9-145571ba840e	iPSC-CVPC	8c8b7697-458d-4aad-b069-2ff352ce6609	NA	0.780778	0.219222	0
UDID119	5b8ca416-c75e-4341-b160-3b9be09f6ef5	iPSC-CVPC	0e4a2a0e-ef6b-41ce-bc63-d71f6c9fe2c1	NA	0.631661	0.368339	0
UDID120	2f63f491-a9f2-4177-b2a1-c3d21ed9c247	iPSC-CVPC	bf8fa272-f2a7-4ffb-8b59-a1ce19cb954e	NA	0.888845	0.111155	0
UDID122	42e4583a-b1bc-4cc3-85d7-68662433b345	iPSC-CVPC	0b111711-0130-44aa-b513-a308d13d1652	NA	0.998295	0.00170532	0
UDID124	35bdd022-52cd-43e0-a658-3ea802787462	iPSC-CVPC	e279b91a-6fc0-4145-8436-a6cfecfbe7a6	NA	0.250103	0.749897	0
UDID125	f80deca1-0641-4a52-86b5-7b01c227ba8a	iPSC-CVPC	1f05f617-aedf-4970-9ab2-10b32737ffd7	NA	0.842343	0.157657	0
UDID126	4dea55b7-22ec-4274-9813-81eaa4f382e0	iPSC-CVPC	ba028778-120d-4162-a6e7-d77b670e1820	NA	1	0	0
UDID130	633732d4-9300-44a8-8f20-f3e956e57819	iPSC-CVPC	af9a9404-08a9-45c8-8e7e-a5b279d46b59	NA	0.938245	0.0617547	0
UDID131	74809453-1b01-40bb-9071-47a93de70c78	iPSC-CVPC	9e2d05d4-5b73-444b-9ea4-acd33f69d818	NA	0.104059	0.895941	0
UDID132	b2928637-66bc-4fb4-806a-7ddcb26af360	iPSC-CVPC	9e3dacfa-7837-4292-9ebb-90af9e38c215	NA	0	1	0
UDID134	fabb1fba-dea1-44a5-a9c2-e40b46011c7a	iPSC-CVPC	70d8ecf9-191b-463b-8d7f-d76905e27d90	NA	0.99971	0.0003	0
UDID135	e562a8bc-cc91-46fe-ba2f-aa8ab62fefe9	iPSC-CVPC	e39a660a-19b7-44c0-9ca7-08bc0e1aab55	NA	0.981647	0	0.0183535
UDID136	b86c786d-f8d8-4e6b-9504-95f8f4c807e0	iPSC-CVPC	a6db380d-f640-47db-850a-c54ee8b270c0	NA	0.926114	0.0696116	0.00427426
UDID138	10479353-d46d-478d-86f0-c6be025de81b	iPSC-CVPC	e45ff871-b499-4c9a-8714-7d0b65eaa7b0	NA	0.94771	0.05229	0
UDID139	7cf9e7b2-28a3-4b42-812b-929516fbce4a	iPSC-CVPC	6d187743-3d2d-4d1f-9315-9342cf568925	NA	0.84752	0.15248	0
UDID140	8dbd3466-e4dd-40a3-9c49-2e947a9bc113	iPSC-CVPC	59caf2da-672b-4606-9331-1463e50d6110	NA	0.891802	0.108198	0
UDID141	c72fc475-80f0-4fe3-b306-acebd17f3bdb	iPSC-CVPC	5932426e-33ca-4b67-811d-4fcaa8eb44fe	NA	0.644517	0.355483	0
UDID142	201da1fb-3779-4344-af69-6e3bf1c58261	iPSC-CVPC	252626cb-fdee-49bc-b39b-f7e2d330f56a	NA	0.973573	0.02272	0.00370651
UDID143	ed175850-c13a-4b33-947d-bd6e911000db	iPSC-CVPC	b373cd16-a1d2-465b-a688-9764210b59ea	NA	0.97271	0.0272896	0
UDID144	ef8f2c6c-8363-471e-9436-252fcef3ac43	iPSC-CVPC	cf416c5f-406c-4cee-b477-5d65bdadfd6d	NA	0.993656	0.00634394	0
UDID145	9603be9a-f146-4fc5-bf36-c84fac189b0a	iPSC-CVPC	368586d8-77e9-4c67-afea-835abe7ad3f0	NA	0.951286	0.0316594	0.0170543
UDID146	5482a5d3-6f16-483b-9c14-ca2f838d6af9	iPSC-CVPC	13b129fd-2c4a-4d12-a21c-3534efa9babc	NA	0.84707	0.15293	0
UDID148	21681dd8-da3c-47c9-904c-3b8a91b2c3eb	iPSC-CVPC	5de2cde7-9c2b-4e17-b8c6-efe956549571	NA	0.973168	0.0268319	0
UDID149	bd4643a6-9742-4a25-8029-a967cc2a84c7	iPSC-CVPC	028df3e3-a041-4f91-9da7-517a7a33e271	NA	0	1	0
UDID150	d15cdce3-1f22-4224-8ae3-0ff1b878e111	iPSC-CVPC	2f33bdf1-da0c-4dc1-9d96-0bc6f78759c7	NA	0.680723	0.319277	0
UDID152	9e7013ce-054f-46ae-bc49-4abe5d53d88a	iPSC-CVPC	28fbc85b-148d-4935-bbfe-0572e1399eee	e0d342bf-1649-4c55-ae78-dfc93bcc2a0e	0.947963	0.0384151	0.0136214
UDID153	1593705e-30b4-4a9b-82a3-d5022a6dd6c1	iPSC-CVPC	8ef40bc2-f690-403a-97f4-482b28d81b9f	NA	0.773416	0.226584	0
UDID154	c3c65323-ace2-4f32-8595-7434edac5d28	iPSC-CVPC	7a6350cf-6d20-4757-b249-411e65ac8ca3	NA	0.946984	0.0207464	0.0322693
UDID155	10f10a94-511f-4538-9c0c-cbe5fdb14b6c	iPSC-CVPC	1418f45b-e731-4180-9c3b-990391b1ff49	NA	0.191599	0.808401	0
UDID156	659c5acf-5cae-4bfe-8c9f-dff532a69e88	iPSC-CVPC	29b9ec5e-12a3-4490-b44b-57f976f079d4	NA	0.469928	0.530072	0
UDID157	b7af5d94-4b4a-4130-94ee-fc1f23c5824a	iPSC-CVPC	5ceba145-feb6-4f4c-9dc9-2b573d8d8ffd	NA	0.999927	0	0.0001
UDID158	40862b64-d0c1-451c-8c63-1d577665626a	iPSC-CVPC	ea0d8889-7fd9-41f2-8db4-a96887ad719b	NA	0.931671	0.0683288	0
UDID159	21f44f41-69ee-427c-933b-a0afdc16a0bf	iPSC-CVPC	0d9f7f72-66ea-411a-906b-868c1c5bffbe	NA	0	1	0
UDID160	bfee9a02-5ec3-4e11-a8e2-ebd47623caa0	iPSC-CVPC	0716c9fa-8153-477d-8e24-6abee17c9456	NA	0.96244	0.0375598	0
UDID161	993b2a06-29d5-45bb-acc6-baccc2bdda08	iPSC-CVPC	eb48ec7a-c8e8-4cfa-9c76-5523ab3f7e17	NA	0.623401	0.376599	0
UDID162	6f354cf7-0cb9-4351-b619-d111936d0b25	iPSC-CVPC	72950eae-ea7a-4c47-950a-153b167c4da5	NA	0.936533	0.0634673	0
UDID163	de9c74e8-d399-465e-92cd-904a0e323bca	iPSC-CVPC	4175c93b-c008-450e-ba15-bd3f682a0442	NA	0.362673	0.637327	0
UDID164	83a1b295-b907-4233-b0a8-df753b2cee16	iPSC-CVPC	08f6fa0b-14ea-4ac6-85ec-67045c15d5ac	NA	0.34012	0.65988	0
UDID165	750ff979-f5d5-4e3f-aac9-dad97ad8e948	iPSC-CVPC	f9db200c-03aa-4116-b498-f7dc8bfaa49a	NA	0.710349	0.289651	0
UDID167	861b37d9-64e6-4d19-8e91-96401b18a9a4	iPSC-CVPC	4b1c5d5c-b4e1-4204-a2f3-6f790e8f2ed7	NA	0.971219	0.0287809	0
UDID169	5d86bbdd-4854-449f-b99d-0d04d0ce4ee8	iPSC-CVPC	2abf7677-ca02-4134-b6f9-36681cc3dbf6	NA	0.863325	0.136675	0
UDID170	6814c7bb-72dc-4760-bee5-dacdb499c255	iPSC-CVPC	29e23dc1-6e9d-475a-801e-a9b52a9f63f9	NA	0.690578	0.309422	0
UDID171	64c58f58-a121-413d-8257-294b229dd4c0	iPSC-CVPC	b0197723-0f29-4e66-953b-000b156a1a4f	NA	0.987491	0.00593806	0.00657131
UDID175	50d9dcf3-cbdd-436f-bbf8-fcbb920d23e0	iPSC-CVPC	87353403-57d4-45e6-87cc-379770e2d35c	NA	0.906014	0.0939856	0
UDID176	ac14fb34-0c8b-4264-9f93-5ce47c071a66	iPSC-CVPC	5eb340fe-ef67-4da2-bed2-592187da85a9	NA	0.996464	0.00353635	0
UDID178	8cc554f2-a5d2-4b44-94e8-0dfe3e300734	iPSC-CVPC	40b55c39-6d49-493a-8e98-2c6359ff1ee6	NA	0.804515	0.195485	0
UDID181	56f0f073-725f-4cec-b8cb-db6ad0dc2ac0	iPSC-CVPC	10945496-f15f-46c1-b7c7-a94379658d42	NA	0.619366	0.380634	0
UDID182	49e6ade9-4681-4533-9665-39362a71f43a	iPSC-CVPC	d894392c-720d-4caf-93c9-2d75f6fc83a8	NA	0.465041	0.534959	0
UDID184	032f42b3-42da-4a6a-9b01-cdf540e1866c	iPSC-CVPC	cbab32a9-f80d-4093-a2dc-7bdcaa4f8357	NA	0.823364	0.176636	0
UDID185	168437ba-e29e-4439-a508-23d44075022e	iPSC-CVPC	39e49afa-4934-43d2-9c75-dcee95373569	NA	0.693909	0.306091	0
UDID186	8c9ce6f6-06f6-4d70-885a-3c07d3ef8f91	iPSC-CVPC	9b693c80-60c4-44c5-803b-f732217be875	NA	0.819679	0.180321	0
UDID188	ecc872f3-1dab-4076-a08b-f186d17805b7	iPSC-CVPC	dbf875b5-cfa9-403e-8887-0de72c8d20f8	NA	0.0718481	0.928152	0
UDID189	5595871f-2997-41d2-b749-6ad518e89bd4	iPSC-CVPC	36e4613e-b28d-4185-83ee-b949af273bfe	NA	0.844656	0.155344	0
UDID200	749a66fb-0d16-44fa-b263-cc4e260c5fd6	iPSC-CVPC	f7b48d9d-678d-4121-a4eb-b6b3f3ebf983	NA	0.927372	0.0726277	0
UDID202	6e83c1cd-0c82-4ae2-9685-23cf0e12c119	iPSC-CVPC	8ebe6a40-3c57-411d-83cd-4b554610c163	NA	0.961671	0.0180418	0.0202868
UDID203	9409a6cc-0711-4583-9949-b679f66a823e	iPSC-CVPC	67520ca8-a895-48ef-b30f-1ecf3d2ef1b8	NA	0.210707	0.789293	0
UDID206	c09c3de5-4244-404b-ae38-be65b86a48bd	iPSC-CVPC	7b8a8028-4b78-4aa2-8d0b-a85ea435e30c	NA	0.507131	0.492869	0
UDID218	a314e30d-7fb4-4f68-860f-1ac1f3bdac07	iPSC-CVPC	3252846a-f9ad-43bf-8b07-4969e0d59777	NA	0.730986	0.269014	0
UDID222	1dd9eacc-e3d3-4d60-9dcb-60a17808cde9	iPSC-CVPC	bac66556-4719-46bb-9ce4-4a7e747de834	NA	0	1	0
UDID223	c3bb6245-5d1b-4dbc-8b16-b0ca47472e91	iPSC-CVPC	4d3cfa6b-5977-4836-b0d1-7cd97da17fa2	NA	0.875496	0.124504	0
UDID225	21f44f41-69ee-427c-933b-a0afdc16a0bf	iPSC-CVPC	1eb2f150-f6a6-48ea-937f-38495099ec35	NA	0.628533	0.371467	0
UDID226	a385666a-9318-47a1-8884-3a4cd2d897ef	iPSC-CVPC	cd42f18b-2a3c-4c18-b310-ed1b9afc87bd	NA	0.873315	0.126685	0
UDID227	d6172ad1-6cf8-41af-a88e-26c43ebe2464	iPSC-CVPC	a82b44f8-ed92-4213-968b-8662a41c0b2a	NA	0.848379	0.151621	0
UDID240	416e2905-329b-44ed-bb02-8a3b1ed6847e	iPSC-CVPC	1f59047b-9ba1-45d2-93f5-4f669be31732	NA	0.680322	0.319678	0
UDID241	72739241-3ddb-41ab-8438-150e20619de1	iPSC-CVPC	1e030be8-3362-4f86-b15b-2aaaff1ef35b	NA	0.933741	0.0662594	0
UDID242	8039c171-beb7-40bb-adc7-3d915a97ea25	iPSC-CVPC	46c816d2-b3c7-40df-a1f2-3030a0fc525d	NA	0.858084	0.141916	0
UDID243	d6646110-a6f3-4176-bf1a-92a51ed6f4bc	iPSC-CVPC	2ae3db36-fbda-40fd-802a-1f06c14bf14b	NA	0.301995	0.698005	0
UDID248	fc1dff0a-6a95-42fe-9dc4-362e27330bf9	iPSC-CVPC	17891495-09c9-470f-a50d-244c4ae63ccd	NA	0.982536	0.0174641	0
UDID249	c9ef3edb-1bb1-4233-a6be-4efd897ac110	iPSC-CVPC	fb3d9eff-8c62-4146-9280-e2023080704e	NA	0.999582	0.0004	0
UDID250	aaf0f250-d1af-444f-941b-9d165e1bc2b6	iPSC-CVPC	7eed502e-12cb-4d0d-92f3-d0ee62fdd151	NA	0.929416	0.0705841	0
UDID251	90e8222f-2a97-4a3c-9517-fbd7626122fd	iPSC-CVPC	68e51562-48dc-4c84-a206-42c8f658ed08	NA	0.864775	0.135225	0
UDID252	b846beb8-f53c-4b69-bd2e-901dc53ce8bb	iPSC-CVPC	c8616b2f-2110-42b2-b017-c0c0621a12c7	NA	0.928761	0.0712387	0
UDID254	76db32e7-8830-4346-b3ee-ad0395cba242	iPSC-CVPC	9f376ce7-d59a-4855-8022-801ff74f5d52	NA	0.872859	0.127141	0
UDID256	9d988cb0-01b1-4d5d-bf4b-3fd3baf149a4	iPSC-CVPC	eb4ed764-04bc-4309-9288-1558e7070dbd	NA	0.887652	0.112348	0
UDID257	9d988cb0-01b1-4d5d-bf4b-3fd3baf149a4	iPSC-CVPC	5009e877-7534-412a-8e31-c687974b0b3c	NA	0.842266	0.157734	0
UDID263	27d69b74-d193-448c-91ac-2b7fb07a49ac	iPSC-CVPC	d666e508-443c-4400-9248-04b701b3c862	NA	0.981795	0.0182045	0
UDID264	60bd2a54-fecd-4c6e-8442-b13f66d869a6	iPSC-CVPC	5bb6a14e-6f4b-41b7-b645-f6955dc0e347	NA	0.935668	0.0643317	0
UDID270	10571d4e-c0e9-474b-80b6-75c59ebd1942	iPSC-CVPC	c6e37323-0e85-4d3c-8942-2bac6c563359	NA	0.38318	0.61682	0
UDID272	d4073658-c7fe-4f53-9e80-b95121a65475	iPSC-CVPC	0c025698-b29b-4f3f-adab-c41cffc53911	NA	0.821402	0.178598	0
UDID274	1c858ef3-c305-4c6e-a3ac-594e9b9b98b2	iPSC-CVPC	9e832763-ba93-4b80-9238-bd31ac210153	NA	0.857861	0.134356	0.00778217
UDID275	725e0255-424c-44da-86c9-bc0bc14a21a8	iPSC-CVPC	d0af51aa-8ade-4318-b2aa-29dac9c0ffec	NA	0.957472	0.0425276	0
UDID277	3bc3e7ee-9130-4da5-b8f1-52d38bfc3c70	iPSC-CVPC	42483bfd-fce7-409a-8f47-7a280a1d79a6	NA	0.869941	0.130059	0
UDID278	cd6dc660-550f-4a19-b9f7-f1bc9c893ca8	iPSC-CVPC	73fd62fe-8155-49c3-9738-2fa773807246	NA	0.239573	0.760427	0
UDID279	214ad59b-7245-4ca7-bf42-84cc2e09bbbe	iPSC-CVPC	f345e560-b4e4-41e1-b0cf-850b764b3f36	NA	0	1	0
UDID281	7df93333-f21c-4775-8679-c2518e05bce4	iPSC-CVPC	e467ed60-660d-4d5f-89a5-056758f534bd	NA	0.059664	0.940336	0
UDID282	bd126642-2257-4857-b3da-b72305e5c095	iPSC-CVPC	ba084bcb-6349-4c8d-bfe1-037a534b0856	NA	0.0460212	0.953979	0
UDID283	e0793a72-9694-4711-a2c6-d2ff9071d05f	iPSC-CVPC	78630dfe-722a-4b57-a261-723206dde649	NA	0.598035	0.401965	0
UDID288	a77d48d0-a1a9-4f2c-ae14-ed6a952163bc	iPSC-CVPC	c8591209-4b35-4395-b48b-9ab31cf74c90	NA	0.950878	0.0491217	0
UDID289	6740411e-0edd-4097-9880-dbcdceb087ea	iPSC-CVPC	b5f0c53a-97ce-4d99-b771-987c47072bee	0ac88a09-2027-4396-87a3-d02d05d84594	0.867469	0.132531	0
UDID310	9d988cb0-01b1-4d5d-bf4b-3fd3baf149a4	iPSC-CVPC	649bc9a3-4394-4cd7-8bea-b20c3a70febf	NA	0.581995	0.418005	0

## Sheet: Table S1F
Cell type	Molecular Assay	Number of Samples	Number of Lines	Number of Subjects
iPSC	RNA-seq	184	184	174
iPSC-CVPC	RNA-seq	180	149	139
iPSC-CVPC	scRNA-seq	8	8	8

## Sheet: Table S1G
iPSCORE ID	Subject UUID	Barcode	Population	t-SNE 1	t-SNE 2
iPSCORE_30_1	fbabd331-fc4f-47de-b4d0-a9ee5434fa5b	AAACCTGAGTTTAGGA-1	1	20.3186	-14.4426
iPSCORE_30_1	fbabd331-fc4f-47de-b4d0-a9ee5434fa5b	AAACCTGCACGGATAG-1	1	-9.53834	17.3284
iPSCORE_30_1	fbabd331-fc4f-47de-b4d0-a9ee5434fa5b	AAACCTGCATCGGAAG-1	1	12.0499	6.98096
iPSCORE_30_1	fbabd331-fc4f-47de-b4d0-a9ee5434fa5b	AAACCTGGTAGAGCTG-1	1	16.6293	-2.43315
iPSCORE_30_1	fbabd331-fc4f-47de-b4d0-a9ee5434fa5b	AAACCTGTCCCGGATG-1	1	13.5342	-17.808
iPSCORE_30_1	fbabd331-fc4f-47de-b4d0-a9ee5434fa5b	AAAGATGCAATGACCT-1	1	-5.69217	1.15183
iPSCORE_30_1	fbabd331-fc4f-47de-b4d0-a9ee5434fa5b	AAAGATGCAATGGAGC-1	1	-7.65236	2.10378
iPSCORE_30_1	fbabd331-fc4f-47de-b4d0-a9ee5434fa5b	AAAGCAACACAACGCC-1	1	-0.362493	-5.57354
iPSCORE_30_1	fbabd331-fc4f-47de-b4d0-a9ee5434fa5b	AAAGCAACACGTCTCT-1	1	1.73064	-10.8716
iPSCORE_30_1	fbabd331-fc4f-47de-b4d0-a9ee5434fa5b	AAAGCAAGTCGCGGTT-1	1	-0.576184	-3.14497
iPSCORE_30_1	fbabd331-fc4f-47de-b4d0-a9ee5434fa5b	AAAGCAATCACCTTAT-1	1	13.731	22.7618
iPSCORE_30_1	fbabd331-fc4f-47de-b4d0-a9ee5434fa5b	AAAGTAGAGCTACCTA-1	1	3.84667	-5.06188
iPSCORE_30_1	fbabd331-fc4f-47de-b4d0-a9ee5434fa5b	AAATGCCAGATAGCAT-1	1	-5.12843	5.23779
iPSCORE_30_1	fbabd331-fc4f-47de-b4d0-a9ee5434fa5b	AAATGCCCATATACCG-1	1	0.124228	-3.23006
iPSCORE_30_1	fbabd331-fc4f-47de-b4d0-a9ee5434fa5b	AAATGCCGTCCGAGTC-1	1	1.24802	-4.82766
iPSCORE_30_1	fbabd331-fc4f-47de-b4d0-a9ee5434fa5b	AACACGTAGTCACGCC-1	1	-1.27417	-4.41196
iPSCORE_30_1	fbabd331-fc4f-47de-b4d0-a9ee5434fa5b	AACCATGAGGACTGGT-1	1	18.6828	-1.16906
iPSCORE_30_1	fbabd331-fc4f-47de-b4d0-a9ee5434fa5b	AACCATGTCCAGTAGT-1	1	5.55731	-10.3585
iPSCORE_30_1	fbabd331-fc4f-47de-b4d0-a9ee5434fa5b	AACCGCGCATCGTCGG-1	1	-10.6375	14.289
iPSCORE_30_1	fbabd331-fc4f-47de-b4d0-a9ee5434fa5b	AACCGCGGTGGCCCTA-1	1	22.6507	0.993946
iPSCORE_30_1	fbabd331-fc4f-47de-b4d0-a9ee5434fa5b	AACCGCGGTTCGGGCT-1	1	4.22066	-7.48036
iPSCORE_30_1	fbabd331-fc4f-47de-b4d0-a9ee5434fa5b	AACCGCGGTTTGTGTG-1	1	-7.66494	-9.03266
iPSCORE_30_1	fbabd331-fc4f-47de-b4d0-a9ee5434fa5b	AACGTTGCACCGTTGG-1	1	17.5004	-2.85644
iPSCORE_30_1	fbabd331-fc4f-47de-b4d0-a9ee5434fa5b	AACGTTGCATAGAAAC-1	1	13.8887	22.8477
iPSCORE_30_1	fbabd331-fc4f-47de-b4d0-a9ee5434fa5b	AACGTTGTCCAAGTAC-1	1	17.8212	-2.4882
iPSCORE_30_1	fbabd331-fc4f-47de-b4d0-a9ee5434fa5b	AACTCAGGTCCATCCT-1	1	-0.270314	-7.11542
iPSCORE_30_1	fbabd331-fc4f-47de-b4d0-a9ee5434fa5b	AACTCCCCAGCTATTG-1	1	18.9126	-1.78451
iPSCORE_30_1	fbabd331-fc4f-47de-b4d0-a9ee5434fa5b	AACTCCCGTCAACTGT-1	1	2.14418	-12.1588
iPSCORE_30_1	fbabd331-fc4f-47de-b4d0-a9ee5434fa5b	AACTCCCGTTTGTTTC-1	1	2.48328	-12.0132
iPSCORE_30_1	fbabd331-fc4f-47de-b4d0-a9ee5434fa5b	AACTCCCTCCTTCAAT-1	1	0.52562	-7.81151
iPSCORE_30_1	fbabd331-fc4f-47de-b4d0-a9ee5434fa5b	AACTCCCTCGGCGGTT-1	1	-0.370535	-7.45358
iPSCORE_30_1	fbabd331-fc4f-47de-b4d0-a9ee5434fa5b	AACTCTTGTGGTAACG-1	1	2.44449	-6.51088
iPSCORE_30_1	fbabd331-fc4f-47de-b4d0-a9ee5434fa5b	AACTGGTGTCAGGACA-1	1	21.913	-0.462675
iPSCORE_30_1	fbabd331-fc4f-47de-b4d0-a9ee5434fa5b	AACTGGTTCTTGGGTA-1	1	9.20988	-5.58082
iPSCORE_30_1	fbabd331-fc4f-47de-b4d0-a9ee5434fa5b	AACTTTCAGCTGCAAG-1	1	1.69724	-12.8592
iPSCORE_30_1	fbabd331-fc4f-47de-b4d0-a9ee5434fa5b	AAGACCTAGCATCATC-1	1	1.11972	-4.77715
iPSCORE_30_1	fbabd331-fc4f-47de-b4d0-a9ee5434fa5b	AAGACCTCAGCTGTGC-1	1	2.49492	-11.8651
iPSCORE_30_1	fbabd331-fc4f-47de-b4d0-a9ee5434fa5b	AAGACCTCAGGTCTCG-1	1	-5.59459	1.17115
iPSCORE_30_1	fbabd331-fc4f-47de-b4d0-a9ee5434fa5b	AAGCCGCAGTGCGTGA-1	1	17.3752	-2.95513
iPSCORE_30_1	fbabd331-fc4f-47de-b4d0-a9ee5434fa5b	AAGCCGCTCAACTCTT-1	1	0.105191	-7.4205
iPSCORE_30_1	fbabd331-fc4f-47de-b4d0-a9ee5434fa5b	AAGCCGCTCAGGCGAA-1	1	2.17495	-22.0841
iPSCORE_30_1	fbabd331-fc4f-47de-b4d0-a9ee5434fa5b	AAGCCGCTCATCTGTT-1	1	1.82489	-11.8218
iPSCORE_30_1	fbabd331-fc4f-47de-b4d0-a9ee5434fa5b	AAGGAGCTCACAGGCC-1	1	16.9733	-2.56075
iPSCORE_30_1	fbabd331-fc4f-47de-b4d0-a9ee5434fa5b	AAGGAGCTCATCATTC-1	1	0.492079	-4.94229
iPSCORE_30_1	fbabd331-fc4f-47de-b4d0-a9ee5434fa5b	AAGGCAGAGGACAGAA-1	1	-8.85427	14.5327
iPSCORE_30_1	fbabd331-fc4f-47de-b4d0-a9ee5434fa5b	AAGGCAGAGGACAGCT-1	1	-3.19141	4.64557
iPSCORE_30_1	fbabd331-fc4f-47de-b4d0-a9ee5434fa5b	AAGGCAGGTACTCAAC-1	1	-0.0789341	-4.53964
iPSCORE_30_1	fbabd331-fc4f-47de-b4d0-a9ee5434fa5b	AAGGCAGGTATATCCG-1	1	4.59279	-9.83623
iPSCORE_30_1	fbabd331-fc4f-47de-b4d0-a9ee5434fa5b	AAGGTTCAGCGTGAAC-1	1	13.8711	-19.8521
iPSCORE_30_1	fbabd331-fc4f-47de-b4d0-a9ee5434fa5b	AAGGTTCAGTTGCAGG-1	1	1.76678	-13.0264
iPSCORE_30_1	fbabd331-fc4f-47de-b4d0-a9ee5434fa5b	AAGGTTCTCACCGTAA-1	1	-9.81539	14.0706
iPSCORE_30_1	fbabd331-fc4f-47de-b4d0-a9ee5434fa5b	AAGGTTCTCTGCTTGC-1	1	15.9329	20.093
iPSCORE_30_1	fbabd331-fc4f-47de-b4d0-a9ee5434fa5b	AAGGTTCTCTTCATGT-1	1	-2.75968	-0.797778
iPSCORE_30_1	fbabd331-fc4f-47de-b4d0-a9ee5434fa5b	AAGTCTGCAATGCCAT-1	1	-3.01268	-15.9364
iPSCORE_30_1	fbabd331-fc4f-47de-b4d0-a9ee5434fa5b	AAGTCTGGTACGCACC-1	1	-1.66296	-7.57632
iPSCORE_30_1	fbabd331-fc4f-47de-b4d0-a9ee5434fa5b	AAGTCTGGTCTTTCAT-1	1	-10.9151	18.742
iPSCORE_30_1	fbabd331-fc4f-47de-b4d0-a9ee5434fa5b	AATCCAGCAAGGCTCC-1	1	0.0341057	-4.23281
iPSCORE_30_1	fbabd331-fc4f-47de-b4d0-a9ee5434fa5b	AATCGGTGTCGTGGCT-1	1	18.245	1.00941
iPSCORE_30_1	fbabd331-fc4f-47de-b4d0-a9ee5434fa5b	ACACCCTAGCGGATCA-1	1	7.91567	-6.27104
iPSCORE_30_1	fbabd331-fc4f-47de-b4d0-a9ee5434fa5b	ACACCCTAGGATGGAA-1	1	12.9455	-0.742974
iPSCORE_30_1	fbabd331-fc4f-47de-b4d0-a9ee5434fa5b	ACACCCTTCAACCATG-1	1	22.8519	0.886042
iPSCORE_30_1	fbabd331-fc4f-47de-b4d0-a9ee5434fa5b	ACACCCTTCGTGACAT-1	1	0.418067	-5.94932
iPSCORE_30_1	fbabd331-fc4f-47de-b4d0-a9ee5434fa5b	ACACCGGTCGGCATCG-1	1	-10.5549	19.0259
iPSCORE_30_1	fbabd331-fc4f-47de-b4d0-a9ee5434fa5b	ACACTGACAGTGAGTG-1	1	1.78988	-14.252
iPSCORE_30_1	fbabd331-fc4f-47de-b4d0-a9ee5434fa5b	ACACTGAGTCGAACAG-1	1	-5.82595	5.1688
iPSCORE_30_1	fbabd331-fc4f-47de-b4d0-a9ee5434fa5b	ACACTGATCTCTGCTG-1	1	7.27229	-6.10525
iPSCORE_30_1	fbabd331-fc4f-47de-b4d0-a9ee5434fa5b	ACAGCCGAGAAACGAG-1	1	6.47947	-6.63344
iPSCORE_30_1	fbabd331-fc4f-47de-b4d0-a9ee5434fa5b	ACAGCTAAGTTGAGAT-1	1	-0.552846	-4.52345
iPSCORE_30_1	fbabd331-fc4f-47de-b4d0-a9ee5434fa5b	ACAGCTACATCCGTGG-1	1	6.15035	-10.6908
iPSCORE_30_1	fbabd331-fc4f-47de-b4d0-a9ee5434fa5b	ACAGCTAGTACTTGAC-1	1	1.8403	-13.2604
iPSCORE_30_1	fbabd331-fc4f-47de-b4d0-a9ee5434fa5b	ACATACGCAAAGGAAG-1	1	2.11239	-13.3229
iPSCORE_30_1	fbabd331-fc4f-47de-b4d0-a9ee5434fa5b	ACATACGTCATGCAAC-1	1	3.89862	-8.89069
iPSCORE_30_1	fbabd331-fc4f-47de-b4d0-a9ee5434fa5b	ACATCAGCACGTCTCT-1	1	18.0767	20.3437
iPSCORE_30_1	fbabd331-fc4f-47de-b4d0-a9ee5434fa5b	ACATGGTAGTAGGTGC-1	1	-2.43228	4.22185
iPSCORE_30_1	fbabd331-fc4f-47de-b4d0-a9ee5434fa5b	ACATGGTCAGCGAACA-1	1	15.405	3.4315
iPSCORE_30_1	fbabd331-fc4f-47de-b4d0-a9ee5434fa5b	ACATGGTGTCATACTG-1	1	4.20672	-9.99103
iPSCORE_30_1	fbabd331-fc4f-47de-b4d0-a9ee5434fa5b	ACCAGTACAAGTTGTC-1	1	-10.1991	15.8284
iPSCORE_30_1	fbabd331-fc4f-47de-b4d0-a9ee5434fa5b	ACCAGTAGTTCCACAA-1	1	5.77466	-6.60468
iPSCORE_30_1	fbabd331-fc4f-47de-b4d0-a9ee5434fa5b	ACCCACTAGCGCCTTG-1	1	-18.5464	-11.1397
iPSCORE_30_1	fbabd331-fc4f-47de-b4d0-a9ee5434fa5b	ACCCACTTCGGAAACG-1	1	-11.1572	9.89347
iPSCORE_30_1	fbabd331-fc4f-47de-b4d0-a9ee5434fa5b	ACCCACTTCTGCGACG-1	1	1.63842	-4.80438
iPSCORE_30_1	fbabd331-fc4f-47de-b4d0-a9ee5434fa5b	ACCGTAAAGATTACCC-1	1	-13.6404	16.3563
iPSCORE_30_1	fbabd331-fc4f-47de-b4d0-a9ee5434fa5b	ACCGTAAAGTGTCCAT-1	1	-3.04072	4.64151
iPSCORE_30_1	fbabd331-fc4f-47de-b4d0-a9ee5434fa5b	ACCTTTACACCTCGGA-1	1	15.9963	20.232
iPSCORE_30_1	fbabd331-fc4f-47de-b4d0-a9ee5434fa5b	ACCTTTAGTATTAGCC-1	1	2.73348	-12.7727
iPSCORE_30_1	fbabd331-fc4f-47de-b4d0-a9ee5434fa5b	ACCTTTATCCATTCTA-1	1	-8.17858	5.34719
iPSCORE_30_1	fbabd331-fc4f-47de-b4d0-a9ee5434fa5b	ACCTTTATCGCCGTGA-1	1	-2.69636	-3.66843
iPSCORE_30_1	fbabd331-fc4f-47de-b4d0-a9ee5434fa5b	ACGAGCCAGGGTCTCC-1	1	1.55897	-5.33342
iPSCORE_30_1	fbabd331-fc4f-47de-b4d0-a9ee5434fa5b	ACGAGCCAGGTGATAT-1	1	3.1656	-12.254
iPSCORE_30_1	fbabd331-fc4f-47de-b4d0-a9ee5434fa5b	ACGAGCCCAGCGATCC-1	1	-0.903748	-2.55509
iPSCORE_30_1	fbabd331-fc4f-47de-b4d0-a9ee5434fa5b	ACGAGCCTCCGTCAAA-1	1	12.2148	-14.2179
iPSCORE_30_1	fbabd331-fc4f-47de-b4d0-a9ee5434fa5b	ACGAGGACATGAAGTA-1	1	2.87341	-13.1101
iPSCORE_30_1	fbabd331-fc4f-47de-b4d0-a9ee5434fa5b	ACGATGTTCCATGAAC-1	1	0.605519	-3.16614
iPSCORE_30_1	fbabd331-fc4f-47de-b4d0-a9ee5434fa5b	ACGCCAGAGCTGCAAG-1	1	18.0447	-14.965
iPSCORE_30_1	fbabd331-fc4f-47de-b4d0-a9ee5434fa5b	ACGCCGAGTAATCACC-1	1	-10.8522	13.7326
iPSCORE_30_1	fbabd331-fc4f-47de-b4d0-a9ee5434fa5b	ACGGAGACAATGACCT-1	1	-1.63921	-4.92688
iPSCORE_30_1	fbabd331-fc4f-47de-b4d0-a9ee5434fa5b	ACGGAGAGTGGTCCGT-1	1	3.16621	-4.06663
iPSCORE_30_1	fbabd331-fc4f-47de-b4d0-a9ee5434fa5b	ACGGCCACAATCGAAA-1	1	1.21709	-2.86925
iPSCORE_30_1	fbabd331-fc4f-47de-b4d0-a9ee5434fa5b	ACGGCCACACAGACAG-1	1	0.153088	-7.85961
iPSCORE_30_1	fbabd331-fc4f-47de-b4d0-a9ee5434fa5b	ACGGCCAGTAATCACC-1	1	-8.54981	5.88714
iPSCORE_30_1	fbabd331-fc4f-47de-b4d0-a9ee5434fa5b	ACGGCCAGTCGCATAT-1	1	-11.1928	17.9437
iPSCORE_30_1	fbabd331-fc4f-47de-b4d0-a9ee5434fa5b	ACGGCCATCCAAAGTC-1	1	24.9712	-0.685955
iPSCORE_30_1	fbabd331-fc4f-47de-b4d0-a9ee5434fa5b	ACGGGCTAGAATCTCC-1	1	0.657212	-4.46066
iPSCORE_30_1	fbabd331-fc4f-47de-b4d0-a9ee5434fa5b	ACGGGCTTCACCCTCA-1	1	3.54106	-12.6295
iPSCORE_30_1	fbabd331-fc4f-47de-b4d0-a9ee5434fa5b	ACGGGCTTCGCATGGC-1	1	0.132645	-3.13825
iPSCORE_30_1	fbabd331-fc4f-47de-b4d0-a9ee5434fa5b	ACGGGTCCAGGTGCCT-1	1	-3.10801	-16.0966
iPSCORE_30_1	fbabd331-fc4f-47de-b4d0-a9ee5434fa5b	ACGTCAAAGCAACGGT-1	1	-11.0928	-9.54796
iPSCORE_30_1	fbabd331-fc4f-47de-b4d0-a9ee5434fa5b	ACGTCAAAGTGGACGT-1	1	18.4738	-0.505756
iPSCORE_30_1	fbabd331-fc4f-47de-b4d0-a9ee5434fa5b	ACGTCAACACCAGCAC-1	1	-1.91768	-1.47399
iPSCORE_30_1	fbabd331-fc4f-47de-b4d0-a9ee5434fa5b	ACGTCAACATGTCGAT-1	1	-1.27769	-5.95091
iPSCORE_30_1	fbabd331-fc4f-47de-b4d0-a9ee5434fa5b	ACTGAACAGTAGCCGA-1	1	-1.87675	0.505901
iPSCORE_30_1	fbabd331-fc4f-47de-b4d0-a9ee5434fa5b	ACTGAACAGTAGCGGT-1	1	-0.370754	-6.28202
iPSCORE_30_1	fbabd331-fc4f-47de-b4d0-a9ee5434fa5b	ACTGAACCACAAGACG-1	1	-0.516169	-3.21478
iPSCORE_30_1	fbabd331-fc4f-47de-b4d0-a9ee5434fa5b	ACTGAACGTCCAAGTT-1	1	1.37059	-3.26032
iPSCORE_30_1	fbabd331-fc4f-47de-b4d0-a9ee5434fa5b	ACTGAACTCAAGAAGT-1	1	0.957635	-9.9118
iPSCORE_30_1	fbabd331-fc4f-47de-b4d0-a9ee5434fa5b	ACTGAGTAGATCACGG-1	1	14.1214	22.864
iPSCORE_30_1	fbabd331-fc4f-47de-b4d0-a9ee5434fa5b	ACTGAGTAGTTAGCGG-1	1	-6.45337	-1.51076
iPSCORE_30_1	fbabd331-fc4f-47de-b4d0-a9ee5434fa5b	ACTGAGTGTCCCGACA-1	1	22.0133	-0.509698
iPSCORE_30_1	fbabd331-fc4f-47de-b4d0-a9ee5434fa5b	ACTGAGTTCTGCTGCT-1	1	-10.3467	12.0209
iPSCORE_30_1	fbabd331-fc4f-47de-b4d0-a9ee5434fa5b	ACTGATGAGAAGAAGC-1	1	-4.63821	5.19823
iPSCORE_30_1	fbabd331-fc4f-47de-b4d0-a9ee5434fa5b	ACTGCTCCAATGAATG-1	1	1.01799	-10.2482
iPSCORE_30_1	fbabd331-fc4f-47de-b4d0-a9ee5434fa5b	ACTGCTCCAGTTCCCT-1	1	-5.39471	13.2201
iPSCORE_30_1	fbabd331-fc4f-47de-b4d0-a9ee5434fa5b	ACTGCTCCATCCAACA-1	1	-2.08461	0.572894
iPSCORE_30_1	fbabd331-fc4f-47de-b4d0-a9ee5434fa5b	ACTGCTCGTGAGGGTT-1	1	-10.5896	7.71455
iPSCORE_30_1	fbabd331-fc4f-47de-b4d0-a9ee5434fa5b	ACTGTCCGTAGCGTCC-1	1	5.89978	-6.71831
iPSCORE_30_1	fbabd331-fc4f-47de-b4d0-a9ee5434fa5b	ACTGTCCGTCACAAGG-1	1	2.11164	-5.24654
iPSCORE_30_1	fbabd331-fc4f-47de-b4d0-a9ee5434fa5b	ACTGTCCTCTATCCTA-1	1	-7.92448	-3.67782
iPSCORE_30_1	fbabd331-fc4f-47de-b4d0-a9ee5434fa5b	ACTTACTGTCCTCCAT-1	1	9.25927	-5.54809
iPSCORE_30_1	fbabd331-fc4f-47de-b4d0-a9ee5434fa5b	ACTTGTTAGAATTGTG-1	1	13.8843	24.8931
iPSCORE_30_1	fbabd331-fc4f-47de-b4d0-a9ee5434fa5b	ACTTGTTCAGATAATG-1	1	-11.9508	19.9118
iPSCORE_30_1	fbabd331-fc4f-47de-b4d0-a9ee5434fa5b	ACTTGTTCATACTCTT-1	1	18.3748	-1.5126
iPSCORE_30_1	fbabd331-fc4f-47de-b4d0-a9ee5434fa5b	ACTTGTTGTATTACCG-1	1	4.36447	-6.06685
iPSCORE_30_1	fbabd331-fc4f-47de-b4d0-a9ee5434fa5b	ACTTGTTGTCCAACTA-1	1	-4.12243	-19.9963
iPSCORE_30_1	fbabd331-fc4f-47de-b4d0-a9ee5434fa5b	ACTTTCAAGGGTGTGT-1	1	-0.934691	-2.3134
iPSCORE_30_1	fbabd331-fc4f-47de-b4d0-a9ee5434fa5b	ACTTTCACAGACGCTC-1	1	3.26033	-6.11694
iPSCORE_30_1	fbabd331-fc4f-47de-b4d0-a9ee5434fa5b	ACTTTCAGTGTTGAGG-1	1	-4.31431	16.361
iPSCORE_30_1	fbabd331-fc4f-47de-b4d0-a9ee5434fa5b	AGAATAGAGAAGGTGA-1	1	4.39349	-9.62081
iPSCORE_30_1	fbabd331-fc4f-47de-b4d0-a9ee5434fa5b	AGAATAGAGCCAGGAT-1	1	17.358	-2.43798
iPSCORE_30_1	fbabd331-fc4f-47de-b4d0-a9ee5434fa5b	AGAATAGGTTTCCACC-1	1	13.4929	-17.3987
iPSCORE_30_1	fbabd331-fc4f-47de-b4d0-a9ee5434fa5b	AGAATAGTCCAAACAC-1	1	-10.4151	12.8586
iPSCORE_30_1	fbabd331-fc4f-47de-b4d0-a9ee5434fa5b	AGAATAGTCCGAATGT-1	1	0.223809	-8.9993
iPSCORE_30_1	fbabd331-fc4f-47de-b4d0-a9ee5434fa5b	AGACGTTAGCCACTAT-1	1	-2.70384	1.84916
iPSCORE_30_1	fbabd331-fc4f-47de-b4d0-a9ee5434fa5b	AGACGTTAGGTCATCT-1	1	10.4508	-5.9691
iPSCORE_30_1	fbabd331-fc4f-47de-b4d0-a9ee5434fa5b	AGAGCGACAATGCCAT-1	1	8.33162	-5.64228
iPSCORE_30_1	fbabd331-fc4f-47de-b4d0-a9ee5434fa5b	AGAGCGAGTAGCACGA-1	1	2.37882	-4.36363
iPSCORE_30_1	fbabd331-fc4f-47de-b4d0-a9ee5434fa5b	AGAGCGAGTAGCGTCC-1	1	19.5307	2.3481
iPSCORE_30_1	fbabd331-fc4f-47de-b4d0-a9ee5434fa5b	AGAGCTTAGAGGACGG-1	1	5.04464	-11.0849
iPSCORE_30_1	fbabd331-fc4f-47de-b4d0-a9ee5434fa5b	AGAGCTTAGAGGTTGC-1	1	2.00839	-9.57169
iPSCORE_30_1	fbabd331-fc4f-47de-b4d0-a9ee5434fa5b	AGAGCTTAGATGCGAC-1	1	-5.8858	1.28483
iPSCORE_30_1	fbabd331-fc4f-47de-b4d0-a9ee5434fa5b	AGAGCTTAGCTCCTTC-1	1	4.87032	-8.84152
iPSCORE_30_1	fbabd331-fc4f-47de-b4d0-a9ee5434fa5b	AGAGTGGAGTACATGA-1	1	15.727	20.4666
iPSCORE_30_1	fbabd331-fc4f-47de-b4d0-a9ee5434fa5b	AGAGTGGGTAACGTTC-1	1	-0.652472	-3.44968
iPSCORE_30_1	fbabd331-fc4f-47de-b4d0-a9ee5434fa5b	AGATCTGCAAACGCGA-1	1	-0.396869	-8.70195
iPSCORE_30_1	fbabd331-fc4f-47de-b4d0-a9ee5434fa5b	AGATCTGCACTCAGGC-1	1	18.9542	-1.34022
iPSCORE_30_1	fbabd331-fc4f-47de-b4d0-a9ee5434fa5b	AGATCTGGTACTTCTT-1	1	-12.8381	10.7032
iPSCORE_30_1	fbabd331-fc4f-47de-b4d0-a9ee5434fa5b	AGATCTGGTATATCCG-1	1	-11.7186	-14.9891
iPSCORE_30_1	fbabd331-fc4f-47de-b4d0-a9ee5434fa5b	AGATCTGTCGCCAGCA-1	1	-26.2972	-13.9519
iPSCORE_30_1	fbabd331-fc4f-47de-b4d0-a9ee5434fa5b	AGATTGCAGTCGTTTG-1	1	15.819	20.4019
iPSCORE_30_1	fbabd331-fc4f-47de-b4d0-a9ee5434fa5b	AGCAGCCCAATGTAAG-1	1	15.7977	23.4041
iPSCORE_30_1	fbabd331-fc4f-47de-b4d0-a9ee5434fa5b	AGCAGCCCACATTCGA-1	1	0.33413	-19.5061
iPSCORE_30_1	fbabd331-fc4f-47de-b4d0-a9ee5434fa5b	AGCAGCCCACGCATCG-1	1	-6.80143	-0.871658
iPSCORE_30_1	fbabd331-fc4f-47de-b4d0-a9ee5434fa5b	AGCATACTCGTTTATC-1	1	0.187968	-10.1923
iPSCORE_30_1	fbabd331-fc4f-47de-b4d0-a9ee5434fa5b	AGCCTAACAATGAATG-1	1	1.59916	-12.4572
iPSCORE_30_1	fbabd331-fc4f-47de-b4d0-a9ee5434fa5b	AGCCTAACAGGCAGTA-1	1	4.46041	-9.7392
iPSCORE_30_1	fbabd331-fc4f-47de-b4d0-a9ee5434fa5b	AGCCTAACAGTTCATG-1	1	4.50004	-9.89687
iPSCORE_30_1	fbabd331-fc4f-47de-b4d0-a9ee5434fa5b	AGCCTAATCAGCTTAG-1	1	-0.324017	-4.64271
iPSCORE_30_1	fbabd331-fc4f-47de-b4d0-a9ee5434fa5b	AGCCTAATCTTAGCCC-1	1	-0.642803	-6.68787
iPSCORE_30_1	fbabd331-fc4f-47de-b4d0-a9ee5434fa5b	AGCGGTCCAACTGGCC-1	1	-6.17674	-5.2286
iPSCORE_30_1	fbabd331-fc4f-47de-b4d0-a9ee5434fa5b	AGCGGTCGTTAAGTAG-1	1	-2.8718	2.76329
iPSCORE_30_1	fbabd331-fc4f-47de-b4d0-a9ee5434fa5b	AGCGTATAGAGGTAGA-1	1	11.7016	-10.6915
iPSCORE_30_1	fbabd331-fc4f-47de-b4d0-a9ee5434fa5b	AGCGTATGTCTTCAAG-1	1	-1.95293	-5.26055
iPSCORE_30_1	fbabd331-fc4f-47de-b4d0-a9ee5434fa5b	AGCGTATGTCTTGATG-1	1	19.1865	-0.925233
iPSCORE_30_1	fbabd331-fc4f-47de-b4d0-a9ee5434fa5b	AGCGTATGTTGGTTTG-1	1	-0.413376	-7.44729
iPSCORE_30_1	fbabd331-fc4f-47de-b4d0-a9ee5434fa5b	AGCGTATTCATAGCAC-1	1	3.1891	-13.1489
iPSCORE_30_1	fbabd331-fc4f-47de-b4d0-a9ee5434fa5b	AGCTTGACAGGGATTG-1	1	-1.97231	1.19785
iPSCORE_30_1	fbabd331-fc4f-47de-b4d0-a9ee5434fa5b	AGCTTGAGTAATAGCA-1	1	-10.4381	11.8206
iPSCORE_30_1	fbabd331-fc4f-47de-b4d0-a9ee5434fa5b	AGCTTGAGTAGAAAGG-1	1	16.8944	-2.94759
iPSCORE_30_1	fbabd331-fc4f-47de-b4d0-a9ee5434fa5b	AGCTTGATCTCTTGAT-1	1	-2.0294	-1.4034
iPSCORE_30_1	fbabd331-fc4f-47de-b4d0-a9ee5434fa5b	AGGCCACAGTCACGCC-1	1	21.8315	6.94128
iPSCORE_30_1	fbabd331-fc4f-47de-b4d0-a9ee5434fa5b	AGGCCGTAGGCATGTG-1	1	1.3435	-5.88092
iPSCORE_30_1	fbabd331-fc4f-47de-b4d0-a9ee5434fa5b	AGGGAGTAGGCTATCT-1	1	8.86774	-5.53191
iPSCORE_30_1	fbabd331-fc4f-47de-b4d0-a9ee5434fa5b	AGGGAGTAGTCCGTAT-1	1	-4.37241	-16.1496
iPSCORE_30_1	fbabd331-fc4f-47de-b4d0-a9ee5434fa5b	AGGGATGAGCGAGAAA-1	1	-1.81464	-4.54089
iPSCORE_30_1	fbabd331-fc4f-47de-b4d0-a9ee5434fa5b	AGGGATGCAGTTCCCT-1	1	-11.3762	18.69
iPSCORE_30_1	fbabd331-fc4f-47de-b4d0-a9ee5434fa5b	AGGGATGGTTAAAGTG-1	1	4.34544	-8.50496
iPSCORE_30_1	fbabd331-fc4f-47de-b4d0-a9ee5434fa5b	AGGGTGATCGTTGACA-1	1	-1.02491	-1.1119
iPSCORE_30_1	fbabd331-fc4f-47de-b4d0-a9ee5434fa5b	AGGTCATCACATCCAA-1	1	2.57102	-6.35951
iPSCORE_30_1	fbabd331-fc4f-47de-b4d0-a9ee5434fa5b	AGGTCATTCTCTTGAT-1	1	0.241122	-10.1877
iPSCORE_30_1	fbabd331-fc4f-47de-b4d0-a9ee5434fa5b	AGGTCCGAGAAGGCCT-1	1	19.5236	-14.3495
iPSCORE_30_1	fbabd331-fc4f-47de-b4d0-a9ee5434fa5b	AGGTCCGCAGATTGCT-1	1	-3.3674	1.28971
iPSCORE_30_1	fbabd331-fc4f-47de-b4d0-a9ee5434fa5b	AGGTCCGTCTGCAGTA-1	1	-12.0281	19.8437
iPSCORE_30_1	fbabd331-fc4f-47de-b4d0-a9ee5434fa5b	AGTAGTCTCTGGAGCC-1	1	-10.8604	18.939
iPSCORE_30_1	fbabd331-fc4f-47de-b4d0-a9ee5434fa5b	AGTCTTTAGAGTCGGT-1	1	-1.69853	-4.58917
iPSCORE_30_1	fbabd331-fc4f-47de-b4d0-a9ee5434fa5b	AGTCTTTCACCCATTC-1	1	3.34886	-3.64387
iPSCORE_30_1	fbabd331-fc4f-47de-b4d0-a9ee5434fa5b	AGTCTTTCAGCCTTGG-1	1	-2.35789	3.89072
iPSCORE_30_1	fbabd331-fc4f-47de-b4d0-a9ee5434fa5b	AGTCTTTCATGCCACG-1	1	0.419654	-5.5511
iPSCORE_30_1	fbabd331-fc4f-47de-b4d0-a9ee5434fa5b	AGTCTTTTCCAGAAGG-1	1	-8.0589	4.91285
iPSCORE_30_1	fbabd331-fc4f-47de-b4d0-a9ee5434fa5b	AGTGGGACACAAGCCC-1	1	-11.6404	13.2803
iPSCORE_30_1	fbabd331-fc4f-47de-b4d0-a9ee5434fa5b	AGTGGGATCACTCTTA-1	1	-6.71976	-13.8669
iPSCORE_30_1	fbabd331-fc4f-47de-b4d0-a9ee5434fa5b	AGTGGGATCCACGAAT-1	1	20.3373	-2.51619
iPSCORE_30_1	fbabd331-fc4f-47de-b4d0-a9ee5434fa5b	AGTGTCAAGAGAACAG-1	1	-1.15563	-5.46587
iPSCORE_30_1	fbabd331-fc4f-47de-b4d0-a9ee5434fa5b	AGTGTCAAGCTCCTCT-1	1	4.91481	-5.31547
iPSCORE_30_1	fbabd331-fc4f-47de-b4d0-a9ee5434fa5b	AGTTGGTGTAAGGGAA-1	1	10.4159	-3.62659
iPSCORE_30_1	fbabd331-fc4f-47de-b4d0-a9ee5434fa5b	ATAACGCAGTGAATTG-1	1	-7.13158	4.90646
iPSCORE_30_1	fbabd331-fc4f-47de-b4d0-a9ee5434fa5b	ATAACGCCAACTGGCC-1	1	0.624448	-6.70853
iPSCORE_30_1	fbabd331-fc4f-47de-b4d0-a9ee5434fa5b	ATAACGCCATCACCCT-1	1	4.64488	-9.96412
iPSCORE_30_1	fbabd331-fc4f-47de-b4d0-a9ee5434fa5b	ATAACGCCATCGGAAG-1	1	0.842647	-3.19212
iPSCORE_30_1	fbabd331-fc4f-47de-b4d0-a9ee5434fa5b	ATAGACCGTCGCGTGT-1	1	15.6235	-4.19676
iPSCORE_30_1	fbabd331-fc4f-47de-b4d0-a9ee5434fa5b	ATAGACCTCCAAGCCG-1	1	0.531747	-5.91702
iPSCORE_30_1	fbabd331-fc4f-47de-b4d0-a9ee5434fa5b	ATCACGAAGCTAACTC-1	1	1.09036	-6.42461
iPSCORE_30_1	fbabd331-fc4f-47de-b4d0-a9ee5434fa5b	ATCATCTAGTATCGAA-1	1	-9.4867	-15.9014
iPSCORE_30_1	fbabd331-fc4f-47de-b4d0-a9ee5434fa5b	ATCATCTGTCGGGTCT-1	1	-11.9527	14.434
iPSCORE_30_1	fbabd331-fc4f-47de-b4d0-a9ee5434fa5b	ATCATGGAGACTCGGA-1	1	-10.5993	8.10144
iPSCORE_30_1	fbabd331-fc4f-47de-b4d0-a9ee5434fa5b	ATCATGGGTAACGCGA-1	1	-0.104652	-2.8913
iPSCORE_30_1	fbabd331-fc4f-47de-b4d0-a9ee5434fa5b	ATCATGGGTGCTGTAT-1	1	-2.47567	2.21346
iPSCORE_30_1	fbabd331-fc4f-47de-b4d0-a9ee5434fa5b	ATCATGGTCAAACCGT-1	1	-4.38035	-16.6174
iPSCORE_30_1	fbabd331-fc4f-47de-b4d0-a9ee5434fa5b	ATCATGGTCTGCAGTA-1	1	-10.2213	14.4779
iPSCORE_30_1	fbabd331-fc4f-47de-b4d0-a9ee5434fa5b	ATCCACCAGTCAATAG-1	1	-0.517772	-6.84232
iPSCORE_30_1	fbabd331-fc4f-47de-b4d0-a9ee5434fa5b	ATCCACCTCCACGAAT-1	1	17.1336	-18.255
iPSCORE_30_1	fbabd331-fc4f-47de-b4d0-a9ee5434fa5b	ATCCGAACATCTCGCT-1	1	-8.49349	7.29449
iPSCORE_30_1	fbabd331-fc4f-47de-b4d0-a9ee5434fa5b	ATCCGAAGTGTTAAGA-1	1	3.87861	-9.02182
iPSCORE_30_1	fbabd331-fc4f-47de-b4d0-a9ee5434fa5b	ATCTACTCAATTCCTT-1	1	-8.28731	-18.5128
iPSCORE_30_1	fbabd331-fc4f-47de-b4d0-a9ee5434fa5b	ATCTACTCACGTTGGC-1	1	10.6462	-15.2348
iPSCORE_30_1	fbabd331-fc4f-47de-b4d0-a9ee5434fa5b	ATCTACTGTCACTTCC-1	1	-6.77153	-4.52907
iPSCORE_30_1	fbabd331-fc4f-47de-b4d0-a9ee5434fa5b	ATCTGCCGTACAGCAG-1	1	25.6117	0.405545
iPSCORE_30_1	fbabd331-fc4f-47de-b4d0-a9ee5434fa5b	ATCTGCCTCGGAGCAA-1	1	13.4536	22.424
iPSCORE_30_1	fbabd331-fc4f-47de-b4d0-a9ee5434fa5b	ATGAGGGGTATATGAG-1	1	19.6425	-9.20499
iPSCORE_30_1	fbabd331-fc4f-47de-b4d0-a9ee5434fa5b	ATGCGATAGCTCCCAG-1	1	-0.562322	-1.06357
iPSCORE_30_1	fbabd331-fc4f-47de-b4d0-a9ee5434fa5b	ATGCGATCAATAACGA-1	1	-6.94433	4.95899
iPSCORE_30_1	fbabd331-fc4f-47de-b4d0-a9ee5434fa5b	ATGCGATGTATAGGTA-1	1	2.15809	-13.3759
iPSCORE_30_1	fbabd331-fc4f-47de-b4d0-a9ee5434fa5b	ATGCGATGTTGATTCG-1	1	16.6225	-2.87185
iPSCORE_30_1	fbabd331-fc4f-47de-b4d0-a9ee5434fa5b	ATGCGATGTTGCGTTA-1	1	0.401676	-12.3602
iPSCORE_30_1	fbabd331-fc4f-47de-b4d0-a9ee5434fa5b	ATGCGATTCACCCTCA-1	1	18.8968	-1.2408
iPSCORE_30_1	fbabd331-fc4f-47de-b4d0-a9ee5434fa5b	ATGCGATTCGGTCCGA-1	1	26.1923	-5.47756
iPSCORE_30_1	fbabd331-fc4f-47de-b4d0-a9ee5434fa5b	ATGGGAGCAGTATAAG-1	1	17.3585	-2.38898
iPSCORE_30_1	fbabd331-fc4f-47de-b4d0-a9ee5434fa5b	ATGGGAGTCTCGCTTG-1	1	1.87435	-5.28162
iPSCORE_30_1	fbabd331-fc4f-47de-b4d0-a9ee5434fa5b	ATTACTCCACGCATCG-1	1	-7.49839	-3.62389
iPSCORE_30_1	fbabd331-fc4f-47de-b4d0-a9ee5434fa5b	ATTACTCGTCCCTACT-1	1	-10.6743	13.4581
iPSCORE_30_1	fbabd331-fc4f-47de-b4d0-a9ee5434fa5b	ATTACTCGTGATAAAC-1	1	-13.414	8.6183
iPSCORE_30_1	fbabd331-fc4f-47de-b4d0-a9ee5434fa5b	ATTATCCAGACTCGGA-1	1	-12.1736	-6.12398
iPSCORE_30_1	fbabd331-fc4f-47de-b4d0-a9ee5434fa5b	ATTATCCGTGTAACGG-1	1	1.02843	-13.0911
iPSCORE_30_1	fbabd331-fc4f-47de-b4d0-a9ee5434fa5b	ATTATCCTCAGTTTGG-1	1	15.9781	21.0436
iPSCORE_30_1	fbabd331-fc4f-47de-b4d0-a9ee5434fa5b	ATTCTACAGAGGGATA-1	1	3.74753	-12.682
iPSCORE_30_1	fbabd331-fc4f-47de-b4d0-a9ee5434fa5b	ATTCTACAGCTGATAA-1	1	-0.580768	-7.07144
iPSCORE_30_1	fbabd331-fc4f-47de-b4d0-a9ee5434fa5b	ATTCTACCATAGGATA-1	1	-9.35873	15.2908
iPSCORE_30_1	fbabd331-fc4f-47de-b4d0-a9ee5434fa5b	ATTCTACCATGGAATA-1	1	-2.65159	4.70189
iPSCORE_30_1	fbabd331-fc4f-47de-b4d0-a9ee5434fa5b	ATTGGACCAGTCACTA-1	1	-9.74575	15.0118
iPSCORE_30_1	fbabd331-fc4f-47de-b4d0-a9ee5434fa5b	ATTGGACCAGTTCATG-1	1	-1.80009	-5.65539
iPSCORE_30_1	fbabd331-fc4f-47de-b4d0-a9ee5434fa5b	ATTGGACGTTGAGTTC-1	1	17.3118	15.0725
iPSCORE_30_1	fbabd331-fc4f-47de-b4d0-a9ee5434fa5b	ATTGGTGCAGGCGATA-1	1	12.3942	-14.4061
iPSCORE_30_1	fbabd331-fc4f-47de-b4d0-a9ee5434fa5b	ATTGGTGCAGTTCATG-1	1	8.34578	-5.63089
iPSCORE_30_1	fbabd331-fc4f-47de-b4d0-a9ee5434fa5b	ATTGGTGTCATTCACT-1	1	-0.354146	-4.6023
iPSCORE_30_1	fbabd331-fc4f-47de-b4d0-a9ee5434fa5b	ATTGGTGTCCAAGTAC-1	1	19.7737	-17.3203
iPSCORE_30_1	fbabd331-fc4f-47de-b4d0-a9ee5434fa5b	ATTGGTGTCGCGTAGC-1	1	-11.3392	9.11714
iPSCORE_30_1	fbabd331-fc4f-47de-b4d0-a9ee5434fa5b	ATTTCTGAGTTAGCGG-1	1	14.7058	22.9247
iPSCORE_30_1	fbabd331-fc4f-47de-b4d0-a9ee5434fa5b	ATTTCTGTCAGAGCTT-1	1	0.733335	-12.9304
iPSCORE_30_1	fbabd331-fc4f-47de-b4d0-a9ee5434fa5b	ATTTCTGTCTATCCTA-1	1	-0.271815	-3.11202
iPSCORE_30_1	fbabd331-fc4f-47de-b4d0-a9ee5434fa5b	CAACCAAAGACGACGT-1	1	-8.26486	15.5761
iPSCORE_30_1	fbabd331-fc4f-47de-b4d0-a9ee5434fa5b	CAACCAACACCTCGTT-1	1	6.32334	-6.57917
iPSCORE_30_1	fbabd331-fc4f-47de-b4d0-a9ee5434fa5b	CAACCTCCATCATCCC-1	1	-7.69116	-18.3456
iPSCORE_30_1	fbabd331-fc4f-47de-b4d0-a9ee5434fa5b	CAACCTCGTAAAGTCA-1	1	16.3554	-1.18656
iPSCORE_30_1	fbabd331-fc4f-47de-b4d0-a9ee5434fa5b	CAACCTCTCATCATTC-1	1	1.11021	-9.5043
iPSCORE_30_1	fbabd331-fc4f-47de-b4d0-a9ee5434fa5b	CAACCTCTCGCAGGCT-1	1	22.5822	0.184361
iPSCORE_30_1	fbabd331-fc4f-47de-b4d0-a9ee5434fa5b	CAAGAAAAGGCAAAGA-1	1	2.01251	-4.77761
iPSCORE_30_1	fbabd331-fc4f-47de-b4d0-a9ee5434fa5b	CAAGAAAGTCTGATCA-1	1	8.65389	-5.37229
iPSCORE_30_1	fbabd331-fc4f-47de-b4d0-a9ee5434fa5b	CAAGAAATCGGAGGTA-1	1	-0.124349	-3.45332
iPSCORE_30_1	fbabd331-fc4f-47de-b4d0-a9ee5434fa5b	CAAGATCTCTTGGGTA-1	1	-2.1956	0.127976
iPSCORE_30_1	fbabd331-fc4f-47de-b4d0-a9ee5434fa5b	CAAGGCCAGTAGCGGT-1	1	-9.02053	14.5104
iPSCORE_30_1	fbabd331-fc4f-47de-b4d0-a9ee5434fa5b	CAAGGCCGTCGAGATG-1	1	-10.7705	19.0574
iPSCORE_30_1	fbabd331-fc4f-47de-b4d0-a9ee5434fa5b	CAAGGCCTCATCGGAT-1	1	-1.60554	-2.85416
iPSCORE_30_1	fbabd331-fc4f-47de-b4d0-a9ee5434fa5b	CAAGGCCTCCTTTCTC-1	1	0.0069431	-7.45148
iPSCORE_30_1	fbabd331-fc4f-47de-b4d0-a9ee5434fa5b	CAAGTTGAGGGTTCCC-1	1	-18.9177	-11.437
iPSCORE_30_1	fbabd331-fc4f-47de-b4d0-a9ee5434fa5b	CACAAACGTAGCCTCG-1	1	19.5177	1.86508
iPSCORE_30_1	fbabd331-fc4f-47de-b4d0-a9ee5434fa5b	CACAAACGTTATCGGT-1	1	-1.19053	-5.15886
iPSCORE_30_1	fbabd331-fc4f-47de-b4d0-a9ee5434fa5b	CACAAACGTTGGAGGT-1	1	0.327571	-3.48068
iPSCORE_30_1	fbabd331-fc4f-47de-b4d0-a9ee5434fa5b	CACAAACTCTGTCTAT-1	1	0.475142	-7.97232
iPSCORE_30_1	fbabd331-fc4f-47de-b4d0-a9ee5434fa5b	CACACAAAGAGCCTAG-1	1	13.7148	22.4476
iPSCORE_30_1	fbabd331-fc4f-47de-b4d0-a9ee5434fa5b	CACACAAAGATATACG-1	1	-4.27845	-20.027
iPSCORE_30_1	fbabd331-fc4f-47de-b4d0-a9ee5434fa5b	CACACAAAGGGCTTGA-1	1	15.9601	21.1487
iPSCORE_30_1	fbabd331-fc4f-47de-b4d0-a9ee5434fa5b	CACACCTCAACTGGCC-1	1	9.39022	-7.99857
iPSCORE_30_1	fbabd331-fc4f-47de-b4d0-a9ee5434fa5b	CACACCTTCGGTCCGA-1	1	-9.41685	12.8661
iPSCORE_30_1	fbabd331-fc4f-47de-b4d0-a9ee5434fa5b	CACAGGCAGCCATCGC-1	1	11.3286	22.5565
iPSCORE_30_1	fbabd331-fc4f-47de-b4d0-a9ee5434fa5b	CACAGGCCATGGTCTA-1	1	2.94293	-12.2798
iPSCORE_30_1	fbabd331-fc4f-47de-b4d0-a9ee5434fa5b	CACAGGCGTCGCATCG-1	1	-11.0183	10.2572
iPSCORE_30_1	fbabd331-fc4f-47de-b4d0-a9ee5434fa5b	CACAGTAAGGTGGGTT-1	1	9.04093	-5.64787
iPSCORE_30_1	fbabd331-fc4f-47de-b4d0-a9ee5434fa5b	CACAGTATCAGTACGT-1	1	4.28458	-8.29168
iPSCORE_30_1	fbabd331-fc4f-47de-b4d0-a9ee5434fa5b	CACAGTATCGTCCGTT-1	1	7.13415	-6.74179
iPSCORE_30_1	fbabd331-fc4f-47de-b4d0-a9ee5434fa5b	CACATAGAGGGATACC-1	1	3.69713	-12.3924
iPSCORE_30_1	fbabd331-fc4f-47de-b4d0-a9ee5434fa5b	CACATAGAGTTTCCTT-1	1	-0.166505	-4.63698
iPSCORE_30_1	fbabd331-fc4f-47de-b4d0-a9ee5434fa5b	CACATAGGTCGCATCG-1	1	-10.5424	12.0244
iPSCORE_30_1	fbabd331-fc4f-47de-b4d0-a9ee5434fa5b	CACATAGTCCGTTGTC-1	1	6.47355	-10.3551
iPSCORE_30_1	fbabd331-fc4f-47de-b4d0-a9ee5434fa5b	CACATAGTCGCAAGCC-1	1	1.74435	-15.1575
iPSCORE_30_1	fbabd331-fc4f-47de-b4d0-a9ee5434fa5b	CACATTTTCCGAAGAG-1	1	2.32051	-5.76747
iPSCORE_30_1	fbabd331-fc4f-47de-b4d0-a9ee5434fa5b	CACATTTTCTAACCGA-1	1	3.14673	-10.1264
iPSCORE_30_1	fbabd331-fc4f-47de-b4d0-a9ee5434fa5b	CACCACTAGAGTAAGG-1	1	21.8716	-0.432694
iPSCORE_30_1	fbabd331-fc4f-47de-b4d0-a9ee5434fa5b	CACCACTGTTCGGCAC-1	1	-2.26984	-7.36456
iPSCORE_30_1	fbabd331-fc4f-47de-b4d0-a9ee5434fa5b	CACCAGGAGATGTAAC-1	1	1.72912	-4.95427
iPSCORE_30_1	fbabd331-fc4f-47de-b4d0-a9ee5434fa5b	CACCAGGCAACTGCTA-1	1	34.4442	-4.21917
iPSCORE_30_1	fbabd331-fc4f-47de-b4d0-a9ee5434fa5b	CACCAGGTCGCTGATA-1	1	-5.54226	5.45271
iPSCORE_30_1	fbabd331-fc4f-47de-b4d0-a9ee5434fa5b	CACCTTGAGACTTTCG-1	1	16.6498	21.3203
iPSCORE_30_1	fbabd331-fc4f-47de-b4d0-a9ee5434fa5b	CACCTTGAGGCGTACA-1	1	-10.8061	8.26319
iPSCORE_30_1	fbabd331-fc4f-47de-b4d0-a9ee5434fa5b	CACTCCACATTGGTAC-1	1	8.77217	-5.55978
iPSCORE_30_1	fbabd331-fc4f-47de-b4d0-a9ee5434fa5b	CACTCCAGTCGAACAG-1	1	2.10707	-9.13829
iPSCORE_30_1	fbabd331-fc4f-47de-b4d0-a9ee5434fa5b	CAGAATCTCGCCTGTT-1	1	-3.88493	4.4388
iPSCORE_30_1	fbabd331-fc4f-47de-b4d0-a9ee5434fa5b	CAGAATCTCTTCGAGA-1	1	-7.51237	4.7611
iPSCORE_30_1	fbabd331-fc4f-47de-b4d0-a9ee5434fa5b	CAGAGAGAGAGGTTGC-1	1	4.30931	-8.50522
iPSCORE_30_1	fbabd331-fc4f-47de-b4d0-a9ee5434fa5b	CAGAGAGAGTGCCATT-1	1	-2.09716	-2.50971
iPSCORE_30_1	fbabd331-fc4f-47de-b4d0-a9ee5434fa5b	CAGAGAGCAGGCTGAA-1	1	12.7019	2.06346
iPSCORE_30_1	fbabd331-fc4f-47de-b4d0-a9ee5434fa5b	CAGAGAGCAGTCCTTC-1	1	2.35656	-11.4442
iPSCORE_30_1	fbabd331-fc4f-47de-b4d0-a9ee5434fa5b	CAGAGAGTCATGTCCC-1	1	1.03723	-4.46663
iPSCORE_30_1	fbabd331-fc4f-47de-b4d0-a9ee5434fa5b	CAGAGAGTCGATGAGG-1	1	-0.835276	-4.8204
iPSCORE_30_1	fbabd331-fc4f-47de-b4d0-a9ee5434fa5b	CAGATCAAGCAGGCTA-1	1	5.28634	-6.18568
iPSCORE_30_1	fbabd331-fc4f-47de-b4d0-a9ee5434fa5b	CAGATCACACGTCAGC-1	1	-8.34224	4.27378
iPSCORE_30_1	fbabd331-fc4f-47de-b4d0-a9ee5434fa5b	CAGATCACACTGCCAG-1	1	0.495797	-10.6482
iPSCORE_30_1	fbabd331-fc4f-47de-b4d0-a9ee5434fa5b	CAGATCATCATAAAGG-1	1	-0.269275	-6.52207
iPSCORE_30_1	fbabd331-fc4f-47de-b4d0-a9ee5434fa5b	CAGATCATCTCTGAGA-1	1	-0.289073	-3.00021
iPSCORE_30_1	fbabd331-fc4f-47de-b4d0-a9ee5434fa5b	CAGCAGCTCTGAAAGA-1	1	12.3721	-14.5312
iPSCORE_30_1	fbabd331-fc4f-47de-b4d0-a9ee5434fa5b	CAGCATAGTCGCGAAA-1	1	34.7978	-0.38213
iPSCORE_30_1	fbabd331-fc4f-47de-b4d0-a9ee5434fa5b	CAGCATATCCCATTTA-1	1	3.64312	-10.1208
iPSCORE_30_1	fbabd331-fc4f-47de-b4d0-a9ee5434fa5b	CAGCGACAGAACAATC-1	1	3.27794	-10.1212
iPSCORE_30_1	fbabd331-fc4f-47de-b4d0-a9ee5434fa5b	CAGCGACGTAATCGTC-1	1	2.8929	-9.83833
iPSCORE_30_1	fbabd331-fc4f-47de-b4d0-a9ee5434fa5b	CAGCGACGTATAATGG-1	1	-4.20977	2.78686
iPSCORE_30_1	fbabd331-fc4f-47de-b4d0-a9ee5434fa5b	CAGCGACGTCTCCCTA-1	1	3.69374	-5.33453
iPSCORE_30_1	fbabd331-fc4f-47de-b4d0-a9ee5434fa5b	CAGCGACTCCACGTTC-1	1	0.0309626	-3.99272
iPSCORE_30_1	fbabd331-fc4f-47de-b4d0-a9ee5434fa5b	CAGCTAACAAGCCGTC-1	1	-11.2378	8.4032
iPSCORE_30_1	fbabd331-fc4f-47de-b4d0-a9ee5434fa5b	CAGCTAACAGCTATTG-1	1	20.5937	0.437553
iPSCORE_30_1	fbabd331-fc4f-47de-b4d0-a9ee5434fa5b	CAGCTAACATAACCTG-1	1	3.62153	-12.6313
iPSCORE_30_1	fbabd331-fc4f-47de-b4d0-a9ee5434fa5b	CAGCTAAGTTCGGGCT-1	1	3.55	-4.41087
iPSCORE_30_1	fbabd331-fc4f-47de-b4d0-a9ee5434fa5b	CAGCTGGAGATGTTAG-1	1	11.1317	4.07909
iPSCORE_30_1	fbabd331-fc4f-47de-b4d0-a9ee5434fa5b	CAGCTGGAGGGTCGAT-1	1	-2.35823	-2.31362
iPSCORE_30_1	fbabd331-fc4f-47de-b4d0-a9ee5434fa5b	CAGCTGGAGTAAGTAC-1	1	0.0446491	-7.39679
iPSCORE_30_1	fbabd331-fc4f-47de-b4d0-a9ee5434fa5b	CAGCTGGCAATTGCTG-1	1	-10.9151	8.6417
iPSCORE_30_1	fbabd331-fc4f-47de-b4d0-a9ee5434fa5b	CAGGTGCGTGGTAACG-1	1	-10.9248	18.1077
iPSCORE_30_1	fbabd331-fc4f-47de-b4d0-a9ee5434fa5b	CAGTAACAGCCTCGTG-1	1	0.51622	-3.68066
iPSCORE_30_1	fbabd331-fc4f-47de-b4d0-a9ee5434fa5b	CAGTAACCAGCCACCA-1	1	6.67445	-6.81713
iPSCORE_30_1	fbabd331-fc4f-47de-b4d0-a9ee5434fa5b	CAGTAACCAGTAAGAT-1	1	7.08807	-6.20344
iPSCORE_30_1	fbabd331-fc4f-47de-b4d0-a9ee5434fa5b	CAGTAACGTCTCCACT-1	1	1.56592	-4.87218
iPSCORE_30_1	fbabd331-fc4f-47de-b4d0-a9ee5434fa5b	CAGTCCTAGACCTAGG-1	1	-23.864	-10.2982
iPSCORE_30_1	fbabd331-fc4f-47de-b4d0-a9ee5434fa5b	CAGTCCTGTTGAGTTC-1	1	9.24139	-8.12678
iPSCORE_30_1	fbabd331-fc4f-47de-b4d0-a9ee5434fa5b	CATATGGAGACAAAGG-1	1	-11.4765	-14.7542
iPSCORE_30_1	fbabd331-fc4f-47de-b4d0-a9ee5434fa5b	CATATGGGTGTGGCTC-1	1	-8.13074	5.01356
iPSCORE_30_1	fbabd331-fc4f-47de-b4d0-a9ee5434fa5b	CATATGGGTTTGTGTG-1	1	3.54164	-10.7667
iPSCORE_30_1	fbabd331-fc4f-47de-b4d0-a9ee5434fa5b	CATATTCGTTCGTCTC-1	1	-1.13168	-1.45946
iPSCORE_30_1	fbabd331-fc4f-47de-b4d0-a9ee5434fa5b	CATATTCTCGATAGAA-1	1	0.791511	-5.58456
iPSCORE_30_1	fbabd331-fc4f-47de-b4d0-a9ee5434fa5b	CATATTCTCTGCAGTA-1	1	17.6889	-1.53688
iPSCORE_30_1	fbabd331-fc4f-47de-b4d0-a9ee5434fa5b	CATCAAGCAAGCTGGA-1	1	3.48166	-10.2575
iPSCORE_30_1	fbabd331-fc4f-47de-b4d0-a9ee5434fa5b	CATCAGAAGCACGCCT-1	1	3.78248	-8.93601
iPSCORE_30_1	fbabd331-fc4f-47de-b4d0-a9ee5434fa5b	CATCAGAGTACGCACC-1	1	-1.06949	-5.38195
iPSCORE_30_1	fbabd331-fc4f-47de-b4d0-a9ee5434fa5b	CATCAGATCTGAGGGA-1	1	2.46845	-4.3078
iPSCORE_30_1	fbabd331-fc4f-47de-b4d0-a9ee5434fa5b	CATCGAAAGTTGTAGA-1	1	9.92046	-6.03771
iPSCORE_30_1	fbabd331-fc4f-47de-b4d0-a9ee5434fa5b	CATCGAACAAGTTGTC-1	1	4.37957	-8.21328
iPSCORE_30_1	fbabd331-fc4f-47de-b4d0-a9ee5434fa5b	CATCGGGCATTTGCTT-1	1	-0.0650951	-4.12382
iPSCORE_30_1	fbabd331-fc4f-47de-b4d0-a9ee5434fa5b	CATGACAAGGAGTACC-1	1	18.7784	-1.39235
iPSCORE_30_1	fbabd331-fc4f-47de-b4d0-a9ee5434fa5b	CATGACATCCGCTGTT-1	1	17.4418	-2.95864
iPSCORE_30_1	fbabd331-fc4f-47de-b4d0-a9ee5434fa5b	CATGCCTAGTTACGGG-1	1	-7.3378	6.08795
iPSCORE_30_1	fbabd331-fc4f-47de-b4d0-a9ee5434fa5b	CATGCCTCAATGGACG-1	1	1.48203	-9.25628
iPSCORE_30_1	fbabd331-fc4f-47de-b4d0-a9ee5434fa5b	CATGCCTTCGCCAAAT-1	1	14.0177	22.1532
iPSCORE_30_1	fbabd331-fc4f-47de-b4d0-a9ee5434fa5b	CATGGCGCAAAGGCGT-1	1	23.9723	-1.70705
iPSCORE_30_1	fbabd331-fc4f-47de-b4d0-a9ee5434fa5b	CATGGCGCACGGACAA-1	1	0.366393	-3.96307
iPSCORE_30_1	fbabd331-fc4f-47de-b4d0-a9ee5434fa5b	CATGGCGTCGCCTGTT-1	1	21.9468	6.60164
iPSCORE_30_1	fbabd331-fc4f-47de-b4d0-a9ee5434fa5b	CATTATCAGTGGTCCC-1	1	16.5883	21.4111
iPSCORE_30_1	fbabd331-fc4f-47de-b4d0-a9ee5434fa5b	CATTATCCAGGTGCCT-1	1	0.528483	-8.00191
iPSCORE_30_1	fbabd331-fc4f-47de-b4d0-a9ee5434fa5b	CATTATCGTAGCGATG-1	1	-10.8596	19.1307
iPSCORE_30_1	fbabd331-fc4f-47de-b4d0-a9ee5434fa5b	CATTATCTCAACGGGA-1	1	1.09256	-3.713
iPSCORE_30_1	fbabd331-fc4f-47de-b4d0-a9ee5434fa5b	CATTATCTCAAGATCC-1	1	5.06282	-7.70867
iPSCORE_30_1	fbabd331-fc4f-47de-b4d0-a9ee5434fa5b	CATTATCTCGTTACAG-1	1	2.10203	-12.4208
iPSCORE_30_1	fbabd331-fc4f-47de-b4d0-a9ee5434fa5b	CATTCGCAGACTACAA-1	1	23.2776	5.40989
iPSCORE_30_1	fbabd331-fc4f-47de-b4d0-a9ee5434fa5b	CATTCGCGTTACCAGT-1	1	6.42603	-6.35278
iPSCORE_30_1	fbabd331-fc4f-47de-b4d0-a9ee5434fa5b	CATTCGCTCGCTTAGA-1	1	5.11865	-6.60941
iPSCORE_30_1	fbabd331-fc4f-47de-b4d0-a9ee5434fa5b	CCAATCCAGACCTTTG-1	1	-2.30091	-18.5799
iPSCORE_30_1	fbabd331-fc4f-47de-b4d0-a9ee5434fa5b	CCAATCCAGCAACGGT-1	1	9.99885	-6.211
iPSCORE_30_1	fbabd331-fc4f-47de-b4d0-a9ee5434fa5b	CCAATCCAGTGGCACA-1	1	-10.1692	11.9478
iPSCORE_30_1	fbabd331-fc4f-47de-b4d0-a9ee5434fa5b	CCAATCCGTTAAGTAG-1	1	3.23776	-23.2877
iPSCORE_30_1	fbabd331-fc4f-47de-b4d0-a9ee5434fa5b	CCAATCCTCTGACCTC-1	1	5.10234	-12.5123
iPSCORE_30_1	fbabd331-fc4f-47de-b4d0-a9ee5434fa5b	CCACCTAGTGCAGGTA-1	1	1.45497	-6.51525
iPSCORE_30_1	fbabd331-fc4f-47de-b4d0-a9ee5434fa5b	CCACGGAAGGCGACAT-1	1	-1.98538	-2.15551
iPSCORE_30_1	fbabd331-fc4f-47de-b4d0-a9ee5434fa5b	CCACTACCAGTTCCCT-1	1	3.43708	-8.56958
iPSCORE_30_1	fbabd331-fc4f-47de-b4d0-a9ee5434fa5b	CCACTACCATGCCCGA-1	1	3.92941	-6.35236
iPSCORE_30_1	fbabd331-fc4f-47de-b4d0-a9ee5434fa5b	CCAGCGACACTCGACG-1	1	33.9864	-1.69646
iPSCORE_30_1	fbabd331-fc4f-47de-b4d0-a9ee5434fa5b	CCAGCGACACTTCTGC-1	1	3.28556	-6.25888
iPSCORE_30_1	fbabd331-fc4f-47de-b4d0-a9ee5434fa5b	CCAGCGATCTACGAGT-1	1	-10.4002	11.9197
iPSCORE_30_1	fbabd331-fc4f-47de-b4d0-a9ee5434fa5b	CCATGTCCATATGGTC-1	1	17.8163	2.7235
iPSCORE_30_1	fbabd331-fc4f-47de-b4d0-a9ee5434fa5b	CCATGTCGTCGCATCG-1	1	-10.3588	8.34744
iPSCORE_30_1	fbabd331-fc4f-47de-b4d0-a9ee5434fa5b	CCATGTCGTTAAGTAG-1	1	4.9944	-6.17534
iPSCORE_30_1	fbabd331-fc4f-47de-b4d0-a9ee5434fa5b	CCATGTCTCTCAAACG-1	1	2.72928	-4.86066
iPSCORE_30_1	fbabd331-fc4f-47de-b4d0-a9ee5434fa5b	CCATTCGCATGGGACA-1	1	-8.01805	-20.9303
iPSCORE_30_1	fbabd331-fc4f-47de-b4d0-a9ee5434fa5b	CCATTCGGTTGGTTTG-1	1	-10.369	-15.6283
iPSCORE_30_1	fbabd331-fc4f-47de-b4d0-a9ee5434fa5b	CCCAATCCAGCGTAAG-1	1	21.925	-4.09725
iPSCORE_30_1	fbabd331-fc4f-47de-b4d0-a9ee5434fa5b	CCCAATCCATGTCGAT-1	1	0.25234	-3.18411
iPSCORE_30_1	fbabd331-fc4f-47de-b4d0-a9ee5434fa5b	CCCAATCGTAAGTGGC-1	1	-9.28456	17.3557
iPSCORE_30_1	fbabd331-fc4f-47de-b4d0-a9ee5434fa5b	CCCAGTTGTGAGTGAC-1	1	3.26246	-15.1486
iPSCORE_30_1	fbabd331-fc4f-47de-b4d0-a9ee5434fa5b	CCCAGTTTCGCATGGC-1	1	1.41881	-9.96218
iPSCORE_30_1	fbabd331-fc4f-47de-b4d0-a9ee5434fa5b	CCCATACAGCTAACTC-1	1	-11.7868	19.9983
iPSCORE_30_1	fbabd331-fc4f-47de-b4d0-a9ee5434fa5b	CCCATACGTGCGCTTG-1	1	15.6179	-2.44837
iPSCORE_30_1	fbabd331-fc4f-47de-b4d0-a9ee5434fa5b	CCCATACGTTAGAACA-1	1	2.79803	-13.1995
iPSCORE_30_1	fbabd331-fc4f-47de-b4d0-a9ee5434fa5b	CCCTCCTTCATTATCC-1	1	0.299316	-4.13888
iPSCORE_30_1	fbabd331-fc4f-47de-b4d0-a9ee5434fa5b	CCGGGATAGGGTGTGT-1	1	-13.9939	8.72852
iPSCORE_30_1	fbabd331-fc4f-47de-b4d0-a9ee5434fa5b	CCGGGATCATACGCCG-1	1	18.0196	-2.48338
iPSCORE_30_1	fbabd331-fc4f-47de-b4d0-a9ee5434fa5b	CCGGGATGTACCTACA-1	1	-9.82023	10.455
iPSCORE_30_1	fbabd331-fc4f-47de-b4d0-a9ee5434fa5b	CCGGGATGTCACTTCC-1	1	-6.48793	4.69712
iPSCORE_30_1	fbabd331-fc4f-47de-b4d0-a9ee5434fa5b	CCGGTAGCAGACAAAT-1	1	-2.40513	1.98459
iPSCORE_30_1	fbabd331-fc4f-47de-b4d0-a9ee5434fa5b	CCGGTAGCAGGGATTG-1	1	4.43431	-9.56353
iPSCORE_30_1	fbabd331-fc4f-47de-b4d0-a9ee5434fa5b	CCGTACTAGGTCATCT-1	1	8.02495	6.4739
iPSCORE_30_1	fbabd331-fc4f-47de-b4d0-a9ee5434fa5b	CCGTACTGTAGGACAC-1	1	-2.69783	2.36019
iPSCORE_30_1	fbabd331-fc4f-47de-b4d0-a9ee5434fa5b	CCGTACTGTGAGCGAT-1	1	-11.6654	18.9518
iPSCORE_30_1	fbabd331-fc4f-47de-b4d0-a9ee5434fa5b	CCGTGGAAGCCAGGAT-1	1	-2.34072	3.59477
iPSCORE_30_1	fbabd331-fc4f-47de-b4d0-a9ee5434fa5b	CCGTGGAAGCGATATA-1	1	-2.43875	1.99293
iPSCORE_30_1	fbabd331-fc4f-47de-b4d0-a9ee5434fa5b	CCGTGGACATGGTCAT-1	1	1.97096	-12.1258
iPSCORE_30_1	fbabd331-fc4f-47de-b4d0-a9ee5434fa5b	CCGTGGAGTTAAGTAG-1	1	1.43799	-5.19649
iPSCORE_30_1	fbabd331-fc4f-47de-b4d0-a9ee5434fa5b	CCGTTCATCCGAGCCA-1	1	16.5255	1.17016
iPSCORE_30_1	fbabd331-fc4f-47de-b4d0-a9ee5434fa5b	CCTAAAGCAAGCTGAG-1	1	19.5403	-1.18973
iPSCORE_30_1	fbabd331-fc4f-47de-b4d0-a9ee5434fa5b	CCTAAAGCAGTATCTG-1	1	-6.84598	5.85984
iPSCORE_30_1	fbabd331-fc4f-47de-b4d0-a9ee5434fa5b	CCTACACCATCGGACC-1	1	13.7048	22.7986
iPSCORE_30_1	fbabd331-fc4f-47de-b4d0-a9ee5434fa5b	CCTACACGTAAGGGAA-1	1	-0.981388	-4.89828
iPSCORE_30_1	fbabd331-fc4f-47de-b4d0-a9ee5434fa5b	CCTACACGTTAAGACA-1	1	3.65791	-7.99888
iPSCORE_30_1	fbabd331-fc4f-47de-b4d0-a9ee5434fa5b	CCTACACTCCGTAGGC-1	1	3.27822	-8.52255
iPSCORE_30_1	fbabd331-fc4f-47de-b4d0-a9ee5434fa5b	CCTACCACAGACAAAT-1	1	3.44347	-8.06194
iPSCORE_30_1	fbabd331-fc4f-47de-b4d0-a9ee5434fa5b	CCTACCACAGCTCGAC-1	1	3.0411	-7.25109
iPSCORE_30_1	fbabd331-fc4f-47de-b4d0-a9ee5434fa5b	CCTACCAGTCGCGAAA-1	1	1.58117	-11.7612
iPSCORE_30_1	fbabd331-fc4f-47de-b4d0-a9ee5434fa5b	CCTAGCTAGACAGGCT-1	1	17.8832	-2.40112
iPSCORE_30_1	fbabd331-fc4f-47de-b4d0-a9ee5434fa5b	CCTAGCTCACCGAATT-1	1	-0.0459116	-7.7705
iPSCORE_30_1	fbabd331-fc4f-47de-b4d0-a9ee5434fa5b	CCTAGCTCACGAAACG-1	1	3.66762	-4.68663
iPSCORE_30_1	fbabd331-fc4f-47de-b4d0-a9ee5434fa5b	CCTAGCTTCTTCGAGA-1	1	4.19414	-9.19796
iPSCORE_30_1	fbabd331-fc4f-47de-b4d0-a9ee5434fa5b	CCTAGCTTCTTGAGAC-1	1	-10.6724	9.04138
iPSCORE_30_1	fbabd331-fc4f-47de-b4d0-a9ee5434fa5b	CCTATTAAGTGTGGCA-1	1	2.49572	-11.77
iPSCORE_30_1	fbabd331-fc4f-47de-b4d0-a9ee5434fa5b	CCTATTACAGGCTCAC-1	1	1.08359	-9.16761
iPSCORE_30_1	fbabd331-fc4f-47de-b4d0-a9ee5434fa5b	CCTCAGTAGACACGAC-1	1	-0.00309279	-4.3456
iPSCORE_30_1	fbabd331-fc4f-47de-b4d0-a9ee5434fa5b	CCTCAGTAGCTCCTCT-1	1	-10.558	12.0729
iPSCORE_30_1	fbabd331-fc4f-47de-b4d0-a9ee5434fa5b	CCTCAGTCATGTTGAC-1	1	0.492146	-6.58859
iPSCORE_30_1	fbabd331-fc4f-47de-b4d0-a9ee5434fa5b	CCTCAGTGTGTGAATA-1	1	0.671057	-3.89099
iPSCORE_30_1	fbabd331-fc4f-47de-b4d0-a9ee5434fa5b	CCTCAGTTCAGCCTAA-1	1	1.83227	-5.39579
iPSCORE_30_1	fbabd331-fc4f-47de-b4d0-a9ee5434fa5b	CCTCAGTTCCGTTGCT-1	1	-5.57321	-19.3877
iPSCORE_30_1	fbabd331-fc4f-47de-b4d0-a9ee5434fa5b	CCTCTGAAGGCCCGTT-1	1	-10.741	8.39277
iPSCORE_30_1	fbabd331-fc4f-47de-b4d0-a9ee5434fa5b	CCTCTGAGTCCAGTTA-1	1	3.6213	-13.4394
iPSCORE_30_1	fbabd331-fc4f-47de-b4d0-a9ee5434fa5b	CCTCTGAGTTCACCTC-1	1	-7.11251	-15.7213
iPSCORE_30_1	fbabd331-fc4f-47de-b4d0-a9ee5434fa5b	CCTTACGCATTAACCG-1	1	-11.7424	9.9971
iPSCORE_30_1	fbabd331-fc4f-47de-b4d0-a9ee5434fa5b	CCTTACGGTAAGGGAA-1	1	20.827	0.53327
iPSCORE_30_1	fbabd331-fc4f-47de-b4d0-a9ee5434fa5b	CCTTCGAAGCTAACTC-1	1	1.14471	-12.4891
iPSCORE_30_1	fbabd331-fc4f-47de-b4d0-a9ee5434fa5b	CCTTCGACACTGCCAG-1	1	-12.1694	19.2195
iPSCORE_30_1	fbabd331-fc4f-47de-b4d0-a9ee5434fa5b	CCTTCGACATAAGACA-1	1	22.2981	-1.28307
iPSCORE_30_1	fbabd331-fc4f-47de-b4d0-a9ee5434fa5b	CCTTCGAGTCTACCTC-1	1	3.10933	-5.40086
iPSCORE_30_1	fbabd331-fc4f-47de-b4d0-a9ee5434fa5b	CCTTCGAGTTCGAATC-1	1	1.63225	-7.31987
iPSCORE_30_1	fbabd331-fc4f-47de-b4d0-a9ee5434fa5b	CCTTCGAGTTGCTCCT-1	1	3.23004	-6.06377
iPSCORE_30_1	fbabd331-fc4f-47de-b4d0-a9ee5434fa5b	CCTTTCTAGGCCATAG-1	1	2.21875	-6.18953
iPSCORE_30_1	fbabd331-fc4f-47de-b4d0-a9ee5434fa5b	CCTTTCTAGTGAAGAG-1	1	0.526553	-4.09308
iPSCORE_30_1	fbabd331-fc4f-47de-b4d0-a9ee5434fa5b	CCTTTCTAGTTGAGAT-1	1	20.638	-2.35714
iPSCORE_30_1	fbabd331-fc4f-47de-b4d0-a9ee5434fa5b	CCTTTCTCAGGTTTCA-1	1	6.21777	-10.9057
iPSCORE_30_1	fbabd331-fc4f-47de-b4d0-a9ee5434fa5b	CCTTTCTGTTGGTGGA-1	1	-2.92884	-8.27336
iPSCORE_30_1	fbabd331-fc4f-47de-b4d0-a9ee5434fa5b	CCTTTCTTCTCACATT-1	1	9.15355	-7.98003
iPSCORE_30_1	fbabd331-fc4f-47de-b4d0-a9ee5434fa5b	CGAACATGTCTAGCCG-1	1	18.9223	-1.60791
iPSCORE_30_1	fbabd331-fc4f-47de-b4d0-a9ee5434fa5b	CGACCTTAGTAGGCCA-1	1	24.6025	-0.291886
iPSCORE_30_1	fbabd331-fc4f-47de-b4d0-a9ee5434fa5b	CGACCTTTCGCTTAGA-1	1	14.6493	22.1665
iPSCORE_30_1	fbabd331-fc4f-47de-b4d0-a9ee5434fa5b	CGACTTCAGTATCTCG-1	1	14.0144	22.8628
iPSCORE_30_1	fbabd331-fc4f-47de-b4d0-a9ee5434fa5b	CGACTTCTCCAGTATG-1	1	12.707	-16.1362
iPSCORE_30_1	fbabd331-fc4f-47de-b4d0-a9ee5434fa5b	CGAGAAGAGTGACATA-1	1	-7.02449	6.31384
iPSCORE_30_1	fbabd331-fc4f-47de-b4d0-a9ee5434fa5b	CGAGAAGCAGATCCAT-1	1	14.0199	22.1497
iPSCORE_30_1	fbabd331-fc4f-47de-b4d0-a9ee5434fa5b	CGAGAAGTCTGATACG-1	1	33.5559	-13.8405
iPSCORE_30_1	fbabd331-fc4f-47de-b4d0-a9ee5434fa5b	CGAGCACCAACGATCT-1	1	3.64919	-5.21351
iPSCORE_30_1	fbabd331-fc4f-47de-b4d0-a9ee5434fa5b	CGAGCACGTGTCCTCT-1	1	6.18981	-7.2663
iPSCORE_30_1	fbabd331-fc4f-47de-b4d0-a9ee5434fa5b	CGAGCACTCCAGTATG-1	1	8.32157	-6.58534
iPSCORE_30_1	fbabd331-fc4f-47de-b4d0-a9ee5434fa5b	CGAGCCAAGTGTGAAT-1	1	0.564316	-3.49708
iPSCORE_30_1	fbabd331-fc4f-47de-b4d0-a9ee5434fa5b	CGATCGGTCAGTCCCT-1	1	8.67445	-6.76711
iPSCORE_30_1	fbabd331-fc4f-47de-b4d0-a9ee5434fa5b	CGATGGCAGACAGACC-1	1	4.39232	-5.76749
iPSCORE_30_1	fbabd331-fc4f-47de-b4d0-a9ee5434fa5b	CGATGGCAGTGTTGAA-1	1	-10.6772	8.56583
iPSCORE_30_1	fbabd331-fc4f-47de-b4d0-a9ee5434fa5b	CGATGGCGTGATGTCT-1	1	-1.76501	-5.81303
iPSCORE_30_1	fbabd331-fc4f-47de-b4d0-a9ee5434fa5b	CGATGTAGTCCGTCAG-1	1	1.66537	-4.70905
iPSCORE_30_1	fbabd331-fc4f-47de-b4d0-a9ee5434fa5b	CGATGTAGTTTGACAC-1	1	-2.45402	4.1947
iPSCORE_30_1	fbabd331-fc4f-47de-b4d0-a9ee5434fa5b	CGATTGAAGGTAGCCA-1	1	1.65836	-5.12537
iPSCORE_30_1	fbabd331-fc4f-47de-b4d0-a9ee5434fa5b	CGATTGACAGCTGCAC-1	1	-2.51358	2.5695
iPSCORE_30_1	fbabd331-fc4f-47de-b4d0-a9ee5434fa5b	CGATTGATCATCGCTC-1	1	13.7134	22.8065
iPSCORE_30_1	fbabd331-fc4f-47de-b4d0-a9ee5434fa5b	CGCCAAGAGGGAAACA-1	1	1.56542	-6.30744
iPSCORE_30_1	fbabd331-fc4f-47de-b4d0-a9ee5434fa5b	CGCCAAGCATCACGAT-1	1	-15.267	18.7008
iPSCORE_30_1	fbabd331-fc4f-47de-b4d0-a9ee5434fa5b	CGCGGTAAGCCACCTG-1	1	25.6215	0.664652
iPSCORE_30_1	fbabd331-fc4f-47de-b4d0-a9ee5434fa5b	CGCGGTAAGCGGCTTC-1	1	23.9146	-4.43924
iPSCORE_30_1	fbabd331-fc4f-47de-b4d0-a9ee5434fa5b	CGCGGTATCGTGGTCG-1	1	17.7362	-2.45591
iPSCORE_30_1	fbabd331-fc4f-47de-b4d0-a9ee5434fa5b	CGCGTTTAGAAACGCC-1	1	16.9796	-6.67225
iPSCORE_30_1	fbabd331-fc4f-47de-b4d0-a9ee5434fa5b	CGCGTTTGTTCGCTAA-1	1	0.900851	-9.69418
iPSCORE_30_1	fbabd331-fc4f-47de-b4d0-a9ee5434fa5b	CGCGTTTTCGCGGATC-1	1	17.6188	8.08796
iPSCORE_30_1	fbabd331-fc4f-47de-b4d0-a9ee5434fa5b	CGCTATCGTATCTGCA-1	1	0.943463	-12.3185
iPSCORE_30_1	fbabd331-fc4f-47de-b4d0-a9ee5434fa5b	CGCTGGAAGCTAGTGG-1	1	3.89398	-10.1863
iPSCORE_30_1	fbabd331-fc4f-47de-b4d0-a9ee5434fa5b	CGCTGGAGTGGGTCAA-1	1	-1.647	-3.93589
iPSCORE_30_1	fbabd331-fc4f-47de-b4d0-a9ee5434fa5b	CGCTGGATCGTTTATC-1	1	4.07572	-10.3749
iPSCORE_30_1	fbabd331-fc4f-47de-b4d0-a9ee5434fa5b	CGCTTCAAGACCCACC-1	1	2.72424	6.13211
iPSCORE_30_1	fbabd331-fc4f-47de-b4d0-a9ee5434fa5b	CGCTTCAAGGGCTTCC-1	1	7.51135	-7.0572
iPSCORE_30_1	fbabd331-fc4f-47de-b4d0-a9ee5434fa5b	CGCTTCACAGACGCCT-1	1	-4.75536	5.29068
iPSCORE_30_1	fbabd331-fc4f-47de-b4d0-a9ee5434fa5b	CGCTTCATCTGATACG-1	1	4.74782	-8.91981
iPSCORE_30_1	fbabd331-fc4f-47de-b4d0-a9ee5434fa5b	CGGACACCATATACCG-1	1	0.105155	-3.29729
iPSCORE_30_1	fbabd331-fc4f-47de-b4d0-a9ee5434fa5b	CGGACACGTGGCGAAT-1	1	-0.27585	-3.12789
iPSCORE_30_1	fbabd331-fc4f-47de-b4d0-a9ee5434fa5b	CGGACGTAGCCGTCGT-1	1	2.00334	-6.56676
iPSCORE_30_1	fbabd331-fc4f-47de-b4d0-a9ee5434fa5b	CGGACGTGTTTGTTGG-1	1	-11.1425	9.95918
iPSCORE_30_1	fbabd331-fc4f-47de-b4d0-a9ee5434fa5b	CGGACGTTCTCCAGGG-1	1	-10.9295	8.86423
iPSCORE_30_1	fbabd331-fc4f-47de-b4d0-a9ee5434fa5b	CGGACTGAGACAATAC-1	1	2.37102	-3.71816
iPSCORE_30_1	fbabd331-fc4f-47de-b4d0-a9ee5434fa5b	CGGAGCTTCTTGGGTA-1	1	27.0052	-16.6298
iPSCORE_30_1	fbabd331-fc4f-47de-b4d0-a9ee5434fa5b	CGGAGTCAGGTCATCT-1	1	1.62849	-6.23937
iPSCORE_30_1	fbabd331-fc4f-47de-b4d0-a9ee5434fa5b	CGGAGTCCACTCGACG-1	1	0.00240459	-3.14316
iPSCORE_30_1	fbabd331-fc4f-47de-b4d0-a9ee5434fa5b	CGGAGTCGTGACTCAT-1	1	-13.9708	13.2855
iPSCORE_30_1	fbabd331-fc4f-47de-b4d0-a9ee5434fa5b	CGGCTAGAGTAGGCCA-1	1	1.76077	-12.3163
iPSCORE_30_1	fbabd331-fc4f-47de-b4d0-a9ee5434fa5b	CGGCTAGGTACCGTTA-1	1	2.15751	-9.52101
iPSCORE_30_1	fbabd331-fc4f-47de-b4d0-a9ee5434fa5b	CGGGTCACACGACTCG-1	1	4.26634	-9.13918
iPSCORE_30_1	fbabd331-fc4f-47de-b4d0-a9ee5434fa5b	CGGGTCAGTAAGAGAG-1	1	-4.67981	4.58803
iPSCORE_30_1	fbabd331-fc4f-47de-b4d0-a9ee5434fa5b	CGGTTAAAGCCAGGAT-1	1	-10.6022	18.8092
iPSCORE_30_1	fbabd331-fc4f-47de-b4d0-a9ee5434fa5b	CGGTTAAAGTTGAGTA-1	1	3.36452	-8.9558
iPSCORE_30_1	fbabd331-fc4f-47de-b4d0-a9ee5434fa5b	CGGTTAACATCTCGCT-1	1	16.584	1.05863
iPSCORE_30_1	fbabd331-fc4f-47de-b4d0-a9ee5434fa5b	CGGTTAAGTACAGTTC-1	1	-10.9458	13.1391
iPSCORE_30_1	fbabd331-fc4f-47de-b4d0-a9ee5434fa5b	CGGTTAATCAGCGACC-1	1	-0.127938	-5.86932
iPSCORE_30_1	fbabd331-fc4f-47de-b4d0-a9ee5434fa5b	CGTAGCGCAGGCAGTA-1	1	-0.456328	-6.15799
iPSCORE_30_1	fbabd331-fc4f-47de-b4d0-a9ee5434fa5b	CGTAGCGGTCCAACTA-1	1	14.1359	22.6052
iPSCORE_30_1	fbabd331-fc4f-47de-b4d0-a9ee5434fa5b	CGTAGCGGTCTTGCGG-1	1	-12.7411	19.9947
iPSCORE_30_1	fbabd331-fc4f-47de-b4d0-a9ee5434fa5b	CGTAGCGGTTCAGACT-1	1	2.80208	-4.53158
iPSCORE_30_1	fbabd331-fc4f-47de-b4d0-a9ee5434fa5b	CGTAGGCAGATAGGAG-1	1	3.43961	-10.235
iPSCORE_30_1	fbabd331-fc4f-47de-b4d0-a9ee5434fa5b	CGTAGGCCATGTAAGA-1	1	-1.71224	-5.17323
iPSCORE_30_1	fbabd331-fc4f-47de-b4d0-a9ee5434fa5b	CGTAGGCTCCCGGATG-1	1	17.3305	20.5538
iPSCORE_30_1	fbabd331-fc4f-47de-b4d0-a9ee5434fa5b	CGTCACTCATTGGTAC-1	1	27.71	1.12651
iPSCORE_30_1	fbabd331-fc4f-47de-b4d0-a9ee5434fa5b	CGTCACTGTACTCTCC-1	1	-11.9853	-5.72256
iPSCORE_30_1	fbabd331-fc4f-47de-b4d0-a9ee5434fa5b	CGTCACTTCTCTAAGG-1	1	15.3589	20.0703
iPSCORE_30_1	fbabd331-fc4f-47de-b4d0-a9ee5434fa5b	CGTCAGGGTTCAGCGC-1	1	4.3491	-6.61443
iPSCORE_30_1	fbabd331-fc4f-47de-b4d0-a9ee5434fa5b	CGTCAGGTCCTTTCTC-1	1	-1.84731	-9.51516
iPSCORE_30_1	fbabd331-fc4f-47de-b4d0-a9ee5434fa5b	CGTCCATAGGCAAAGA-1	1	3.83558	-4.10249
iPSCORE_30_1	fbabd331-fc4f-47de-b4d0-a9ee5434fa5b	CGTCCATAGTGTCCCG-1	1	21.7213	-0.448892
iPSCORE_30_1	fbabd331-fc4f-47de-b4d0-a9ee5434fa5b	CGTCCATTCGGCATCG-1	1	2.29933	-3.67023
iPSCORE_30_1	fbabd331-fc4f-47de-b4d0-a9ee5434fa5b	CGTCTACAGACGCTTT-1	1	-1.17871	-4.49415
iPSCORE_30_1	fbabd331-fc4f-47de-b4d0-a9ee5434fa5b	CGTCTACAGTATGACA-1	1	3.49678	-4.56752
iPSCORE_30_1	fbabd331-fc4f-47de-b4d0-a9ee5434fa5b	CGTCTACAGTCATCCA-1	1	2.1362	-3.30442
iPSCORE_30_1	fbabd331-fc4f-47de-b4d0-a9ee5434fa5b	CGTCTACGTTCACGGC-1	1	3.62919	-5.24696
iPSCORE_30_1	fbabd331-fc4f-47de-b4d0-a9ee5434fa5b	CGTCTACTCTGTCTCG-1	1	-4.99011	5.38123
iPSCORE_30_1	fbabd331-fc4f-47de-b4d0-a9ee5434fa5b	CGTGAGCAGTCCAGGA-1	1	5.1506	-5.82538
iPSCORE_30_1	fbabd331-fc4f-47de-b4d0-a9ee5434fa5b	CGTGAGCCAGATCGGA-1	1	-13.9048	8.87172
iPSCORE_30_1	fbabd331-fc4f-47de-b4d0-a9ee5434fa5b	CGTGTAATCGGCGCTA-1	1	8.63952	11.0373
iPSCORE_30_1	fbabd331-fc4f-47de-b4d0-a9ee5434fa5b	CGTGTCTAGACCCACC-1	1	-1.26396	-1.46579
iPSCORE_30_1	fbabd331-fc4f-47de-b4d0-a9ee5434fa5b	CGTGTCTAGCAACGGT-1	1	20.0916	-3.43068
iPSCORE_30_1	fbabd331-fc4f-47de-b4d0-a9ee5434fa5b	CGTGTCTGTGAAAGAG-1	1	-4.48831	4.94168
iPSCORE_30_1	fbabd331-fc4f-47de-b4d0-a9ee5434fa5b	CGTGTCTTCGCAAGCC-1	1	4.98515	-7.00643
iPSCORE_30_1	fbabd331-fc4f-47de-b4d0-a9ee5434fa5b	CGTTAGAGTCGCATAT-1	1	1.01898	-3.12412
iPSCORE_30_1	fbabd331-fc4f-47de-b4d0-a9ee5434fa5b	CGTTCTGCACCCTATC-1	1	8.25462	-6.38381
iPSCORE_30_1	fbabd331-fc4f-47de-b4d0-a9ee5434fa5b	CGTTCTGGTTAAGAAC-1	1	2.06752	-13.5047
iPSCORE_30_1	fbabd331-fc4f-47de-b4d0-a9ee5434fa5b	CGTTGGGCATGGGACA-1	1	-0.608452	-6.78445
iPSCORE_30_1	fbabd331-fc4f-47de-b4d0-a9ee5434fa5b	CGTTGGGGTAGAAAGG-1	1	9.32662	-5.28849
iPSCORE_30_1	fbabd331-fc4f-47de-b4d0-a9ee5434fa5b	CTAACTTTCGTACGGC-1	1	3.44513	-9.60165
iPSCORE_30_1	fbabd331-fc4f-47de-b4d0-a9ee5434fa5b	CTAAGACGTTAGAACA-1	1	-5.27474	5.36074
iPSCORE_30_1	fbabd331-fc4f-47de-b4d0-a9ee5434fa5b	CTAATGGCAGCTGCTG-1	1	1.83983	-4.47641
iPSCORE_30_1	fbabd331-fc4f-47de-b4d0-a9ee5434fa5b	CTAATGGGTCAACATC-1	1	-9.73543	15.6805
iPSCORE_30_1	fbabd331-fc4f-47de-b4d0-a9ee5434fa5b	CTACACCAGATGGGTC-1	1	0.358183	-3.24154
iPSCORE_30_1	fbabd331-fc4f-47de-b4d0-a9ee5434fa5b	CTACACCAGTGTTGAA-1	1	1.0239	-11.9369
iPSCORE_30_1	fbabd331-fc4f-47de-b4d0-a9ee5434fa5b	CTACACCCACATGACT-1	1	-10.6264	-9.58375
iPSCORE_30_1	fbabd331-fc4f-47de-b4d0-a9ee5434fa5b	CTACATTCAGCTGTAT-1	1	-6.09449	12.4962
iPSCORE_30_1	fbabd331-fc4f-47de-b4d0-a9ee5434fa5b	CTACATTTCCAGGGCT-1	1	-10.0335	8.61589
iPSCORE_30_1	fbabd331-fc4f-47de-b4d0-a9ee5434fa5b	CTACCCAAGCCACGCT-1	1	-2.45886	2.04084
iPSCORE_30_1	fbabd331-fc4f-47de-b4d0-a9ee5434fa5b	CTACCCACATTAGGCT-1	1	3.96436	-9.75999
iPSCORE_30_1	fbabd331-fc4f-47de-b4d0-a9ee5434fa5b	CTACCCACATTGGGCC-1	1	4.9697	-10.05
iPSCORE_30_1	fbabd331-fc4f-47de-b4d0-a9ee5434fa5b	CTACCCAGTGAAAGAG-1	1	-8.32032	15.5812
iPSCORE_30_1	fbabd331-fc4f-47de-b4d0-a9ee5434fa5b	CTACCCATCAAGCCTA-1	1	-0.329738	-6.72569
iPSCORE_30_1	fbabd331-fc4f-47de-b4d0-a9ee5434fa5b	CTAGAGTCAAGGTGTG-1	1	-3.09581	2.2016
iPSCORE_30_1	fbabd331-fc4f-47de-b4d0-a9ee5434fa5b	CTAGAGTGTAACGCGA-1	1	18.8976	19.8897
iPSCORE_30_1	fbabd331-fc4f-47de-b4d0-a9ee5434fa5b	CTAGCCTAGACTAAGT-1	1	4.33827	-8.46793
iPSCORE_30_1	fbabd331-fc4f-47de-b4d0-a9ee5434fa5b	CTAGCCTAGTGTTGAA-1	1	3.54033	-9.5516
iPSCORE_30_1	fbabd331-fc4f-47de-b4d0-a9ee5434fa5b	CTAGCCTCACATCCGG-1	1	2.01392	-3.65357
iPSCORE_30_1	fbabd331-fc4f-47de-b4d0-a9ee5434fa5b	CTAGCCTTCTCTTGAT-1	1	2.09419	-7.44736
iPSCORE_30_1	fbabd331-fc4f-47de-b4d0-a9ee5434fa5b	CTAGTGACAATGCCAT-1	1	3.5939	-4.47999
iPSCORE_30_1	fbabd331-fc4f-47de-b4d0-a9ee5434fa5b	CTAGTGATCCGCGCAA-1	1	1.97788	-5.27092
iPSCORE_30_1	fbabd331-fc4f-47de-b4d0-a9ee5434fa5b	CTAGTGATCCTGTACC-1	1	5.44724	-7.09562
iPSCORE_30_1	fbabd331-fc4f-47de-b4d0-a9ee5434fa5b	CTCACACAGGCCCTCA-1	1	-3.45372	-16.6866
iPSCORE_30_1	fbabd331-fc4f-47de-b4d0-a9ee5434fa5b	CTCACACGTCCCTTGT-1	1	0.664269	-7.95909
iPSCORE_30_1	fbabd331-fc4f-47de-b4d0-a9ee5434fa5b	CTCACACGTGGTGTAG-1	1	13.8008	22.6805
iPSCORE_30_1	fbabd331-fc4f-47de-b4d0-a9ee5434fa5b	CTCACACTCACCTTAT-1	1	2.85242	-5.6139
iPSCORE_30_1	fbabd331-fc4f-47de-b4d0-a9ee5434fa5b	CTCAGAACAGATAATG-1	1	3.38192	-12.4427
iPSCORE_30_1	fbabd331-fc4f-47de-b4d0-a9ee5434fa5b	CTCAGAAGTCTTCTCG-1	1	-0.349751	-6.94009
iPSCORE_30_1	fbabd331-fc4f-47de-b4d0-a9ee5434fa5b	CTCAGAATCTTGCAAG-1	1	-0.815717	-2.56766
iPSCORE_30_1	fbabd331-fc4f-47de-b4d0-a9ee5434fa5b	CTCATTAAGGTGACCA-1	1	3.75997	-12.4219
iPSCORE_30_1	fbabd331-fc4f-47de-b4d0-a9ee5434fa5b	CTCATTATCTTAGCCC-1	1	3.32504	-6.01026
iPSCORE_30_1	fbabd331-fc4f-47de-b4d0-a9ee5434fa5b	CTCCTAGAGATAGTCA-1	1	18.4498	-2.90178
iPSCORE_30_1	fbabd331-fc4f-47de-b4d0-a9ee5434fa5b	CTCGAAACAGAGTGTG-1	1	-6.35209	0.22802
iPSCORE_30_1	fbabd331-fc4f-47de-b4d0-a9ee5434fa5b	CTCGAAATCCAAGCCG-1	1	3.35805	-10.2433
iPSCORE_30_1	fbabd331-fc4f-47de-b4d0-a9ee5434fa5b	CTCGAGGGTTATTCTC-1	1	-1.76605	-1.45103
iPSCORE_30_1	fbabd331-fc4f-47de-b4d0-a9ee5434fa5b	CTCGAGGTCGCGCCAA-1	1	1.97946	-9.18365
iPSCORE_30_1	fbabd331-fc4f-47de-b4d0-a9ee5434fa5b	CTCGGAGAGCTGCGAA-1	1	1.66005	-7.1827
iPSCORE_30_1	fbabd331-fc4f-47de-b4d0-a9ee5434fa5b	CTCGGGAAGTGAACGC-1	1	-6.70773	5.8709
iPSCORE_30_1	fbabd331-fc4f-47de-b4d0-a9ee5434fa5b	CTCGGGACAATCACAC-1	1	26.4861	-5.34485
iPSCORE_30_1	fbabd331-fc4f-47de-b4d0-a9ee5434fa5b	CTCGGGAGTCACACGC-1	1	1.34281	-3.22724
iPSCORE_30_1	fbabd331-fc4f-47de-b4d0-a9ee5434fa5b	CTCGTACAGAGAGCTC-1	1	-12.2752	14.4613
iPSCORE_30_1	fbabd331-fc4f-47de-b4d0-a9ee5434fa5b	CTCGTACCACGTCTCT-1	1	-6.68669	6.10217
iPSCORE_30_1	fbabd331-fc4f-47de-b4d0-a9ee5434fa5b	CTCGTACGTGTGACCC-1	1	-1.96244	-2.45737
iPSCORE_30_1	fbabd331-fc4f-47de-b4d0-a9ee5434fa5b	CTCGTCAAGGGCTTGA-1	1	6.18574	-6.35638
iPSCORE_30_1	fbabd331-fc4f-47de-b4d0-a9ee5434fa5b	CTCGTCAGTGTATGGG-1	1	1.00613	-11.4272
iPSCORE_30_1	fbabd331-fc4f-47de-b4d0-a9ee5434fa5b	CTCTAATCACATGTGT-1	1	3.19163	-15.1945
iPSCORE_30_1	fbabd331-fc4f-47de-b4d0-a9ee5434fa5b	CTCTAATCACTGCCAG-1	1	-1.34537	-10.3286
iPSCORE_30_1	fbabd331-fc4f-47de-b4d0-a9ee5434fa5b	CTCTACGTCCCAACGG-1	1	3.3358	-9.42814
iPSCORE_30_1	fbabd331-fc4f-47de-b4d0-a9ee5434fa5b	CTCTGGTAGACTACAA-1	1	0.355627	-6.32553
iPSCORE_30_1	fbabd331-fc4f-47de-b4d0-a9ee5434fa5b	CTCTGGTAGAGCCTAG-1	1	1.95755	-7.69523
iPSCORE_30_1	fbabd331-fc4f-47de-b4d0-a9ee5434fa5b	CTCTGGTAGTGCTGCC-1	1	-1.47114	-4.47419
iPSCORE_30_1	fbabd331-fc4f-47de-b4d0-a9ee5434fa5b	CTCTGGTTCCAAACTG-1	1	4.3535	-10.8784
iPSCORE_30_1	fbabd331-fc4f-47de-b4d0-a9ee5434fa5b	CTGAAACAGAGTGACC-1	1	13.129	-16.4053
iPSCORE_30_1	fbabd331-fc4f-47de-b4d0-a9ee5434fa5b	CTGAAACCATCCGGGT-1	1	3.84679	-6.41354
iPSCORE_30_1	fbabd331-fc4f-47de-b4d0-a9ee5434fa5b	CTGAAGTCAAGTCTAC-1	1	14.9397	21.8009
iPSCORE_30_1	fbabd331-fc4f-47de-b4d0-a9ee5434fa5b	CTGAAGTCAGTATAAG-1	1	-1.43327	-5.58023
iPSCORE_30_1	fbabd331-fc4f-47de-b4d0-a9ee5434fa5b	CTGATAGAGGACCACA-1	1	1.53872	-12.9054
iPSCORE_30_1	fbabd331-fc4f-47de-b4d0-a9ee5434fa5b	CTGATAGAGGGTTCCC-1	1	2.56084	-9.22153
iPSCORE_30_1	fbabd331-fc4f-47de-b4d0-a9ee5434fa5b	CTGATAGCACCGATAT-1	1	-0.379879	-6.61043
iPSCORE_30_1	fbabd331-fc4f-47de-b4d0-a9ee5434fa5b	CTGATAGTCTTGTTTG-1	1	-8.19966	4.91432
iPSCORE_30_1	fbabd331-fc4f-47de-b4d0-a9ee5434fa5b	CTGATCCCAGCATACT-1	1	1.98143	-6.91466
iPSCORE_30_1	fbabd331-fc4f-47de-b4d0-a9ee5434fa5b	CTGATCCTCAACACCA-1	1	4.52325	-11.7227
iPSCORE_30_1	fbabd331-fc4f-47de-b4d0-a9ee5434fa5b	CTGCCTACACGACTCG-1	1	4.25415	-12.0123
iPSCORE_30_1	fbabd331-fc4f-47de-b4d0-a9ee5434fa5b	CTGCCTATCCTTTCTC-1	1	-3.30297	-0.482387
iPSCORE_30_1	fbabd331-fc4f-47de-b4d0-a9ee5434fa5b	CTGCCTATCTGAGTGT-1	1	-6.43408	-14.247
iPSCORE_30_1	fbabd331-fc4f-47de-b4d0-a9ee5434fa5b	CTGCCTATCTTGGGTA-1	1	3.63292	-8.90311
iPSCORE_30_1	fbabd331-fc4f-47de-b4d0-a9ee5434fa5b	CTGCTGTCAGCTCCGA-1	1	2.44565	-12.1362
iPSCORE_30_1	fbabd331-fc4f-47de-b4d0-a9ee5434fa5b	CTGCTGTGTCACTGGC-1	1	3.24605	-8.15556
iPSCORE_30_1	fbabd331-fc4f-47de-b4d0-a9ee5434fa5b	CTGCTGTGTTGAGGTG-1	1	5.30653	-7.84139
iPSCORE_30_1	fbabd331-fc4f-47de-b4d0-a9ee5434fa5b	CTGCTGTTCCGCATAA-1	1	1.06128	-4.35308
iPSCORE_30_1	fbabd331-fc4f-47de-b4d0-a9ee5434fa5b	CTGGTCTGTCTTCGTC-1	1	-4.7558	-16.1306
iPSCORE_30_1	fbabd331-fc4f-47de-b4d0-a9ee5434fa5b	CTGTTTACAATAGCGG-1	1	0.932353	-5.64856
iPSCORE_30_1	fbabd331-fc4f-47de-b4d0-a9ee5434fa5b	CTGTTTACACGAAACG-1	1	-1.03276	-5.17854
iPSCORE_30_1	fbabd331-fc4f-47de-b4d0-a9ee5434fa5b	CTGTTTAGTCAACTGT-1	1	-0.0353678	-5.07991
iPSCORE_30_1	fbabd331-fc4f-47de-b4d0-a9ee5434fa5b	CTGTTTAGTCCTGCTT-1	1	-0.258218	-6.67709
iPSCORE_30_1	fbabd331-fc4f-47de-b4d0-a9ee5434fa5b	CTTAACTTCAACGAAA-1	1	-10.8031	-15.5279
iPSCORE_30_1	fbabd331-fc4f-47de-b4d0-a9ee5434fa5b	CTTAACTTCCCAGGTG-1	1	2.62375	-5.07065
iPSCORE_30_1	fbabd331-fc4f-47de-b4d0-a9ee5434fa5b	CTTACCGAGCTGCAAG-1	1	10.5516	-5.92653
iPSCORE_30_1	fbabd331-fc4f-47de-b4d0-a9ee5434fa5b	CTTACCGGTTCCAACA-1	1	0.396823	-6.67316
iPSCORE_30_1	fbabd331-fc4f-47de-b4d0-a9ee5434fa5b	CTTACCGTCAACCAAC-1	1	-5.41763	0.546315
iPSCORE_30_1	fbabd331-fc4f-47de-b4d0-a9ee5434fa5b	CTTACCGTCAATAAGG-1	1	5.23176	-6.1158
iPSCORE_30_1	fbabd331-fc4f-47de-b4d0-a9ee5434fa5b	CTTAGGAAGCAGACTG-1	1	7.68421	4.25013
iPSCORE_30_1	fbabd331-fc4f-47de-b4d0-a9ee5434fa5b	CTTAGGACACCACGTG-1	1	-10.803	8.48302
iPSCORE_30_1	fbabd331-fc4f-47de-b4d0-a9ee5434fa5b	CTTAGGAGTTGGTTTG-1	1	5.75556	-6.35834
iPSCORE_30_1	fbabd331-fc4f-47de-b4d0-a9ee5434fa5b	CTTAGGATCAGGCCCA-1	1	-12.1536	2.03815
iPSCORE_30_1	fbabd331-fc4f-47de-b4d0-a9ee5434fa5b	CTTCTCTAGTCTCCTC-1	1	18.2338	-2.57982
iPSCORE_30_1	fbabd331-fc4f-47de-b4d0-a9ee5434fa5b	CTTCTCTGTTCACGGC-1	1	1.62711	-9.18741
iPSCORE_30_1	fbabd331-fc4f-47de-b4d0-a9ee5434fa5b	CTTCTCTTCCTTAATC-1	1	-4.28022	-19.9076
iPSCORE_30_1	fbabd331-fc4f-47de-b4d0-a9ee5434fa5b	CTTGGCTCAGCCACCA-1	1	2.80447	-4.27663
iPSCORE_30_1	fbabd331-fc4f-47de-b4d0-a9ee5434fa5b	CTTTGCGAGGGTCGAT-1	1	2.05541	-6.33599
iPSCORE_30_1	fbabd331-fc4f-47de-b4d0-a9ee5434fa5b	CTTTGCGAGGTAGCTG-1	1	17.433	-2.90691
iPSCORE_30_1	fbabd331-fc4f-47de-b4d0-a9ee5434fa5b	CTTTGCGGTCATATCG-1	1	16.3471	-0.754977
iPSCORE_30_1	fbabd331-fc4f-47de-b4d0-a9ee5434fa5b	GAAACTCCACATTAGC-1	1	4.45528	-9.12573
iPSCORE_30_1	fbabd331-fc4f-47de-b4d0-a9ee5434fa5b	GAAACTCGTGAGCGAT-1	1	13.421	-20.1119
iPSCORE_30_1	fbabd331-fc4f-47de-b4d0-a9ee5434fa5b	GAAACTCGTGTTTGGT-1	1	-10.581	7.94959
iPSCORE_30_1	fbabd331-fc4f-47de-b4d0-a9ee5434fa5b	GAAACTCGTTCCAACA-1	1	-0.209642	-4.20374
iPSCORE_30_1	fbabd331-fc4f-47de-b4d0-a9ee5434fa5b	GAAATGAAGACTACAA-1	1	-12.283	13.9683
iPSCORE_30_1	fbabd331-fc4f-47de-b4d0-a9ee5434fa5b	GAACATCGTCTGATCA-1	1	-9.04588	3.31661
iPSCORE_30_1	fbabd331-fc4f-47de-b4d0-a9ee5434fa5b	GAACCTAAGAGATGAG-1	1	-1.50317	-1.77666
iPSCORE_30_1	fbabd331-fc4f-47de-b4d0-a9ee5434fa5b	GAACCTACAAGGGTCA-1	1	13.7379	22.6473
iPSCORE_30_1	fbabd331-fc4f-47de-b4d0-a9ee5434fa5b	GAACGGACACATTAGC-1	1	-5.38928	4.85973
iPSCORE_30_1	fbabd331-fc4f-47de-b4d0-a9ee5434fa5b	GAACGGACAGGCGATA-1	1	2.11034	-6.51008
iPSCORE_30_1	fbabd331-fc4f-47de-b4d0-a9ee5434fa5b	GAAGCAGAGGAACTGC-1	1	9.39309	-5.30731
iPSCORE_30_1	fbabd331-fc4f-47de-b4d0-a9ee5434fa5b	GAAGCAGGTCCAACTA-1	1	15.7565	21.3352
iPSCORE_30_1	fbabd331-fc4f-47de-b4d0-a9ee5434fa5b	GAAGCAGTCCAGTATG-1	1	-4.35573	-16.0815
iPSCORE_30_1	fbabd331-fc4f-47de-b4d0-a9ee5434fa5b	GAATAAGCAGCTGTAT-1	1	5.81813	-6.47165
iPSCORE_30_1	fbabd331-fc4f-47de-b4d0-a9ee5434fa5b	GAATAAGGTTCGGGCT-1	1	-12.223	2.248
iPSCORE_30_1	fbabd331-fc4f-47de-b4d0-a9ee5434fa5b	GAATAAGTCGGAAATA-1	1	1.55292	-14.5624
iPSCORE_30_1	fbabd331-fc4f-47de-b4d0-a9ee5434fa5b	GAATGAAAGCCAGGAT-1	1	0.253212	-5.46918
iPSCORE_30_1	fbabd331-fc4f-47de-b4d0-a9ee5434fa5b	GACACGCCATTCTTAC-1	1	1.9919	-7.6724
iPSCORE_30_1	fbabd331-fc4f-47de-b4d0-a9ee5434fa5b	GACACGCGTGTCGCTG-1	1	14.2111	22.8738
iPSCORE_30_1	fbabd331-fc4f-47de-b4d0-a9ee5434fa5b	GACACGCTCCTTTACA-1	1	1.656	-4.85961
iPSCORE_30_1	fbabd331-fc4f-47de-b4d0-a9ee5434fa5b	GACAGAGTCCGTACAA-1	1	17.0274	-2.43558
iPSCORE_30_1	fbabd331-fc4f-47de-b4d0-a9ee5434fa5b	GACCAATCATGCATGT-1	1	4.33614	-6.32637
iPSCORE_30_1	fbabd331-fc4f-47de-b4d0-a9ee5434fa5b	GACCAATGTTCCCTTG-1	1	5.44988	-10.2004
iPSCORE_30_1	fbabd331-fc4f-47de-b4d0-a9ee5434fa5b	GACCAATTCGCGCCAA-1	1	14.238	24.7201
iPSCORE_30_1	fbabd331-fc4f-47de-b4d0-a9ee5434fa5b	GACCTGGGTTAGAACA-1	1	-0.56669	-5.24959
iPSCORE_30_1	fbabd331-fc4f-47de-b4d0-a9ee5434fa5b	GACCTGGGTTATGCGT-1	1	15.2303	-2.70228
iPSCORE_30_1	fbabd331-fc4f-47de-b4d0-a9ee5434fa5b	GACGCGTAGTCATCCA-1	1	2.18643	-13.2794
iPSCORE_30_1	fbabd331-fc4f-47de-b4d0-a9ee5434fa5b	GACGGCTAGATCACGG-1	1	3.19534	-8.24508
iPSCORE_30_1	fbabd331-fc4f-47de-b4d0-a9ee5434fa5b	GACGTGCAGAATTCCC-1	1	19.1648	19.8782
iPSCORE_30_1	fbabd331-fc4f-47de-b4d0-a9ee5434fa5b	GACGTGCAGCGGCTTC-1	1	-7.51454	1.99165
iPSCORE_30_1	fbabd331-fc4f-47de-b4d0-a9ee5434fa5b	GACGTGCGTACCGAGA-1	1	0.0290908	-6.36854
iPSCORE_30_1	fbabd331-fc4f-47de-b4d0-a9ee5434fa5b	GACGTGCGTCACTGGC-1	1	17.0845	-16.8115
iPSCORE_30_1	fbabd331-fc4f-47de-b4d0-a9ee5434fa5b	GACGTTACAAGAAAGG-1	1	13.6962	-17.5325
iPSCORE_30_1	fbabd331-fc4f-47de-b4d0-a9ee5434fa5b	GACGTTAGTAGGACAC-1	1	1.52888	-9.03362
iPSCORE_30_1	fbabd331-fc4f-47de-b4d0-a9ee5434fa5b	GACTACAAGAGTGACC-1	1	-1.15937	-14.9596
iPSCORE_30_1	fbabd331-fc4f-47de-b4d0-a9ee5434fa5b	GACTACAAGTGACATA-1	1	5.71074	-5.78053
iPSCORE_30_1	fbabd331-fc4f-47de-b4d0-a9ee5434fa5b	GACTACAGTACGACCC-1	1	4.56844	-5.89318
iPSCORE_30_1	fbabd331-fc4f-47de-b4d0-a9ee5434fa5b	GACTACATCTGCAAGT-1	1	4.62481	-8.84497
iPSCORE_30_1	fbabd331-fc4f-47de-b4d0-a9ee5434fa5b	GACTGCGAGAGCTTCT-1	1	16.9908	-2.42718
iPSCORE_30_1	fbabd331-fc4f-47de-b4d0-a9ee5434fa5b	GACTGCGTCCGGCACA-1	1	3.26884	-9.04517
iPSCORE_30_1	fbabd331-fc4f-47de-b4d0-a9ee5434fa5b	GAGCAGACAAGCGATG-1	1	3.7174	-12.3918
iPSCORE_30_1	fbabd331-fc4f-47de-b4d0-a9ee5434fa5b	GAGGTGAGTCTCTTTA-1	1	2.00063	-12.7893
iPSCORE_30_1	fbabd331-fc4f-47de-b4d0-a9ee5434fa5b	GAGGTGAGTTGGAGGT-1	1	0.267142	-3.64604
iPSCORE_30_1	fbabd331-fc4f-47de-b4d0-a9ee5434fa5b	GAGGTGAGTTTGGGCC-1	1	9.4048	-6.89916
iPSCORE_30_1	fbabd331-fc4f-47de-b4d0-a9ee5434fa5b	GAGGTGATCATTTGGG-1	1	-0.673247	-6.53826
iPSCORE_30_1	fbabd331-fc4f-47de-b4d0-a9ee5434fa5b	GAGGTGATCTGGCGAC-1	1	-1.04733	-5.22063
iPSCORE_30_1	fbabd331-fc4f-47de-b4d0-a9ee5434fa5b	GAGTCCGAGATGTTAG-1	1	-7.29575	6.11209
iPSCORE_30_1	fbabd331-fc4f-47de-b4d0-a9ee5434fa5b	GAGTCCGCATTAGGCT-1	1	-0.254557	-3.20628
iPSCORE_30_1	fbabd331-fc4f-47de-b4d0-a9ee5434fa5b	GAGTCCGGTACATCCA-1	1	13.9914	22.2527
iPSCORE_30_1	fbabd331-fc4f-47de-b4d0-a9ee5434fa5b	GAGTCCGTCAAGCCTA-1	1	0.338815	-10.9544
iPSCORE_30_1	fbabd331-fc4f-47de-b4d0-a9ee5434fa5b	GAGTCCGTCACGCGGT-1	1	27.1499	0.649115
iPSCORE_30_1	fbabd331-fc4f-47de-b4d0-a9ee5434fa5b	GATCAGTAGATGCCAG-1	1	-11.8344	19.3579
iPSCORE_30_1	fbabd331-fc4f-47de-b4d0-a9ee5434fa5b	GATCAGTAGGAACTGC-1	1	10.4495	-7.19665
iPSCORE_30_1	fbabd331-fc4f-47de-b4d0-a9ee5434fa5b	GATCAGTAGGGATCTG-1	1	-1.02839	-4.19726
iPSCORE_30_1	fbabd331-fc4f-47de-b4d0-a9ee5434fa5b	GATCAGTGTCTCTCTG-1	1	4.26881	-8.42408
iPSCORE_30_1	fbabd331-fc4f-47de-b4d0-a9ee5434fa5b	GATCGATTCCTTTCTC-1	1	2.26184	-10.6823
iPSCORE_30_1	fbabd331-fc4f-47de-b4d0-a9ee5434fa5b	GATCGTAGTGACGCCT-1	1	-16.0043	10.0565
iPSCORE_30_1	fbabd331-fc4f-47de-b4d0-a9ee5434fa5b	GATCGTAGTTGATTCG-1	1	1.66135	-5.4111
iPSCORE_30_1	fbabd331-fc4f-47de-b4d0-a9ee5434fa5b	GATCTAGAGCCTCGTG-1	1	5.35975	-7.08864
iPSCORE_30_1	fbabd331-fc4f-47de-b4d0-a9ee5434fa5b	GATCTAGCATGGTTGT-1	1	-0.276896	18.7354
iPSCORE_30_1	fbabd331-fc4f-47de-b4d0-a9ee5434fa5b	GATCTAGGTACAGTTC-1	1	-6.03711	5.48015
iPSCORE_30_1	fbabd331-fc4f-47de-b4d0-a9ee5434fa5b	GATCTAGGTCAGAAGC-1	1	17.5387	-1.14899
iPSCORE_30_1	fbabd331-fc4f-47de-b4d0-a9ee5434fa5b	GATGAAAAGGACGAAA-1	1	8.41821	-5.61326
iPSCORE_30_1	fbabd331-fc4f-47de-b4d0-a9ee5434fa5b	GATGAAAGTCTGATTG-1	1	-7.68986	-16.1407
iPSCORE_30_1	fbabd331-fc4f-47de-b4d0-a9ee5434fa5b	GATGAGGCAAGGACAC-1	1	1.96989	-4.40293
iPSCORE_30_1	fbabd331-fc4f-47de-b4d0-a9ee5434fa5b	GATGAGGCAGCCACCA-1	1	3.69269	-8.86111
iPSCORE_30_1	fbabd331-fc4f-47de-b4d0-a9ee5434fa5b	GATGAGGGTATTCTCT-1	1	0.766816	-12.582
iPSCORE_30_1	fbabd331-fc4f-47de-b4d0-a9ee5434fa5b	GATGAGGGTTCCACAA-1	1	4.7633	-6.78558
iPSCORE_30_1	fbabd331-fc4f-47de-b4d0-a9ee5434fa5b	GATGCTAAGGATCGCA-1	1	34.4966	-1.86819
iPSCORE_30_1	fbabd331-fc4f-47de-b4d0-a9ee5434fa5b	GATGCTACAATCAGAA-1	1	18.9983	-2.51658
iPSCORE_30_1	fbabd331-fc4f-47de-b4d0-a9ee5434fa5b	GATGCTATCTTCCTTC-1	1	2.5391	-11.056
iPSCORE_30_1	fbabd331-fc4f-47de-b4d0-a9ee5434fa5b	GATTCAGCAACGATCT-1	1	16.1914	24.2999
iPSCORE_30_1	fbabd331-fc4f-47de-b4d0-a9ee5434fa5b	GATTCAGCAAGCCTAT-1	1	27.3074	0.569759
iPSCORE_30_1	fbabd331-fc4f-47de-b4d0-a9ee5434fa5b	GATTCAGTCAACCATG-1	1	3.78452	-4.2314
iPSCORE_30_1	fbabd331-fc4f-47de-b4d0-a9ee5434fa5b	GCAAACTTCTGAGTGT-1	1	-0.233356	-4.84739
iPSCORE_30_1	fbabd331-fc4f-47de-b4d0-a9ee5434fa5b	GCAATCAGTTCCGGCA-1	1	3.35072	-5.98534
iPSCORE_30_1	fbabd331-fc4f-47de-b4d0-a9ee5434fa5b	GCACATAAGTGTGGCA-1	1	19.5375	0.495493
iPSCORE_30_1	fbabd331-fc4f-47de-b4d0-a9ee5434fa5b	GCACATACAGACGTAG-1	1	20.1923	6.60248
iPSCORE_30_1	fbabd331-fc4f-47de-b4d0-a9ee5434fa5b	GCACATACAGCCTGTG-1	1	-10.7503	8.79361
iPSCORE_30_1	fbabd331-fc4f-47de-b4d0-a9ee5434fa5b	GCACATAGTCGAGTTT-1	1	6.05206	6.63907
iPSCORE_30_1	fbabd331-fc4f-47de-b4d0-a9ee5434fa5b	GCACATAGTCTCTTTA-1	1	-1.89765	-10.4301
iPSCORE_30_1	fbabd331-fc4f-47de-b4d0-a9ee5434fa5b	GCACATAGTGGTGTAG-1	1	13.8253	22.5963
iPSCORE_30_1	fbabd331-fc4f-47de-b4d0-a9ee5434fa5b	GCACTCTCAAGCCCAC-1	1	-0.395684	-6.69937
iPSCORE_30_1	fbabd331-fc4f-47de-b4d0-a9ee5434fa5b	GCACTCTCAAGCCGCT-1	1	0.115967	-4.8317
iPSCORE_30_1	fbabd331-fc4f-47de-b4d0-a9ee5434fa5b	GCACTCTGTAAAGTCA-1	1	0.10498	-4.61703
iPSCORE_30_1	fbabd331-fc4f-47de-b4d0-a9ee5434fa5b	GCACTCTTCGGTGTTA-1	1	-1.7127	-4.99103
iPSCORE_30_1	fbabd331-fc4f-47de-b4d0-a9ee5434fa5b	GCAGCCAAGTCGCCGT-1	1	-10.0267	12.8211
iPSCORE_30_1	fbabd331-fc4f-47de-b4d0-a9ee5434fa5b	GCAGCCAGTCGCTTTC-1	1	1.13006	-3.41635
iPSCORE_30_1	fbabd331-fc4f-47de-b4d0-a9ee5434fa5b	GCAGCCAGTCTAAAGA-1	1	-0.240347	-2.60783
iPSCORE_30_1	fbabd331-fc4f-47de-b4d0-a9ee5434fa5b	GCAGCCATCGCTTAGA-1	1	-11.0955	-7.85914
iPSCORE_30_1	fbabd331-fc4f-47de-b4d0-a9ee5434fa5b	GCAGTTAGTCTGGAGA-1	1	-11.2653	18.0839
iPSCORE_30_1	fbabd331-fc4f-47de-b4d0-a9ee5434fa5b	GCAGTTATCATAGCAC-1	1	-1.02001	-5.57664
iPSCORE_30_1	fbabd331-fc4f-47de-b4d0-a9ee5434fa5b	GCAGTTATCTCTGTCG-1	1	15.3703	21.0752
iPSCORE_30_1	fbabd331-fc4f-47de-b4d0-a9ee5434fa5b	GCATACAAGGTCATCT-1	1	-7.9998	-17.751
iPSCORE_30_1	fbabd331-fc4f-47de-b4d0-a9ee5434fa5b	GCATACACAGTAAGAT-1	1	4.75084	-5.12808
iPSCORE_30_1	fbabd331-fc4f-47de-b4d0-a9ee5434fa5b	GCATACAGTTACGCGC-1	1	-9.63052	12.6882
iPSCORE_30_1	fbabd331-fc4f-47de-b4d0-a9ee5434fa5b	GCATACAGTTTAGCTG-1	1	3.6623	-4.8025
iPSCORE_30_1	fbabd331-fc4f-47de-b4d0-a9ee5434fa5b	GCATACATCTTGAGAC-1	1	13.9497	23.1393
iPSCORE_30_1	fbabd331-fc4f-47de-b4d0-a9ee5434fa5b	GCATGATCAACTTGAC-1	1	3.19332	-3.83298
iPSCORE_30_1	fbabd331-fc4f-47de-b4d0-a9ee5434fa5b	GCATGCGAGTTGCAGG-1	1	6.12358	-6.37447
iPSCORE_30_1	fbabd331-fc4f-47de-b4d0-a9ee5434fa5b	GCATGCGTCACGATGT-1	1	19.6874	-0.14291
iPSCORE_30_1	fbabd331-fc4f-47de-b4d0-a9ee5434fa5b	GCATGCGTCATTTGGG-1	1	8.78065	22.8268
iPSCORE_30_1	fbabd331-fc4f-47de-b4d0-a9ee5434fa5b	GCATGTAAGAGGTTGC-1	1	11.3474	4.42322
iPSCORE_30_1	fbabd331-fc4f-47de-b4d0-a9ee5434fa5b	GCATGTAAGCAAATCA-1	1	19.075	4.32331
iPSCORE_30_1	fbabd331-fc4f-47de-b4d0-a9ee5434fa5b	GCATGTACAATGGAAT-1	1	17.2442	-2.41938
iPSCORE_30_1	fbabd331-fc4f-47de-b4d0-a9ee5434fa5b	GCATGTACAATGTAAG-1	1	12.7423	-16.2668
iPSCORE_30_1	fbabd331-fc4f-47de-b4d0-a9ee5434fa5b	GCATGTAGTAGCTCCG-1	1	17.3402	-2.20713
iPSCORE_30_1	fbabd331-fc4f-47de-b4d0-a9ee5434fa5b	GCCAAATAGCTTTGGT-1	1	-11.1573	18.814
iPSCORE_30_1	fbabd331-fc4f-47de-b4d0-a9ee5434fa5b	GCCTCTAAGATAGTCA-1	1	-9.71298	-2.0733
iPSCORE_30_1	fbabd331-fc4f-47de-b4d0-a9ee5434fa5b	GCCTCTACAGGTGCCT-1	1	-5.7712	-7.36291
iPSCORE_30_1	fbabd331-fc4f-47de-b4d0-a9ee5434fa5b	GCCTCTAGTAGCTGCC-1	1	-11.0819	5.11509
iPSCORE_30_1	fbabd331-fc4f-47de-b4d0-a9ee5434fa5b	GCCTCTATCCGCAGTG-1	1	16.398	1.31676
iPSCORE_30_1	fbabd331-fc4f-47de-b4d0-a9ee5434fa5b	GCGACCAAGGCAAAGA-1	1	-7.28823	6.00136
iPSCORE_30_1	fbabd331-fc4f-47de-b4d0-a9ee5434fa5b	GCGACCATCTTGCAAG-1	1	-4.4565	-0.448227
iPSCORE_30_1	fbabd331-fc4f-47de-b4d0-a9ee5434fa5b	GCGAGAAGTTATCGGT-1	1	15.9979	20.3859
iPSCORE_30_1	fbabd331-fc4f-47de-b4d0-a9ee5434fa5b	GCGCAACAGAGTCTGG-1	1	-10.6789	8.2593
iPSCORE_30_1	fbabd331-fc4f-47de-b4d0-a9ee5434fa5b	GCGCAACTCCAGAGGA-1	1	-0.368859	-6.02386
iPSCORE_30_1	fbabd331-fc4f-47de-b4d0-a9ee5434fa5b	GCGCAACTCTTCTGGC-1	1	13.6203	23.4346
iPSCORE_30_1	fbabd331-fc4f-47de-b4d0-a9ee5434fa5b	GCGCAGTAGGATATAC-1	1	16.5839	0.971301
iPSCORE_30_1	fbabd331-fc4f-47de-b4d0-a9ee5434fa5b	GCGCCAAAGTTGAGTA-1	1	4.12729	-9.08036
iPSCORE_30_1	fbabd331-fc4f-47de-b4d0-a9ee5434fa5b	GCGCCAACAGACAAGC-1	1	-10.2573	8.37408
iPSCORE_30_1	fbabd331-fc4f-47de-b4d0-a9ee5434fa5b	GCGCGATCATTGGTAC-1	1	8.71003	-5.46558
iPSCORE_30_1	fbabd331-fc4f-47de-b4d0-a9ee5434fa5b	GCGCGATGTTCCAACA-1	1	16.3536	-0.806651
iPSCORE_30_1	fbabd331-fc4f-47de-b4d0-a9ee5434fa5b	GCGCGATTCACAATGC-1	1	5.9151	-0.561775
iPSCORE_30_1	fbabd331-fc4f-47de-b4d0-a9ee5434fa5b	GCGCGATTCTCCTATA-1	1	-10.9621	9.91504
iPSCORE_30_1	fbabd331-fc4f-47de-b4d0-a9ee5434fa5b	GCGGGTTTCCCACTTG-1	1	-12.0684	9.68786
iPSCORE_30_1	fbabd331-fc4f-47de-b4d0-a9ee5434fa5b	GCTCCTAAGAACAACT-1	1	8.94392	-8.58423
iPSCORE_30_1	fbabd331-fc4f-47de-b4d0-a9ee5434fa5b	GCTCCTACAAAGGAAG-1	1	21.6582	-7.73565
iPSCORE_30_1	fbabd331-fc4f-47de-b4d0-a9ee5434fa5b	GCTCCTAGTCTTCTCG-1	1	0.506305	-6.68407
iPSCORE_30_1	fbabd331-fc4f-47de-b4d0-a9ee5434fa5b	GCTCCTATCAAACGGG-1	1	-11.7284	2.12442
iPSCORE_30_1	fbabd331-fc4f-47de-b4d0-a9ee5434fa5b	GCTCTGTAGAAGGGTA-1	1	15.1572	-2.43999
iPSCORE_30_1	fbabd331-fc4f-47de-b4d0-a9ee5434fa5b	GCTGCAGGTCTTGCGG-1	1	11.6805	-10.5887
iPSCORE_30_1	fbabd331-fc4f-47de-b4d0-a9ee5434fa5b	GCTGCAGTCAACACGT-1	1	-11.8657	19.8949
iPSCORE_30_1	fbabd331-fc4f-47de-b4d0-a9ee5434fa5b	GCTGCGAAGTCGTACT-1	1	2.01131	-11.6205
iPSCORE_30_1	fbabd331-fc4f-47de-b4d0-a9ee5434fa5b	GCTGCGATCGTGACAT-1	1	-1.40265	-1.47978
iPSCORE_30_1	fbabd331-fc4f-47de-b4d0-a9ee5434fa5b	GCTGCTTGTCTGATCA-1	1	18.1128	-2.64128
iPSCORE_30_1	fbabd331-fc4f-47de-b4d0-a9ee5434fa5b	GCTGGGTCAATGAAAC-1	1	-3.96252	-10.8945
iPSCORE_30_1	fbabd331-fc4f-47de-b4d0-a9ee5434fa5b	GCTTCCAAGGGTGTGT-1	1	-2.49075	2.49766
iPSCORE_30_1	fbabd331-fc4f-47de-b4d0-a9ee5434fa5b	GCTTCCAAGTCGCCGT-1	1	13.859	-16.4117
iPSCORE_30_1	fbabd331-fc4f-47de-b4d0-a9ee5434fa5b	GCTTCCACACGTCAGC-1	1	-10.2812	7.43707
iPSCORE_30_1	fbabd331-fc4f-47de-b4d0-a9ee5434fa5b	GCTTCCAGTGTGGTTT-1	1	9.04278	-6.63071
iPSCORE_30_1	fbabd331-fc4f-47de-b4d0-a9ee5434fa5b	GCTTCCATCCTATGTT-1	1	5.4901	-10.4597
iPSCORE_30_1	fbabd331-fc4f-47de-b4d0-a9ee5434fa5b	GCTTCCATCTTCAACT-1	1	-1.71178	-13.4885
iPSCORE_30_1	fbabd331-fc4f-47de-b4d0-a9ee5434fa5b	GCTTGAAGTAAGAGAG-1	1	-9.28541	15.4287
iPSCORE_30_1	fbabd331-fc4f-47de-b4d0-a9ee5434fa5b	GCTTGAAGTAGGCATG-1	1	14.5292	23.8273
iPSCORE_30_1	fbabd331-fc4f-47de-b4d0-a9ee5434fa5b	GGAAAGCCAATGAATG-1	1	-2.06131	-5.50198
iPSCORE_30_1	fbabd331-fc4f-47de-b4d0-a9ee5434fa5b	GGAACTTTCAGGTTCA-1	1	17.9564	-2.30793
iPSCORE_30_1	fbabd331-fc4f-47de-b4d0-a9ee5434fa5b	GGAACTTTCGACCAGC-1	1	0.131029	-7.74414
iPSCORE_30_1	fbabd331-fc4f-47de-b4d0-a9ee5434fa5b	GGAACTTTCTAGAGTC-1	1	3.52059	-4.76619
iPSCORE_30_1	fbabd331-fc4f-47de-b4d0-a9ee5434fa5b	GGAATAAGTGATAAGT-1	1	2.03787	-5.79626
iPSCORE_30_1	fbabd331-fc4f-47de-b4d0-a9ee5434fa5b	GGACAAGAGCATGGCA-1	1	-10.9918	7.63835
iPSCORE_30_1	fbabd331-fc4f-47de-b4d0-a9ee5434fa5b	GGACAAGAGTCCGTAT-1	1	0.229213	-3.57577
iPSCORE_30_1	fbabd331-fc4f-47de-b4d0-a9ee5434fa5b	GGACAAGCAAGTTGTC-1	1	15.6932	20.4932
iPSCORE_30_1	fbabd331-fc4f-47de-b4d0-a9ee5434fa5b	GGACAAGCATCGGGTC-1	1	-18.1837	-5.11939
iPSCORE_30_1	fbabd331-fc4f-47de-b4d0-a9ee5434fa5b	GGACAAGCATGTTCCC-1	1	3.3834	-4.73206
iPSCORE_30_1	fbabd331-fc4f-47de-b4d0-a9ee5434fa5b	GGACAAGGTGTGCGTC-1	1	3.05062	-10.1475
iPSCORE_30_1	fbabd331-fc4f-47de-b4d0-a9ee5434fa5b	GGACAGAAGACTAGGC-1	1	20.1284	6.54769
iPSCORE_30_1	fbabd331-fc4f-47de-b4d0-a9ee5434fa5b	GGACAGACAATAACGA-1	1	-10.0072	15.7897
iPSCORE_30_1	fbabd331-fc4f-47de-b4d0-a9ee5434fa5b	GGACAGAGTAAGTAGT-1	1	-18.5785	-10.9345
iPSCORE_30_1	fbabd331-fc4f-47de-b4d0-a9ee5434fa5b	GGACAGAGTATCACCA-1	1	-10.3154	19.0398
iPSCORE_30_1	fbabd331-fc4f-47de-b4d0-a9ee5434fa5b	GGACAGAGTTACTGAC-1	1	1.7798	-15.1288
iPSCORE_30_1	fbabd331-fc4f-47de-b4d0-a9ee5434fa5b	GGACAGATCGTTTAGG-1	1	13.9104	24.9539
iPSCORE_30_1	fbabd331-fc4f-47de-b4d0-a9ee5434fa5b	GGACAGATCTACCTGC-1	1	3.48408	-6.39491
iPSCORE_30_1	fbabd331-fc4f-47de-b4d0-a9ee5434fa5b	GGACATTCAGCTCGAC-1	1	-11.8253	2.28611
iPSCORE_30_1	fbabd331-fc4f-47de-b4d0-a9ee5434fa5b	GGACATTTCAAACCGT-1	1	8.08432	-6.85044
iPSCORE_30_1	fbabd331-fc4f-47de-b4d0-a9ee5434fa5b	GGACGTCCAAGGGTCA-1	1	4.16951	-8.9814
iPSCORE_30_1	fbabd331-fc4f-47de-b4d0-a9ee5434fa5b	GGACGTCCACCTCGTT-1	1	20.1622	-2.90834
iPSCORE_30_1	fbabd331-fc4f-47de-b4d0-a9ee5434fa5b	GGACGTCTCACCGTAA-1	1	-9.51342	15.6173
iPSCORE_30_1	fbabd331-fc4f-47de-b4d0-a9ee5434fa5b	GGAGCAAAGAACAATC-1	1	-3.34864	3.41724
iPSCORE_30_1	fbabd331-fc4f-47de-b4d0-a9ee5434fa5b	GGAGCAACAAAGCAAT-1	1	3.50575	-8.05652
iPSCORE_30_1	fbabd331-fc4f-47de-b4d0-a9ee5434fa5b	GGATGTTAGAGAACAG-1	1	2.66933	-4.32358
iPSCORE_30_1	fbabd331-fc4f-47de-b4d0-a9ee5434fa5b	GGATGTTGTACTTGAC-1	1	18.2432	-1.56239
iPSCORE_30_1	fbabd331-fc4f-47de-b4d0-a9ee5434fa5b	GGATGTTTCAACACTG-1	1	5.47697	-6.63874
iPSCORE_30_1	fbabd331-fc4f-47de-b4d0-a9ee5434fa5b	GGATTACCACGGCCAT-1	1	16.5179	-2.36308
iPSCORE_30_1	fbabd331-fc4f-47de-b4d0-a9ee5434fa5b	GGATTACGTACCTACA-1	1	4.44643	-5.88764
iPSCORE_30_1	fbabd331-fc4f-47de-b4d0-a9ee5434fa5b	GGCAATTAGTCGCCGT-1	1	2.29382	-11.3738
iPSCORE_30_1	fbabd331-fc4f-47de-b4d0-a9ee5434fa5b	GGCAATTGTCTAGTGT-1	1	-11.1217	10.3005
iPSCORE_30_1	fbabd331-fc4f-47de-b4d0-a9ee5434fa5b	GGCAATTGTTCGCTAA-1	1	4.51808	-6.04088
iPSCORE_30_1	fbabd331-fc4f-47de-b4d0-a9ee5434fa5b	GGCAATTTCGAACTGT-1	1	0.360219	-4.40201
iPSCORE_30_1	fbabd331-fc4f-47de-b4d0-a9ee5434fa5b	GGCCGATGTGCGATAG-1	1	-2.54832	2.03924
iPSCORE_30_1	fbabd331-fc4f-47de-b4d0-a9ee5434fa5b	GGCCGATGTTGCCTCT-1	1	34.8308	-1.66549
iPSCORE_30_1	fbabd331-fc4f-47de-b4d0-a9ee5434fa5b	GGCCGATTCTGTGCAA-1	1	18.5344	-2.56937
iPSCORE_30_1	fbabd331-fc4f-47de-b4d0-a9ee5434fa5b	GGCGACTCATCCCATC-1	1	6.33245	-7.0903
iPSCORE_30_1	fbabd331-fc4f-47de-b4d0-a9ee5434fa5b	GGCGACTGTCGGGTCT-1	1	3.86331	-9.51512
iPSCORE_30_1	fbabd331-fc4f-47de-b4d0-a9ee5434fa5b	GGCGTGTTCGTTGACA-1	1	-3.73026	4.38775
iPSCORE_30_1	fbabd331-fc4f-47de-b4d0-a9ee5434fa5b	GGCTCGACAGATCCAT-1	1	19.2018	-1.272
iPSCORE_30_1	fbabd331-fc4f-47de-b4d0-a9ee5434fa5b	GGCTCGAGTAGGCATG-1	1	0.35398	26.0699
iPSCORE_30_1	fbabd331-fc4f-47de-b4d0-a9ee5434fa5b	GGCTGGTAGCCCAACC-1	1	2.20595	-4.35916
iPSCORE_30_1	fbabd331-fc4f-47de-b4d0-a9ee5434fa5b	GGCTGGTAGTGAACGC-1	1	1.65291	-7.65756
iPSCORE_30_1	fbabd331-fc4f-47de-b4d0-a9ee5434fa5b	GGCTGGTAGTGTACTC-1	1	-8.09265	15.4585
iPSCORE_30_1	fbabd331-fc4f-47de-b4d0-a9ee5434fa5b	GGCTGGTTCGAATGCT-1	1	0.947777	-12.5493
iPSCORE_30_1	fbabd331-fc4f-47de-b4d0-a9ee5434fa5b	GGGAATGGTTAAAGAC-1	1	-3.16989	3.35767
iPSCORE_30_1	fbabd331-fc4f-47de-b4d0-a9ee5434fa5b	GGGAATGTCCACGACG-1	1	0.94516	-9.23196
iPSCORE_30_1	fbabd331-fc4f-47de-b4d0-a9ee5434fa5b	GGGAATGTCTACTATC-1	1	18.7105	-1.86558
iPSCORE_30_1	fbabd331-fc4f-47de-b4d0-a9ee5434fa5b	GGGACCTCAGATGGGT-1	1	0.44275	-4.15009
iPSCORE_30_1	fbabd331-fc4f-47de-b4d0-a9ee5434fa5b	GGGACCTTCTGAGTGT-1	1	-10.6279	-5.46311
iPSCORE_30_1	fbabd331-fc4f-47de-b4d0-a9ee5434fa5b	GGGAGATAGGTACTCT-1	1	-1.22573	5.46273
iPSCORE_30_1	fbabd331-fc4f-47de-b4d0-a9ee5434fa5b	GGGAGATCAATCGGTT-1	1	7.44882	-17.0844
iPSCORE_30_1	fbabd331-fc4f-47de-b4d0-a9ee5434fa5b	GGGAGATGTAGTACCT-1	1	-9.86993	8.78507
iPSCORE_30_1	fbabd331-fc4f-47de-b4d0-a9ee5434fa5b	GGGAGATTCCTATGTT-1	1	4.46922	-11.3137
iPSCORE_30_1	fbabd331-fc4f-47de-b4d0-a9ee5434fa5b	GGGATGAAGGTGATTA-1	1	14.7212	-3.65061
iPSCORE_30_1	fbabd331-fc4f-47de-b4d0-a9ee5434fa5b	GGGATGAGTAATAGCA-1	1	-10.8069	7.65533
iPSCORE_30_1	fbabd331-fc4f-47de-b4d0-a9ee5434fa5b	GGGATGATCCTGCAGG-1	1	17.0032	-2.52585
iPSCORE_30_1	fbabd331-fc4f-47de-b4d0-a9ee5434fa5b	GGGCACTCAAGCGTAG-1	1	1.82926	-9.03992
iPSCORE_30_1	fbabd331-fc4f-47de-b4d0-a9ee5434fa5b	GGGCACTCACCGAATT-1	1	1.63237	-15.439
iPSCORE_30_1	fbabd331-fc4f-47de-b4d0-a9ee5434fa5b	GGGCACTGTTACAGAA-1	1	2.02171	-5.11111
iPSCORE_30_1	fbabd331-fc4f-47de-b4d0-a9ee5434fa5b	GGGCACTTCGTTACGA-1	1	-6.14472	12.577
iPSCORE_30_1	fbabd331-fc4f-47de-b4d0-a9ee5434fa5b	GGGCATCGTTAAAGTG-1	1	3.04493	-4.11978
iPSCORE_30_1	fbabd331-fc4f-47de-b4d0-a9ee5434fa5b	GGGTCTGCACAACGCC-1	1	-8.45305	6.05074
iPSCORE_30_1	fbabd331-fc4f-47de-b4d0-a9ee5434fa5b	GGGTCTGCACGTAAGG-1	1	2.10437	-3.63395
iPSCORE_30_1	fbabd331-fc4f-47de-b4d0-a9ee5434fa5b	GGGTCTGGTCCGCTGA-1	1	4.01886	-9.40367
iPSCORE_30_1	fbabd331-fc4f-47de-b4d0-a9ee5434fa5b	GGGTCTGTCAACACCA-1	1	17.1244	0.556704
iPSCORE_30_1	fbabd331-fc4f-47de-b4d0-a9ee5434fa5b	GGGTCTGTCGCTGATA-1	1	-0.928513	-4.15713
iPSCORE_30_1	fbabd331-fc4f-47de-b4d0-a9ee5434fa5b	GGGTTGCAGACGCACA-1	1	-12.4962	19.1928
iPSCORE_30_1	fbabd331-fc4f-47de-b4d0-a9ee5434fa5b	GGGTTGCTCCCTTGTG-1	1	3.43872	-9.14543
iPSCORE_30_1	fbabd331-fc4f-47de-b4d0-a9ee5434fa5b	GGTATTGCAACTGCTA-1	1	3.04469	-9.72783
iPSCORE_30_1	fbabd331-fc4f-47de-b4d0-a9ee5434fa5b	GGTATTGCATGGGACA-1	1	4.39667	-7.24735
iPSCORE_30_1	fbabd331-fc4f-47de-b4d0-a9ee5434fa5b	GGTATTGTCAAACAAG-1	1	-11.1228	8.41792
iPSCORE_30_1	fbabd331-fc4f-47de-b4d0-a9ee5434fa5b	GGTGAAGAGTCGATAA-1	1	11.1824	-0.0929079
iPSCORE_30_1	fbabd331-fc4f-47de-b4d0-a9ee5434fa5b	GGTGAAGAGTGGTCCC-1	1	6.406	-6.2132
iPSCORE_30_1	fbabd331-fc4f-47de-b4d0-a9ee5434fa5b	GGTGAAGCACGTCTCT-1	1	0.149464	25.8106
iPSCORE_30_1	fbabd331-fc4f-47de-b4d0-a9ee5434fa5b	GGTGAAGCAGCTCGAC-1	1	2.13606	-7.51882
iPSCORE_30_1	fbabd331-fc4f-47de-b4d0-a9ee5434fa5b	GGTGAAGGTCAAGCGA-1	1	-1.43825	-5.15295
iPSCORE_30_1	fbabd331-fc4f-47de-b4d0-a9ee5434fa5b	GGTGCGTTCTACTTAC-1	1	0.502059	-6.85971
iPSCORE_30_1	fbabd331-fc4f-47de-b4d0-a9ee5434fa5b	GTAACGTAGGCAATTA-1	1	-15.0265	-3.09434
iPSCORE_30_1	fbabd331-fc4f-47de-b4d0-a9ee5434fa5b	GTAACGTCACATCCGG-1	1	-10.7908	8.02705
iPSCORE_30_1	fbabd331-fc4f-47de-b4d0-a9ee5434fa5b	GTAACGTCATGCATGT-1	1	4.63524	-13.3576
iPSCORE_30_1	fbabd331-fc4f-47de-b4d0-a9ee5434fa5b	GTAACTGCATCCGGGT-1	1	20.8268	-3.01143
iPSCORE_30_1	fbabd331-fc4f-47de-b4d0-a9ee5434fa5b	GTAACTGTCATGCTCC-1	1	-1.09731	-5.06763
iPSCORE_30_1	fbabd331-fc4f-47de-b4d0-a9ee5434fa5b	GTACGTAGTAGGCATG-1	1	17.0321	-2.88347
iPSCORE_30_1	fbabd331-fc4f-47de-b4d0-a9ee5434fa5b	GTACGTAGTATATGAG-1	1	3.04953	-4.22065
iPSCORE_30_1	fbabd331-fc4f-47de-b4d0-a9ee5434fa5b	GTACGTAGTGCCTGTG-1	1	-6.87691	-4.06097
iPSCORE_30_1	fbabd331-fc4f-47de-b4d0-a9ee5434fa5b	GTACGTATCGCATGAT-1	1	-0.316614	-3.09605
iPSCORE_30_1	fbabd331-fc4f-47de-b4d0-a9ee5434fa5b	GTACTCCAGAGTACAT-1	1	10.0048	-5.76392
iPSCORE_30_1	fbabd331-fc4f-47de-b4d0-a9ee5434fa5b	GTACTTTAGATCCTGT-1	1	1.78456	-9.16809
iPSCORE_30_1	fbabd331-fc4f-47de-b4d0-a9ee5434fa5b	GTACTTTCATAAAGGT-1	1	4.59635	-10.4959
iPSCORE_30_1	fbabd331-fc4f-47de-b4d0-a9ee5434fa5b	GTACTTTGTTTACTCT-1	1	-1.76782	-9.85382
iPSCORE_30_1	fbabd331-fc4f-47de-b4d0-a9ee5434fa5b	GTAGGCCCATGTTCCC-1	1	-8.00037	15.7099
iPSCORE_30_1	fbabd331-fc4f-47de-b4d0-a9ee5434fa5b	GTAGGCCTCGCAAACT-1	1	-4.58998	-20.1311
iPSCORE_30_1	fbabd331-fc4f-47de-b4d0-a9ee5434fa5b	GTAGTCACAGCGTAAG-1	1	17.6156	-1.96082
iPSCORE_30_1	fbabd331-fc4f-47de-b4d0-a9ee5434fa5b	GTAGTCAGTTTGTTTC-1	1	27.9029	0.420521
iPSCORE_30_1	fbabd331-fc4f-47de-b4d0-a9ee5434fa5b	GTATTCTGTCACACGC-1	1	9.20376	-7.99848
iPSCORE_30_1	fbabd331-fc4f-47de-b4d0-a9ee5434fa5b	GTCACAAAGGCATGTG-1	1	33.7721	-1.66
iPSCORE_30_1	fbabd331-fc4f-47de-b4d0-a9ee5434fa5b	GTCACAATCCCTGACT-1	1	21.7961	0.620924
iPSCORE_30_1	fbabd331-fc4f-47de-b4d0-a9ee5434fa5b	GTCACGGCACACATGT-1	1	6.09283	-10.8905
iPSCORE_30_1	fbabd331-fc4f-47de-b4d0-a9ee5434fa5b	GTCATTTAGCCTTGAT-1	1	2.17084	-12.48
iPSCORE_30_1	fbabd331-fc4f-47de-b4d0-a9ee5434fa5b	GTCCTCAAGACGCACA-1	1	4.51113	-11.6459
iPSCORE_30_1	fbabd331-fc4f-47de-b4d0-a9ee5434fa5b	GTCCTCAAGCCCAACC-1	1	4.19685	-10.1495
iPSCORE_30_1	fbabd331-fc4f-47de-b4d0-a9ee5434fa5b	GTCCTCACAATAACGA-1	1	3.75148	-7.98945
iPSCORE_30_1	fbabd331-fc4f-47de-b4d0-a9ee5434fa5b	GTCGGGTCAGTACACT-1	1	-13.7354	16.2791
iPSCORE_30_1	fbabd331-fc4f-47de-b4d0-a9ee5434fa5b	GTCGGGTGTCTCCATC-1	1	18.388	20.2524
iPSCORE_30_1	fbabd331-fc4f-47de-b4d0-a9ee5434fa5b	GTCGGGTGTGACTACT-1	1	4.41496	-8.33947
iPSCORE_30_1	fbabd331-fc4f-47de-b4d0-a9ee5434fa5b	GTCGGGTGTGCCTTGG-1	1	9.1184	-5.57645
iPSCORE_30_1	fbabd331-fc4f-47de-b4d0-a9ee5434fa5b	GTCGGGTTCAACGCTA-1	1	6.62125	-10.2362
iPSCORE_30_1	fbabd331-fc4f-47de-b4d0-a9ee5434fa5b	GTCGGGTTCTGGTGTA-1	1	-18.7108	-10.7601
iPSCORE_30_1	fbabd331-fc4f-47de-b4d0-a9ee5434fa5b	GTCGTAACAAGGTGTG-1	1	-0.120665	-3.8122
iPSCORE_30_1	fbabd331-fc4f-47de-b4d0-a9ee5434fa5b	GTCGTAACATAGAAAC-1	1	6.97405	-5.99056
iPSCORE_30_1	fbabd331-fc4f-47de-b4d0-a9ee5434fa5b	GTCGTAAGTAAATGTG-1	1	26.4393	-0.404394
iPSCORE_30_1	fbabd331-fc4f-47de-b4d0-a9ee5434fa5b	GTCTCGTCATGCCTTC-1	1	18.861	20.7519
iPSCORE_30_1	fbabd331-fc4f-47de-b4d0-a9ee5434fa5b	GTCTCGTGTCAGAATA-1	1	-1.90942	-2.65237
iPSCORE_30_1	fbabd331-fc4f-47de-b4d0-a9ee5434fa5b	GTCTCGTTCAACGAAA-1	1	4.96734	-7.05209
iPSCORE_30_1	fbabd331-fc4f-47de-b4d0-a9ee5434fa5b	GTCTTCGGTACATGTC-1	1	3.31721	-12.5398
iPSCORE_30_1	fbabd331-fc4f-47de-b4d0-a9ee5434fa5b	GTGAAGGCAATGCCAT-1	1	34.5701	0.0147043
iPSCORE_30_1	fbabd331-fc4f-47de-b4d0-a9ee5434fa5b	GTGAAGGCATCGGTTA-1	1	9.99498	-6.00804
iPSCORE_30_1	fbabd331-fc4f-47de-b4d0-a9ee5434fa5b	GTGAAGGGTGTTCTTT-1	1	3.16745	-4.67525
iPSCORE_30_1	fbabd331-fc4f-47de-b4d0-a9ee5434fa5b	GTGCAGCAGCTGTTCA-1	1	1.06784	-9.2245
iPSCORE_30_1	fbabd331-fc4f-47de-b4d0-a9ee5434fa5b	GTGCAGCCAATAGCGG-1	1	4.13495	-12.4316
iPSCORE_30_1	fbabd331-fc4f-47de-b4d0-a9ee5434fa5b	GTGCATAGTGTTCGAT-1	1	7.8342	-6.08556
iPSCORE_30_1	fbabd331-fc4f-47de-b4d0-a9ee5434fa5b	GTGCGGTAGATGCGAC-1	1	-2.47559	2.15832
iPSCORE_30_1	fbabd331-fc4f-47de-b4d0-a9ee5434fa5b	GTGCGGTTCAATCTCT-1	1	18.7684	-2.16188
iPSCORE_30_1	fbabd331-fc4f-47de-b4d0-a9ee5434fa5b	GTGCTTCTCACTTATC-1	1	2.5435	-6.12596
iPSCORE_30_1	fbabd331-fc4f-47de-b4d0-a9ee5434fa5b	GTGGGTCAGGACCACA-1	1	17.0422	-2.2685
iPSCORE_30_1	fbabd331-fc4f-47de-b4d0-a9ee5434fa5b	GTGGGTCCAAACTGTC-1	1	-2.62752	-0.873381
iPSCORE_30_1	fbabd331-fc4f-47de-b4d0-a9ee5434fa5b	GTGGGTCCATGCAATC-1	1	-4.62534	-16.2105
iPSCORE_30_1	fbabd331-fc4f-47de-b4d0-a9ee5434fa5b	GTGGGTCGTAGATTAG-1	1	19.1933	0.979371
iPSCORE_30_1	fbabd331-fc4f-47de-b4d0-a9ee5434fa5b	GTGGGTCTCATCATTC-1	1	6.09382	-11.155
iPSCORE_30_1	fbabd331-fc4f-47de-b4d0-a9ee5434fa5b	GTGGGTCTCTCTGCTG-1	1	10.0631	-5.96836
iPSCORE_30_1	fbabd331-fc4f-47de-b4d0-a9ee5434fa5b	GTGTTAGCACGCATCG-1	1	-5.49252	4.09133
iPSCORE_30_1	fbabd331-fc4f-47de-b4d0-a9ee5434fa5b	GTGTTAGCAGTTTACG-1	1	-2.93828	2.50018
iPSCORE_30_1	fbabd331-fc4f-47de-b4d0-a9ee5434fa5b	GTTAAGCCATCAGTAC-1	1	8.80409	-5.41259
iPSCORE_30_1	fbabd331-fc4f-47de-b4d0-a9ee5434fa5b	GTTAAGCCATGGGACA-1	1	8.56914	-6.65148
iPSCORE_30_1	fbabd331-fc4f-47de-b4d0-a9ee5434fa5b	GTTCATTCAACTTGAC-1	1	0.633937	-16.7499
iPSCORE_30_1	fbabd331-fc4f-47de-b4d0-a9ee5434fa5b	GTTCATTGTCGCGTGT-1	1	-3.54975	3.22346
iPSCORE_30_1	fbabd331-fc4f-47de-b4d0-a9ee5434fa5b	GTTCGGGAGTGCGATG-1	1	3.20667	-9.11131
iPSCORE_30_1	fbabd331-fc4f-47de-b4d0-a9ee5434fa5b	GTTCGGGCAAATACAG-1	1	5.36472	-9.20611
iPSCORE_30_1	fbabd331-fc4f-47de-b4d0-a9ee5434fa5b	GTTCTCGAGCAAATCA-1	1	4.28	-8.85939
iPSCORE_30_1	fbabd331-fc4f-47de-b4d0-a9ee5434fa5b	GTTCTCGAGTGTCCCG-1	1	7.86884	22.7799
iPSCORE_30_1	fbabd331-fc4f-47de-b4d0-a9ee5434fa5b	GTTCTCGGTAGCTCCG-1	1	9.07393	-6.60626
iPSCORE_30_1	fbabd331-fc4f-47de-b4d0-a9ee5434fa5b	GTTTCTAAGGTGACCA-1	1	2.00295	-12.2463
iPSCORE_30_1	fbabd331-fc4f-47de-b4d0-a9ee5434fa5b	GTTTCTATCCCTGACT-1	1	14.1825	24.6991
iPSCORE_30_1	fbabd331-fc4f-47de-b4d0-a9ee5434fa5b	GTTTCTATCCTAGAAC-1	1	0.582289	-4.27977
iPSCORE_30_1	fbabd331-fc4f-47de-b4d0-a9ee5434fa5b	GTTTCTATCGTCTGCT-1	1	-10.2609	7.44027
iPSCORE_30_1	fbabd331-fc4f-47de-b4d0-a9ee5434fa5b	TAAACCGAGCTCAACT-1	1	-9.77385	15.1829
iPSCORE_30_1	fbabd331-fc4f-47de-b4d0-a9ee5434fa5b	TAAACCGAGCTGGAAC-1	1	4.55632	-7.34183
iPSCORE_30_1	fbabd331-fc4f-47de-b4d0-a9ee5434fa5b	TAAACCGGTTAGATGA-1	1	-11.5623	17.8165
iPSCORE_30_1	fbabd331-fc4f-47de-b4d0-a9ee5434fa5b	TAAACCGTCGCCTGAG-1	1	19.359	4.54219
iPSCORE_30_1	fbabd331-fc4f-47de-b4d0-a9ee5434fa5b	TAAACCGTCTTGGGTA-1	1	-0.685769	-4.94463
iPSCORE_30_1	fbabd331-fc4f-47de-b4d0-a9ee5434fa5b	TAAGAGAAGGTTCCTA-1	1	-1.3546	-11.934
iPSCORE_30_1	fbabd331-fc4f-47de-b4d0-a9ee5434fa5b	TAAGAGAAGTTGTCGT-1	1	-0.367455	-2.75392
iPSCORE_30_1	fbabd331-fc4f-47de-b4d0-a9ee5434fa5b	TAAGAGACATCGATGT-1	1	-2.01451	0.325538
iPSCORE_30_1	fbabd331-fc4f-47de-b4d0-a9ee5434fa5b	TAAGAGACATTGCGGC-1	1	-3.1255	3.37856
iPSCORE_30_1	fbabd331-fc4f-47de-b4d0-a9ee5434fa5b	TAAGCGTCAGCTGTGC-1	1	3.69676	-5.31789
iPSCORE_30_1	fbabd331-fc4f-47de-b4d0-a9ee5434fa5b	TAAGCGTCATTCACTT-1	1	-0.998888	-3.31752
iPSCORE_30_1	fbabd331-fc4f-47de-b4d0-a9ee5434fa5b	TAAGCGTGTCTGGTCG-1	1	3.83743	-10.5148
iPSCORE_30_1	fbabd331-fc4f-47de-b4d0-a9ee5434fa5b	TAAGCGTGTGGTCCGT-1	1	0.0851054	-3.43305
iPSCORE_30_1	fbabd331-fc4f-47de-b4d0-a9ee5434fa5b	TAAGTGCTCCAGTAGT-1	1	-11.5762	13.6838
iPSCORE_30_1	fbabd331-fc4f-47de-b4d0-a9ee5434fa5b	TACACGAAGCTGAAAT-1	1	2.86526	-6.04921
iPSCORE_30_1	fbabd331-fc4f-47de-b4d0-a9ee5434fa5b	TACACGACAGATAATG-1	1	0.974914	-12.5799
iPSCORE_30_1	fbabd331-fc4f-47de-b4d0-a9ee5434fa5b	TACACGATCTAACTTC-1	1	2.95562	-7.43269
iPSCORE_30_1	fbabd331-fc4f-47de-b4d0-a9ee5434fa5b	TACACGATCTGTGCAA-1	1	-9.60588	14.9995
iPSCORE_30_1	fbabd331-fc4f-47de-b4d0-a9ee5434fa5b	TACCTATAGCTAGCCC-1	1	1.71136	-7.25925
iPSCORE_30_1	fbabd331-fc4f-47de-b4d0-a9ee5434fa5b	TACCTATCACCAGCAC-1	1	5.43741	-10.1558
iPSCORE_30_1	fbabd331-fc4f-47de-b4d0-a9ee5434fa5b	TACCTATGTACAGTGG-1	1	1.73636	-9.17815
iPSCORE_30_1	fbabd331-fc4f-47de-b4d0-a9ee5434fa5b	TACCTTACACTTCGAA-1	1	-10.6694	12.6185
iPSCORE_30_1	fbabd331-fc4f-47de-b4d0-a9ee5434fa5b	TACCTTACAGCTTCGG-1	1	17.2358	-1.90601
iPSCORE_30_1	fbabd331-fc4f-47de-b4d0-a9ee5434fa5b	TACGGATCACCAGGTC-1	1	3.85179	-8.88408
iPSCORE_30_1	fbabd331-fc4f-47de-b4d0-a9ee5434fa5b	TACGGATGTCTAGGTT-1	1	-3.43183	4.23394
iPSCORE_30_1	fbabd331-fc4f-47de-b4d0-a9ee5434fa5b	TACGGATGTTGCGTTA-1	1	-10.6042	8.44565
iPSCORE_30_1	fbabd331-fc4f-47de-b4d0-a9ee5434fa5b	TACGGGCAGATGTTAG-1	1	1.82841	-4.47066
iPSCORE_30_1	fbabd331-fc4f-47de-b4d0-a9ee5434fa5b	TACGGGCAGGTACTCT-1	1	-10.1686	10.3416
iPSCORE_30_1	fbabd331-fc4f-47de-b4d0-a9ee5434fa5b	TACGGGCAGTGTACGG-1	1	5.68321	-5.86631
iPSCORE_30_1	fbabd331-fc4f-47de-b4d0-a9ee5434fa5b	TACGGGCGTACCGTTA-1	1	-1.12885	-4.32661
iPSCORE_30_1	fbabd331-fc4f-47de-b4d0-a9ee5434fa5b	TACGGGCGTCCAACTA-1	1	-12.1139	-5.88684
iPSCORE_30_1	fbabd331-fc4f-47de-b4d0-a9ee5434fa5b	TACGGGCTCAAACCGT-1	1	-0.50057	-3.34033
iPSCORE_30_1	fbabd331-fc4f-47de-b4d0-a9ee5434fa5b	TACGGGCTCGGCTACG-1	1	1.93861	-6.5161
iPSCORE_30_1	fbabd331-fc4f-47de-b4d0-a9ee5434fa5b	TACGGTAAGCACCGCT-1	1	-9.44825	9.6254
iPSCORE_30_1	fbabd331-fc4f-47de-b4d0-a9ee5434fa5b	TACGGTAGTACCCAAT-1	1	1.59577	-5.01125
iPSCORE_30_1	fbabd331-fc4f-47de-b4d0-a9ee5434fa5b	TACTCATCATGCTGGC-1	1	-1.54477	-1.93731
iPSCORE_30_1	fbabd331-fc4f-47de-b4d0-a9ee5434fa5b	TACTCATGTAGAGTGC-1	1	1.01864	-2.93191
iPSCORE_30_1	fbabd331-fc4f-47de-b4d0-a9ee5434fa5b	TACTCATGTGTATGGG-1	1	2.14197	-12.0581
iPSCORE_30_1	fbabd331-fc4f-47de-b4d0-a9ee5434fa5b	TACTCATTCACAGGCC-1	1	-3.83603	4.15246
iPSCORE_30_1	fbabd331-fc4f-47de-b4d0-a9ee5434fa5b	TACTCATTCGCACTCT-1	1	-9.77781	11.3881
iPSCORE_30_1	fbabd331-fc4f-47de-b4d0-a9ee5434fa5b	TACTCGCGTCGACTGC-1	1	-20.5875	-7.57777
iPSCORE_30_1	fbabd331-fc4f-47de-b4d0-a9ee5434fa5b	TACTCGCTCTTGTACT-1	1	2.34407	-11.9635
iPSCORE_30_1	fbabd331-fc4f-47de-b4d0-a9ee5434fa5b	TACTTACAGCCACGCT-1	1	1.86656	-11.9057
iPSCORE_30_1	fbabd331-fc4f-47de-b4d0-a9ee5434fa5b	TACTTACGTCTCCCTA-1	1	18.034	-15.0056
iPSCORE_30_1	fbabd331-fc4f-47de-b4d0-a9ee5434fa5b	TACTTACTCGCTTAGA-1	1	14.7947	-3.57821
iPSCORE_30_1	fbabd331-fc4f-47de-b4d0-a9ee5434fa5b	TACTTACTCGTTACGA-1	1	8.05141	-6.6473
iPSCORE_30_1	fbabd331-fc4f-47de-b4d0-a9ee5434fa5b	TACTTGTCAATAGAGT-1	1	8.00616	-6.07336
iPSCORE_30_1	fbabd331-fc4f-47de-b4d0-a9ee5434fa5b	TACTTGTGTGCACCAC-1	1	-1.81051	-0.86197
iPSCORE_30_1	fbabd331-fc4f-47de-b4d0-a9ee5434fa5b	TAGACCAAGATATGCA-1	1	4.79378	-6.19961
iPSCORE_30_1	fbabd331-fc4f-47de-b4d0-a9ee5434fa5b	TAGACCACACCACCAG-1	1	0.207739	-3.51267
iPSCORE_30_1	fbabd331-fc4f-47de-b4d0-a9ee5434fa5b	TAGACCACACGAAATA-1	1	-7.27927	6.11366
iPSCORE_30_1	fbabd331-fc4f-47de-b4d0-a9ee5434fa5b	TAGACCATCACATAGC-1	1	3.1221	-8.43725
iPSCORE_30_1	fbabd331-fc4f-47de-b4d0-a9ee5434fa5b	TAGAGCTCAAGAGTCG-1	1	16.6154	0.968829
iPSCORE_30_1	fbabd331-fc4f-47de-b4d0-a9ee5434fa5b	TAGAGCTTCAAGAAGT-1	1	7.11965	-5.94957
iPSCORE_30_1	fbabd331-fc4f-47de-b4d0-a9ee5434fa5b	TAGAGCTTCTTGCAAG-1	1	-2.15149	-2.56791
iPSCORE_30_1	fbabd331-fc4f-47de-b4d0-a9ee5434fa5b	TAGCCGGCAAAGCAAT-1	1	18.4121	-1.26337
iPSCORE_30_1	fbabd331-fc4f-47de-b4d0-a9ee5434fa5b	TAGCCGGGTTCGAATC-1	1	14.0506	-20.7416
iPSCORE_30_1	fbabd331-fc4f-47de-b4d0-a9ee5434fa5b	TAGCCGGTCTTGAGGT-1	1	19.3452	-2.24322
iPSCORE_30_1	fbabd331-fc4f-47de-b4d0-a9ee5434fa5b	TAGGCATCATGTCGAT-1	1	14.8438	-3.53518
iPSCORE_30_1	fbabd331-fc4f-47de-b4d0-a9ee5434fa5b	TAGGCATGTCTTGTCC-1	1	5.79421	-6.66603
iPSCORE_30_1	fbabd331-fc4f-47de-b4d0-a9ee5434fa5b	TAGGCATGTTAAGAAC-1	1	-18.8413	-14.4659
iPSCORE_30_1	fbabd331-fc4f-47de-b4d0-a9ee5434fa5b	TAGGCATTCAACTCTT-1	1	2.51954	-11.8735
iPSCORE_30_1	fbabd331-fc4f-47de-b4d0-a9ee5434fa5b	TAGTGGTCACGAAACG-1	1	0.444845	-6.88078
iPSCORE_30_1	fbabd331-fc4f-47de-b4d0-a9ee5434fa5b	TAGTTGGTCAAGATCC-1	1	13.1163	2.43969
iPSCORE_30_1	fbabd331-fc4f-47de-b4d0-a9ee5434fa5b	TATCAGGGTTGGGACA-1	1	17.5049	-2.82164
iPSCORE_30_1	fbabd331-fc4f-47de-b4d0-a9ee5434fa5b	TATCTCAAGGATGGAA-1	1	12.9315	-8.96087
iPSCORE_30_1	fbabd331-fc4f-47de-b4d0-a9ee5434fa5b	TATGCCCCATCCAACA-1	1	-11.1981	9.24818
iPSCORE_30_1	fbabd331-fc4f-47de-b4d0-a9ee5434fa5b	TATGCCCTCGAGAGCA-1	1	16.62	-2.40212
iPSCORE_30_1	fbabd331-fc4f-47de-b4d0-a9ee5434fa5b	TATGCCCTCTCAAACG-1	1	-10.8642	13.4898
iPSCORE_30_1	fbabd331-fc4f-47de-b4d0-a9ee5434fa5b	TATTACCCACCACGTG-1	1	-0.483718	-3.1533
iPSCORE_30_1	fbabd331-fc4f-47de-b4d0-a9ee5434fa5b	TCAACGAAGCAGGCTA-1	1	-4.35391	-0.896125
iPSCORE_30_1	fbabd331-fc4f-47de-b4d0-a9ee5434fa5b	TCAATCTCAACACCTA-1	1	-7.90763	-13.7203
iPSCORE_30_1	fbabd331-fc4f-47de-b4d0-a9ee5434fa5b	TCAATCTGTACAGCAG-1	1	14.6939	-3.6686
iPSCORE_30_1	fbabd331-fc4f-47de-b4d0-a9ee5434fa5b	TCACAAGCAAACCTAC-1	1	-23.7917	-10.1938
iPSCORE_30_1	fbabd331-fc4f-47de-b4d0-a9ee5434fa5b	TCACAAGGTACTTAGC-1	1	4.61976	-10.7639
iPSCORE_30_1	fbabd331-fc4f-47de-b4d0-a9ee5434fa5b	TCACAAGTCCGTTGTC-1	1	4.05928	-6.93669
iPSCORE_30_1	fbabd331-fc4f-47de-b4d0-a9ee5434fa5b	TCACAAGTCGCTAGCG-1	1	13.8773	23.1326
iPSCORE_30_1	fbabd331-fc4f-47de-b4d0-a9ee5434fa5b	TCACGAAAGCTACCTA-1	1	19.8612	5.19866
iPSCORE_30_1	fbabd331-fc4f-47de-b4d0-a9ee5434fa5b	TCACGAAGTCGCGGTT-1	1	6.34685	-10.7646
iPSCORE_30_1	fbabd331-fc4f-47de-b4d0-a9ee5434fa5b	TCACGAATCACCTTAT-1	1	6.21957	-10.8475
iPSCORE_30_1	fbabd331-fc4f-47de-b4d0-a9ee5434fa5b	TCACGAATCCAAACAC-1	1	4.26613	-6.01882
iPSCORE_30_1	fbabd331-fc4f-47de-b4d0-a9ee5434fa5b	TCAGATGTCTCGAGTA-1	1	-2.67089	1.95128
iPSCORE_30_1	fbabd331-fc4f-47de-b4d0-a9ee5434fa5b	TCAGCAAAGGAGTTTA-1	1	21.2894	-2.4887
iPSCORE_30_1	fbabd331-fc4f-47de-b4d0-a9ee5434fa5b	TCAGCAAGTAAACCTC-1	1	0.473009	25.8694
iPSCORE_30_1	fbabd331-fc4f-47de-b4d0-a9ee5434fa5b	TCAGCAAGTCCATGAT-1	1	2.47629	-3.83791
iPSCORE_30_1	fbabd331-fc4f-47de-b4d0-a9ee5434fa5b	TCAGCAAGTCTAAACC-1	1	3.8319	-9.21025
iPSCORE_30_1	fbabd331-fc4f-47de-b4d0-a9ee5434fa5b	TCAGCAAGTGATGTGG-1	1	5.08362	-8.08517
iPSCORE_30_1	fbabd331-fc4f-47de-b4d0-a9ee5434fa5b	TCAGCAAGTGCGAAAC-1	1	1.80326	-13.6447
iPSCORE_30_1	fbabd331-fc4f-47de-b4d0-a9ee5434fa5b	TCAGCAATCATACGGT-1	1	13.9955	22.3895
iPSCORE_30_1	fbabd331-fc4f-47de-b4d0-a9ee5434fa5b	TCAGCAATCCATGAGT-1	1	15.8852	20.476
iPSCORE_30_1	fbabd331-fc4f-47de-b4d0-a9ee5434fa5b	TCAGCTCAGCCCAACC-1	1	17.9154	-2.36719
iPSCORE_30_1	fbabd331-fc4f-47de-b4d0-a9ee5434fa5b	TCAGCTCAGCTGTCTA-1	1	22.8381	0.367667
iPSCORE_30_1	fbabd331-fc4f-47de-b4d0-a9ee5434fa5b	TCAGCTCTCCTGTACC-1	1	16.3463	-0.87485
iPSCORE_30_1	fbabd331-fc4f-47de-b4d0-a9ee5434fa5b	TCAGGATAGTATGACA-1	1	3.89813	-8.18588
iPSCORE_30_1	fbabd331-fc4f-47de-b4d0-a9ee5434fa5b	TCAGGATAGTTTCCTT-1	1	-2.38505	1.0779
iPSCORE_30_1	fbabd331-fc4f-47de-b4d0-a9ee5434fa5b	TCAGGTAAGCTAACAA-1	1	3.10838	-12.9698
iPSCORE_30_1	fbabd331-fc4f-47de-b4d0-a9ee5434fa5b	TCAGGTACAACTGCTA-1	1	23.9883	-1.85223
iPSCORE_30_1	fbabd331-fc4f-47de-b4d0-a9ee5434fa5b	TCAGGTAGTAATAGCA-1	1	9.78382	-6.10174
iPSCORE_30_1	fbabd331-fc4f-47de-b4d0-a9ee5434fa5b	TCAGGTAGTAGAGCTG-1	1	34.9791	0.0847653
iPSCORE_30_1	fbabd331-fc4f-47de-b4d0-a9ee5434fa5b	TCAGGTAGTAGTGAAT-1	1	-23.5945	-10.1656
iPSCORE_30_1	fbabd331-fc4f-47de-b4d0-a9ee5434fa5b	TCAGGTAGTCGACTAT-1	1	8.83196	-8.16501
iPSCORE_30_1	fbabd331-fc4f-47de-b4d0-a9ee5434fa5b	TCAGGTATCAGAGGTG-1	1	-8.55198	15.5298
iPSCORE_30_1	fbabd331-fc4f-47de-b4d0-a9ee5434fa5b	TCAGGTATCTACTCAT-1	1	2.77308	-9.76232
iPSCORE_30_1	fbabd331-fc4f-47de-b4d0-a9ee5434fa5b	TCATTACAGTCTCAAC-1	1	6.19577	-7.13991
iPSCORE_30_1	fbabd331-fc4f-47de-b4d0-a9ee5434fa5b	TCATTACCACGAAAGC-1	1	6.32812	-6.43113
iPSCORE_30_1	fbabd331-fc4f-47de-b4d0-a9ee5434fa5b	TCATTACCATCGACGC-1	1	-10.6043	14.8444
iPSCORE_30_1	fbabd331-fc4f-47de-b4d0-a9ee5434fa5b	TCATTACGTTAGATGA-1	1	-11.5533	9.80086
iPSCORE_30_1	fbabd331-fc4f-47de-b4d0-a9ee5434fa5b	TCATTTGAGGACCACA-1	1	1.73591	-14.2562
iPSCORE_30_1	fbabd331-fc4f-47de-b4d0-a9ee5434fa5b	TCATTTGAGTGTTGAA-1	1	-1.64358	-5.72863
iPSCORE_30_1	fbabd331-fc4f-47de-b4d0-a9ee5434fa5b	TCATTTGGTGCTTCTC-1	1	-11.52	-14.9034
iPSCORE_30_1	fbabd331-fc4f-47de-b4d0-a9ee5434fa5b	TCATTTGTCGCTGATA-1	1	1.53185	-8.30047
iPSCORE_30_1	fbabd331-fc4f-47de-b4d0-a9ee5434fa5b	TCCACACAGTTCGCGC-1	1	4.29607	-8.42055
iPSCORE_30_1	fbabd331-fc4f-47de-b4d0-a9ee5434fa5b	TCGAGGCCAATGGAAT-1	1	-0.564789	-5.47983
iPSCORE_30_1	fbabd331-fc4f-47de-b4d0-a9ee5434fa5b	TCGAGGCCATTTGCCC-1	1	5.17211	-9.05282
iPSCORE_30_1	fbabd331-fc4f-47de-b4d0-a9ee5434fa5b	TCGCGAGCACGAAGCA-1	1	-0.333911	-2.85261
iPSCORE_30_1	fbabd331-fc4f-47de-b4d0-a9ee5434fa5b	TCGCGAGTCAACTCTT-1	1	-10.5194	12.7714
iPSCORE_30_1	fbabd331-fc4f-47de-b4d0-a9ee5434fa5b	TCGCGAGTCCGCGTTT-1	1	-2.94933	-17.0361
iPSCORE_30_1	fbabd331-fc4f-47de-b4d0-a9ee5434fa5b	TCGCGTTCAGAGCCAA-1	1	2.44978	-12.3754
iPSCORE_30_1	fbabd331-fc4f-47de-b4d0-a9ee5434fa5b	TCGCGTTTCTTTAGTC-1	1	-1.20364	-5.5104
iPSCORE_30_1	fbabd331-fc4f-47de-b4d0-a9ee5434fa5b	TCGGGACGTGTGCCTG-1	1	1.60766	-15.0641
iPSCORE_30_1	fbabd331-fc4f-47de-b4d0-a9ee5434fa5b	TCGGTAAAGCTCTCGG-1	1	11.2972	-1.22314
iPSCORE_30_1	fbabd331-fc4f-47de-b4d0-a9ee5434fa5b	TCGGTAAAGTGCCATT-1	1	27.9247	0.420377
iPSCORE_30_1	fbabd331-fc4f-47de-b4d0-a9ee5434fa5b	TCGTACCGTCGGCTCA-1	1	-1.97856	-2.57688
iPSCORE_30_1	fbabd331-fc4f-47de-b4d0-a9ee5434fa5b	TCGTACCGTCTCTTTA-1	1	-9.73488	12.7474
iPSCORE_30_1	fbabd331-fc4f-47de-b4d0-a9ee5434fa5b	TCGTACCTCCGCGGTA-1	1	-1.79195	-1.544
iPSCORE_30_1	fbabd331-fc4f-47de-b4d0-a9ee5434fa5b	TCGTACCTCGCCGTGA-1	1	2.41124	-5.19418
iPSCORE_30_1	fbabd331-fc4f-47de-b4d0-a9ee5434fa5b	TCGTAGACACAGGTTT-1	1	15.6976	21.0228
iPSCORE_30_1	fbabd331-fc4f-47de-b4d0-a9ee5434fa5b	TCGTAGATCAGCATGT-1	1	8.2043	-6.88551
iPSCORE_30_1	fbabd331-fc4f-47de-b4d0-a9ee5434fa5b	TCTATTGAGGTGCAAC-1	1	13.996	23.0483
iPSCORE_30_1	fbabd331-fc4f-47de-b4d0-a9ee5434fa5b	TCTCATAAGCAAATCA-1	1	-11.7638	19.9394
iPSCORE_30_1	fbabd331-fc4f-47de-b4d0-a9ee5434fa5b	TCTCATAAGGATGTAT-1	1	-4.26038	-19.9968
iPSCORE_30_1	fbabd331-fc4f-47de-b4d0-a9ee5434fa5b	TCTCATATCTTTACGT-1	1	-13.5737	6.47609
iPSCORE_30_1	fbabd331-fc4f-47de-b4d0-a9ee5434fa5b	TCTCTAAAGAACTGTA-1	1	10.0217	-5.55677
iPSCORE_30_1	fbabd331-fc4f-47de-b4d0-a9ee5434fa5b	TCTGAGACAATCTACG-1	1	-0.938671	-5.69901
iPSCORE_30_1	fbabd331-fc4f-47de-b4d0-a9ee5434fa5b	TCTGAGACATGCAACT-1	1	21.6475	-7.79609
iPSCORE_30_1	fbabd331-fc4f-47de-b4d0-a9ee5434fa5b	TCTGAGATCAAAGACA-1	1	2.40746	-4.44851
iPSCORE_30_1	fbabd331-fc4f-47de-b4d0-a9ee5434fa5b	TCTGGAAAGCTAGTCT-1	1	-12.1055	19.8496
iPSCORE_30_1	fbabd331-fc4f-47de-b4d0-a9ee5434fa5b	TCTGGAAGTATCTGCA-1	1	8.54232	-5.32285
iPSCORE_30_1	fbabd331-fc4f-47de-b4d0-a9ee5434fa5b	TCTGGAAGTTTAGCTG-1	1	20.3221	6.52707
iPSCORE_30_1	fbabd331-fc4f-47de-b4d0-a9ee5434fa5b	TCTTCGGAGATAGGAG-1	1	-10.9395	8.63879
iPSCORE_30_1	fbabd331-fc4f-47de-b4d0-a9ee5434fa5b	TCTTCGGCAAAGGAAG-1	1	19.5417	1.80594
iPSCORE_30_1	fbabd331-fc4f-47de-b4d0-a9ee5434fa5b	TCTTCGGCACGTCAGC-1	1	-0.0281257	-4.87932
iPSCORE_30_1	fbabd331-fc4f-47de-b4d0-a9ee5434fa5b	TCTTTCCAGTTGTAGA-1	1	-11.0016	10.2633
iPSCORE_30_1	fbabd331-fc4f-47de-b4d0-a9ee5434fa5b	TCTTTCCCATCCGTGG-1	1	16.5416	0.955478
iPSCORE_30_1	fbabd331-fc4f-47de-b4d0-a9ee5434fa5b	TCTTTCCGTCTTTCAT-1	1	1.84871	-11.2731
iPSCORE_30_1	fbabd331-fc4f-47de-b4d0-a9ee5434fa5b	TCTTTCCGTGTGCCTG-1	1	4.36238	-8.48727
iPSCORE_30_1	fbabd331-fc4f-47de-b4d0-a9ee5434fa5b	TCTTTCCGTTACAGAA-1	1	3.18226	-3.72668
iPSCORE_30_1	fbabd331-fc4f-47de-b4d0-a9ee5434fa5b	TGAAAGAAGCTCCTCT-1	1	27.6252	-6.1574
iPSCORE_30_1	fbabd331-fc4f-47de-b4d0-a9ee5434fa5b	TGAAAGACAGCCTTTC-1	1	34.25	-4.33737
iPSCORE_30_1	fbabd331-fc4f-47de-b4d0-a9ee5434fa5b	TGAAAGAGTGGTACAG-1	1	22.4339	-0.121209
iPSCORE_30_1	fbabd331-fc4f-47de-b4d0-a9ee5434fa5b	TGACAACAGTCTCGGC-1	1	-11.2039	13.8194
iPSCORE_30_1	fbabd331-fc4f-47de-b4d0-a9ee5434fa5b	TGACAACAGTGTACCT-1	1	7.16078	-6.29728
iPSCORE_30_1	fbabd331-fc4f-47de-b4d0-a9ee5434fa5b	TGACTAGAGGAGTAGA-1	1	-0.151767	-3.69086
iPSCORE_30_1	fbabd331-fc4f-47de-b4d0-a9ee5434fa5b	TGACTAGAGGCACATG-1	1	0.382545	25.8047
iPSCORE_30_1	fbabd331-fc4f-47de-b4d0-a9ee5434fa5b	TGACTAGCAAGTACCT-1	1	13.9977	23.0753
iPSCORE_30_1	fbabd331-fc4f-47de-b4d0-a9ee5434fa5b	TGACTTTCAGCTGTGC-1	1	18.0271	-2.40759
iPSCORE_30_1	fbabd331-fc4f-47de-b4d0-a9ee5434fa5b	TGACTTTTCAGTCAGT-1	1	3.39879	-8.07641
iPSCORE_30_1	fbabd331-fc4f-47de-b4d0-a9ee5434fa5b	TGAGAGGGTGCTTCTC-1	1	10.951	3.83546
iPSCORE_30_1	fbabd331-fc4f-47de-b4d0-a9ee5434fa5b	TGAGAGGTCTGGCGTG-1	1	3.23129	-3.72113
iPSCORE_30_1	fbabd331-fc4f-47de-b4d0-a9ee5434fa5b	TGAGCATAGAAGAAGC-1	1	17.7194	-2.47824
iPSCORE_30_1	fbabd331-fc4f-47de-b4d0-a9ee5434fa5b	TGAGCATAGGTGATAT-1	1	-0.655186	-6.26206
iPSCORE_30_1	fbabd331-fc4f-47de-b4d0-a9ee5434fa5b	TGAGCATTCATTTGGG-1	1	13.8327	22.7441
iPSCORE_30_1	fbabd331-fc4f-47de-b4d0-a9ee5434fa5b	TGAGCCGCAGCTATTG-1	1	-6.78014	5.03677
iPSCORE_30_1	fbabd331-fc4f-47de-b4d0-a9ee5434fa5b	TGAGCCGGTGCCTTGG-1	1	-5.68618	4.03223
iPSCORE_30_1	fbabd331-fc4f-47de-b4d0-a9ee5434fa5b	TGAGGGAAGACCGGAT-1	1	9.10009	-5.61192
iPSCORE_30_1	fbabd331-fc4f-47de-b4d0-a9ee5434fa5b	TGAGGGAAGCGAAGGG-1	1	4.80052	-9.43175
iPSCORE_30_1	fbabd331-fc4f-47de-b4d0-a9ee5434fa5b	TGAGGGAGTGCTTCTC-1	1	3.83605	-9.35884
iPSCORE_30_1	fbabd331-fc4f-47de-b4d0-a9ee5434fa5b	TGAGGGATCCGCATAA-1	1	-11.0194	9.04575
iPSCORE_30_1	fbabd331-fc4f-47de-b4d0-a9ee5434fa5b	TGATTTCAGCTAAACA-1	1	1.91553	-3.48553
iPSCORE_30_1	fbabd331-fc4f-47de-b4d0-a9ee5434fa5b	TGATTTCAGTCATCCA-1	1	-5.67684	0.141262
iPSCORE_30_1	fbabd331-fc4f-47de-b4d0-a9ee5434fa5b	TGATTTCGTAAGTGGC-1	1	0.226007	-11.712
iPSCORE_30_1	fbabd331-fc4f-47de-b4d0-a9ee5434fa5b	TGATTTCGTCTTGTCC-1	1	1.25438	-7.50336
iPSCORE_30_1	fbabd331-fc4f-47de-b4d0-a9ee5434fa5b	TGATTTCTCCTGCCAT-1	1	5.27241	-9.78773
iPSCORE_30_1	fbabd331-fc4f-47de-b4d0-a9ee5434fa5b	TGATTTCTCTTACCGC-1	1	9.01059	-7.39361
iPSCORE_30_1	fbabd331-fc4f-47de-b4d0-a9ee5434fa5b	TGCCAAAAGGAACTGC-1	1	-11.2285	9.75307
iPSCORE_30_1	fbabd331-fc4f-47de-b4d0-a9ee5434fa5b	TGCCCATTCCGCGCAA-1	1	13.963	22.3915
iPSCORE_30_1	fbabd331-fc4f-47de-b4d0-a9ee5434fa5b	TGCCCTACACGGTAGA-1	1	13.5604	23.5495
iPSCORE_30_1	fbabd331-fc4f-47de-b4d0-a9ee5434fa5b	TGCCCTAGTTCCCTTG-1	1	15.3426	3.18147
iPSCORE_30_1	fbabd331-fc4f-47de-b4d0-a9ee5434fa5b	TGCGGGTAGCTAAGAT-1	1	-13.5655	-7.16878
iPSCORE_30_1	fbabd331-fc4f-47de-b4d0-a9ee5434fa5b	TGCGGGTCATTGAGCT-1	1	-3.57448	3.08453
iPSCORE_30_1	fbabd331-fc4f-47de-b4d0-a9ee5434fa5b	TGCGTGGAGAAACGCC-1	1	-2.54427	-5.49902
iPSCORE_30_1	fbabd331-fc4f-47de-b4d0-a9ee5434fa5b	TGCGTGGAGTTTAGGA-1	1	18.9591	20.0225
iPSCORE_30_1	fbabd331-fc4f-47de-b4d0-a9ee5434fa5b	TGCGTGGGTAGCTGCC-1	1	2.73571	-4.03302
iPSCORE_30_1	fbabd331-fc4f-47de-b4d0-a9ee5434fa5b	TGCGTGGGTATTAGCC-1	1	0.207937	-7.27974
iPSCORE_30_1	fbabd331-fc4f-47de-b4d0-a9ee5434fa5b	TGCTACCAGGGCACTA-1	1	-4.21094	-19.935
iPSCORE_30_1	fbabd331-fc4f-47de-b4d0-a9ee5434fa5b	TGCTACCCACAGATTC-1	1	8.90728	-7.95439
iPSCORE_30_1	fbabd331-fc4f-47de-b4d0-a9ee5434fa5b	TGCTACCGTATCACCA-1	1	-3.19825	4.733
iPSCORE_30_1	fbabd331-fc4f-47de-b4d0-a9ee5434fa5b	TGCTGCTCAAGGTTTC-1	1	17.411	-2.59448
iPSCORE_30_1	fbabd331-fc4f-47de-b4d0-a9ee5434fa5b	TGCTGCTGTGGCTCCA-1	1	2.37898	-9.36012
iPSCORE_30_1	fbabd331-fc4f-47de-b4d0-a9ee5434fa5b	TGGCCAGAGGCGTACA-1	1	19.321	0.403598
iPSCORE_30_1	fbabd331-fc4f-47de-b4d0-a9ee5434fa5b	TGGCCAGCAGGGTATG-1	1	-22.6928	-11.7536
iPSCORE_30_1	fbabd331-fc4f-47de-b4d0-a9ee5434fa5b	TGGCCAGGTCCAACTA-1	1	-10.7278	18.3136
iPSCORE_30_1	fbabd331-fc4f-47de-b4d0-a9ee5434fa5b	TGGCCAGGTCTTTCAT-1	1	-0.592344	-6.5813
iPSCORE_30_1	fbabd331-fc4f-47de-b4d0-a9ee5434fa5b	TGGCCAGGTGTCTGAT-1	1	1.11644	-9.338
iPSCORE_30_1	fbabd331-fc4f-47de-b4d0-a9ee5434fa5b	TGGCCAGTCCGCAGTG-1	1	-12.1156	17.1975
iPSCORE_30_1	fbabd331-fc4f-47de-b4d0-a9ee5434fa5b	TGGCGCAAGCGTCTAT-1	1	3.3021	-9.91688
iPSCORE_30_1	fbabd331-fc4f-47de-b4d0-a9ee5434fa5b	TGGCGCAGTTCAACCA-1	1	-7.21627	-4.06502
iPSCORE_30_1	fbabd331-fc4f-47de-b4d0-a9ee5434fa5b	TGGCTGGGTCATACTG-1	1	-12.1866	18.9759
iPSCORE_30_1	fbabd331-fc4f-47de-b4d0-a9ee5434fa5b	TGGCTGGGTCATTAGC-1	1	-7.98377	-17.8541
iPSCORE_30_1	fbabd331-fc4f-47de-b4d0-a9ee5434fa5b	TGGCTGGGTGTGACCC-1	1	-4.37264	-0.245014
iPSCORE_30_1	fbabd331-fc4f-47de-b4d0-a9ee5434fa5b	TGGCTGGTCGCCCTTA-1	1	4.45279	-7.27598
iPSCORE_30_1	fbabd331-fc4f-47de-b4d0-a9ee5434fa5b	TGGCTGGTCTACCTGC-1	1	-8.11279	5.7826
iPSCORE_30_1	fbabd331-fc4f-47de-b4d0-a9ee5434fa5b	TGGCTGGTCTTAGCCC-1	1	26.542	0.00664172
iPSCORE_30_1	fbabd331-fc4f-47de-b4d0-a9ee5434fa5b	TGGGAAGAGACCCACC-1	1	16.244	-3.90133
iPSCORE_30_1	fbabd331-fc4f-47de-b4d0-a9ee5434fa5b	TGGGAAGAGTGACATA-1	1	-2.88512	1.43796
iPSCORE_30_1	fbabd331-fc4f-47de-b4d0-a9ee5434fa5b	TGGGAAGCAAGTAATG-1	1	3.99937	-9.36684
iPSCORE_30_1	fbabd331-fc4f-47de-b4d0-a9ee5434fa5b	TGGGAAGGTTCCCTTG-1	1	-11.4481	-14.7211
iPSCORE_30_1	fbabd331-fc4f-47de-b4d0-a9ee5434fa5b	TGGGCGTAGATCTGCT-1	1	1.30913	-5.31451
iPSCORE_30_1	fbabd331-fc4f-47de-b4d0-a9ee5434fa5b	TGGTTAGAGGTGGGTT-1	1	-8.03329	15.7231
iPSCORE_30_1	fbabd331-fc4f-47de-b4d0-a9ee5434fa5b	TGGTTAGCAAGCCGCT-1	1	1.40234	-6.2581
iPSCORE_30_1	fbabd331-fc4f-47de-b4d0-a9ee5434fa5b	TGGTTAGCAGCCACCA-1	1	3.28957	-12.6342
iPSCORE_30_1	fbabd331-fc4f-47de-b4d0-a9ee5434fa5b	TGGTTAGGTTCGTGAT-1	1	-5.32271	5.42933
iPSCORE_30_1	fbabd331-fc4f-47de-b4d0-a9ee5434fa5b	TGGTTCCAGTAGGTGC-1	1	-18.9114	-19.2629
iPSCORE_30_1	fbabd331-fc4f-47de-b4d0-a9ee5434fa5b	TGGTTCCCAAGTTGTC-1	1	3.6126	-10.3669
iPSCORE_30_1	fbabd331-fc4f-47de-b4d0-a9ee5434fa5b	TGGTTCCCAGGATTGG-1	1	-0.696446	-5.80623
iPSCORE_30_1	fbabd331-fc4f-47de-b4d0-a9ee5434fa5b	TGGTTCCTCAGCACAT-1	1	21.646	6.81099
iPSCORE_30_1	fbabd331-fc4f-47de-b4d0-a9ee5434fa5b	TGGTTCCTCTTGAGAC-1	1	3.44547	-8.08777
iPSCORE_30_1	fbabd331-fc4f-47de-b4d0-a9ee5434fa5b	TGTATTCAGATGTGTA-1	1	2.77915	-6.09777
iPSCORE_30_1	fbabd331-fc4f-47de-b4d0-a9ee5434fa5b	TGTATTCCAGTATCTG-1	1	9.13428	-5.62191
iPSCORE_30_1	fbabd331-fc4f-47de-b4d0-a9ee5434fa5b	TGTCCCAGTACCGGCT-1	1	-2.34679	-9.56827
iPSCORE_30_1	fbabd331-fc4f-47de-b4d0-a9ee5434fa5b	TGTCCCAGTCGTGGCT-1	1	2.10595	-13.3324
iPSCORE_30_1	fbabd331-fc4f-47de-b4d0-a9ee5434fa5b	TGTCCCATCATCTGCC-1	1	14.981	-3.32355
iPSCORE_30_1	fbabd331-fc4f-47de-b4d0-a9ee5434fa5b	TGTGGTAAGACAGGCT-1	1	18.3141	-1.66224
iPSCORE_30_1	fbabd331-fc4f-47de-b4d0-a9ee5434fa5b	TGTGGTAAGTACGATA-1	1	-2.70039	-3.68909
iPSCORE_30_1	fbabd331-fc4f-47de-b4d0-a9ee5434fa5b	TGTGGTAGTAGAGCTG-1	1	0.0820394	-4.45591
iPSCORE_30_1	fbabd331-fc4f-47de-b4d0-a9ee5434fa5b	TGTGTTTAGATAGTCA-1	1	4.67	-6.31374
iPSCORE_30_1	fbabd331-fc4f-47de-b4d0-a9ee5434fa5b	TGTGTTTAGGAGCGAG-1	1	-7.90483	5.31599
iPSCORE_30_1	fbabd331-fc4f-47de-b4d0-a9ee5434fa5b	TGTGTTTCAAGCTGAG-1	1	-3.40173	4.20192
iPSCORE_30_1	fbabd331-fc4f-47de-b4d0-a9ee5434fa5b	TGTGTTTGTAGCTCCG-1	1	8.6822	-6.75555
iPSCORE_30_1	fbabd331-fc4f-47de-b4d0-a9ee5434fa5b	TGTTCCGAGATTACCC-1	1	-7.90349	0.271832
iPSCORE_30_1	fbabd331-fc4f-47de-b4d0-a9ee5434fa5b	TTAACTCCATCTACGA-1	1	3.14878	-9.77081
iPSCORE_30_1	fbabd331-fc4f-47de-b4d0-a9ee5434fa5b	TTAACTCGTCCAGTAT-1	1	1.84564	-13.1954
iPSCORE_30_1	fbabd331-fc4f-47de-b4d0-a9ee5434fa5b	TTAACTCGTGTTAAGA-1	1	3.46881	-12.4058
iPSCORE_30_1	fbabd331-fc4f-47de-b4d0-a9ee5434fa5b	TTAGGACAGTTGAGTA-1	1	16.9276	-2.51232
iPSCORE_30_1	fbabd331-fc4f-47de-b4d0-a9ee5434fa5b	TTAGGCAAGCTGCGAA-1	1	3.75181	-12.3779
iPSCORE_30_1	fbabd331-fc4f-47de-b4d0-a9ee5434fa5b	TTAGTTCCAGTCAGAG-1	1	22.6975	0.535359
iPSCORE_30_1	fbabd331-fc4f-47de-b4d0-a9ee5434fa5b	TTAGTTCCATGCTAGT-1	1	-15.4383	9.63428
iPSCORE_30_1	fbabd331-fc4f-47de-b4d0-a9ee5434fa5b	TTAGTTCGTTCAGTAC-1	1	4.90398	-9.96574
iPSCORE_30_1	fbabd331-fc4f-47de-b4d0-a9ee5434fa5b	TTATGCTCAAGTACCT-1	1	9.1039	-6.66454
iPSCORE_30_1	fbabd331-fc4f-47de-b4d0-a9ee5434fa5b	TTATGCTCAATGGAGC-1	1	1.44228	-15.6369
iPSCORE_30_1	fbabd331-fc4f-47de-b4d0-a9ee5434fa5b	TTCCCAGAGCGATTCT-1	1	16.1445	-3.78358
iPSCORE_30_1	fbabd331-fc4f-47de-b4d0-a9ee5434fa5b	TTCCCAGGTTCCGTCT-1	1	17.9618	20.3379
iPSCORE_30_1	fbabd331-fc4f-47de-b4d0-a9ee5434fa5b	TTCCCAGGTTGGGACA-1	1	-11.8846	14.739
iPSCORE_30_1	fbabd331-fc4f-47de-b4d0-a9ee5434fa5b	TTCCCAGTCCCTCTTT-1	1	1.48928	-15.6869
iPSCORE_30_1	fbabd331-fc4f-47de-b4d0-a9ee5434fa5b	TTCCCAGTCGGACAAG-1	1	-12.7808	19.97
iPSCORE_30_1	fbabd331-fc4f-47de-b4d0-a9ee5434fa5b	TTCGAAGCACATTCGA-1	1	-2.47793	2.23237
iPSCORE_30_1	fbabd331-fc4f-47de-b4d0-a9ee5434fa5b	TTCGAAGCACCCATGG-1	1	21.6371	-7.88723
iPSCORE_30_1	fbabd331-fc4f-47de-b4d0-a9ee5434fa5b	TTCGGTCAGCCATCGC-1	1	1.60156	-15.5294
iPSCORE_30_1	fbabd331-fc4f-47de-b4d0-a9ee5434fa5b	TTCGGTCCATTAGCCA-1	1	-3.09084	10.0422
iPSCORE_30_1	fbabd331-fc4f-47de-b4d0-a9ee5434fa5b	TTCTACAAGATCCTGT-1	1	2.47446	-9.49197
iPSCORE_30_1	fbabd331-fc4f-47de-b4d0-a9ee5434fa5b	TTCTACACAGCCACCA-1	1	-8.42873	5.99077
iPSCORE_30_1	fbabd331-fc4f-47de-b4d0-a9ee5434fa5b	TTCTACAGTGGTCCGT-1	1	-0.425606	-6.64015
iPSCORE_30_1	fbabd331-fc4f-47de-b4d0-a9ee5434fa5b	TTCTACATCGTTGCCT-1	1	5.76927	-10.942
iPSCORE_30_1	fbabd331-fc4f-47de-b4d0-a9ee5434fa5b	TTCTCAATCCTATGTT-1	1	5.21672	-10.197
iPSCORE_30_1	fbabd331-fc4f-47de-b4d0-a9ee5434fa5b	TTCTCAATCGAATGGG-1	1	3.42439	-10.6618
iPSCORE_30_1	fbabd331-fc4f-47de-b4d0-a9ee5434fa5b	TTCTCCTAGAACAATC-1	1	11.4013	-0.173445
iPSCORE_30_1	fbabd331-fc4f-47de-b4d0-a9ee5434fa5b	TTCTCCTAGAAGCCCA-1	1	2.7512	-13.2372
iPSCORE_30_1	fbabd331-fc4f-47de-b4d0-a9ee5434fa5b	TTCTCCTAGCGGATCA-1	1	8.99829	-5.65089
iPSCORE_30_1	fbabd331-fc4f-47de-b4d0-a9ee5434fa5b	TTCTCCTAGGTGACCA-1	1	0.784936	-6.37329
iPSCORE_30_1	fbabd331-fc4f-47de-b4d0-a9ee5434fa5b	TTCTCCTCAAGGGTCA-1	1	-10.5258	13.5361
iPSCORE_30_1	fbabd331-fc4f-47de-b4d0-a9ee5434fa5b	TTCTTAGAGCCAGGAT-1	1	8.78167	-6.88176
iPSCORE_30_1	fbabd331-fc4f-47de-b4d0-a9ee5434fa5b	TTCTTAGTCTTGTCAT-1	1	0.379235	-10.1677
iPSCORE_30_1	fbabd331-fc4f-47de-b4d0-a9ee5434fa5b	TTGAACGAGAAACCAT-1	1	-10.5085	10.5095
iPSCORE_30_1	fbabd331-fc4f-47de-b4d0-a9ee5434fa5b	TTGAACGGTCGATTGT-1	1	13.7003	22.3321
iPSCORE_30_1	fbabd331-fc4f-47de-b4d0-a9ee5434fa5b	TTGAACGGTGCAGACA-1	1	33.687	-1.67597
iPSCORE_30_1	fbabd331-fc4f-47de-b4d0-a9ee5434fa5b	TTGACTTCACAGACAG-1	1	1.94719	-15.0272
iPSCORE_30_1	fbabd331-fc4f-47de-b4d0-a9ee5434fa5b	TTGACTTCACGTAAGG-1	1	-2.12109	0.0388971
iPSCORE_30_1	fbabd331-fc4f-47de-b4d0-a9ee5434fa5b	TTGACTTTCGCTAGCG-1	1	-1.0761	-4.34924
iPSCORE_30_1	fbabd331-fc4f-47de-b4d0-a9ee5434fa5b	TTGCCGTAGCATCATC-1	1	2.00067	-9.80983
iPSCORE_30_1	fbabd331-fc4f-47de-b4d0-a9ee5434fa5b	TTGCCGTAGTGTCTCA-1	1	10.2165	-5.56658
iPSCORE_30_1	fbabd331-fc4f-47de-b4d0-a9ee5434fa5b	TTGCCGTCAAAGCGGT-1	1	17.8301	-1.92185
iPSCORE_30_1	fbabd331-fc4f-47de-b4d0-a9ee5434fa5b	TTGCCGTGTACATGTC-1	1	16.071	-3.88984
iPSCORE_30_1	fbabd331-fc4f-47de-b4d0-a9ee5434fa5b	TTGCCGTGTTGAGGTG-1	1	-3.68255	9.61858
iPSCORE_30_1	fbabd331-fc4f-47de-b4d0-a9ee5434fa5b	TTGCCGTTCTGATACG-1	1	-23.6064	-10.2583
iPSCORE_30_1	fbabd331-fc4f-47de-b4d0-a9ee5434fa5b	TTGCGTCAGACCTAGG-1	1	-3.98783	-16.3697
iPSCORE_30_1	fbabd331-fc4f-47de-b4d0-a9ee5434fa5b	TTGCGTCCACATGGGA-1	1	2.54863	-6.62148
iPSCORE_30_1	fbabd331-fc4f-47de-b4d0-a9ee5434fa5b	TTGCGTCCACCCATTC-1	1	3.86147	-9.04593
iPSCORE_30_1	fbabd331-fc4f-47de-b4d0-a9ee5434fa5b	TTGCGTCGTATTCTCT-1	1	-1.74214	10.5664
iPSCORE_30_1	fbabd331-fc4f-47de-b4d0-a9ee5434fa5b	TTGCGTCTCTACTCAT-1	1	-1.98823	-5.93609
iPSCORE_30_1	fbabd331-fc4f-47de-b4d0-a9ee5434fa5b	TTGCGTCTCTCGCTTG-1	1	3.04019	-5.489
iPSCORE_30_1	fbabd331-fc4f-47de-b4d0-a9ee5434fa5b	TTGGAACAGATCCCGC-1	1	3.56007	-5.90572
iPSCORE_30_1	fbabd331-fc4f-47de-b4d0-a9ee5434fa5b	TTGGAACAGCCCAATT-1	1	-12.5564	18.763
iPSCORE_30_1	fbabd331-fc4f-47de-b4d0-a9ee5434fa5b	TTGGAACAGTAACCCT-1	1	0.935932	-5.48488
iPSCORE_30_1	fbabd331-fc4f-47de-b4d0-a9ee5434fa5b	TTGGAACTCAACACCA-1	1	1.70612	-4.42477
iPSCORE_30_1	fbabd331-fc4f-47de-b4d0-a9ee5434fa5b	TTGGCAAAGTTTAGGA-1	1	5.13363	-7.62898
iPSCORE_30_1	fbabd331-fc4f-47de-b4d0-a9ee5434fa5b	TTGGCAAGTCGAATCT-1	1	12.9631	1.78614
iPSCORE_30_1	fbabd331-fc4f-47de-b4d0-a9ee5434fa5b	TTGTAGGTCAAGAAGT-1	1	-8.53292	-2.69428
iPSCORE_30_1	fbabd331-fc4f-47de-b4d0-a9ee5434fa5b	TTGTAGGTCATCACCC-1	1	7.68735	-6.17689
iPSCORE_30_1	fbabd331-fc4f-47de-b4d0-a9ee5434fa5b	TTTACTGCAGATGGGT-1	1	-1.67102	-5.27647
iPSCORE_30_1	fbabd331-fc4f-47de-b4d0-a9ee5434fa5b	TTTACTGGTCCAAGTT-1	1	-12.1505	2.02383
iPSCORE_30_1	fbabd331-fc4f-47de-b4d0-a9ee5434fa5b	TTTATGCCAGAGCCAA-1	1	18.3307	-2.30713
iPSCORE_30_1	fbabd331-fc4f-47de-b4d0-a9ee5434fa5b	TTTATGCTCCTTGACC-1	1	3.06311	-8.56759
iPSCORE_30_1	fbabd331-fc4f-47de-b4d0-a9ee5434fa5b	TTTCCTCAGATATACG-1	1	-0.233755	-6.70475
iPSCORE_30_1	fbabd331-fc4f-47de-b4d0-a9ee5434fa5b	TTTCCTCGTCTCCATC-1	1	-11.6338	18.864
iPSCORE_30_1	fbabd331-fc4f-47de-b4d0-a9ee5434fa5b	TTTCCTCTCTCTTATG-1	1	8.80218	-7.49421
iPSCORE_30_1	fbabd331-fc4f-47de-b4d0-a9ee5434fa5b	TTTGCGCAGTGACATA-1	1	20.6163	-2.37806
iPSCORE_30_1	fbabd331-fc4f-47de-b4d0-a9ee5434fa5b	TTTGCGCGTACTTAGC-1	1	-9.76371	-2.09694
iPSCORE_30_1	fbabd331-fc4f-47de-b4d0-a9ee5434fa5b	TTTGCGCTCATGTGGT-1	1	8.5043	-6.55958
iPSCORE_30_1	fbabd331-fc4f-47de-b4d0-a9ee5434fa5b	TTTGGTTCACCGAATT-1	1	19.159	-0.723717
iPSCORE_30_1	fbabd331-fc4f-47de-b4d0-a9ee5434fa5b	TTTGTCAAGCTGAAAT-1	1	4.23721	-8.49641
iPSCORE_30_1	fbabd331-fc4f-47de-b4d0-a9ee5434fa5b	TTTGTCAAGGCCCGTT-1	1	1.75472	-11.992
iPSCORE_30_1	fbabd331-fc4f-47de-b4d0-a9ee5434fa5b	TTTGTCACACTCTGTC-1	1	22.4609	-3.84765
iPSCORE_8_1	f0b9b314-5e83-4975-af42-54ee03bcc459	AAACCTGAGACACTAA-1	1	20.5465	-12.5172
iPSCORE_8_1	f0b9b314-5e83-4975-af42-54ee03bcc459	AAACCTGAGTTTAGGA-1	1	20.3186	-14.4426
iPSCORE_8_1	f0b9b314-5e83-4975-af42-54ee03bcc459	AAACCTGCAATGGATA-1	1	17.8887	-17.6496
iPSCORE_8_1	f0b9b314-5e83-4975-af42-54ee03bcc459	AAACCTGCAGTAAGCG-1	1	15.0196	-15.3126
iPSCORE_8_1	f0b9b314-5e83-4975-af42-54ee03bcc459	AAACCTGGTAAGGGAA-1	1	-14.685	10.7915
iPSCORE_8_1	f0b9b314-5e83-4975-af42-54ee03bcc459	AAACCTGTCGCAGGCT-1	1	22.1041	-14.9359
iPSCORE_8_1	f0b9b314-5e83-4975-af42-54ee03bcc459	AAACCTGTCGTCTGCT-1	1	12.728	-23.0934
iPSCORE_8_1	f0b9b314-5e83-4975-af42-54ee03bcc459	AAACCTGTCTACCTGC-1	1	33.0204	-11.7354
iPSCORE_8_1	f0b9b314-5e83-4975-af42-54ee03bcc459	AAACCTGTCTACGAGT-1	1	-13.2432	19.4914
iPSCORE_8_1	f0b9b314-5e83-4975-af42-54ee03bcc459	AAACGGGAGCGTTGCC-1	1	12.6787	-23.55
iPSCORE_8_1	f0b9b314-5e83-4975-af42-54ee03bcc459	AAACGGGAGGACACCA-1	1	-15.8902	17.2275
iPSCORE_8_1	f0b9b314-5e83-4975-af42-54ee03bcc459	AAACGGGAGGACAGCT-1	1	18.5173	-11.6035
iPSCORE_8_1	f0b9b314-5e83-4975-af42-54ee03bcc459	AAACGGGAGGCAATTA-1	1	16.822	-9.90981
iPSCORE_8_1	f0b9b314-5e83-4975-af42-54ee03bcc459	AAACGGGCAGGGATTG-1	1	-3.78203	6.86125
iPSCORE_8_1	f0b9b314-5e83-4975-af42-54ee03bcc459	AAACGGGCATTCGACA-1	1	18.1061	-8.49195
iPSCORE_8_1	f0b9b314-5e83-4975-af42-54ee03bcc459	AAACGGGGTAGAGCTG-1	1	0.491503	-23.6259
iPSCORE_8_1	f0b9b314-5e83-4975-af42-54ee03bcc459	AAACGGGGTCAGTGGA-1	1	8.351	-12.6043
iPSCORE_8_1	f0b9b314-5e83-4975-af42-54ee03bcc459	AAACGGGTCAGTTTGG-1	1	13.3081	-15.3886
iPSCORE_8_1	f0b9b314-5e83-4975-af42-54ee03bcc459	AAACGGGTCATAGCAC-1	1	29.0612	0.200439
iPSCORE_8_1	f0b9b314-5e83-4975-af42-54ee03bcc459	AAACGGGTCATTGCCC-1	1	13.8312	-21.4294
iPSCORE_8_1	f0b9b314-5e83-4975-af42-54ee03bcc459	AAAGATGCACATCCGG-1	1	15.7453	-25.6492
iPSCORE_8_1	f0b9b314-5e83-4975-af42-54ee03bcc459	AAAGATGCAGTCACTA-1	1	16.9874	-10.2052
iPSCORE_8_1	f0b9b314-5e83-4975-af42-54ee03bcc459	AAAGATGCATGTAGTC-1	1	10.8735	-21.4432
iPSCORE_8_1	f0b9b314-5e83-4975-af42-54ee03bcc459	AAAGATGGTCTTTCAT-1	1	20.2692	-14.3289
iPSCORE_8_1	f0b9b314-5e83-4975-af42-54ee03bcc459	AAAGATGTCCGCGCAA-1	1	27.8738	-22.1371
iPSCORE_8_1	f0b9b314-5e83-4975-af42-54ee03bcc459	AAAGATGTCTGCAAGT-1	1	24.6434	-23.0035
iPSCORE_8_1	f0b9b314-5e83-4975-af42-54ee03bcc459	AAAGCAAAGTGTTAGA-1	1	26.3021	-8.00998
iPSCORE_8_1	f0b9b314-5e83-4975-af42-54ee03bcc459	AAAGCAACATGACGGA-1	1	-15.8138	17.152
iPSCORE_8_1	f0b9b314-5e83-4975-af42-54ee03bcc459	AAAGCAAGTCGCTTTC-1	1	-9.50334	-2.77818
iPSCORE_8_1	f0b9b314-5e83-4975-af42-54ee03bcc459	AAAGCAAGTTCCCTTG-1	1	16.8038	-9.38714
iPSCORE_8_1	f0b9b314-5e83-4975-af42-54ee03bcc459	AAAGCAATCCTATTCA-1	1	14.4454	-14.6653
iPSCORE_8_1	f0b9b314-5e83-4975-af42-54ee03bcc459	AAAGCAATCGAGAACG-1	1	-7.52165	10.1486
iPSCORE_8_1	f0b9b314-5e83-4975-af42-54ee03bcc459	AAAGTAGAGGCCCTTG-1	1	13.3087	-7.06191
iPSCORE_8_1	f0b9b314-5e83-4975-af42-54ee03bcc459	AAAGTAGCAAGAAGAG-1	1	14.7913	-17.8069
iPSCORE_8_1	f0b9b314-5e83-4975-af42-54ee03bcc459	AAAGTAGCAAGTAGTA-1	1	7.74606	-21.4928
iPSCORE_8_1	f0b9b314-5e83-4975-af42-54ee03bcc459	AAAGTAGCACATGGGA-1	1	21.7164	-22.769
iPSCORE_8_1	f0b9b314-5e83-4975-af42-54ee03bcc459	AAAGTAGCACTGTTAG-1	1	26.0924	-22.4316
iPSCORE_8_1	f0b9b314-5e83-4975-af42-54ee03bcc459	AAAGTAGCAGGAATGC-1	1	-6.42823	9.13386
iPSCORE_8_1	f0b9b314-5e83-4975-af42-54ee03bcc459	AAAGTAGGTTCGCGAC-1	1	23.8405	-16.9986
iPSCORE_8_1	f0b9b314-5e83-4975-af42-54ee03bcc459	AAAGTAGTCCGGGTGT-1	1	25.8478	-7.45638
iPSCORE_8_1	f0b9b314-5e83-4975-af42-54ee03bcc459	AAAGTAGTCGGTTCGG-1	1	23.3919	-16.0432
iPSCORE_8_1	f0b9b314-5e83-4975-af42-54ee03bcc459	AAAGTAGTCTCTTGAT-1	1	17.6461	-22.6143
iPSCORE_8_1	f0b9b314-5e83-4975-af42-54ee03bcc459	AAAGTAGTCTGTCAAG-1	1	24.8834	-16.2722
iPSCORE_8_1	f0b9b314-5e83-4975-af42-54ee03bcc459	AAATGCCCAGTCAGCC-1	1	-15.2331	8.90203
iPSCORE_8_1	f0b9b314-5e83-4975-af42-54ee03bcc459	AAATGCCCATGCTAGT-1	1	-15.5746	10.2317
iPSCORE_8_1	f0b9b314-5e83-4975-af42-54ee03bcc459	AACACGTAGACAATAC-1	1	29.3172	-13.42
iPSCORE_8_1	f0b9b314-5e83-4975-af42-54ee03bcc459	AACACGTCAGGAATGC-1	1	-14.4088	19.2385
iPSCORE_8_1	f0b9b314-5e83-4975-af42-54ee03bcc459	AACACGTCATATACCG-1	1	-15.6173	13.2693
iPSCORE_8_1	f0b9b314-5e83-4975-af42-54ee03bcc459	AACACGTCATCACGTA-1	1	29.8645	-14.1148
iPSCORE_8_1	f0b9b314-5e83-4975-af42-54ee03bcc459	AACCATGAGGTGCTAG-1	1	3.41588	-15.4534
iPSCORE_8_1	f0b9b314-5e83-4975-af42-54ee03bcc459	AACCATGCACGGCTAC-1	1	-15.2809	9.54937
iPSCORE_8_1	f0b9b314-5e83-4975-af42-54ee03bcc459	AACCATGGTACCTACA-1	1	21.4532	20.1599
iPSCORE_8_1	f0b9b314-5e83-4975-af42-54ee03bcc459	AACCATGGTCCCGACA-1	1	16.564	-9.11847
iPSCORE_8_1	f0b9b314-5e83-4975-af42-54ee03bcc459	AACCATGTCACCTTAT-1	1	20.4981	-18.1259
iPSCORE_8_1	f0b9b314-5e83-4975-af42-54ee03bcc459	AACCGCGCAAGCCGCT-1	1	-6.10779	8.83781
iPSCORE_8_1	f0b9b314-5e83-4975-af42-54ee03bcc459	AACCGCGCATCCAACA-1	1	17.6067	-20.7838
iPSCORE_8_1	f0b9b314-5e83-4975-af42-54ee03bcc459	AACCGCGGTATATGGA-1	1	11.361	-9.87572
iPSCORE_8_1	f0b9b314-5e83-4975-af42-54ee03bcc459	AACCGCGGTTCGTGAT-1	1	11.8817	-18.6669
iPSCORE_8_1	f0b9b314-5e83-4975-af42-54ee03bcc459	AACGTTGAGTAAGTAC-1	1	24.6367	-21.2323
iPSCORE_8_1	f0b9b314-5e83-4975-af42-54ee03bcc459	AACGTTGAGTACGATA-1	1	19.9094	-7.03058
iPSCORE_8_1	f0b9b314-5e83-4975-af42-54ee03bcc459	AACGTTGAGTCCTCCT-1	1	21.0157	-1.49094
iPSCORE_8_1	f0b9b314-5e83-4975-af42-54ee03bcc459	AACGTTGCAACTTGAC-1	1	23.2176	-3.20071
iPSCORE_8_1	f0b9b314-5e83-4975-af42-54ee03bcc459	AACGTTGCAAGGGTCA-1	1	9.40551	-15.4965
iPSCORE_8_1	f0b9b314-5e83-4975-af42-54ee03bcc459	AACGTTGCACAGGTTT-1	1	23.1002	-22.9389
iPSCORE_8_1	f0b9b314-5e83-4975-af42-54ee03bcc459	AACGTTGCATCGATTG-1	1	20.1002	-7.71681
iPSCORE_8_1	f0b9b314-5e83-4975-af42-54ee03bcc459	AACGTTGCATTCACTT-1	1	25.8323	-6.80524
iPSCORE_8_1	f0b9b314-5e83-4975-af42-54ee03bcc459	AACGTTGGTTAAAGTG-1	1	-6.40616	9.30656
iPSCORE_8_1	f0b9b314-5e83-4975-af42-54ee03bcc459	AACGTTGGTTATTCTC-1	1	15.5571	-16.401
iPSCORE_8_1	f0b9b314-5e83-4975-af42-54ee03bcc459	AACGTTGTCGTGGACC-1	1	19.7128	-16.7847
iPSCORE_8_1	f0b9b314-5e83-4975-af42-54ee03bcc459	AACTCAGAGAACTGTA-1	1	24.8489	-14.9746
iPSCORE_8_1	f0b9b314-5e83-4975-af42-54ee03bcc459	AACTCAGAGACTGGGT-1	1	-15.7365	13.0712
iPSCORE_8_1	f0b9b314-5e83-4975-af42-54ee03bcc459	AACTCAGAGATCGATA-1	1	4.74399	-18.4508
iPSCORE_8_1	f0b9b314-5e83-4975-af42-54ee03bcc459	AACTCAGGTAACGCGA-1	1	7.74901	-20.6417
iPSCORE_8_1	f0b9b314-5e83-4975-af42-54ee03bcc459	AACTCAGGTCAGCTAT-1	1	25.9971	-5.00017
iPSCORE_8_1	f0b9b314-5e83-4975-af42-54ee03bcc459	AACTCAGGTGCAACTT-1	1	-18.7031	16.4291
iPSCORE_8_1	f0b9b314-5e83-4975-af42-54ee03bcc459	AACTCCCCATGCCCGA-1	1	0.654937	-23.5722
iPSCORE_8_1	f0b9b314-5e83-4975-af42-54ee03bcc459	AACTCCCCATGGTTGT-1	1	25.8303	-4.63116
iPSCORE_8_1	f0b9b314-5e83-4975-af42-54ee03bcc459	AACTCCCGTACCGAGA-1	1	-5.59085	9.30954
iPSCORE_8_1	f0b9b314-5e83-4975-af42-54ee03bcc459	AACTCCCGTACTCGCG-1	1	21.9933	-11.0477
iPSCORE_8_1	f0b9b314-5e83-4975-af42-54ee03bcc459	AACTCTTAGAAACCTA-1	1	-16.8581	17.1535
iPSCORE_8_1	f0b9b314-5e83-4975-af42-54ee03bcc459	AACTCTTAGGCTACGA-1	1	18.5373	-11.1262
iPSCORE_8_1	f0b9b314-5e83-4975-af42-54ee03bcc459	AACTCTTCAGCATACT-1	1	17.3589	-14.118
iPSCORE_8_1	f0b9b314-5e83-4975-af42-54ee03bcc459	AACTCTTGTCTCATCC-1	1	16.0569	7.4051
iPSCORE_8_1	f0b9b314-5e83-4975-af42-54ee03bcc459	AACTCTTGTGATGTCT-1	1	18.0567	-26.5077
iPSCORE_8_1	f0b9b314-5e83-4975-af42-54ee03bcc459	AACTCTTGTGTGGTTT-1	1	-6.16226	9.43388
iPSCORE_8_1	f0b9b314-5e83-4975-af42-54ee03bcc459	AACTGGTAGTGTTTGC-1	1	17.1079	-10.6609
iPSCORE_8_1	f0b9b314-5e83-4975-af42-54ee03bcc459	AACTGGTGTCGCATAT-1	1	27.6533	-19.0786
iPSCORE_8_1	f0b9b314-5e83-4975-af42-54ee03bcc459	AACTGGTTCTAACCGA-1	1	16.2608	-15.8079
iPSCORE_8_1	f0b9b314-5e83-4975-af42-54ee03bcc459	AACTTTCCAACGATCT-1	1	4.39114	-23.4727
iPSCORE_8_1	f0b9b314-5e83-4975-af42-54ee03bcc459	AACTTTCCACAGAGGT-1	1	18.271	-10.4759
iPSCORE_8_1	f0b9b314-5e83-4975-af42-54ee03bcc459	AACTTTCCAGTACACT-1	1	-17.4404	10.3794
iPSCORE_8_1	f0b9b314-5e83-4975-af42-54ee03bcc459	AAGACCTAGATCCCAT-1	1	27.7335	-9.62394
iPSCORE_8_1	f0b9b314-5e83-4975-af42-54ee03bcc459	AAGACCTAGTTAAGTG-1	1	31.5423	-10.3417
iPSCORE_8_1	f0b9b314-5e83-4975-af42-54ee03bcc459	AAGACCTAGTTAGCGG-1	1	21.7413	-9.95924
iPSCORE_8_1	f0b9b314-5e83-4975-af42-54ee03bcc459	AAGACCTGTAAGCACG-1	1	9.31738	-19.275
iPSCORE_8_1	f0b9b314-5e83-4975-af42-54ee03bcc459	AAGACCTGTAGCGATG-1	1	-16.1616	6.79271
iPSCORE_8_1	f0b9b314-5e83-4975-af42-54ee03bcc459	AAGCCGCAGGAGTCTG-1	1	18.7798	-9.26672
iPSCORE_8_1	f0b9b314-5e83-4975-af42-54ee03bcc459	AAGCCGCAGGCCATAG-1	1	6.68852	-22.5868
iPSCORE_8_1	f0b9b314-5e83-4975-af42-54ee03bcc459	AAGCCGCCACCGTTGG-1	1	23.4723	-17.3987
iPSCORE_8_1	f0b9b314-5e83-4975-af42-54ee03bcc459	AAGCCGCCAGACGTAG-1	1	-7.36762	11.6516
iPSCORE_8_1	f0b9b314-5e83-4975-af42-54ee03bcc459	AAGCCGCGTAGTACCT-1	1	-12.1161	19.9926
iPSCORE_8_1	f0b9b314-5e83-4975-af42-54ee03bcc459	AAGCCGCGTGTGAATA-1	1	8.17588	-12.0298
iPSCORE_8_1	f0b9b314-5e83-4975-af42-54ee03bcc459	AAGCCGCTCAACGCTA-1	1	20.8642	-20.2807
iPSCORE_8_1	f0b9b314-5e83-4975-af42-54ee03bcc459	AAGCCGCTCGCTGATA-1	1	4.95733	-3.4412
iPSCORE_8_1	f0b9b314-5e83-4975-af42-54ee03bcc459	AAGCCGCTCGGTTCGG-1	1	19.4286	-16.1874
iPSCORE_8_1	f0b9b314-5e83-4975-af42-54ee03bcc459	AAGGAGCAGTTAGCGG-1	1	16.7376	-9.04743
iPSCORE_8_1	f0b9b314-5e83-4975-af42-54ee03bcc459	AAGGAGCCAATCGGTT-1	1	23.7787	-9.019
iPSCORE_8_1	f0b9b314-5e83-4975-af42-54ee03bcc459	AAGGAGCCATGGTCAT-1	1	21.47	-5.06678
iPSCORE_8_1	f0b9b314-5e83-4975-af42-54ee03bcc459	AAGGAGCGTACCCAAT-1	1	-11.9559	14.3737
iPSCORE_8_1	f0b9b314-5e83-4975-af42-54ee03bcc459	AAGGAGCGTTTGCATG-1	1	14.7146	-8.50376
iPSCORE_8_1	f0b9b314-5e83-4975-af42-54ee03bcc459	AAGGAGCTCAGTGTTG-1	1	9.70801	-0.336617
iPSCORE_8_1	f0b9b314-5e83-4975-af42-54ee03bcc459	AAGGCAGAGCGCCTCA-1	1	-14.3936	12.2742
iPSCORE_8_1	f0b9b314-5e83-4975-af42-54ee03bcc459	AAGGCAGCACAAGACG-1	1	19.5962	-13.0571
iPSCORE_8_1	f0b9b314-5e83-4975-af42-54ee03bcc459	AAGGCAGGTAGTAGTA-1	1	-17.4706	14.1642
iPSCORE_8_1	f0b9b314-5e83-4975-af42-54ee03bcc459	AAGGCAGTCAGTTTGG-1	1	14.3141	-15.5227
iPSCORE_8_1	f0b9b314-5e83-4975-af42-54ee03bcc459	AAGGCAGTCTGTCTCG-1	1	16.4877	-11.0975
iPSCORE_8_1	f0b9b314-5e83-4975-af42-54ee03bcc459	AAGGTTCCACACGCTG-1	1	11.2701	-9.98652
iPSCORE_8_1	f0b9b314-5e83-4975-af42-54ee03bcc459	AAGGTTCGTAATTGGA-1	1	23.2811	5.53647
iPSCORE_8_1	f0b9b314-5e83-4975-af42-54ee03bcc459	AAGGTTCGTACTTCTT-1	1	-0.342122	-1.91289
iPSCORE_8_1	f0b9b314-5e83-4975-af42-54ee03bcc459	AAGGTTCGTAGGGACT-1	1	13.1667	-12.3587
iPSCORE_8_1	f0b9b314-5e83-4975-af42-54ee03bcc459	AAGGTTCGTGACCAAG-1	1	17.017	-13.9868
iPSCORE_8_1	f0b9b314-5e83-4975-af42-54ee03bcc459	AAGGTTCTCCGAAGAG-1	1	13.7498	5.51101
iPSCORE_8_1	f0b9b314-5e83-4975-af42-54ee03bcc459	AAGGTTCTCCTTTCTC-1	1	22.9382	-12.6789
iPSCORE_8_1	f0b9b314-5e83-4975-af42-54ee03bcc459	AAGGTTCTCGTGGTCG-1	1	21.5653	-6.00746
iPSCORE_8_1	f0b9b314-5e83-4975-af42-54ee03bcc459	AAGTCTGAGCCGTCGT-1	1	3.97741	-20.434
iPSCORE_8_1	f0b9b314-5e83-4975-af42-54ee03bcc459	AAGTCTGCAAGTTAAG-1	1	-2.35157	-3.5808
iPSCORE_8_1	f0b9b314-5e83-4975-af42-54ee03bcc459	AAGTCTGGTACGCACC-1	1	-1.66296	-7.57632
iPSCORE_8_1	f0b9b314-5e83-4975-af42-54ee03bcc459	AAGTCTGGTCTAACGT-1	1	-6.71514	10.0858
iPSCORE_8_1	f0b9b314-5e83-4975-af42-54ee03bcc459	AATCCAGAGACTTGAA-1	1	31.9728	-12.0441
iPSCORE_8_1	f0b9b314-5e83-4975-af42-54ee03bcc459	AATCCAGAGCACACAG-1	1	12.8984	-22.5502
iPSCORE_8_1	f0b9b314-5e83-4975-af42-54ee03bcc459	AATCCAGAGGATGCGT-1	1	6.71703	-14.279
iPSCORE_8_1	f0b9b314-5e83-4975-af42-54ee03bcc459	AATCCAGAGTCTTGCA-1	1	-6.26189	9.71375
iPSCORE_8_1	f0b9b314-5e83-4975-af42-54ee03bcc459	AATCCAGCAAGCTGAG-1	1	20.6072	-12.1755
iPSCORE_8_1	f0b9b314-5e83-4975-af42-54ee03bcc459	AATCCAGCAGCCTTGG-1	1	20.6198	-18.5134
iPSCORE_8_1	f0b9b314-5e83-4975-af42-54ee03bcc459	AATCCAGCAGTTCATG-1	1	32.3743	-10.0263
iPSCORE_8_1	f0b9b314-5e83-4975-af42-54ee03bcc459	AATCCAGGTAATCACC-1	1	6.54038	-17.4259
iPSCORE_8_1	f0b9b314-5e83-4975-af42-54ee03bcc459	AATCCAGGTATAGGGC-1	1	7.9248	-20.5308
iPSCORE_8_1	f0b9b314-5e83-4975-af42-54ee03bcc459	AATCCAGTCCTCGCAT-1	1	15.4037	-17.4758
iPSCORE_8_1	f0b9b314-5e83-4975-af42-54ee03bcc459	AATCGGTAGATAGCAT-1	1	-9.35416	1.23095
iPSCORE_8_1	f0b9b314-5e83-4975-af42-54ee03bcc459	AATCGGTAGTGCAAGC-1	1	-5.51227	8.35733
iPSCORE_8_1	f0b9b314-5e83-4975-af42-54ee03bcc459	AATCGGTAGTGTCTCA-1	1	-13.0026	-1.92661
iPSCORE_8_1	f0b9b314-5e83-4975-af42-54ee03bcc459	AATCGGTCACGGTAGA-1	1	21.9922	-5.54659
iPSCORE_8_1	f0b9b314-5e83-4975-af42-54ee03bcc459	AATCGGTCATCACCCT-1	1	27.921	-12.8224
iPSCORE_8_1	f0b9b314-5e83-4975-af42-54ee03bcc459	AATCGGTTCCAAGCCG-1	1	-5.94525	6.21958
iPSCORE_8_1	f0b9b314-5e83-4975-af42-54ee03bcc459	ACACCAAAGGAGTTGC-1	1	18.5713	-24.347
iPSCORE_8_1	f0b9b314-5e83-4975-af42-54ee03bcc459	ACACCAAAGGTGACCA-1	1	17.7168	7.1302
iPSCORE_8_1	f0b9b314-5e83-4975-af42-54ee03bcc459	ACACCAACAAGCGCTC-1	1	5.97441	-22.3515
iPSCORE_8_1	f0b9b314-5e83-4975-af42-54ee03bcc459	ACACCAAGTCCAGTTA-1	1	12.9947	-8.64003
iPSCORE_8_1	f0b9b314-5e83-4975-af42-54ee03bcc459	ACACCAATCACTCTTA-1	1	7.86891	-21.3207
iPSCORE_8_1	f0b9b314-5e83-4975-af42-54ee03bcc459	ACACCCTCATGGTCAT-1	1	23.4497	-18.3003
iPSCORE_8_1	f0b9b314-5e83-4975-af42-54ee03bcc459	ACACCCTCATTTGCTT-1	1	21.3571	-12.653
iPSCORE_8_1	f0b9b314-5e83-4975-af42-54ee03bcc459	ACACCCTGTAGGAGTC-1	1	14.7861	-23.8422
iPSCORE_8_1	f0b9b314-5e83-4975-af42-54ee03bcc459	ACACCCTTCAGAGCTT-1	1	12.1694	-3.85053
iPSCORE_8_1	f0b9b314-5e83-4975-af42-54ee03bcc459	ACACCCTTCAGAGGTG-1	1	13.1905	-13.6416
iPSCORE_8_1	f0b9b314-5e83-4975-af42-54ee03bcc459	ACACCCTTCGGCGCAT-1	1	8.27924	-21.2431
iPSCORE_8_1	f0b9b314-5e83-4975-af42-54ee03bcc459	ACACCGGAGAAGAAGC-1	1	-7.78699	8.09422
iPSCORE_8_1	f0b9b314-5e83-4975-af42-54ee03bcc459	ACACCGGAGAAGGCCT-1	1	24.1641	-21.0972
iPSCORE_8_1	f0b9b314-5e83-4975-af42-54ee03bcc459	ACACCGGAGCTAGTGG-1	1	19.5015	-11.8589
iPSCORE_8_1	f0b9b314-5e83-4975-af42-54ee03bcc459	ACACCGGAGCTCTCGG-1	1	-14.0177	11.9048
iPSCORE_8_1	f0b9b314-5e83-4975-af42-54ee03bcc459	ACACCGGCAATAGAGT-1	1	15.0536	-25.6049
iPSCORE_8_1	f0b9b314-5e83-4975-af42-54ee03bcc459	ACACCGGTCGGCGGTT-1	1	-6.16762	9.8142
iPSCORE_8_1	f0b9b314-5e83-4975-af42-54ee03bcc459	ACACCGGTCGTCCGTT-1	1	10.0905	-21.4015
iPSCORE_8_1	f0b9b314-5e83-4975-af42-54ee03bcc459	ACACCGGTCTAACGGT-1	1	16.9853	-12.0941
iPSCORE_8_1	f0b9b314-5e83-4975-af42-54ee03bcc459	ACACTGAAGCTATGCT-1	1	-16.2334	7.09667
iPSCORE_8_1	f0b9b314-5e83-4975-af42-54ee03bcc459	ACACTGAAGCTTATCG-1	1	-12.6149	14.5439
iPSCORE_8_1	f0b9b314-5e83-4975-af42-54ee03bcc459	ACACTGAAGTAGCGGT-1	1	20.3679	-6.7599
iPSCORE_8_1	f0b9b314-5e83-4975-af42-54ee03bcc459	ACACTGACAGACGCAA-1	1	16.1255	-22.5132
iPSCORE_8_1	f0b9b314-5e83-4975-af42-54ee03bcc459	ACACTGACATGGGACA-1	1	9.18672	-15.1225
iPSCORE_8_1	f0b9b314-5e83-4975-af42-54ee03bcc459	ACACTGATCTTAGAGC-1	1	7.50528	-18.5717
iPSCORE_8_1	f0b9b314-5e83-4975-af42-54ee03bcc459	ACAGCCGAGACCTTTG-1	1	-5.8763	-8.03714
iPSCORE_8_1	f0b9b314-5e83-4975-af42-54ee03bcc459	ACAGCCGAGATGTGGC-1	1	8.27542	-13.4419
iPSCORE_8_1	f0b9b314-5e83-4975-af42-54ee03bcc459	ACAGCCGCATGAAGTA-1	1	7.45546	-16.7895
iPSCORE_8_1	f0b9b314-5e83-4975-af42-54ee03bcc459	ACAGCCGGTCGATTGT-1	1	29.9869	-10.7474
iPSCORE_8_1	f0b9b314-5e83-4975-af42-54ee03bcc459	ACAGCCGTCACTCCTG-1	1	5.24088	-21.952
iPSCORE_8_1	f0b9b314-5e83-4975-af42-54ee03bcc459	ACAGCTAAGCGTAATA-1	1	15.5326	-7.52297
iPSCORE_8_1	f0b9b314-5e83-4975-af42-54ee03bcc459	ACAGCTACACCATGTA-1	1	7.91001	-12.6334
iPSCORE_8_1	f0b9b314-5e83-4975-af42-54ee03bcc459	ACAGCTACAGTCTTCC-1	1	12.7374	-13.0733
iPSCORE_8_1	f0b9b314-5e83-4975-af42-54ee03bcc459	ACAGCTAGTCTCACCT-1	1	-15.945	6.84895
iPSCORE_8_1	f0b9b314-5e83-4975-af42-54ee03bcc459	ACAGCTATCAGGCAAG-1	1	-13.2851	15.6462
iPSCORE_8_1	f0b9b314-5e83-4975-af42-54ee03bcc459	ACAGCTATCGACGGAA-1	1	-13.6407	17.6036
iPSCORE_8_1	f0b9b314-5e83-4975-af42-54ee03bcc459	ACAGCTATCGAGGTAG-1	1	4.50038	-22.5359
iPSCORE_8_1	f0b9b314-5e83-4975-af42-54ee03bcc459	ACATACGAGCTAGTGG-1	1	18.529	-7.70503
iPSCORE_8_1	f0b9b314-5e83-4975-af42-54ee03bcc459	ACATACGCACATGTGT-1	1	22.2407	-18.4922
iPSCORE_8_1	f0b9b314-5e83-4975-af42-54ee03bcc459	ACATACGCAGCTCCGA-1	1	22.3492	-3.14492
iPSCORE_8_1	f0b9b314-5e83-4975-af42-54ee03bcc459	ACATACGCAGGGATTG-1	1	12.3418	-19.5588
iPSCORE_8_1	f0b9b314-5e83-4975-af42-54ee03bcc459	ACATACGGTTAAGAAC-1	1	22.3803	-14.293
iPSCORE_8_1	f0b9b314-5e83-4975-af42-54ee03bcc459	ACATACGTCCCGGATG-1	1	20.0713	-22.9356
iPSCORE_8_1	f0b9b314-5e83-4975-af42-54ee03bcc459	ACATCAGAGATGCCAG-1	1	30.9719	-18.0803
iPSCORE_8_1	f0b9b314-5e83-4975-af42-54ee03bcc459	ACATCAGAGCAGCCTC-1	1	-15.5149	10.2151
iPSCORE_8_1	f0b9b314-5e83-4975-af42-54ee03bcc459	ACATCAGCAAAGCAAT-1	1	-13.3532	14.5938
iPSCORE_8_1	f0b9b314-5e83-4975-af42-54ee03bcc459	ACATCAGGTATCAGTC-1	1	10.438	-23.4179
iPSCORE_8_1	f0b9b314-5e83-4975-af42-54ee03bcc459	ACATCAGGTGGACGAT-1	1	-3.23342	-4.47902
iPSCORE_8_1	f0b9b314-5e83-4975-af42-54ee03bcc459	ACATCAGGTTGTGGCC-1	1	21.1586	-14.2764
iPSCORE_8_1	f0b9b314-5e83-4975-af42-54ee03bcc459	ACATCAGTCTGAGTGT-1	1	22.7821	-11.1739
iPSCORE_8_1	f0b9b314-5e83-4975-af42-54ee03bcc459	ACATGGTAGATGTCGG-1	1	2.19898	-20.5267
iPSCORE_8_1	f0b9b314-5e83-4975-af42-54ee03bcc459	ACATGGTAGCGCTCCA-1	1	10.1562	-19.135
iPSCORE_8_1	f0b9b314-5e83-4975-af42-54ee03bcc459	ACATGGTTCGCCAGCA-1	1	-6.90845	7.868
iPSCORE_8_1	f0b9b314-5e83-4975-af42-54ee03bcc459	ACATGGTTCGCGATCG-1	1	11.0808	-14.6315
iPSCORE_8_1	f0b9b314-5e83-4975-af42-54ee03bcc459	ACATGGTTCGGCTTGG-1	1	-17.0071	-9.32211
iPSCORE_8_1	f0b9b314-5e83-4975-af42-54ee03bcc459	ACCAGTAAGACCTAGG-1	1	4.56234	-19.8695
iPSCORE_8_1	f0b9b314-5e83-4975-af42-54ee03bcc459	ACCAGTAAGCATGGCA-1	1	21.7848	-9.43681
iPSCORE_8_1	f0b9b314-5e83-4975-af42-54ee03bcc459	ACCAGTAAGGAGCGTT-1	1	20.4291	-6.89617
iPSCORE_8_1	f0b9b314-5e83-4975-af42-54ee03bcc459	ACCAGTAAGTCTCCTC-1	1	4.95106	-13.7851
iPSCORE_8_1	f0b9b314-5e83-4975-af42-54ee03bcc459	ACCAGTAAGTGTTAGA-1	1	16.8995	6.99805
iPSCORE_8_1	f0b9b314-5e83-4975-af42-54ee03bcc459	ACCAGTACAAATTGCC-1	1	26.6121	-20.0152
iPSCORE_8_1	f0b9b314-5e83-4975-af42-54ee03bcc459	ACCAGTACACAGATTC-1	1	-12.0011	-24.9708
iPSCORE_8_1	f0b9b314-5e83-4975-af42-54ee03bcc459	ACCAGTAGTCACAAGG-1	1	19.6024	-16.0697
iPSCORE_8_1	f0b9b314-5e83-4975-af42-54ee03bcc459	ACCAGTAGTGGTTTCA-1	1	11.7609	-16.1161
iPSCORE_8_1	f0b9b314-5e83-4975-af42-54ee03bcc459	ACCAGTATCATACGGT-1	1	28.8529	-11.4222
iPSCORE_8_1	f0b9b314-5e83-4975-af42-54ee03bcc459	ACCAGTATCGCAAGCC-1	1	20.0249	-5.00212
iPSCORE_8_1	f0b9b314-5e83-4975-af42-54ee03bcc459	ACCCACTAGCCACCTG-1	1	29.0775	-9.41567
iPSCORE_8_1	f0b9b314-5e83-4975-af42-54ee03bcc459	ACCCACTAGCTACCGC-1	1	11.1789	-18.486
iPSCORE_8_1	f0b9b314-5e83-4975-af42-54ee03bcc459	ACCCACTAGCTGTCTA-1	1	26.96	-4.95482
iPSCORE_8_1	f0b9b314-5e83-4975-af42-54ee03bcc459	ACCCACTCAAGTAATG-1	1	13.214	-20.468
iPSCORE_8_1	f0b9b314-5e83-4975-af42-54ee03bcc459	ACCCACTCACAAGTAA-1	1	18.4541	-23.515
iPSCORE_8_1	f0b9b314-5e83-4975-af42-54ee03bcc459	ACCCACTCATCCGTGG-1	1	20.3501	-21.4372
iPSCORE_8_1	f0b9b314-5e83-4975-af42-54ee03bcc459	ACCCACTGTAAGTGGC-1	1	12.4833	-20.7407
iPSCORE_8_1	f0b9b314-5e83-4975-af42-54ee03bcc459	ACCCACTGTAAGTGTA-1	1	23.8544	-5.41066
iPSCORE_8_1	f0b9b314-5e83-4975-af42-54ee03bcc459	ACCCACTGTAGAGGAA-1	1	27.0287	-5.62149
iPSCORE_8_1	f0b9b314-5e83-4975-af42-54ee03bcc459	ACCCACTTCCAACCAA-1	1	16.4781	-16.4948
iPSCORE_8_1	f0b9b314-5e83-4975-af42-54ee03bcc459	ACCGTAAAGACTCGGA-1	1	26.7749	-19.2954
iPSCORE_8_1	f0b9b314-5e83-4975-af42-54ee03bcc459	ACCGTAAAGATGTGGC-1	1	-4.35503	1.48883
iPSCORE_8_1	f0b9b314-5e83-4975-af42-54ee03bcc459	ACCGTAAGTCAAACTC-1	1	-5.07338	7.93824
iPSCORE_8_1	f0b9b314-5e83-4975-af42-54ee03bcc459	ACCGTAAGTGATGATA-1	1	17.403	-16.0349
iPSCORE_8_1	f0b9b314-5e83-4975-af42-54ee03bcc459	ACCGTAATCAAGGCTT-1	1	-16.0786	10.1393
iPSCORE_8_1	f0b9b314-5e83-4975-af42-54ee03bcc459	ACCGTAATCCCTGACT-1	1	16.8824	6.71215
iPSCORE_8_1	f0b9b314-5e83-4975-af42-54ee03bcc459	ACCGTAATCCTCGCAT-1	1	28.6826	-4.81678
iPSCORE_8_1	f0b9b314-5e83-4975-af42-54ee03bcc459	ACCTTTAAGTTCGCGC-1	1	-16.0928	9.13163
iPSCORE_8_1	f0b9b314-5e83-4975-af42-54ee03bcc459	ACCTTTACACTTAACG-1	1	24.705	-7.38201
iPSCORE_8_1	f0b9b314-5e83-4975-af42-54ee03bcc459	ACCTTTAGTGATGATA-1	1	24.407	-11.5311
iPSCORE_8_1	f0b9b314-5e83-4975-af42-54ee03bcc459	ACCTTTATCGTTTGCC-1	1	17.5579	-7.74413
iPSCORE_8_1	f0b9b314-5e83-4975-af42-54ee03bcc459	ACGAGCCAGACTCGGA-1	1	19.6845	-23.3651
iPSCORE_8_1	f0b9b314-5e83-4975-af42-54ee03bcc459	ACGAGCCGTTGGACCC-1	1	17.35	7.62041
iPSCORE_8_1	f0b9b314-5e83-4975-af42-54ee03bcc459	ACGAGCCTCACAATGC-1	1	-8.08899	18.283
iPSCORE_8_1	f0b9b314-5e83-4975-af42-54ee03bcc459	ACGAGCCTCACCACCT-1	1	-16.4231	18.0584
iPSCORE_8_1	f0b9b314-5e83-4975-af42-54ee03bcc459	ACGAGCCTCGAATCCA-1	1	-15.9607	13.2174
iPSCORE_8_1	f0b9b314-5e83-4975-af42-54ee03bcc459	ACGAGCCTCGACCAGC-1	1	13.9684	-21.8514
iPSCORE_8_1	f0b9b314-5e83-4975-af42-54ee03bcc459	ACGAGCCTCGAGAACG-1	1	13.391	-15.1907
iPSCORE_8_1	f0b9b314-5e83-4975-af42-54ee03bcc459	ACGAGGAAGAATTCCC-1	1	15.587	-5.90154
iPSCORE_8_1	f0b9b314-5e83-4975-af42-54ee03bcc459	ACGAGGAAGGACAGAA-1	1	26.561	-21.6925
iPSCORE_8_1	f0b9b314-5e83-4975-af42-54ee03bcc459	ACGAGGACACGGTAAG-1	1	6.89792	24.0709
iPSCORE_8_1	f0b9b314-5e83-4975-af42-54ee03bcc459	ACGAGGACAGCGATCC-1	1	12.6481	-11.6777
iPSCORE_8_1	f0b9b314-5e83-4975-af42-54ee03bcc459	ACGAGGAGTACAGCAG-1	1	14.6552	-17.2173
iPSCORE_8_1	f0b9b314-5e83-4975-af42-54ee03bcc459	ACGAGGAGTTCCACAA-1	1	13.6455	-9.30988
iPSCORE_8_1	f0b9b314-5e83-4975-af42-54ee03bcc459	ACGAGGAGTTTGTTGG-1	1	25.9666	-22.1908
iPSCORE_8_1	f0b9b314-5e83-4975-af42-54ee03bcc459	ACGAGGATCGGTCTAA-1	1	20.0442	-18.1841
iPSCORE_8_1	f0b9b314-5e83-4975-af42-54ee03bcc459	ACGAGGATCGTTGACA-1	1	-8.42698	8.09189
iPSCORE_8_1	f0b9b314-5e83-4975-af42-54ee03bcc459	ACGATACAGCCGTCGT-1	1	16.7858	-20.2589
iPSCORE_8_1	f0b9b314-5e83-4975-af42-54ee03bcc459	ACGATACAGGTGACCA-1	1	13.3443	-8.65718
iPSCORE_8_1	f0b9b314-5e83-4975-af42-54ee03bcc459	ACGATACCAATGAATG-1	1	-18.3696	10.7218
iPSCORE_8_1	f0b9b314-5e83-4975-af42-54ee03bcc459	ACGATACCAATGGAAT-1	1	22.4082	-10.3398
iPSCORE_8_1	f0b9b314-5e83-4975-af42-54ee03bcc459	ACGATACCAGACAAAT-1	1	-12.787	7.94361
iPSCORE_8_1	f0b9b314-5e83-4975-af42-54ee03bcc459	ACGATGTCAAAGAATC-1	1	5.20826	-18.0177
iPSCORE_8_1	f0b9b314-5e83-4975-af42-54ee03bcc459	ACGATGTCAACTGCGC-1	1	-14.7897	8.1985
iPSCORE_8_1	f0b9b314-5e83-4975-af42-54ee03bcc459	ACGATGTCAATGGAGC-1	1	27.5567	-21.0834
iPSCORE_8_1	f0b9b314-5e83-4975-af42-54ee03bcc459	ACGATGTCACTTAACG-1	1	2.52284	-18.9745
iPSCORE_8_1	f0b9b314-5e83-4975-af42-54ee03bcc459	ACGATGTCATCACCCT-1	1	9.18034	-20.199
iPSCORE_8_1	f0b9b314-5e83-4975-af42-54ee03bcc459	ACGCAGCGTGTTAAGA-1	1	23.8361	-5.2997
iPSCORE_8_1	f0b9b314-5e83-4975-af42-54ee03bcc459	ACGCAGCTCAAGCCTA-1	1	20.2519	-18.9111
iPSCORE_8_1	f0b9b314-5e83-4975-af42-54ee03bcc459	ACGCAGCTCGCGGATC-1	1	21.3319	-18.1184
iPSCORE_8_1	f0b9b314-5e83-4975-af42-54ee03bcc459	ACGCCAGAGCCTTGAT-1	1	4.49789	-18.2828
iPSCORE_8_1	f0b9b314-5e83-4975-af42-54ee03bcc459	ACGCCAGAGTCGTTTG-1	1	19.7646	-15.8717
iPSCORE_8_1	f0b9b314-5e83-4975-af42-54ee03bcc459	ACGCCAGGTAGCGTCC-1	1	21.282	-16.7576
iPSCORE_8_1	f0b9b314-5e83-4975-af42-54ee03bcc459	ACGCCGAAGCCAGTAG-1	1	-5.46222	10.4939
iPSCORE_8_1	f0b9b314-5e83-4975-af42-54ee03bcc459	ACGCCGAAGCCGGTAA-1	1	21.7141	-7.66728
iPSCORE_8_1	f0b9b314-5e83-4975-af42-54ee03bcc459	ACGCCGAAGGATGGAA-1	1	12.6793	4.89755
iPSCORE_8_1	f0b9b314-5e83-4975-af42-54ee03bcc459	ACGCCGAAGGGTTCCC-1	1	17.2855	-10.5206
iPSCORE_8_1	f0b9b314-5e83-4975-af42-54ee03bcc459	ACGCCGAAGTACACCT-1	1	11.8506	-15.3507
iPSCORE_8_1	f0b9b314-5e83-4975-af42-54ee03bcc459	ACGCCGACAAGAGTCG-1	1	21.5658	4.10843
iPSCORE_8_1	f0b9b314-5e83-4975-af42-54ee03bcc459	ACGCCGACACATTAGC-1	1	19.9055	-21.097
iPSCORE_8_1	f0b9b314-5e83-4975-af42-54ee03bcc459	ACGCCGATCAAGCCTA-1	1	19.717	-12.0214
iPSCORE_8_1	f0b9b314-5e83-4975-af42-54ee03bcc459	ACGCCGATCAGCAACT-1	1	19.0673	-4.81351
iPSCORE_8_1	f0b9b314-5e83-4975-af42-54ee03bcc459	ACGCCGATCCTGCCAT-1	1	-13.3854	12.3796
iPSCORE_8_1	f0b9b314-5e83-4975-af42-54ee03bcc459	ACGGAGACACCCAGTG-1	1	19.4775	-12.4211
iPSCORE_8_1	f0b9b314-5e83-4975-af42-54ee03bcc459	ACGGAGACAGACAGGT-1	1	20.4951	-16.2147
iPSCORE_8_1	f0b9b314-5e83-4975-af42-54ee03bcc459	ACGGAGACAGTCGTGC-1	1	-16.2537	15.0374
iPSCORE_8_1	f0b9b314-5e83-4975-af42-54ee03bcc459	ACGGAGAGTTTCGCTC-1	1	6.74413	-19.5398
iPSCORE_8_1	f0b9b314-5e83-4975-af42-54ee03bcc459	ACGGAGAGTTTGACAC-1	1	21.7501	-24.1272
iPSCORE_8_1	f0b9b314-5e83-4975-af42-54ee03bcc459	ACGGAGATCTCGCTTG-1	1	8.39978	-12.2315
iPSCORE_8_1	f0b9b314-5e83-4975-af42-54ee03bcc459	ACGGCCACAATGGTCT-1	1	-8.05481	10.2732
iPSCORE_8_1	f0b9b314-5e83-4975-af42-54ee03bcc459	ACGGCCACACGGTTTA-1	1	-14.1044	-4.15619
iPSCORE_8_1	f0b9b314-5e83-4975-af42-54ee03bcc459	ACGGCCAGTCAGAGGT-1	1	20.0459	-10.6978
iPSCORE_8_1	f0b9b314-5e83-4975-af42-54ee03bcc459	ACGGCCAGTTCGTCTC-1	1	19.3293	-8.80857
iPSCORE_8_1	f0b9b314-5e83-4975-af42-54ee03bcc459	ACGGCCATCCAAAGTC-1	1	24.9712	-0.685955
iPSCORE_8_1	f0b9b314-5e83-4975-af42-54ee03bcc459	ACGGCCATCCTCAATT-1	1	8.89376	-21.3532
iPSCORE_8_1	f0b9b314-5e83-4975-af42-54ee03bcc459	ACGGCCATCCTTTACA-1	1	20.0538	-7.63515
iPSCORE_8_1	f0b9b314-5e83-4975-af42-54ee03bcc459	ACGGGCTAGAATGTTG-1	1	16.1095	-22.1288
iPSCORE_8_1	f0b9b314-5e83-4975-af42-54ee03bcc459	ACGGGCTAGATTACCC-1	1	20.6616	-15.4358
iPSCORE_8_1	f0b9b314-5e83-4975-af42-54ee03bcc459	ACGGGCTAGCGGATCA-1	1	17.1197	-26.0308
iPSCORE_8_1	f0b9b314-5e83-4975-af42-54ee03bcc459	ACGGGCTAGTATTGGA-1	1	15.8669	-23.0881
iPSCORE_8_1	f0b9b314-5e83-4975-af42-54ee03bcc459	ACGGGCTCAATCGGTT-1	1	17.7503	7.32258
iPSCORE_8_1	f0b9b314-5e83-4975-af42-54ee03bcc459	ACGGGCTCAGTGGAGT-1	1	23.1025	-20.2304
iPSCORE_8_1	f0b9b314-5e83-4975-af42-54ee03bcc459	ACGGGCTTCGGTCTAA-1	1	7.88961	-15.5433
iPSCORE_8_1	f0b9b314-5e83-4975-af42-54ee03bcc459	ACGGGCTTCGTGGTCG-1	1	13.3992	-24.044
iPSCORE_8_1	f0b9b314-5e83-4975-af42-54ee03bcc459	ACGGGTCAGCCCAACC-1	1	13.6217	-21.1252
iPSCORE_8_1	f0b9b314-5e83-4975-af42-54ee03bcc459	ACGGGTCCAAGAGGCT-1	1	-6.46139	9.8075
iPSCORE_8_1	f0b9b314-5e83-4975-af42-54ee03bcc459	ACGGGTCGTGCGGTAA-1	1	-6.74938	10.047
iPSCORE_8_1	f0b9b314-5e83-4975-af42-54ee03bcc459	ACGGGTCTCTACCAGA-1	1	-17.5772	16.8249
iPSCORE_8_1	f0b9b314-5e83-4975-af42-54ee03bcc459	ACGTCAAAGAACAATC-1	1	26.8203	-16.0023
iPSCORE_8_1	f0b9b314-5e83-4975-af42-54ee03bcc459	ACGTCAAAGCTAGGCA-1	1	7.14647	-15.0859
iPSCORE_8_1	f0b9b314-5e83-4975-af42-54ee03bcc459	ACGTCAACAACTGCTA-1	1	-14.9648	14.6586
iPSCORE_8_1	f0b9b314-5e83-4975-af42-54ee03bcc459	ACGTCAACATCGGTTA-1	1	19.8423	-13.5049
iPSCORE_8_1	f0b9b314-5e83-4975-af42-54ee03bcc459	ACGTCAAGTTCTCATT-1	1	21.3905	-18.4569
iPSCORE_8_1	f0b9b314-5e83-4975-af42-54ee03bcc459	ACGTCAAGTTTGGCGC-1	1	21.9596	-5.83933
iPSCORE_8_1	f0b9b314-5e83-4975-af42-54ee03bcc459	ACGTCAATCAAGGCTT-1	1	18.685	-20.1295
iPSCORE_8_1	f0b9b314-5e83-4975-af42-54ee03bcc459	ACGTCAATCAGTCAGT-1	1	-4.71592	6.3479
iPSCORE_8_1	f0b9b314-5e83-4975-af42-54ee03bcc459	ACTATCTAGCCCAATT-1	1	20.12	-9.28956
iPSCORE_8_1	f0b9b314-5e83-4975-af42-54ee03bcc459	ACTATCTAGGTGTGGT-1	1	13.0999	-21.162
iPSCORE_8_1	f0b9b314-5e83-4975-af42-54ee03bcc459	ACTATCTGTAGCGTGA-1	1	25.6398	-22.5801
iPSCORE_8_1	f0b9b314-5e83-4975-af42-54ee03bcc459	ACTATCTTCATGTAGC-1	1	5.01407	-23.3274
iPSCORE_8_1	f0b9b314-5e83-4975-af42-54ee03bcc459	ACTGAACCAGGAATCG-1	1	9.58811	-14.0639
iPSCORE_8_1	f0b9b314-5e83-4975-af42-54ee03bcc459	ACTGAACCATGAAGTA-1	1	14.0096	-11.8931
iPSCORE_8_1	f0b9b314-5e83-4975-af42-54ee03bcc459	ACTGAACGTCTAGTCA-1	1	24.3735	-14.0744
iPSCORE_8_1	f0b9b314-5e83-4975-af42-54ee03bcc459	ACTGAACTCATCACCC-1	1	9.04859	-17.0611
iPSCORE_8_1	f0b9b314-5e83-4975-af42-54ee03bcc459	ACTGAGTAGCGTTGCC-1	1	18.6116	-20.2385
iPSCORE_8_1	f0b9b314-5e83-4975-af42-54ee03bcc459	ACTGAGTAGTTCGCAT-1	1	30.3554	-15.3913
iPSCORE_8_1	f0b9b314-5e83-4975-af42-54ee03bcc459	ACTGAGTCAACCGCCA-1	1	20.2595	-19.9415
iPSCORE_8_1	f0b9b314-5e83-4975-af42-54ee03bcc459	ACTGAGTCAATTCCTT-1	1	9.65134	-17.7335
iPSCORE_8_1	f0b9b314-5e83-4975-af42-54ee03bcc459	ACTGAGTCAGCGATCC-1	1	24.7527	-18.1808
iPSCORE_8_1	f0b9b314-5e83-4975-af42-54ee03bcc459	ACTGAGTCAGCTGGCT-1	1	23.8869	-13.9468
iPSCORE_8_1	f0b9b314-5e83-4975-af42-54ee03bcc459	ACTGAGTCATCCGGGT-1	1	25.2089	-14.5989
iPSCORE_8_1	f0b9b314-5e83-4975-af42-54ee03bcc459	ACTGAGTTCAGCGATT-1	1	12.0034	-19.9443
iPSCORE_8_1	f0b9b314-5e83-4975-af42-54ee03bcc459	ACTGAGTTCCTATTCA-1	1	22.5064	-20.9476
iPSCORE_8_1	f0b9b314-5e83-4975-af42-54ee03bcc459	ACTGATGAGTCTCAAC-1	1	-5.38506	10.4068
iPSCORE_8_1	f0b9b314-5e83-4975-af42-54ee03bcc459	ACTGATGAGTGAAGTT-1	1	-16.3645	17.2595
iPSCORE_8_1	f0b9b314-5e83-4975-af42-54ee03bcc459	ACTGATGCACCAGGCT-1	1	17.2857	-10.7432
iPSCORE_8_1	f0b9b314-5e83-4975-af42-54ee03bcc459	ACTGATGCACGGCTAC-1	1	19.8895	-16.5361
iPSCORE_8_1	f0b9b314-5e83-4975-af42-54ee03bcc459	ACTGATGGTTCCACAA-1	1	19.3388	-8.65765
iPSCORE_8_1	f0b9b314-5e83-4975-af42-54ee03bcc459	ACTGATGTCCACGAAT-1	1	15.439	-17.3013
iPSCORE_8_1	f0b9b314-5e83-4975-af42-54ee03bcc459	ACTGATGTCCACGTGG-1	1	28.1585	-10.7509
iPSCORE_8_1	f0b9b314-5e83-4975-af42-54ee03bcc459	ACTGATGTCCTATGTT-1	1	5.75948	-22.0905
iPSCORE_8_1	f0b9b314-5e83-4975-af42-54ee03bcc459	ACTGATGTCTGTTGAG-1	1	-13.2268	9.57418
iPSCORE_8_1	f0b9b314-5e83-4975-af42-54ee03bcc459	ACTGCTCAGCCACGTC-1	1	-12.9305	11.9485
iPSCORE_8_1	f0b9b314-5e83-4975-af42-54ee03bcc459	ACTGCTCAGCTTATCG-1	1	23.0221	-3.05551
iPSCORE_8_1	f0b9b314-5e83-4975-af42-54ee03bcc459	ACTGCTCCAAAGAATC-1	1	26.6686	-15.9771
iPSCORE_8_1	f0b9b314-5e83-4975-af42-54ee03bcc459	ACTGCTCCACATGGGA-1	1	14.6251	-13.6774
iPSCORE_8_1	f0b9b314-5e83-4975-af42-54ee03bcc459	ACTGCTCCACCGAAAG-1	1	14.757	-15.0593
iPSCORE_8_1	f0b9b314-5e83-4975-af42-54ee03bcc459	ACTGCTCGTTTGACTG-1	1	16.6453	-10.8115
iPSCORE_8_1	f0b9b314-5e83-4975-af42-54ee03bcc459	ACTGCTCTCACGCGGT-1	1	-12.7155	20.071
iPSCORE_8_1	f0b9b314-5e83-4975-af42-54ee03bcc459	ACTGCTCTCCCTAACC-1	1	14.4254	-16.1323
iPSCORE_8_1	f0b9b314-5e83-4975-af42-54ee03bcc459	ACTGTCCAGAGAACAG-1	1	-12.3685	14.484
iPSCORE_8_1	f0b9b314-5e83-4975-af42-54ee03bcc459	ACTGTCCAGTCTCGGC-1	1	18.3444	-7.88717
iPSCORE_8_1	f0b9b314-5e83-4975-af42-54ee03bcc459	ACTGTCCCAGCCACCA-1	1	20.8894	-13.1984
iPSCORE_8_1	f0b9b314-5e83-4975-af42-54ee03bcc459	ACTGTCCCATTATCTC-1	1	20.337	-16.3968
iPSCORE_8_1	f0b9b314-5e83-4975-af42-54ee03bcc459	ACTGTCCGTCTACCTC-1	1	17.4032	-15.9569
iPSCORE_8_1	f0b9b314-5e83-4975-af42-54ee03bcc459	ACTGTCCTCATGTGGT-1	1	10.0902	-13.8675
iPSCORE_8_1	f0b9b314-5e83-4975-af42-54ee03bcc459	ACTGTCCTCTAACTGG-1	1	-8.59105	14.0622
iPSCORE_8_1	f0b9b314-5e83-4975-af42-54ee03bcc459	ACTTACTAGGTCGGAT-1	1	7.12064	-12.8514
iPSCORE_8_1	f0b9b314-5e83-4975-af42-54ee03bcc459	ACTTACTCAATGAAAC-1	1	8.85165	-12.8869
iPSCORE_8_1	f0b9b314-5e83-4975-af42-54ee03bcc459	ACTTACTCACGGCGTT-1	1	-3.54493	-14.8967
iPSCORE_8_1	f0b9b314-5e83-4975-af42-54ee03bcc459	ACTTACTCATCACGAT-1	1	31.8938	-15.5065
iPSCORE_8_1	f0b9b314-5e83-4975-af42-54ee03bcc459	ACTTACTGTGCACGAA-1	1	32.2243	-12.0817
iPSCORE_8_1	f0b9b314-5e83-4975-af42-54ee03bcc459	ACTTACTTCTGAGGGA-1	1	-16.3489	12.2942
iPSCORE_8_1	f0b9b314-5e83-4975-af42-54ee03bcc459	ACTTGTTAGGCGACAT-1	1	21.2424	-5.22932
iPSCORE_8_1	f0b9b314-5e83-4975-af42-54ee03bcc459	ACTTGTTCACCATCCT-1	1	25.0747	-20.3394
iPSCORE_8_1	f0b9b314-5e83-4975-af42-54ee03bcc459	ACTTGTTCACCGCTAG-1	1	31.3605	-18.8491
iPSCORE_8_1	f0b9b314-5e83-4975-af42-54ee03bcc459	ACTTGTTGTCTCCATC-1	1	30.3217	-14.7138
iPSCORE_8_1	f0b9b314-5e83-4975-af42-54ee03bcc459	ACTTGTTGTGATGTGG-1	1	14.8346	-25.4172
iPSCORE_8_1	f0b9b314-5e83-4975-af42-54ee03bcc459	ACTTGTTGTTCCAACA-1	1	9.12535	-15.8022
iPSCORE_8_1	f0b9b314-5e83-4975-af42-54ee03bcc459	ACTTTCAAGATTACCC-1	1	16.7807	-23.0945
iPSCORE_8_1	f0b9b314-5e83-4975-af42-54ee03bcc459	ACTTTCACAACAACCT-1	1	11.7573	-24.6186
iPSCORE_8_1	f0b9b314-5e83-4975-af42-54ee03bcc459	ACTTTCACAGATCCAT-1	1	23.7755	-12.6478
iPSCORE_8_1	f0b9b314-5e83-4975-af42-54ee03bcc459	ACTTTCAGTCACACGC-1	1	14.8503	-14.8494
iPSCORE_8_1	f0b9b314-5e83-4975-af42-54ee03bcc459	ACTTTCAGTCTCTCTG-1	1	-8.64546	-6.93242
iPSCORE_8_1	f0b9b314-5e83-4975-af42-54ee03bcc459	ACTTTCAGTTCCGGCA-1	1	33.6327	-2.26293
iPSCORE_8_1	f0b9b314-5e83-4975-af42-54ee03bcc459	AGAATAGAGAAACGCC-1	1	22.4308	-16.4615
iPSCORE_8_1	f0b9b314-5e83-4975-af42-54ee03bcc459	AGAATAGAGACATAAC-1	1	21.6372	-7.74427
iPSCORE_8_1	f0b9b314-5e83-4975-af42-54ee03bcc459	AGAATAGCAGATCGGA-1	1	25.0289	-19.5147
iPSCORE_8_1	f0b9b314-5e83-4975-af42-54ee03bcc459	AGAATAGCAGTATGCT-1	1	19.8094	-6.72179
iPSCORE_8_1	f0b9b314-5e83-4975-af42-54ee03bcc459	AGAATAGGTATGAATG-1	1	8.38798	-20.6716
iPSCORE_8_1	f0b9b314-5e83-4975-af42-54ee03bcc459	AGAATAGGTGACTACT-1	1	4.76817	-18.0952
iPSCORE_8_1	f0b9b314-5e83-4975-af42-54ee03bcc459	AGAATAGTCCATGAGT-1	1	24.8293	-5.77678
iPSCORE_8_1	f0b9b314-5e83-4975-af42-54ee03bcc459	AGAATAGTCCCAGGTG-1	1	-6.82736	8.90172
iPSCORE_8_1	f0b9b314-5e83-4975-af42-54ee03bcc459	AGACGTTAGAGTCGGT-1	1	20.1838	-15.3698
iPSCORE_8_1	f0b9b314-5e83-4975-af42-54ee03bcc459	AGACGTTAGCGATATA-1	1	19.5988	-15.8484
iPSCORE_8_1	f0b9b314-5e83-4975-af42-54ee03bcc459	AGACGTTAGGACGAAA-1	1	-14.7274	8.99008
iPSCORE_8_1	f0b9b314-5e83-4975-af42-54ee03bcc459	AGACGTTCAAGAGGCT-1	1	14.7807	-15.8071
iPSCORE_8_1	f0b9b314-5e83-4975-af42-54ee03bcc459	AGACGTTCAGTAGAGC-1	1	-5.0129	7.05529
iPSCORE_8_1	f0b9b314-5e83-4975-af42-54ee03bcc459	AGACGTTGTACAAGTA-1	1	30.7241	-11.7753
iPSCORE_8_1	f0b9b314-5e83-4975-af42-54ee03bcc459	AGACGTTTCGTTGCCT-1	1	22.3822	-16.8032
iPSCORE_8_1	f0b9b314-5e83-4975-af42-54ee03bcc459	AGAGCGAAGCCAGTTT-1	1	26.4346	-2.00936
iPSCORE_8_1	f0b9b314-5e83-4975-af42-54ee03bcc459	AGAGCGAAGGCTCTTA-1	1	0.720726	-18.7318
iPSCORE_8_1	f0b9b314-5e83-4975-af42-54ee03bcc459	AGAGCGACAAGCCGTC-1	1	16.4739	-24.6958
iPSCORE_8_1	f0b9b314-5e83-4975-af42-54ee03bcc459	AGAGCGACACAGTCGC-1	1	9.26168	-28.5216
iPSCORE_8_1	f0b9b314-5e83-4975-af42-54ee03bcc459	AGAGCGACACTGTTAG-1	1	-4.18487	6.98884
iPSCORE_8_1	f0b9b314-5e83-4975-af42-54ee03bcc459	AGAGCGACAGTTTACG-1	1	9.82348	-16.7293
iPSCORE_8_1	f0b9b314-5e83-4975-af42-54ee03bcc459	AGAGCGACATGAAGTA-1	1	14.8352	-13.756
iPSCORE_8_1	f0b9b314-5e83-4975-af42-54ee03bcc459	AGAGCGAGTACCAGTT-1	1	-12.4562	17.8854
iPSCORE_8_1	f0b9b314-5e83-4975-af42-54ee03bcc459	AGAGCGAGTCTGATTG-1	1	13.6834	-13.49
iPSCORE_8_1	f0b9b314-5e83-4975-af42-54ee03bcc459	AGAGCGATCATGTCTT-1	1	29.3577	-11.7553
iPSCORE_8_1	f0b9b314-5e83-4975-af42-54ee03bcc459	AGAGCGATCCCAAGTA-1	1	8.22167	-18.947
iPSCORE_8_1	f0b9b314-5e83-4975-af42-54ee03bcc459	AGAGCTTAGGCATTGG-1	1	26.5218	-6.63163
iPSCORE_8_1	f0b9b314-5e83-4975-af42-54ee03bcc459	AGAGCTTAGGTGATAT-1	1	12.781	-23.9675
iPSCORE_8_1	f0b9b314-5e83-4975-af42-54ee03bcc459	AGAGCTTCACGGCTAC-1	1	28.973	-10.046
iPSCORE_8_1	f0b9b314-5e83-4975-af42-54ee03bcc459	AGAGCTTCATAGAAAC-1	1	15.372	-16.0369
iPSCORE_8_1	f0b9b314-5e83-4975-af42-54ee03bcc459	AGAGCTTTCCGAAGAG-1	1	30.7737	-11.3954
iPSCORE_8_1	f0b9b314-5e83-4975-af42-54ee03bcc459	AGAGCTTTCCGCTGTT-1	1	17.1834	-9.03077
iPSCORE_8_1	f0b9b314-5e83-4975-af42-54ee03bcc459	AGAGTGGCATTTGCTT-1	1	-14.7795	18.9677
iPSCORE_8_1	f0b9b314-5e83-4975-af42-54ee03bcc459	AGAGTGGGTAGAGCTG-1	1	-6.07713	5.86572
iPSCORE_8_1	f0b9b314-5e83-4975-af42-54ee03bcc459	AGAGTGGGTTCCACGG-1	1	-5.84766	9.74491
iPSCORE_8_1	f0b9b314-5e83-4975-af42-54ee03bcc459	AGAGTGGGTTCCATGA-1	1	19.0383	-23.6828
iPSCORE_8_1	f0b9b314-5e83-4975-af42-54ee03bcc459	AGAGTGGTCACTCTTA-1	1	16.1805	-21.1407
iPSCORE_8_1	f0b9b314-5e83-4975-af42-54ee03bcc459	AGAGTGGTCTGCTGCT-1	1	-8.38242	4.80848
iPSCORE_8_1	f0b9b314-5e83-4975-af42-54ee03bcc459	AGATCTGCAATAACGA-1	1	14.9923	-19.3919
iPSCORE_8_1	f0b9b314-5e83-4975-af42-54ee03bcc459	AGATCTGCACCAGGTC-1	1	13.437	-15.5489
iPSCORE_8_1	f0b9b314-5e83-4975-af42-54ee03bcc459	AGATCTGTCAAAGTAG-1	1	10.0267	-13.4027
iPSCORE_8_1	f0b9b314-5e83-4975-af42-54ee03bcc459	AGATCTGTCTTACCGC-1	1	13.9223	-18.5468
iPSCORE_8_1	f0b9b314-5e83-4975-af42-54ee03bcc459	AGATTGCAGAATGTGT-1	1	2.91181	-18.8691
iPSCORE_8_1	f0b9b314-5e83-4975-af42-54ee03bcc459	AGATTGCAGACTCGGA-1	1	21.1027	-7.0723
iPSCORE_8_1	f0b9b314-5e83-4975-af42-54ee03bcc459	AGATTGCAGTAATCCC-1	1	25.7228	-0.970443
iPSCORE_8_1	f0b9b314-5e83-4975-af42-54ee03bcc459	AGATTGCAGTCTCGGC-1	1	20.8127	-16.6544
iPSCORE_8_1	f0b9b314-5e83-4975-af42-54ee03bcc459	AGATTGCCAGTGAGTG-1	1	24.0136	-19.3183
iPSCORE_8_1	f0b9b314-5e83-4975-af42-54ee03bcc459	AGATTGCCATTGAGCT-1	1	20.6346	-17.5762
iPSCORE_8_1	f0b9b314-5e83-4975-af42-54ee03bcc459	AGATTGCGTGTGAATA-1	1	-2.47714	-14.7728
iPSCORE_8_1	f0b9b314-5e83-4975-af42-54ee03bcc459	AGATTGCTCACCGTAA-1	1	17.186	-11.3378
iPSCORE_8_1	f0b9b314-5e83-4975-af42-54ee03bcc459	AGATTGCTCCATGCTC-1	1	-17.784	14.3982
iPSCORE_8_1	f0b9b314-5e83-4975-af42-54ee03bcc459	AGATTGCTCGTCGTTC-1	1	10.7405	-18.4546
iPSCORE_8_1	f0b9b314-5e83-4975-af42-54ee03bcc459	AGATTGCTCTCGAGTA-1	1	24.5221	-11.8374
iPSCORE_8_1	f0b9b314-5e83-4975-af42-54ee03bcc459	AGCAGCCAGACTTTCG-1	1	23.2188	-23.1104
iPSCORE_8_1	f0b9b314-5e83-4975-af42-54ee03bcc459	AGCAGCCCAAATCCGT-1	1	9.64102	-19.0674
iPSCORE_8_1	f0b9b314-5e83-4975-af42-54ee03bcc459	AGCAGCCGTACCGGCT-1	1	20.0877	-6.27024
iPSCORE_8_1	f0b9b314-5e83-4975-af42-54ee03bcc459	AGCAGCCGTCGAATCT-1	1	22.9388	5.864
iPSCORE_8_1	f0b9b314-5e83-4975-af42-54ee03bcc459	AGCAGCCTCCACTCCA-1	1	7.4294	-8.85184
iPSCORE_8_1	f0b9b314-5e83-4975-af42-54ee03bcc459	AGCAGCCTCCGTTGCT-1	1	9.92584	-18.0635
iPSCORE_8_1	f0b9b314-5e83-4975-af42-54ee03bcc459	AGCAGCCTCTACTTAC-1	1	23.2338	-8.87078
iPSCORE_8_1	f0b9b314-5e83-4975-af42-54ee03bcc459	AGCATACAGACACGAC-1	1	20.3063	-4.59407
iPSCORE_8_1	f0b9b314-5e83-4975-af42-54ee03bcc459	AGCATACCAAACCCAT-1	1	27.2068	-5.58746
iPSCORE_8_1	f0b9b314-5e83-4975-af42-54ee03bcc459	AGCATACCACATGACT-1	1	20.4137	-18.3226
iPSCORE_8_1	f0b9b314-5e83-4975-af42-54ee03bcc459	AGCATACCACCACGTG-1	1	-17.7257	10.8832
iPSCORE_8_1	f0b9b314-5e83-4975-af42-54ee03bcc459	AGCATACGTTAAGATG-1	1	19.3795	-5.02087
iPSCORE_8_1	f0b9b314-5e83-4975-af42-54ee03bcc459	AGCCTAAAGCTAGCCC-1	1	8.71775	-22.32
iPSCORE_8_1	f0b9b314-5e83-4975-af42-54ee03bcc459	AGCCTAAAGTGAACAT-1	1	13.8094	-13.0204
iPSCORE_8_1	f0b9b314-5e83-4975-af42-54ee03bcc459	AGCCTAACACAGGCCT-1	1	21.7526	-17.0343
iPSCORE_8_1	f0b9b314-5e83-4975-af42-54ee03bcc459	AGCCTAACACGCGAAA-1	1	1.55379	-19.8758
iPSCORE_8_1	f0b9b314-5e83-4975-af42-54ee03bcc459	AGCCTAAGTATTCGTG-1	1	7.53904	-8.88223
iPSCORE_8_1	f0b9b314-5e83-4975-af42-54ee03bcc459	AGCCTAATCGCTGATA-1	1	21.1816	-6.03749
iPSCORE_8_1	f0b9b314-5e83-4975-af42-54ee03bcc459	AGCGGTCCAAGGTTCT-1	1	13.7327	-23.6065
iPSCORE_8_1	f0b9b314-5e83-4975-af42-54ee03bcc459	AGCGGTCCACTCGACG-1	1	25.6089	-0.976611
iPSCORE_8_1	f0b9b314-5e83-4975-af42-54ee03bcc459	AGCGGTCTCAGGTTCA-1	1	11.1422	-15.8509
iPSCORE_8_1	f0b9b314-5e83-4975-af42-54ee03bcc459	AGCGTATAGAAGCCCA-1	1	7.55944	-13.3762
iPSCORE_8_1	f0b9b314-5e83-4975-af42-54ee03bcc459	AGCGTATCAATTCCTT-1	1	26.5711	-6.40071
iPSCORE_8_1	f0b9b314-5e83-4975-af42-54ee03bcc459	AGCGTATTCGTTTATC-1	1	14.305	-15.3745
iPSCORE_8_1	f0b9b314-5e83-4975-af42-54ee03bcc459	AGCGTCGAGCCGGTAA-1	1	19.9951	-16.6783
iPSCORE_8_1	f0b9b314-5e83-4975-af42-54ee03bcc459	AGCGTCGCAAGCCATT-1	1	19.5159	-11.6262
iPSCORE_8_1	f0b9b314-5e83-4975-af42-54ee03bcc459	AGCGTCGGTCAGATAA-1	1	9.67862	-18.4959
iPSCORE_8_1	f0b9b314-5e83-4975-af42-54ee03bcc459	AGCGTCGGTTTCGCTC-1	1	11.6138	-19.6
iPSCORE_8_1	f0b9b314-5e83-4975-af42-54ee03bcc459	AGCGTCGTCCGTCATC-1	1	21.1544	-12.2321
iPSCORE_8_1	f0b9b314-5e83-4975-af42-54ee03bcc459	AGCTCCTAGAGACTTA-1	1	23.929	-14.6419
iPSCORE_8_1	f0b9b314-5e83-4975-af42-54ee03bcc459	AGCTCCTAGTATCGAA-1	1	14.8569	-15.0426
iPSCORE_8_1	f0b9b314-5e83-4975-af42-54ee03bcc459	AGCTCCTCACTTACGA-1	1	8.67413	-21.4735
iPSCORE_8_1	f0b9b314-5e83-4975-af42-54ee03bcc459	AGCTCCTTCTAACTCT-1	1	10.1327	-16.3729
iPSCORE_8_1	f0b9b314-5e83-4975-af42-54ee03bcc459	AGCTCTCAGAGAACAG-1	1	18.3217	-10.7968
iPSCORE_8_1	f0b9b314-5e83-4975-af42-54ee03bcc459	AGCTCTCAGATGGGTC-1	1	4.89953	-14.2618
iPSCORE_8_1	f0b9b314-5e83-4975-af42-54ee03bcc459	AGCTCTCAGCCACTAT-1	1	31.0111	-11.9269
iPSCORE_8_1	f0b9b314-5e83-4975-af42-54ee03bcc459	AGCTCTCAGTTGCAGG-1	1	-15.3833	18.2804
iPSCORE_8_1	f0b9b314-5e83-4975-af42-54ee03bcc459	AGCTCTCCATATGGTC-1	1	3.55448	-20.6115
iPSCORE_8_1	f0b9b314-5e83-4975-af42-54ee03bcc459	AGCTCTCGTAGGAGTC-1	1	-4.79447	6.41445
iPSCORE_8_1	f0b9b314-5e83-4975-af42-54ee03bcc459	AGCTCTCTCCATGCTC-1	1	21.8247	-12.6772
iPSCORE_8_1	f0b9b314-5e83-4975-af42-54ee03bcc459	AGCTCTCTCGAGAACG-1	1	-16.1797	12.2657
iPSCORE_8_1	f0b9b314-5e83-4975-af42-54ee03bcc459	AGCTCTCTCGTTGCCT-1	1	20.7943	-17.8623
iPSCORE_8_1	f0b9b314-5e83-4975-af42-54ee03bcc459	AGCTCTCTCTCCTATA-1	1	13.4456	-24.1255
iPSCORE_8_1	f0b9b314-5e83-4975-af42-54ee03bcc459	AGCTTGAAGTGGTAAT-1	1	2.32974	-20.9409
iPSCORE_8_1	f0b9b314-5e83-4975-af42-54ee03bcc459	AGCTTGATCACGACTA-1	1	19.3555	-19.3952
iPSCORE_8_1	f0b9b314-5e83-4975-af42-54ee03bcc459	AGCTTGATCGCTTAGA-1	1	25.7572	-7.40225
iPSCORE_8_1	f0b9b314-5e83-4975-af42-54ee03bcc459	AGGCCACAGATGTTAG-1	1	21.1396	5.29741
iPSCORE_8_1	f0b9b314-5e83-4975-af42-54ee03bcc459	AGGCCACAGGGTTCCC-1	1	-13.1905	9.80587
iPSCORE_8_1	f0b9b314-5e83-4975-af42-54ee03bcc459	AGGCCACAGTGTCTCA-1	1	18.2864	-10.7682
iPSCORE_8_1	f0b9b314-5e83-4975-af42-54ee03bcc459	AGGCCACGTGCACCAC-1	1	25.9764	-3.05498
iPSCORE_8_1	f0b9b314-5e83-4975-af42-54ee03bcc459	AGGCCACGTTCGCTAA-1	1	-14.1511	19.0754
iPSCORE_8_1	f0b9b314-5e83-4975-af42-54ee03bcc459	AGGCCACTCCCAAGAT-1	1	-17.2873	10.9824
iPSCORE_8_1	f0b9b314-5e83-4975-af42-54ee03bcc459	AGGCCACTCCCGACTT-1	1	21.497	-0.334866
iPSCORE_8_1	f0b9b314-5e83-4975-af42-54ee03bcc459	AGGCCACTCCTCAATT-1	1	14.7012	-18.8313
iPSCORE_8_1	f0b9b314-5e83-4975-af42-54ee03bcc459	AGGCCGTAGACAGACC-1	1	18.6322	-8.62832
iPSCORE_8_1	f0b9b314-5e83-4975-af42-54ee03bcc459	AGGCCGTAGAGCTTCT-1	1	20.0072	-8.96268
iPSCORE_8_1	f0b9b314-5e83-4975-af42-54ee03bcc459	AGGCCGTAGCGTCAAG-1	1	23.0558	-20.0333
iPSCORE_8_1	f0b9b314-5e83-4975-af42-54ee03bcc459	AGGCCGTAGCTAGCCC-1	1	11.5227	-13.9801
iPSCORE_8_1	f0b9b314-5e83-4975-af42-54ee03bcc459	AGGCCGTAGGACAGCT-1	1	21.3962	-6.11661
iPSCORE_8_1	f0b9b314-5e83-4975-af42-54ee03bcc459	AGGCCGTAGTGTACTC-1	1	14.1535	-13.4992
iPSCORE_8_1	f0b9b314-5e83-4975-af42-54ee03bcc459	AGGCCGTAGTTCGCGC-1	1	25.0168	-18.2217
iPSCORE_8_1	f0b9b314-5e83-4975-af42-54ee03bcc459	AGGCCGTCAGCTCCGA-1	1	14.6765	-9.05339
iPSCORE_8_1	f0b9b314-5e83-4975-af42-54ee03bcc459	AGGCCGTCATGAACCT-1	1	14.5059	-18.3834
iPSCORE_8_1	f0b9b314-5e83-4975-af42-54ee03bcc459	AGGCCGTTCCGAAGAG-1	1	18.1979	-15.8279
iPSCORE_8_1	f0b9b314-5e83-4975-af42-54ee03bcc459	AGGGAGTGTCACACGC-1	1	12.2908	-15.4485
iPSCORE_8_1	f0b9b314-5e83-4975-af42-54ee03bcc459	AGGGAGTGTCGCGTGT-1	1	8.54017	-15.0684
iPSCORE_8_1	f0b9b314-5e83-4975-af42-54ee03bcc459	AGGGAGTGTGGGTATG-1	1	9.43107	-15.3693
iPSCORE_8_1	f0b9b314-5e83-4975-af42-54ee03bcc459	AGGGAGTTCCTGCAGG-1	1	4.81641	-1.58088
iPSCORE_8_1	f0b9b314-5e83-4975-af42-54ee03bcc459	AGGGAGTTCCTTTACA-1	1	15.6812	-24.8463
iPSCORE_8_1	f0b9b314-5e83-4975-af42-54ee03bcc459	AGGGATGAGAAACCGC-1	1	22.5531	-12.848
iPSCORE_8_1	f0b9b314-5e83-4975-af42-54ee03bcc459	AGGGATGAGCCAGTTT-1	1	26.4218	-0.570864
iPSCORE_8_1	f0b9b314-5e83-4975-af42-54ee03bcc459	AGGGATGAGCGCTTAT-1	1	25.8002	-19.1522
iPSCORE_8_1	f0b9b314-5e83-4975-af42-54ee03bcc459	AGGGATGAGGAGTAGA-1	1	15.0201	-22.3658
iPSCORE_8_1	f0b9b314-5e83-4975-af42-54ee03bcc459	AGGGATGCAAGCCATT-1	1	11.3404	-20.2605
iPSCORE_8_1	f0b9b314-5e83-4975-af42-54ee03bcc459	AGGGATGTCAAACCGT-1	1	21.5431	-22.6181
iPSCORE_8_1	f0b9b314-5e83-4975-af42-54ee03bcc459	AGGGTGAAGAGTCGGT-1	1	12.5056	-20.7492
iPSCORE_8_1	f0b9b314-5e83-4975-af42-54ee03bcc459	AGGGTGATCATTGCGA-1	1	26.3176	-18.519
iPSCORE_8_1	f0b9b314-5e83-4975-af42-54ee03bcc459	AGGTCATAGAACTCGG-1	1	4.51137	-22.1949
iPSCORE_8_1	f0b9b314-5e83-4975-af42-54ee03bcc459	AGGTCATCAAGAAAGG-1	1	15.0317	-17.3006
iPSCORE_8_1	f0b9b314-5e83-4975-af42-54ee03bcc459	AGGTCATTCGAACGGA-1	1	8.1451	-15.1174
iPSCORE_8_1	f0b9b314-5e83-4975-af42-54ee03bcc459	AGGTCATTCGAGAGCA-1	1	25.975	-21.8515
iPSCORE_8_1	f0b9b314-5e83-4975-af42-54ee03bcc459	AGGTCATTCGCATGAT-1	1	7.99796	-12.7856
iPSCORE_8_1	f0b9b314-5e83-4975-af42-54ee03bcc459	AGGTCATTCGTTACGA-1	1	-12.877	12.5218
iPSCORE_8_1	f0b9b314-5e83-4975-af42-54ee03bcc459	AGGTCCGAGAAGGCCT-1	1	19.5236	-14.3495
iPSCORE_8_1	f0b9b314-5e83-4975-af42-54ee03bcc459	AGGTCCGTCGGTTAAC-1	1	-15.9428	7.93196
iPSCORE_8_1	f0b9b314-5e83-4975-af42-54ee03bcc459	AGTAGTCAGAAACGCC-1	1	28.6929	-10.9949
iPSCORE_8_1	f0b9b314-5e83-4975-af42-54ee03bcc459	AGTAGTCCAAAGGTGC-1	1	2.58682	-21.9613
iPSCORE_8_1	f0b9b314-5e83-4975-af42-54ee03bcc459	AGTAGTCCATAGACTC-1	1	10.081	-17.5955
iPSCORE_8_1	f0b9b314-5e83-4975-af42-54ee03bcc459	AGTCTTTAGAGTAATC-1	1	17.0458	-11.4063
iPSCORE_8_1	f0b9b314-5e83-4975-af42-54ee03bcc459	AGTCTTTAGATGAGAG-1	1	-12.4169	-5.07381
iPSCORE_8_1	f0b9b314-5e83-4975-af42-54ee03bcc459	AGTCTTTCAAGCGATG-1	1	25.2165	-19.4334
iPSCORE_8_1	f0b9b314-5e83-4975-af42-54ee03bcc459	AGTCTTTCACCACGTG-1	1	7.49758	-6.88649
iPSCORE_8_1	f0b9b314-5e83-4975-af42-54ee03bcc459	AGTCTTTCACCATCCT-1	1	17.1039	-14.6683
iPSCORE_8_1	f0b9b314-5e83-4975-af42-54ee03bcc459	AGTCTTTCAGCTCGAC-1	1	-18.2647	11.6969
iPSCORE_8_1	f0b9b314-5e83-4975-af42-54ee03bcc459	AGTCTTTCAGTAACGG-1	1	22.6762	-11.5156
iPSCORE_8_1	f0b9b314-5e83-4975-af42-54ee03bcc459	AGTCTTTCATCCCATC-1	1	17.297	-15.5848
iPSCORE_8_1	f0b9b314-5e83-4975-af42-54ee03bcc459	AGTCTTTGTCTAGCCG-1	1	12.5804	-22.2237
iPSCORE_8_1	f0b9b314-5e83-4975-af42-54ee03bcc459	AGTGAGGAGAGAGCTC-1	1	4.51394	-22.6356
iPSCORE_8_1	f0b9b314-5e83-4975-af42-54ee03bcc459	AGTGAGGAGGGCACTA-1	1	8.65127	-12.3086
iPSCORE_8_1	f0b9b314-5e83-4975-af42-54ee03bcc459	AGTGAGGAGTAGATGT-1	1	21.3073	-6.36036
iPSCORE_8_1	f0b9b314-5e83-4975-af42-54ee03bcc459	AGTGAGGAGTATCTCG-1	1	25.9358	-21.9965
iPSCORE_8_1	f0b9b314-5e83-4975-af42-54ee03bcc459	AGTGAGGCAAAGCGGT-1	1	15.0737	-19.1236
iPSCORE_8_1	f0b9b314-5e83-4975-af42-54ee03bcc459	AGTGAGGCACTGCCAG-1	1	27.6848	-7.8938
iPSCORE_8_1	f0b9b314-5e83-4975-af42-54ee03bcc459	AGTGAGGGTCATATGC-1	1	-15.3282	12.1369
iPSCORE_8_1	f0b9b314-5e83-4975-af42-54ee03bcc459	AGTGAGGGTTGATTCG-1	1	-2.95315	6.53107
iPSCORE_8_1	f0b9b314-5e83-4975-af42-54ee03bcc459	AGTGGGAAGCTGATAA-1	1	31.787	-17.9126
iPSCORE_8_1	f0b9b314-5e83-4975-af42-54ee03bcc459	AGTGGGAAGTTGCAGG-1	1	8.54286	-19.7013
iPSCORE_8_1	f0b9b314-5e83-4975-af42-54ee03bcc459	AGTGGGACATGAACCT-1	1	-19.5374	16.2059
iPSCORE_8_1	f0b9b314-5e83-4975-af42-54ee03bcc459	AGTGGGAGTAGGGACT-1	1	24.7211	-16.2359
iPSCORE_8_1	f0b9b314-5e83-4975-af42-54ee03bcc459	AGTGGGAGTTGCTCCT-1	1	7.55298	-8.43697
iPSCORE_8_1	f0b9b314-5e83-4975-af42-54ee03bcc459	AGTGGGATCACTTACT-1	1	21.8134	-3.80101
iPSCORE_8_1	f0b9b314-5e83-4975-af42-54ee03bcc459	AGTGGGATCGAACGGA-1	1	24.5074	-21.0867
iPSCORE_8_1	f0b9b314-5e83-4975-af42-54ee03bcc459	AGTGTCAAGCGAAGGG-1	1	13.6877	-22.1073
iPSCORE_8_1	f0b9b314-5e83-4975-af42-54ee03bcc459	AGTGTCAAGTGTCCCG-1	1	26.8127	-12.5268
iPSCORE_8_1	f0b9b314-5e83-4975-af42-54ee03bcc459	AGTGTCAAGTTTAGGA-1	1	-6.20247	9.22389
iPSCORE_8_1	f0b9b314-5e83-4975-af42-54ee03bcc459	AGTGTCACAAGTCATC-1	1	18.5383	-24.6768
iPSCORE_8_1	f0b9b314-5e83-4975-af42-54ee03bcc459	AGTGTCACAGCTCCGA-1	1	23.8894	-14.3629
iPSCORE_8_1	f0b9b314-5e83-4975-af42-54ee03bcc459	AGTGTCAGTAGCGCTC-1	1	17.086	-4.58895
iPSCORE_8_1	f0b9b314-5e83-4975-af42-54ee03bcc459	AGTGTCATCCGAACGC-1	1	16.4867	-12.9415
iPSCORE_8_1	f0b9b314-5e83-4975-af42-54ee03bcc459	AGTGTCATCGGCCGAT-1	1	-18.4796	16.4181
iPSCORE_8_1	f0b9b314-5e83-4975-af42-54ee03bcc459	AGTTGGTAGTAGGCCA-1	1	7.09917	-22.7425
iPSCORE_8_1	f0b9b314-5e83-4975-af42-54ee03bcc459	AGTTGGTCAAGCCTAT-1	1	9.59665	-19.0871
iPSCORE_8_1	f0b9b314-5e83-4975-af42-54ee03bcc459	AGTTGGTCAGGCTCAC-1	1	7.84931	-19.9669
iPSCORE_8_1	f0b9b314-5e83-4975-af42-54ee03bcc459	AGTTGGTCAGGTGGAT-1	1	13.6516	-22.5506
iPSCORE_8_1	f0b9b314-5e83-4975-af42-54ee03bcc459	AGTTGGTGTAAGTTCC-1	1	35.8033	-3.46853
iPSCORE_8_1	f0b9b314-5e83-4975-af42-54ee03bcc459	AGTTGGTTCAGAGACG-1	1	9.68727	-14.5382
iPSCORE_8_1	f0b9b314-5e83-4975-af42-54ee03bcc459	ATAACGCGTAATCGTC-1	1	9.74932	-19.3354
iPSCORE_8_1	f0b9b314-5e83-4975-af42-54ee03bcc459	ATAACGCTCACAGTAC-1	1	-6.73103	6.0344
iPSCORE_8_1	f0b9b314-5e83-4975-af42-54ee03bcc459	ATAACGCTCCCTTGCA-1	1	15.3455	-17.8858
iPSCORE_8_1	f0b9b314-5e83-4975-af42-54ee03bcc459	ATAAGAGAGGGTCGAT-1	1	24.445	-20.7186
iPSCORE_8_1	f0b9b314-5e83-4975-af42-54ee03bcc459	ATAAGAGAGTTCGCAT-1	1	28.1718	-12.6214
iPSCORE_8_1	f0b9b314-5e83-4975-af42-54ee03bcc459	ATAAGAGGTTCACCTC-1	1	7.53595	-9.9649
iPSCORE_8_1	f0b9b314-5e83-4975-af42-54ee03bcc459	ATAAGAGTCGTCGTTC-1	1	-3.84379	-4.61479
iPSCORE_8_1	f0b9b314-5e83-4975-af42-54ee03bcc459	ATAGACCAGCTTTGGT-1	1	19.9011	-8.6922
iPSCORE_8_1	f0b9b314-5e83-4975-af42-54ee03bcc459	ATAGACCGTAAACCTC-1	1	25.4526	-22.4186
iPSCORE_8_1	f0b9b314-5e83-4975-af42-54ee03bcc459	ATAGACCGTACCATCA-1	1	25.0845	-0.774611
iPSCORE_8_1	f0b9b314-5e83-4975-af42-54ee03bcc459	ATAGACCGTACCGCTG-1	1	-3.72685	-10.6168
iPSCORE_8_1	f0b9b314-5e83-4975-af42-54ee03bcc459	ATAGACCGTTATCACG-1	1	17.2175	-15.3659
iPSCORE_8_1	f0b9b314-5e83-4975-af42-54ee03bcc459	ATAGACCTCCCAGGTG-1	1	14.068	-11.6395
iPSCORE_8_1	f0b9b314-5e83-4975-af42-54ee03bcc459	ATCACGAAGCCTATGT-1	1	-0.565775	17.097
iPSCORE_8_1	f0b9b314-5e83-4975-af42-54ee03bcc459	ATCACGAAGCGATTCT-1	1	23.4474	-14.3379
iPSCORE_8_1	f0b9b314-5e83-4975-af42-54ee03bcc459	ATCACGAGTCTGATTG-1	1	14.4815	-14.5032
iPSCORE_8_1	f0b9b314-5e83-4975-af42-54ee03bcc459	ATCACGAGTGGTCTCG-1	1	21.0052	-19.4898
iPSCORE_8_1	f0b9b314-5e83-4975-af42-54ee03bcc459	ATCACGAGTTGCCTCT-1	1	18.8296	-9.87722
iPSCORE_8_1	f0b9b314-5e83-4975-af42-54ee03bcc459	ATCACGATCAACACAC-1	1	-3.60154	-18.4066
iPSCORE_8_1	f0b9b314-5e83-4975-af42-54ee03bcc459	ATCACGATCAGCACAT-1	1	20.7959	-1.19404
iPSCORE_8_1	f0b9b314-5e83-4975-af42-54ee03bcc459	ATCACGATCCTCAACC-1	1	-13.2471	13.6911
iPSCORE_8_1	f0b9b314-5e83-4975-af42-54ee03bcc459	ATCATCTAGCCAGGAT-1	1	32.0982	-11.4107
iPSCORE_8_1	f0b9b314-5e83-4975-af42-54ee03bcc459	ATCATCTAGCTGAAAT-1	1	21.6918	-17.747
iPSCORE_8_1	f0b9b314-5e83-4975-af42-54ee03bcc459	ATCATCTAGTCCATAC-1	1	20.0263	-14.445
iPSCORE_8_1	f0b9b314-5e83-4975-af42-54ee03bcc459	ATCATCTCATCACCCT-1	1	18.2852	-15.7575
iPSCORE_8_1	f0b9b314-5e83-4975-af42-54ee03bcc459	ATCATCTCATTTGCTT-1	1	11.3089	-21.2243
iPSCORE_8_1	f0b9b314-5e83-4975-af42-54ee03bcc459	ATCATCTGTAAGAGGA-1	1	15.7924	-24.313
iPSCORE_8_1	f0b9b314-5e83-4975-af42-54ee03bcc459	ATCATCTGTAGCGATG-1	1	19.0611	-9.31585
iPSCORE_8_1	f0b9b314-5e83-4975-af42-54ee03bcc459	ATCATCTGTAGCTCCG-1	1	14.7996	-13.3827
iPSCORE_8_1	f0b9b314-5e83-4975-af42-54ee03bcc459	ATCATCTGTGAGCGAT-1	1	9.34746	-15.6701
iPSCORE_8_1	f0b9b314-5e83-4975-af42-54ee03bcc459	ATCATCTGTTACCAGT-1	1	11.6606	-15.9635
iPSCORE_8_1	f0b9b314-5e83-4975-af42-54ee03bcc459	ATCATCTTCATCACCC-1	1	30.6483	-14.1835
iPSCORE_8_1	f0b9b314-5e83-4975-af42-54ee03bcc459	ATCATCTTCTGCTGTC-1	1	20.2857	-17.9181
iPSCORE_8_1	f0b9b314-5e83-4975-af42-54ee03bcc459	ATCATCTTCTGGCGTG-1	1	6.17131	-17.0345
iPSCORE_8_1	f0b9b314-5e83-4975-af42-54ee03bcc459	ATCATGGAGAGTGAGA-1	1	6.12948	-21.6967
iPSCORE_8_1	f0b9b314-5e83-4975-af42-54ee03bcc459	ATCATGGAGCGTAATA-1	1	-15.2658	15.3506
iPSCORE_8_1	f0b9b314-5e83-4975-af42-54ee03bcc459	ATCATGGCAAGCCGCT-1	1	13.9636	-14.8864
iPSCORE_8_1	f0b9b314-5e83-4975-af42-54ee03bcc459	ATCATGGCAGCGTCCA-1	1	5.586	-20.3527
iPSCORE_8_1	f0b9b314-5e83-4975-af42-54ee03bcc459	ATCCACCCACCCATTC-1	1	5.65058	-23.2783
iPSCORE_8_1	f0b9b314-5e83-4975-af42-54ee03bcc459	ATCCACCGTCCAACTA-1	1	20.4264	-18.0632
iPSCORE_8_1	f0b9b314-5e83-4975-af42-54ee03bcc459	ATCCACCGTCCTGCTT-1	1	29.0178	-15.9697
iPSCORE_8_1	f0b9b314-5e83-4975-af42-54ee03bcc459	ATCCGAAGTACGACCC-1	1	11.3951	-21.4456
iPSCORE_8_1	f0b9b314-5e83-4975-af42-54ee03bcc459	ATCCGAATCAGCCTAA-1	1	10.7655	3.37494
iPSCORE_8_1	f0b9b314-5e83-4975-af42-54ee03bcc459	ATCCGAATCTCTAAGG-1	1	13.2076	-2.76558
iPSCORE_8_1	f0b9b314-5e83-4975-af42-54ee03bcc459	ATCGAGTCAATCACAC-1	1	18.3352	-9.73282
iPSCORE_8_1	f0b9b314-5e83-4975-af42-54ee03bcc459	ATCGAGTCAGACGCCT-1	1	24.2304	-15.5612
iPSCORE_8_1	f0b9b314-5e83-4975-af42-54ee03bcc459	ATCGAGTGTATTCTCT-1	1	8.34388	-23.3003
iPSCORE_8_1	f0b9b314-5e83-4975-af42-54ee03bcc459	ATCGAGTGTTTGACAC-1	1	17.0323	-23.2392
iPSCORE_8_1	f0b9b314-5e83-4975-af42-54ee03bcc459	ATCGAGTTCGTTTGCC-1	1	24.4292	-20.2918
iPSCORE_8_1	f0b9b314-5e83-4975-af42-54ee03bcc459	ATCGAGTTCTGTCTAT-1	1	-4.89327	6.76045
iPSCORE_8_1	f0b9b314-5e83-4975-af42-54ee03bcc459	ATCTACTAGCTAGTCT-1	1	-22.6654	-21.7721
iPSCORE_8_1	f0b9b314-5e83-4975-af42-54ee03bcc459	ATCTACTAGGAGTTGC-1	1	20.1735	-8.2541
iPSCORE_8_1	f0b9b314-5e83-4975-af42-54ee03bcc459	ATCTACTAGTCATCCA-1	1	23.0224	-23.0237
iPSCORE_8_1	f0b9b314-5e83-4975-af42-54ee03bcc459	ATCTACTAGTGAAGAG-1	1	24.6153	-15.9084
iPSCORE_8_1	f0b9b314-5e83-4975-af42-54ee03bcc459	ATCTACTGTTCACGGC-1	1	-5.47246	9.9482
iPSCORE_8_1	f0b9b314-5e83-4975-af42-54ee03bcc459	ATCTACTTCAAGGTAA-1	1	24.3112	-10.1085
iPSCORE_8_1	f0b9b314-5e83-4975-af42-54ee03bcc459	ATCTACTTCAGTGTTG-1	1	9.21011	-10.9936
iPSCORE_8_1	f0b9b314-5e83-4975-af42-54ee03bcc459	ATCTGCCAGCTAGTGG-1	1	-5.3774	9.77195
iPSCORE_8_1	f0b9b314-5e83-4975-af42-54ee03bcc459	ATCTGCCCAAGTTGTC-1	1	19.1766	-5.56472
iPSCORE_8_1	f0b9b314-5e83-4975-af42-54ee03bcc459	ATCTGCCCAATAGAGT-1	1	-7.47335	11.7032
iPSCORE_8_1	f0b9b314-5e83-4975-af42-54ee03bcc459	ATCTGCCCAATGGAAT-1	1	19.0514	-14.5002
iPSCORE_8_1	f0b9b314-5e83-4975-af42-54ee03bcc459	ATCTGCCCACGAGGTA-1	1	-15.2882	18.7819
iPSCORE_8_1	f0b9b314-5e83-4975-af42-54ee03bcc459	ATCTGCCCAGGGTATG-1	1	-3.16785	5.82364
iPSCORE_8_1	f0b9b314-5e83-4975-af42-54ee03bcc459	ATCTGCCGTAGCACGA-1	1	21.1823	-6.78237
iPSCORE_8_1	f0b9b314-5e83-4975-af42-54ee03bcc459	ATCTGCCGTAGGCTGA-1	1	17.2068	-14.7748
iPSCORE_8_1	f0b9b314-5e83-4975-af42-54ee03bcc459	ATCTGCCTCAACACTG-1	1	12.9757	-12.4149
iPSCORE_8_1	f0b9b314-5e83-4975-af42-54ee03bcc459	ATCTGCCTCCACGACG-1	1	3.12631	-19.5776
iPSCORE_8_1	f0b9b314-5e83-4975-af42-54ee03bcc459	ATCTGCCTCCACTCCA-1	1	22.061	-2.02992
iPSCORE_8_1	f0b9b314-5e83-4975-af42-54ee03bcc459	ATGAGGGAGCGTTTAC-1	1	-7.4969	10.2662
iPSCORE_8_1	f0b9b314-5e83-4975-af42-54ee03bcc459	ATGAGGGAGCTCCCAG-1	1	-19.0444	15.0064
iPSCORE_8_1	f0b9b314-5e83-4975-af42-54ee03bcc459	ATGAGGGCAATCTGCA-1	1	13.3498	-14.9376
iPSCORE_8_1	f0b9b314-5e83-4975-af42-54ee03bcc459	ATGAGGGGTCAGAGGT-1	1	19.4878	-10.1304
iPSCORE_8_1	f0b9b314-5e83-4975-af42-54ee03bcc459	ATGAGGGGTGTGTGCC-1	1	-6.09692	9.90097
iPSCORE_8_1	f0b9b314-5e83-4975-af42-54ee03bcc459	ATGCGATAGCAAATCA-1	1	23.7254	-18.3299
iPSCORE_8_1	f0b9b314-5e83-4975-af42-54ee03bcc459	ATGCGATAGTATCGAA-1	1	19.99	-11.8969
iPSCORE_8_1	f0b9b314-5e83-4975-af42-54ee03bcc459	ATGCGATAGTTGTAGA-1	1	28.5272	-14.7947
iPSCORE_8_1	f0b9b314-5e83-4975-af42-54ee03bcc459	ATGCGATCACCGTTGG-1	1	21.6295	-9.47109
iPSCORE_8_1	f0b9b314-5e83-4975-af42-54ee03bcc459	ATGCGATCACGAAGCA-1	1	19.3503	-12.5188
iPSCORE_8_1	f0b9b314-5e83-4975-af42-54ee03bcc459	ATGCGATGTGAAAGAG-1	1	14.6747	-8.60809
iPSCORE_8_1	f0b9b314-5e83-4975-af42-54ee03bcc459	ATGCGATTCAGTTAGC-1	1	19.5787	-7.32147
iPSCORE_8_1	f0b9b314-5e83-4975-af42-54ee03bcc459	ATGCGATTCCCTCTTT-1	1	10.1335	-16.5583
iPSCORE_8_1	f0b9b314-5e83-4975-af42-54ee03bcc459	ATGCGATTCCTTTCGG-1	1	20.2223	-9.55573
iPSCORE_8_1	f0b9b314-5e83-4975-af42-54ee03bcc459	ATGGGAGAGAAGGCCT-1	1	22.7035	-8.76466
iPSCORE_8_1	f0b9b314-5e83-4975-af42-54ee03bcc459	ATGGGAGAGCAGCGTA-1	1	24.4218	-16.204
iPSCORE_8_1	f0b9b314-5e83-4975-af42-54ee03bcc459	ATGGGAGAGCTCCCAG-1	1	6.45031	-19.8378
iPSCORE_8_1	f0b9b314-5e83-4975-af42-54ee03bcc459	ATGGGAGAGTAGTGCG-1	1	15.928	-16.5658
iPSCORE_8_1	f0b9b314-5e83-4975-af42-54ee03bcc459	ATGGGAGAGTCCGGTC-1	1	21.4406	-2.17865
iPSCORE_8_1	f0b9b314-5e83-4975-af42-54ee03bcc459	ATGGGAGCACCTATCC-1	1	-13.1923	9.5991
iPSCORE_8_1	f0b9b314-5e83-4975-af42-54ee03bcc459	ATGGGAGCACGTGAGA-1	1	-12.2234	17.801
iPSCORE_8_1	f0b9b314-5e83-4975-af42-54ee03bcc459	ATGGGAGCAGGGCATA-1	1	7.18544	-22.3127
iPSCORE_8_1	f0b9b314-5e83-4975-af42-54ee03bcc459	ATGGGAGCAGGGTACA-1	1	-10.0959	6.83394
iPSCORE_8_1	f0b9b314-5e83-4975-af42-54ee03bcc459	ATGGGAGCATACGCCG-1	1	16.9773	-19.1038
iPSCORE_8_1	f0b9b314-5e83-4975-af42-54ee03bcc459	ATGGGAGCATTATCTC-1	1	28.5266	-14.2121
iPSCORE_8_1	f0b9b314-5e83-4975-af42-54ee03bcc459	ATGGGAGGTAGCGTAG-1	1	23.9244	-4.49106
iPSCORE_8_1	f0b9b314-5e83-4975-af42-54ee03bcc459	ATGGGAGGTCACTTCC-1	1	-12.3542	17.7583
iPSCORE_8_1	f0b9b314-5e83-4975-af42-54ee03bcc459	ATGGGAGGTCCAGTGC-1	1	4.10742	-16.8269
iPSCORE_8_1	f0b9b314-5e83-4975-af42-54ee03bcc459	ATGGGAGTCACATAGC-1	1	13.1812	-12.3654
iPSCORE_8_1	f0b9b314-5e83-4975-af42-54ee03bcc459	ATGGGAGTCATAACCG-1	1	-10.3473	-1.39174
iPSCORE_8_1	f0b9b314-5e83-4975-af42-54ee03bcc459	ATGGGAGTCATCGCTC-1	1	28.0812	-12.6271
iPSCORE_8_1	f0b9b314-5e83-4975-af42-54ee03bcc459	ATGGGAGTCATGTAGC-1	1	19.748	-23.6414
iPSCORE_8_1	f0b9b314-5e83-4975-af42-54ee03bcc459	ATGTGTGAGCTAGCCC-1	1	19.2658	-12.9592
iPSCORE_8_1	f0b9b314-5e83-4975-af42-54ee03bcc459	ATGTGTGAGTACCGGA-1	1	17.498	-11.4115
iPSCORE_8_1	f0b9b314-5e83-4975-af42-54ee03bcc459	ATGTGTGCAGCGATCC-1	1	-16.0053	12.412
iPSCORE_8_1	f0b9b314-5e83-4975-af42-54ee03bcc459	ATGTGTGGTCGGCACT-1	1	6.86355	-0.276109
iPSCORE_8_1	f0b9b314-5e83-4975-af42-54ee03bcc459	ATGTGTGGTGCAACGA-1	1	14.0419	-13.466
iPSCORE_8_1	f0b9b314-5e83-4975-af42-54ee03bcc459	ATGTGTGGTGCCTGTG-1	1	8.38492	-11.3739
iPSCORE_8_1	f0b9b314-5e83-4975-af42-54ee03bcc459	ATTACTCAGGGTCGAT-1	1	-18.5036	12.8052
iPSCORE_8_1	f0b9b314-5e83-4975-af42-54ee03bcc459	ATTACTCCAGGGCATA-1	1	-15.2712	18.315
iPSCORE_8_1	f0b9b314-5e83-4975-af42-54ee03bcc459	ATTACTCCAGGGTTAG-1	1	19.3504	-12.8519
iPSCORE_8_1	f0b9b314-5e83-4975-af42-54ee03bcc459	ATTACTCCAGTCACTA-1	1	4.12112	-21.2934
iPSCORE_8_1	f0b9b314-5e83-4975-af42-54ee03bcc459	ATTACTCGTGCCTTGG-1	1	-8.58663	7.56577
iPSCORE_8_1	f0b9b314-5e83-4975-af42-54ee03bcc459	ATTACTCTCCGGGTGT-1	1	14.7796	-14.3969
iPSCORE_8_1	f0b9b314-5e83-4975-af42-54ee03bcc459	ATTACTCTCTAACTGG-1	1	21.4007	-6.56928
iPSCORE_8_1	f0b9b314-5e83-4975-af42-54ee03bcc459	ATTATCCAGACCACGA-1	1	24.1377	-6.77168
iPSCORE_8_1	f0b9b314-5e83-4975-af42-54ee03bcc459	ATTATCCAGCTAGCCC-1	1	25.426	-15.2724
iPSCORE_8_1	f0b9b314-5e83-4975-af42-54ee03bcc459	ATTATCCAGGGAGTAA-1	1	26.0587	-4.33212
iPSCORE_8_1	f0b9b314-5e83-4975-af42-54ee03bcc459	ATTATCCAGGTAGCTG-1	1	8.10562	-11.9165
iPSCORE_8_1	f0b9b314-5e83-4975-af42-54ee03bcc459	ATTATCCAGTACCGGA-1	1	-5.65399	-7.87462
iPSCORE_8_1	f0b9b314-5e83-4975-af42-54ee03bcc459	ATTATCCAGTGTTTGC-1	1	18.1254	-10.0677
iPSCORE_8_1	f0b9b314-5e83-4975-af42-54ee03bcc459	ATTATCCCAATGGACG-1	1	2.5745	-22.5662
iPSCORE_8_1	f0b9b314-5e83-4975-af42-54ee03bcc459	ATTATCCCAGGCGATA-1	1	26.1964	-19.1587
iPSCORE_8_1	f0b9b314-5e83-4975-af42-54ee03bcc459	ATTATCCGTAGCTAAA-1	1	24.2268	-20.2328
iPSCORE_8_1	f0b9b314-5e83-4975-af42-54ee03bcc459	ATTATCCTCACGGTTA-1	1	20.98	-19.2702
iPSCORE_8_1	f0b9b314-5e83-4975-af42-54ee03bcc459	ATTATCCTCGCCCTTA-1	1	17.4299	-8.76554
iPSCORE_8_1	f0b9b314-5e83-4975-af42-54ee03bcc459	ATTATCCTCTAGCACA-1	1	27.6583	-6.94153
iPSCORE_8_1	f0b9b314-5e83-4975-af42-54ee03bcc459	ATTATCCTCTGTACGA-1	1	29.2183	-18.9341
iPSCORE_8_1	f0b9b314-5e83-4975-af42-54ee03bcc459	ATTCTACAGCTATGCT-1	1	10.5648	-15.16
iPSCORE_8_1	f0b9b314-5e83-4975-af42-54ee03bcc459	ATTCTACCACTCGACG-1	1	19.2112	-13.2936
iPSCORE_8_1	f0b9b314-5e83-4975-af42-54ee03bcc459	ATTCTACGTAGAGTGC-1	1	23.8789	-12.3379
iPSCORE_8_1	f0b9b314-5e83-4975-af42-54ee03bcc459	ATTCTACGTATCTGCA-1	1	14.8599	-16.8093
iPSCORE_8_1	f0b9b314-5e83-4975-af42-54ee03bcc459	ATTCTACGTGGTCCGT-1	1	20.0051	-10.6139
iPSCORE_8_1	f0b9b314-5e83-4975-af42-54ee03bcc459	ATTCTACTCATCTGCC-1	1	15.3549	-16.3907
iPSCORE_8_1	f0b9b314-5e83-4975-af42-54ee03bcc459	ATTCTACTCTCGGACG-1	1	15.308	-16.1674
iPSCORE_8_1	f0b9b314-5e83-4975-af42-54ee03bcc459	ATTGGACAGTATCGAA-1	1	19.3073	-10.4828
iPSCORE_8_1	f0b9b314-5e83-4975-af42-54ee03bcc459	ATTGGACAGTCGATAA-1	1	-8.23179	21.2585
iPSCORE_8_1	f0b9b314-5e83-4975-af42-54ee03bcc459	ATTGGACAGTGGGATC-1	1	18.6223	-22.0013
iPSCORE_8_1	f0b9b314-5e83-4975-af42-54ee03bcc459	ATTGGACGTGACTACT-1	1	11.8649	-13.3511
iPSCORE_8_1	f0b9b314-5e83-4975-af42-54ee03bcc459	ATTGGACTCAGTGTTG-1	1	23.3263	-14.5038
iPSCORE_8_1	f0b9b314-5e83-4975-af42-54ee03bcc459	ATTGGACTCGCACTCT-1	1	-18.4163	16.7821
iPSCORE_8_1	f0b9b314-5e83-4975-af42-54ee03bcc459	ATTGGTGAGAAGGACA-1	1	-5.05646	22.3104
iPSCORE_8_1	f0b9b314-5e83-4975-af42-54ee03bcc459	ATTGGTGCACTAAGTC-1	1	17.1939	-11.3688
iPSCORE_8_1	f0b9b314-5e83-4975-af42-54ee03bcc459	ATTGGTGCACTGCCAG-1	1	12.112	-16.6928
iPSCORE_8_1	f0b9b314-5e83-4975-af42-54ee03bcc459	ATTGGTGCATGTCTCC-1	1	21.0837	-13.9943
iPSCORE_8_1	f0b9b314-5e83-4975-af42-54ee03bcc459	ATTGGTGGTTCAGGCC-1	1	10.406	-21.675
iPSCORE_8_1	f0b9b314-5e83-4975-af42-54ee03bcc459	ATTGGTGTCCCAACGG-1	1	-6.7276	7.86627
iPSCORE_8_1	f0b9b314-5e83-4975-af42-54ee03bcc459	ATTGGTGTCGTGGTCG-1	1	-12.3006	0.609982
iPSCORE_8_1	f0b9b314-5e83-4975-af42-54ee03bcc459	ATTTCTGAGACTGGGT-1	1	15.4397	-19.5762
iPSCORE_8_1	f0b9b314-5e83-4975-af42-54ee03bcc459	ATTTCTGAGAGTACCG-1	1	19.2887	-20.0153
iPSCORE_8_1	f0b9b314-5e83-4975-af42-54ee03bcc459	ATTTCTGAGTACTTGC-1	1	28.6642	-14.4372
iPSCORE_8_1	f0b9b314-5e83-4975-af42-54ee03bcc459	ATTTCTGCAAACGCGA-1	1	-15.9262	10.4749
iPSCORE_8_1	f0b9b314-5e83-4975-af42-54ee03bcc459	ATTTCTGGTTGACGTT-1	1	-15.7622	17.2599
iPSCORE_8_1	f0b9b314-5e83-4975-af42-54ee03bcc459	ATTTCTGGTTTAGCTG-1	1	-10.2357	-13.021
iPSCORE_8_1	f0b9b314-5e83-4975-af42-54ee03bcc459	ATTTCTGTCGAATGCT-1	1	-11.0983	7.3608
iPSCORE_8_1	f0b9b314-5e83-4975-af42-54ee03bcc459	ATTTCTGTCGGCGCAT-1	1	17.2625	-5.78746
iPSCORE_8_1	f0b9b314-5e83-4975-af42-54ee03bcc459	CAACCAACACGAGAGT-1	1	21.2159	-24.7012
iPSCORE_8_1	f0b9b314-5e83-4975-af42-54ee03bcc459	CAACCAACAGTCAGCC-1	1	-17.5417	17.0944
iPSCORE_8_1	f0b9b314-5e83-4975-af42-54ee03bcc459	CAACCAACATTAGGCT-1	1	22.5487	-8.50039
iPSCORE_8_1	f0b9b314-5e83-4975-af42-54ee03bcc459	CAACCAAGTCCGAGTC-1	1	12.0855	-23.359
iPSCORE_8_1	f0b9b314-5e83-4975-af42-54ee03bcc459	CAACCAATCACGCATA-1	1	22.5937	-4.69645
iPSCORE_8_1	f0b9b314-5e83-4975-af42-54ee03bcc459	CAACCTCGTAGGAGTC-1	1	-17.1108	10.5608
iPSCORE_8_1	f0b9b314-5e83-4975-af42-54ee03bcc459	CAACCTCGTATAATGG-1	1	-5.58608	2.11948
iPSCORE_8_1	f0b9b314-5e83-4975-af42-54ee03bcc459	CAACCTCTCGCTAGCG-1	1	11.8284	-11.9415
iPSCORE_8_1	f0b9b314-5e83-4975-af42-54ee03bcc459	CAACTAGAGCTTCGCG-1	1	-6.19193	10.6643
iPSCORE_8_1	f0b9b314-5e83-4975-af42-54ee03bcc459	CAACTAGCAGCTTCGG-1	1	12.8198	-23.1119
iPSCORE_8_1	f0b9b314-5e83-4975-af42-54ee03bcc459	CAACTAGCATGATCCA-1	1	21.4381	-14.9578
iPSCORE_8_1	f0b9b314-5e83-4975-af42-54ee03bcc459	CAACTAGGTACATCCA-1	1	20.8301	-22.3181
iPSCORE_8_1	f0b9b314-5e83-4975-af42-54ee03bcc459	CAACTAGGTGATGTGG-1	1	13.5676	-24.2562
iPSCORE_8_1	f0b9b314-5e83-4975-af42-54ee03bcc459	CAACTAGTCCGCTGTT-1	1	26.5388	-11.7252
iPSCORE_8_1	f0b9b314-5e83-4975-af42-54ee03bcc459	CAAGAAAAGCCAGTTT-1	1	7.89868	-13.2061
iPSCORE_8_1	f0b9b314-5e83-4975-af42-54ee03bcc459	CAAGAAACACATCCGG-1	1	-14.3767	10.8757
iPSCORE_8_1	f0b9b314-5e83-4975-af42-54ee03bcc459	CAAGAAACATATGCTG-1	1	16.6854	-4.44413
iPSCORE_8_1	f0b9b314-5e83-4975-af42-54ee03bcc459	CAAGATCAGGCAGTCA-1	1	8.08262	-14.936
iPSCORE_8_1	f0b9b314-5e83-4975-af42-54ee03bcc459	CAAGATCAGGGAAACA-1	1	24.6933	-14.2047
iPSCORE_8_1	f0b9b314-5e83-4975-af42-54ee03bcc459	CAAGATCAGGGAGTAA-1	1	29.8047	-19.8867
iPSCORE_8_1	f0b9b314-5e83-4975-af42-54ee03bcc459	CAAGATCAGTACACCT-1	1	19.9581	-9.88447
iPSCORE_8_1	f0b9b314-5e83-4975-af42-54ee03bcc459	CAAGATCCAATTGCTG-1	1	20.6698	-6.69295
iPSCORE_8_1	f0b9b314-5e83-4975-af42-54ee03bcc459	CAAGATCCATCCAACA-1	1	20.3514	-14.5936
iPSCORE_8_1	f0b9b314-5e83-4975-af42-54ee03bcc459	CAAGATCTCGCGTTTC-1	1	19.849	-9.49111
iPSCORE_8_1	f0b9b314-5e83-4975-af42-54ee03bcc459	CAAGATCTCTTGTATC-1	1	-14.3083	17.4844
iPSCORE_8_1	f0b9b314-5e83-4975-af42-54ee03bcc459	CAAGGCCAGGCTAGCA-1	1	22.3146	-14.0411
iPSCORE_8_1	f0b9b314-5e83-4975-af42-54ee03bcc459	CAAGGCCAGGGTTTCT-1	1	2.4461	-20.2156
iPSCORE_8_1	f0b9b314-5e83-4975-af42-54ee03bcc459	CAAGGCCCAATAACGA-1	1	32.0278	-10.7875
iPSCORE_8_1	f0b9b314-5e83-4975-af42-54ee03bcc459	CAAGGCCTCAGCTTAG-1	1	7.85243	-23.5427
iPSCORE_8_1	f0b9b314-5e83-4975-af42-54ee03bcc459	CAAGGCCTCATCTGTT-1	1	22.7929	-20.2668
iPSCORE_8_1	f0b9b314-5e83-4975-af42-54ee03bcc459	CAAGGCCTCATGCAAC-1	1	21.6708	-22.8416
iPSCORE_8_1	f0b9b314-5e83-4975-af42-54ee03bcc459	CAAGGCCTCTACTCAT-1	1	22.61	-22.4107
iPSCORE_8_1	f0b9b314-5e83-4975-af42-54ee03bcc459	CAAGTTGAGTCTTGCA-1	1	-18.4488	16.0853
iPSCORE_8_1	f0b9b314-5e83-4975-af42-54ee03bcc459	CAAGTTGCAGCTTAAC-1	1	6.51515	-21.426
iPSCORE_8_1	f0b9b314-5e83-4975-af42-54ee03bcc459	CAAGTTGCATTCCTCG-1	1	9.97775	-19.4514
iPSCORE_8_1	f0b9b314-5e83-4975-af42-54ee03bcc459	CAAGTTGGTAGCACGA-1	1	13.2306	-8.8669
iPSCORE_8_1	f0b9b314-5e83-4975-af42-54ee03bcc459	CAAGTTGTCACCTCGT-1	1	24.1895	-15.6022
iPSCORE_8_1	f0b9b314-5e83-4975-af42-54ee03bcc459	CAAGTTGTCATGCATG-1	1	-15.9252	10.3367
iPSCORE_8_1	f0b9b314-5e83-4975-af42-54ee03bcc459	CAAGTTGTCCGTAGGC-1	1	7.60697	-13.2308
iPSCORE_8_1	f0b9b314-5e83-4975-af42-54ee03bcc459	CAAGTTGTCGTTGACA-1	1	-15.5376	10.0071
iPSCORE_8_1	f0b9b314-5e83-4975-af42-54ee03bcc459	CAAGTTGTCTTGAGGT-1	1	9.26457	-14.2099
iPSCORE_8_1	f0b9b314-5e83-4975-af42-54ee03bcc459	CACAAACAGACAGACC-1	1	17.0625	-16.0095
iPSCORE_8_1	f0b9b314-5e83-4975-af42-54ee03bcc459	CACAAACAGTACGCCC-1	1	7.92658	-20.3097
iPSCORE_8_1	f0b9b314-5e83-4975-af42-54ee03bcc459	CACAAACAGTATCTCG-1	1	23.1589	-12.5966
iPSCORE_8_1	f0b9b314-5e83-4975-af42-54ee03bcc459	CACAAACCAGTCTTCC-1	1	27.3943	-6.82182
iPSCORE_8_1	f0b9b314-5e83-4975-af42-54ee03bcc459	CACAAACCATTAGGCT-1	1	19.7141	-18.4308
iPSCORE_8_1	f0b9b314-5e83-4975-af42-54ee03bcc459	CACAAACGTGAGTATA-1	1	25.1053	-5.26586
iPSCORE_8_1	f0b9b314-5e83-4975-af42-54ee03bcc459	CACAAACTCAAAGTAG-1	1	-5.32146	6.76316
iPSCORE_8_1	f0b9b314-5e83-4975-af42-54ee03bcc459	CACAAACTCGATAGAA-1	1	12.033	3.66192
iPSCORE_8_1	f0b9b314-5e83-4975-af42-54ee03bcc459	CACACAAAGACAATAC-1	1	-0.472884	-13.0012
iPSCORE_8_1	f0b9b314-5e83-4975-af42-54ee03bcc459	CACACAAAGCTACCGC-1	1	26.1218	-0.725214
iPSCORE_8_1	f0b9b314-5e83-4975-af42-54ee03bcc459	CACACAACACCGTTGG-1	1	24.4674	-13.6765
iPSCORE_8_1	f0b9b314-5e83-4975-af42-54ee03bcc459	CACACAACACGAGGTA-1	1	17.5271	-12.1932
iPSCORE_8_1	f0b9b314-5e83-4975-af42-54ee03bcc459	CACACAAGTAGCTCCG-1	1	28.667	-5.62904
iPSCORE_8_1	f0b9b314-5e83-4975-af42-54ee03bcc459	CACACAATCACTTCAT-1	1	23.4289	-9.35118
iPSCORE_8_1	f0b9b314-5e83-4975-af42-54ee03bcc459	CACACCTCAATGGAGC-1	1	13.7857	-15.7638
iPSCORE_8_1	f0b9b314-5e83-4975-af42-54ee03bcc459	CACACCTCAGATTGCT-1	1	-18.4106	10.8208
iPSCORE_8_1	f0b9b314-5e83-4975-af42-54ee03bcc459	CACACTCAGAAGGTTT-1	1	18.2388	-13.0508
iPSCORE_8_1	f0b9b314-5e83-4975-af42-54ee03bcc459	CACACTCCAAGTCTGT-1	1	11.1942	4.34446
iPSCORE_8_1	f0b9b314-5e83-4975-af42-54ee03bcc459	CACACTCGTGACCAAG-1	1	-10.495	7.67441
iPSCORE_8_1	f0b9b314-5e83-4975-af42-54ee03bcc459	CACACTCGTGCAGTAG-1	1	21.2087	-18.498
iPSCORE_8_1	f0b9b314-5e83-4975-af42-54ee03bcc459	CACACTCGTGCCTGGT-1	1	-17.0671	-11.8774
iPSCORE_8_1	f0b9b314-5e83-4975-af42-54ee03bcc459	CACACTCGTTCTGGTA-1	1	7.49497	-21.837
iPSCORE_8_1	f0b9b314-5e83-4975-af42-54ee03bcc459	CACACTCTCATCTGCC-1	1	-0.84539	-13.9407
iPSCORE_8_1	f0b9b314-5e83-4975-af42-54ee03bcc459	CACACTCTCATCTGTT-1	1	22.6056	-21.2312
iPSCORE_8_1	f0b9b314-5e83-4975-af42-54ee03bcc459	CACACTCTCCTTAATC-1	1	12.439	-23.5571
iPSCORE_8_1	f0b9b314-5e83-4975-af42-54ee03bcc459	CACACTCTCGCCTGTT-1	1	-15.6261	11.0217
iPSCORE_8_1	f0b9b314-5e83-4975-af42-54ee03bcc459	CACAGGCAGCCATCGC-1	1	11.3286	22.5565
iPSCORE_8_1	f0b9b314-5e83-4975-af42-54ee03bcc459	CACAGGCAGTGATCGG-1	1	21.729	-15.9161
iPSCORE_8_1	f0b9b314-5e83-4975-af42-54ee03bcc459	CACAGGCCAGTATAAG-1	1	20.3556	-19.0575
iPSCORE_8_1	f0b9b314-5e83-4975-af42-54ee03bcc459	CACAGGCGTCCGTGAC-1	1	12.8225	-6.67838
iPSCORE_8_1	f0b9b314-5e83-4975-af42-54ee03bcc459	CACAGGCTCATCGATG-1	1	-10.5602	-13.263
iPSCORE_8_1	f0b9b314-5e83-4975-af42-54ee03bcc459	CACAGTAAGATCTGCT-1	1	-13.8624	17.6176
iPSCORE_8_1	f0b9b314-5e83-4975-af42-54ee03bcc459	CACAGTAGTCCTAGCG-1	1	8.76592	-12.7451
iPSCORE_8_1	f0b9b314-5e83-4975-af42-54ee03bcc459	CACAGTAGTCTCCATC-1	1	-1.98888	-9.78659
iPSCORE_8_1	f0b9b314-5e83-4975-af42-54ee03bcc459	CACAGTATCGTTGCCT-1	1	-17.9049	12.4702
iPSCORE_8_1	f0b9b314-5e83-4975-af42-54ee03bcc459	CACATAGAGTACGTAA-1	1	26.7665	-20.2608
[truncated: 32,906 more rows]

## Sheet: Table S1H
UDID	Beat Score	Structure Score
UDID001	1.5	1.5
UDID002	2.5	2.5
UDID003	3	3
UDID004	2.5	2.5
UDID005	2.5	2.5
UDID006	2.5	2.5
UDID007	0	1.5
UDID008	2.5	2.5
UDID009	3	3
UDID010	3	2.5
UDID011	3	3
UDID013	3	3
UDID014	0	2.5
UDID015	2	3
UDID016	3	3
UDID017	0	1
UDID018	0	1
UDID019	0	0
UDID020	0	0
UDID021	3	3
UDID022	1	1.5
UDID024	0.5	0.5
UDID026	2.5	2.5
UDID027	0	1.5
UDID028	0	2.5
UDID029	2	2
UDID030	2.5	2.5
UDID031	3	3
UDID032	0	0
UDID033	3	3
UDID034	2	NA
UDID036	0	0.5
UDID37	2.5	2.5
UDID38	3	3
UDID40	1.5	2
UDID41	2.5	2.5
UDID43	3	3
UDID44	2.5	2.5
UDID45	2.5	2.5
UDID46	0	0.5
UDID47	3	2.5
UDID48	3	3
UDID49	2	2.5
UDID50	0	1
UDID51	0.5	1
UDID52	0	0.5
UDID53	0	2
UDID54	0	0.5
UDID55	2.5	2.5
UDID56	0	0.5
UDID57	0	0
UDID58	2	2.5
UDID59	0	0.5
UDID60	0	0
UDID61	1	1
UDID62	0	0
UDID63	3	3
UDID64	0.5	0.5
UDID65	0.5	0.5
UDID66	0	0
UDID67	1.5	1.5
UDID68	3	3
UDID69	0	0
UDID70	0	0
UDID71	0	2
UDID72	0	0
UDID73	0	0
UDID75	0	0.5
UDID76	3	3
UDID77	0	1
UDID78	0	1
UDID79	0	0.5
UDID80	1	1
UDID81	0	0
UDID86	0.5	0.5
UDID88	0.5	0.5
UDID89	0	0.5
UDID90	0	0
UDID91	1	0.5
UDID92	2	2
UDID93	0	1
UDID94	0	1
UDID95	0	0
UDID96	2	2
UDID97	3	3
UDID98	2.5	2.5
UDID99	0	0.5
UDID100	0	0
UDID101	2	2
UDID103	2.5	1.5
UDID104	3	3
UDID105	3	3
UDID106	2.5	2
UDID107	2	2
UDID108	0	0.5
UDID109	0	2
UDID110	1	2
UDID111	2	2
UDID112	0	1
UDID113	2	2
UDID114	0	0
UDID115	0.5	0.5
UDID116	3	3
UDID117	0.5	0.5
UDID118	0	1
UDID119	0.5	0.5
UDID120	2	2
UDID122	2	2
UDID123	0	0.5
UDID124	1	1
UDID125	1	1
UDID126	3	3
UDID127	0	0
UDID129	0	0
UDID130	0	2
UDID131	0.5	1
UDID132	0	1
UDID134	2	2
UDID135	3	3
UDID136	3	3
UDID138	0	1
UDID139	0	2
UDID140	2	2
UDID141	1	1
UDID142	0	2
UDID143	0	0
UDID144	2	2
UDID145	0	1
UDID146	3	3
UDID148	3	3
UDID149	0	1
UDID150	2	2
UDID151	0	0.5
UDID152	2.5	2.5
UDID153	1	1
UDID154	3	3
UDID155	0	0.5
UDID156	0	0.5
UDID157	3	2.5
UDID158	0	1
UDID159	0	1
UDID160	0	0.5
UDID161	0	0.5
UDID162	2	2
UDID163	0	1
UDID164	0.5	1
UDID165	2	2
UDID167	0	0.5
UDID169	0	0.5
UDID170	2	2
UDID171	3	3
UDID175	3	3
UDID176	0	0.5
UDID178	3	3
UDID184	3	3
UDID185	3	3
UDID186	3	3
UDID188	2.5	2.5
UDID190	0	0.5
UDID191	0	1
UDID192	1	1
UDID199	0	2
UDID201	2.5	2.5
UDID238	3	3
UDID239	3	3
UDID240	3	3
UDID256	3	3
UDID257	3	3
