# Supplementary material for: Association of Human iPSC Gene Signatures and X Chromosome Dosage with Two Distinct Cardiac Differentiation Trajectories
Source: Stem Cell Reports. 2019 Oct 24;13(5):924–38. doi: 10.1016/j.stemcr.2019.09.011 (PMC6895695; doi:10.1016/j.stemcr.2019.09.011)
Supplement: Table S2. Overexpressed Genes in Each scRNA-Seq Population, Related to Figure 2 [file mmc3.xlsx]

## Sheet: Table S2
Gene ID	Gene Name	Cluster 1 Mean UMI Counts	Cluster 1 Log2 fold change	Cluster 1 Adjusted p value	Cluster 2 Mean UMI Counts	Cluster 2 Log2 fold change	Cluster 2 Adjusted p value	Cluster 3 Mean UMI Counts	Cluster 3 Log2 fold change	Cluster 3 Adjusted p value	Cibersort
ENSG00000227232.4	WASH7P	0.0398252	0.133506	0.735674	0.0399622	0.110779	0.807988	0.0164751	-1.24658	0.0935795	FALSE
ENSG00000243485.2	MIR1302-11	4.77521e-05	0.802913	1	0	-0.373713	1	0	2.67129	1	FALSE
ENSG00000238009.2	RP11-34P13.7	0.00267412	0.313875	0.62135	0.00201108	-0.39608	0.53761	0.00280428	0.381782	0.911084	FALSE
ENSG00000239945.1	RP11-34P13.8	0.000191008	1.12484	0.581276	6.48737e-05	-0.695641	0.834667	0	1.08633	1	FALSE
ENSG00000233750.3	CICP27	0.000191008	-1.04508	0.443147	0.00051899	1.47428	0.203202	0	-0.0291513	1	FALSE
ENSG00000237683.5	AL627309.1	0.0598811	1.1835	6.22429e-06	0.0195919	-1.61637	4.70008e-09	0.0627457	0.558588	0.273365	FALSE
ENSG00000241860.2	RP11-34P13.13	0.00296063	0.0253053	1	0.00259495	-0.264088	0.724659	0.00455695	0.792143	0.333249	FALSE
ENSG00000241599.1	RP11-34P13.9	4.77521e-05	0.802913	1	0	-0.373713	1	0	2.67129	1	FALSE
ENSG00000228463.4	AP006222.2	0.00998018	0.472764	0.189511	0.00810921	-0.15132	0.793378	0.00210321	-1.90937	0.029417	FALSE
ENSG00000237094.7	RP4-669L17.10	0.00372466	0.199803	0.728288	0.00265982	-0.581308	0.237408	0.00630963	1.01233	0.160454	FALSE
ENSG00000250575.1	RP4-669L17.8	0	-1.78205	0.372623	0.000129747	2.21125	0.310887	0	2.08633	1	FALSE
ENSG00000239664.2	RP5-857K21.3	4.77521e-05	-0.197087	1	6.48737e-05	0.626287	1	0	2.08633	1	FALSE
ENSG00000230021.3	RP5-857K21.4	9.55041e-05	-0.612125	0.810155	0.000194621	1.04132	0.588947	0	1.08633	1	FALSE
ENSG00000225972.1	MTND1P23	65.3843	1.30446	1.08486e-07	24.4729	-1.34145	2.05143e-07	37.2769	-0.366356	0.724998	FALSE
ENSG00000225630.1	MTND2P28	91.4566	1.32894	6.1947e-08	34.0728	-1.3419	2.05051e-07	49.009	-0.454293	0.599589	FALSE
ENSG00000237973.1	hsa-mir-6723	171.006	0.951801	0.000142101	78.6507	-1.09001	2.91365e-05	141.133	0.0977125	1	FALSE
ENSG00000229344.1	RP5-857K21.7	124.939	1.06305	1.83659e-05	46.7736	-1.42472	3.3013e-08	130.177	0.503478	0.371219	FALSE
ENSG00000240409.1	MTATP8P1	0.187475	1.74495	2.39624e-12	0.0463198	-1.93972	3.46034e-13	0.107614	-0.242145	1	FALSE
ENSG00000248527.1	MTATP6P1	142.085	1.53877	3.15011e-10	38.0482	-1.85823	6.67442e-13	107.556	0.134148	0.962688	FALSE
ENSG00000198744.5	RP5-857K21.11	12.3933	0.263811	0.403456	4.89874	-1.67648	8.50598e-11	39.6273	2.10387	1.56534e-08	FALSE
ENSG00000235373.1	RP11-206L10.3	0.0158059	0.920564	0.00229352	0.00875795	-0.733333	0.028156	0.00595909	-1.02607	0.249838	FALSE
ENSG00000240618.1	RP11-206L10.5	0.000143256	-0.197087	1	0.000194621	0.626287	0.859504	0	0.863933	1	FALSE
ENSG00000228327.2	RP11-206L10.2	0.00243536	-0.496647	0.317106	0.0039573	0.825596	0.0636718	0.00070107	-1.56393	0.203688	FALSE
ENSG00000237491.4	RP11-206L10.9	0.00749708	-0.416868	0.243188	0.0105095	0.4912	0.171923	0.00736123	-0.191208	1	FALSE
ENSG00000230092.3	RP11-206L10.8	0.00358141	0.0508404	1	0.00376267	0.16908	0.789065	0.00175267	-0.809838	0.547766	FALSE
ENSG00000240453.1	RP11-206L10.10	0.00100279	-0.438095	0.565702	0.00162184	0.867296	0.198034	0	-1.8833	0.268114	FALSE
ENSG00000177757.1	FAM87B	0.000191008	-0.460122	0.884715	0.000324368	0.889322	0.57827	0	0.34936	1	FALSE
ENSG00000225880.4	LINC00115	0.01041	-0.20366	0.624819	0.0106393	-0.105422	0.885349	0.0192794	0.897443	0.0940709	FALSE
ENSG00000228794.4	RP11-206L10.11	0.188859	1.20778	1.41494e-06	0.0803785	-1.13719	1.71083e-05	0.0890359	-0.677266	0.449008	FALSE
ENSG00000230368.2	FAM41C	0.00214884	0.571587	0.321768	0.00116773	-0.880673	0.143988	0.00280428	0.841213	0.451741	FALSE
ENSG00000272438.1	RP11-54O7.16	4.77521e-05	-1.51902	0.412327	0.000194621	1.04132	0.641576	0.000350535	2.34936	0.505578	FALSE
ENSG00000230699.2	RP11-54O7.1	0.00272187	-2.36701	2.70944e-14	0.0167374	2.73621	4.86597e-19	0.00070107	-3.04753	0.00147218	FALSE
ENSG00000241180.1	RP11-54O7.2	0.000859537	-2.19709	3.02671e-07	0.00480065	2.53318	1.70205e-09	0.000350535	-1.86787	0.12923	FALSE
ENSG00000223764.2	RP11-54O7.3	0.0126065	-0.713293	0.0152431	0.0245223	1.14249	4.17954e-05	0	-5.65739	2.56996e-07	FALSE
ENSG00000187634.6	SAMD11	0.0207244	-2.3835	2.66193e-21	0.12832	2.80866	1.26041e-29	0.000350535	-6.56532	1.09144e-11	FALSE
ENSG00000188976.6	NOC2L	0.673209	0.0549585	0.9301	0.624215	-0.135353	0.757034	0.776785	0.251804	0.761609	FALSE
ENSG00000187961.9	KLHL17	0.0227777	-0.433211	0.153338	0.0304258	0.345457	0.308825	0.0325997	0.338657	0.574145	FALSE
ENSG00000187583.6	PLEKHN1	0.00224435	-1.22683	0.000921206	0.00557914	1.18659	0.00157073	0.00385588	0.190162	0.992528	FALSE
ENSG00000187642.5	C1orf170	0.000143256	-1.36701	0.306306	0.00051899	1.79621	0.118147	0	0.0863259	1	FALSE
ENSG00000272512.1	RP11-54O7.17	0.00549149	-2.20638	2.41099e-15	0.0302311	2.63559	1.10196e-21	0	-5.51359	4.50435e-07	FALSE
ENSG00000188290.6	HES4	1.89934	0.115117	0.758047	2.06701	0.30001	0.350971	0.0606425	-5.01421	9.04781e-12	FALSE
ENSG00000231702.2	RP11-54O7.10	4.77521e-05	-0.197087	1	0	-0.958675	0.724659	0.000350535	3.67129	0.289843	FALSE
ENSG00000187608.5	ISG15	1.48404	-0.152396	0.655635	1.79888	0.354436	0.250989	0.841634	-0.942416	0.148309	FALSE
ENSG00000188157.9	AGRN	0.421221	0.862679	0.000691639	0.250996	-0.620502	0.0276705	0.126894	-1.4564	0.0313332	FALSE
ENSG00000217801.5	RP11-465B22.3	0.00878638	-1.20098	2.34323e-05	0.0130396	-0.183107	0.716547	0.0592404	2.48822	3.40998e-10	FALSE
ENSG00000273443.1	RP11-54O7.18	0	-1.78205	0.374307	0.000129747	2.21125	0.312825	0	2.08633	1	FALSE
ENSG00000237330.2	RNF223	0.000286512	1.02531	0.487546	0.000129747	-0.596105	0.711122	0	0.501363	1	FALSE
ENSG00000131591.13	C1orf159	0.0499487	-0.403446	0.172698	0.0724639	0.601975	0.0322835	0.0315481	-0.900402	0.257348	FALSE
ENSG00000272141.1	RP11-465B22.8	0	-3.00444	0.0397832	6.48737e-05	-0.958675	0.649717	0.00175267	5.25625	0.000521915	FALSE
ENSG00000205231.1	TTLL10-AS1	4.77521e-05	0.802913	1	0	-0.373713	1	0	2.67129	1	FALSE
ENSG00000162571.9	TTLL10	4.77521e-05	-2.19709	0.108111	0	-2.54364	0.10982	0.00245374	5.67129	4.26653e-05	FALSE
ENSG00000186891.9	TNFRSF18	0.000477521	-1.05958	0.219028	0.00110285	1.09577	0.173981	0.00070107	0.448896	1	FALSE
ENSG00000186827.6	TNFRSF4	0.000143256	-2.36701	0.00350219	0.00103798	2.39182	0.00253043	0.000350535	0.34936	1	FALSE
ENSG00000078808.12	SDF4	1.18153	-0.641258	0.0130824	2.06104	0.880512	0.00047014	0.663913	-1.22705	0.0469448	FALSE
ENSG00000176022.3	B3GALT6	0.452212	-0.149548	0.661412	0.537738	0.306798	0.338516	0.306368	-0.671916	0.445588	FALSE
ENSG00000184163.3	FAM132A	0.00945491	-1.16038	3.50295e-05	0.0199811	0.778809	0.00843161	0.0276923	1.00737	0.0422909	FALSE
ENSG00000260179.1	RP5-902P8.12	0.000955041	-0.662751	0.302397	0.00142722	0.394962	0.641299	0.00210321	1.05238	0.387958	FALSE
ENSG00000160087.16	UBE2J2	0.587112	-0.570825	0.0305013	0.886499	0.53467	0.0525802	0.794312	0.153799	0.930406	FALSE
ENSG00000230415.1	RP5-902P8.10	0.000955041	-0.328332	0.742619	0.00142722	0.757532	0.27239	0	-1.75498	0.343156	FALSE
ENSG00000162572.15	SCNN1D	0.0148509	1.1935	8.54035e-05	0.00746047	-0.81494	0.0152218	0.0010516	-3.0668	0.000738836	FALSE
ENSG00000131584.14	ACAP3	0.291049	0.208828	0.547348	0.289272	0.142479	0.727953	0.0494254	-2.5446	0.000129327	FALSE
ENSG00000169972.7	PUSL1	0.231072	-0.599476	0.0226712	0.342338	0.451209	0.118974	0.392249	0.496077	0.386583	FALSE
ENSG00000127054.14	CPSF3L	0.401165	-0.407756	0.148653	0.54189	0.400248	0.178981	0.479882	0.0589445	1	FALSE
ENSG00000224051.2	GLTPD1	0.212019	0.1203	0.751024	0.219143	0.173119	0.649247	0.064849	-1.72232	0.00989078	FALSE
ENSG00000169962.4	TAS1R3	0.00176683	1.3504	0.0244854	0.000778484	-0.9212	0.177991	0	-1.97257	0.202555	FALSE
ENSG00000107404.13	DVL1	0.193778	1.22663	9.34994e-07	0.0824545	-1.13095	1.89294e-05	0.0844789	-0.789768	0.333509	FALSE
ENSG00000162576.12	MXRA8	0.0327102	-4.16506	3.46129e-58	0.691554	4.43649	3.24416e-69	0.0259396	-3.56979	3.20745e-07	FALSE
ENSG00000175756.9	AURKAIP1	4.76843	0.137542	0.697131	3.89638	-0.359956	0.259584	6.70398	0.607545	0.249692	FALSE
ENSG00000223663.2	RP5-890O3.3	0	-2.78205	0.0930009	0.000194621	1.04132	0.643317	0.00070107	3.25625	0.167268	FALSE
ENSG00000221978.7	CCNL2	0.425519	-0.262287	0.402628	0.516914	0.260743	0.445867	0.474975	0.0334026	1	FALSE
ENSG00000224870.3	RP4-758J18.2	0.167896	-0.200774	0.566054	0.191896	0.161414	0.684334	0.198753	0.160371	0.806639	FALSE
ENSG00000242485.1	MRPL20	3.30153	-0.200068	0.560686	3.31693	-0.145409	0.73288	6.36326	0.943383	0.0419987	FALSE
ENSG00000272455.1	RP4-758J18.13	0.00367691	-0.71904	0.0535541	0.0051899	0.197953	0.738365	0.0108666	1.36751	0.0159975	FALSE
ENSG00000235098.4	ANKRD65	0.000668529	-1.99064	7.52453e-05	0.00129747	-0.504957	0.500939	0.0108666	3.54201	5.34568e-10	FALSE
ENSG00000225285.1	RP4-758J18.10	4.77521e-05	-0.78205	0.751024	6.48737e-05	0.0413249	1	0.000350535	3.08633	0.386616	FALSE
ENSG00000179403.10	VWA1	0.035432	-1.60092	8.59125e-11	0.0998406	1.02394	6.13505e-05	0.149328	1.2533	0.00311518	FALSE
ENSG00000215915.5	ATAD3C	0.00544374	0.51912	0.210166	0.00389242	-0.397172	0.425733	0.00315481	-0.457995	0.825572	FALSE
ENSG00000160072.15	ATAD3B	0.197121	-0.00449198	1	0.181971	-0.18854	0.624722	0.282882	0.570028	0.234112	FALSE
ENSG00000197785.9	ATAD3A	0.454027	0.25644	0.421714	0.408575	-0.062566	0.950064	0.226095	-0.941597	0.206782	FALSE
ENSG00000205090.4	TMEM240	0.000143256	-0.78205	0.655501	0.000324368	1.21125	0.496094	0	0.501363	1	FALSE
ENSG00000160075.10	SSU72	2.34821	-0.421691	0.130771	3.05263	0.285838	0.381763	3.64697	0.462064	0.425269	FALSE
ENSG00000215014.3	AL645728.1	0.0151374	-1.50075	6.50683e-09	0.0478768	1.64792	1.15333e-10	0.0161246	-0.818517	0.34577	FALSE
ENSG00000228594.1	C1orf233	0.242676	1.05977	2.50091e-05	0.124428	-0.836898	0.00200612	0.0729113	-1.3947	0.0422178	FALSE
ENSG00000272106.1	RP11-345P4.9	0.123582	0.256922	0.429569	0.10808	-0.128055	0.776481	0.0781693	-0.5763	0.567874	FALSE
ENSG00000197530.8	MIB2	0.50727	0.299901	0.334791	0.370364	-0.497368	0.0904771	0.637272	0.504716	0.37333	FALSE
ENSG00000189409.8	MMP23B	0.107729	-0.884239	0.000450256	0.234454	1.29378	1.27369e-07	0.00666016	-4.52617	1.75378e-09	FALSE
ENSG00000248333.3	CDK11B	0.25958	0.208693	0.548121	0.237697	-0.0547338	0.97362	0.153885	-0.699161	0.417514	FALSE
ENSG00000272004.1	RP11-345P4.10	0.00525273	0.275401	0.595973	0.00480065	-0.00287488	1	0.00175267	-1.27513	0.218088	FALSE
ENSG00000189339.7	SLC35E2B	0.384547	0.479767	0.083546	0.284082	-0.365786	0.25337	0.230652	-0.566464	0.575131	FALSE
ENSG00000269737.1	RP11-345P4.7	0.000859537	0.728912	0.387292	0.000583863	-0.299712	0.889878	0	-1.13607	0.537602	FALSE
ENSG00000269227.1	RP11-345P4.6	4.77521e-05	-1.19709	0.576724	0.000194621	1.62629	0.361985	0	1.34936	1	FALSE
ENSG00000215914.3	MMP23A	0.00114605	-2.01266	5.3527e-07	0.00564401	2.44186	6.31291e-10	0	-3.13607	0.019486	FALSE
ENSG00000008128.18	CDK11A	0.15529	-0.324354	0.282448	0.218754	0.60085	0.027625	0.0630963	-1.52257	0.0246124	FALSE
ENSG00000268575.1	RP1-283E3.8	0.0132273	0.166966	0.685175	0.0121314	-0.0765116	0.954726	0.00981498	-0.331818	0.963857	FALSE
ENSG00000227775.3	RP1-283E3.4	0.0160447	-0.0858846	0.863694	0.0188134	0.327347	0.35722	0.00736123	-1.1616	0.159356	FALSE
ENSG00000215790.2	SLC35E2	0.0190053	-0.790462	0.0039871	0.0340587	0.773423	0.00564165	0.0266407	0.0863259	0.962386	FALSE
ENSG00000008130.11	NADK	0.217129	-0.807622	0.00135576	0.402541	0.857775	0.000745976	0.258695	-0.191733	1	FALSE
ENSG00000078369.13	GNB1	1.72017	-0.16702	0.624819	1.94576	0.164435	0.668261	1.85328	0.0292449	1	FALSE
ENSG00000231050.1	RP1-140A9.1	0.0122245	0.731722	0.0233417	0.00830383	-0.401404	0.313715	0.00210321	-2.11007	0.0153826	FALSE
ENSG00000169885.5	CALML6	0.000573025	-1.02021	0.133655	0.00116773	0.786752	0.310559	0.00140214	1.03902	0.580055	FALSE
ENSG00000178821.8	TMEM52	0.0179548	-1.61738	2.35686e-10	0.0357454	0.0309083	1	0.160194	2.65251	2.21649e-13	FALSE
ENSG00000142609.13	C1orf222	0.00157582	0.366814	0.637327	0.00051899	-1.78875	0.00949192	0.00490749	2.18586	0.00921469	FALSE
ENSG00000233542.1	RP11-547D24.1	0	-1.78205	0.381874	0	-0.958675	0.736492	0.00070107	5.25625	0.0267545	FALSE
ENSG00000187730.6	GABRD	4.77521e-05	-3.78205	1.92403e-05	0.000259495	-1.4441	0.093996	0.00666016	5.40825	4.93975e-12	FALSE
ENSG00000226969.1	RP11-547D24.3	0.00152807	1.52538	0.014424	0.000583863	-1.09618	0.116647	0	-1.72103	0.329623	FALSE
ENSG00000067606.11	PRKCZ	0.249409	1.40482	1.4971e-08	0.0887472	-1.39982	8.45582e-08	0.123388	-0.551688	0.598505	FALSE
ENSG00000271806.1	RP5-892K4.1	0.00267412	0.935363	0.0544439	0.00142722	-0.757041	0.173649	0.0010516	-0.632492	0.732829	FALSE
ENSG00000182873.4	RP11-181G12.2	0.0129886	0.0130269	1	0.0145966	0.301808	0.430168	0.00350535	-1.82928	0.0246785	FALSE
ENSG00000162585.12	C1orf86	2.48105	-0.108631	0.771191	2.80293	0.211008	0.567906	1.98438	-0.399744	0.679124	FALSE
ENSG00000269554.1	AL590822.2	0.00558699	-0.464191	0.21374	0.00908232	0.871021	0.0089343	0.000350535	-3.33994	0.00150912	FALSE
ENSG00000203301.2	AL590822.1	0.0081656	-1.18021	2.92921e-05	0.0213434	1.48481	9.2871e-08	0.00350535	-1.83795	0.0229309	FALSE
ENSG00000243558.1	RP11-181G12.5	9.55041e-05	1.38788	0.661412	0	-0.958675	0.724659	0	2.08633	1	FALSE
ENSG00000234396.3	RP11-181G12.4	0.000143256	-0.78205	0.65926	0.000324368	1.21125	0.500999	0	0.501363	1	FALSE
ENSG00000157933.9	SKI	0.184036	-0.296498	0.340095	0.216938	0.154169	0.705842	0.27517	0.476093	0.334585	FALSE
ENSG00000116151.9	MORN1	0.0302748	-0.157937	0.661412	0.03594	0.295548	0.389043	0.0220837	-0.544245	0.638563	FALSE
ENSG00000272161.1	RP4-713A8.1	0.000382017	0.972838	0.419385	0.000194621	-0.543638	0.754754	0	0.0863259	1	FALSE
ENSG00000269753.1	AL589739.1	0	-1.19709	0.624819	6.48737e-05	1.62629	0.588947	0	2.67129	1	FALSE
ENSG00000269896.1	RP4-740C4.6	0.00296063	0.0253053	1	0.00298419	0.0515933	1	0.00245374	-0.0968959	1	FALSE
ENSG00000272420.1	RP4-740C4.7	0.0169997	1.66798	2.48506e-08	0.00577376	-1.39361	1.14048e-05	0.00280428	-1.95969	0.0188387	FALSE
ENSG00000271921.1	RP4-740C4.9	0.00319939	0.642448	0.1954	0.00220571	-0.394177	0.528521	0.0010516	-1.00114	0.434982	FALSE
ENSG00000271847.1	RP4-740C4.8	0.000811785	0.165483	0.985627	0.000778484	0.0787996	1	0.000350535	-0.235602	1	FALSE
ENSG00000178642.5	AL513477.1	9.55041e-05	-0.197087	1	0	-1.69564	0.578201	0.00070107	3.67129	0.11525	FALSE
ENSG00000157916.14	RER1	1.26815	-0.918377	0.000197748	2.49044	0.891067	0.000391108	1.89114	0.0819877	1	FALSE
ENSG00000157911.5	PEX10	0.258052	-0.42864	0.126285	0.365109	0.505163	0.0721847	0.251334	-0.270409	1	FALSE
ENSG00000149527.13	PLCH2	0.000286512	-1.09017	0.230566	0.000648737	0.915794	0.446534	0.00070107	1.16879	0.623028	FALSE
ENSG00000224387.1	RP3-395M20.2	0.000477521	0.45499	0.777121	0.000389242	-0.0257893	1	0	-0.416174	0.916773	FALSE
ENSG00000157881.9	PANK4	0.10367	1.13283	9.51164e-06	0.0520287	-0.849224	0.00226536	0.0213826	-1.9127	0.00511248	FALSE
ENSG00000197921.5	HES5	0.0010983	-2.8118	3.49486e-08	0.00940669	3.17226	2.01147e-10	0.000350535	-2.72959	0.13664	FALSE
ENSG00000272449.1	RP3-395M20.12	0.0046797	-1.48062	9.60716e-07	0.0122611	0.967324	0.00208595	0.0178773	1.2018	0.0212703	FALSE
ENSG00000157873.13	TNFRSF14	0.000286512	-2.51902	3.35958e-05	0.00214083	2.71375	3.82411e-06	0.000350535	-0.65064	0.845453	FALSE
ENSG00000228037.1	RP3-395M20.9	4.77521e-05	-0.197087	1	6.48737e-05	0.626287	1	0	2.08633	1	FALSE
ENSG00000157870.10	FAM213B	0.183225	0.148241	0.673676	0.162054	-0.17669	0.657863	0.182979	0.0725989	0.951389	FALSE
ENSG00000142606.11	MMEL1	0.000620777	-1.09017	0.0900781	0.00162184	1.51937	0.0126607	0	-1.61411	0.306031	FALSE
ENSG00000237058.1	RP13-436F16.1	0.00157582	0.0323947	1	0	-5.32791	1.29064e-07	0.00981498	3.44181	8.39168e-06	FALSE
ENSG00000215912.7	TTC34	0.0125588	2.14687	6.2691e-11	0.00304906	-1.85484	8.89107e-08	0.00140214	-2.28755	0.0147722	FALSE
ENSG00000169717.5	ACTRT2	4.77521e-05	0.802913	1	0	-0.373713	1	0	2.67129	1	FALSE
ENSG00000177133.6	LINC00982	0.314256	4.53886	1.66461e-58	0.0153102	-4.17147	5.50356e-45	0.00350535	-5.60441	4.43551e-12	FALSE
ENSG00000142611.12	PRDM16	0.30695	4.13588	2.98699e-51	0.0195919	-3.7845	4.0924e-39	0.00560856	-4.95785	1.32331e-10	FALSE
ENSG00000226286.1	RP1-163G9.2	4.77521e-05	-0.78205	0.751024	0.000129747	1.21125	0.757034	0	1.67129	1	FALSE
ENSG00000272235.1	RP11-22L13.1	0.00319939	2.18994	1.24197e-05	0.000778484	-1.76074	0.00105344	0	-2.65064	0.0631504	FALSE
ENSG00000130762.10	ARHGEF16	0.0203424	-0.35684	0.268793	0.0161535	-0.761075	0.0123644	0.0795714	2.1033	8.63349e-08	FALSE
ENSG00000272088.1	RP11-168F9.2	4.77521e-05	-0.197087	1	6.48737e-05	0.626287	1	0	2.08633	1	FALSE
ENSG00000162591.11	MEGF6	0.0560609	-0.231063	0.501425	0.0763563	0.599593	0.0327079	0.00876337	-2.82794	6.48846e-05	FALSE
ENSG00000238260.1	RP11-46F15.2	0.00176683	0.0508404	1	0.00188134	0.21125	0.852894	0.00070107	-0.809838	0.680323	FALSE
ENSG00000158109.10	TPRG1L	0.217654	0.23717	0.474807	0.2002	-0.0243015	1	0.100604	-1.05909	0.149146	FALSE
ENSG00000116213.11	WRAP73	0.110642	-0.313043	0.308582	0.130591	0.142704	0.731529	0.174566	0.5537	0.254675	FALSE
ENSG00000078900.10	TP73	0.000907289	-0.875159	0.196057	0.00142722	0.291868	0.761837	0.00315481	1.6009	0.0996543	FALSE
ENSG00000227372.6	TP73-AS1	0.130888	0.175439	0.624819	0.11794	-0.115113	0.811725	0.10481	-0.254711	1	FALSE
ENSG00000235169.3	SMIM1	0.350023	0.105731	0.784415	0.377695	0.270616	0.422599	0.0420642	-3.09295	4.88834e-06	FALSE
ENSG00000130764.5	LRRC47	0.723301	0.569515	0.0332903	0.49291	-0.488182	0.0975653	0.457448	-0.451098	0.603941	FALSE
ENSG00000266075.1	RN7SL574P	0.00329489	0.802913	0.0791035	0.00220571	-0.373713	0.571808	0	-3.02915	0.0241771	FALSE
ENSG00000272153.1	RP1-286D6.5	0.00191008	0.912537	0.0980066	0.00116773	-0.483337	0.512077	0	-2.21135	0.172324	FALSE
ENSG00000116198.8	CEP104	0.247117	-0.0378189	0.9799	0.255927	0.0545473	0.958585	0.241519	-0.0532354	1	FALSE
ENSG00000169598.11	DFFB	0.0258816	-0.588012	0.036614	0.0383404	0.462876	0.130025	0.0420642	0.442947	0.416686	FALSE
ENSG00000198912.6	C1orf174	0.161689	-1.58194	4.34149e-11	0.488499	1.30616	7.13775e-08	0.460603	0.617847	0.244495	FALSE
ENSG00000236423.1	RP13-15E13.1	0.005778	0.875669	0.0201025	0.00317881	-0.752224	0.0721461	0.00280428	-0.576639	0.73935	FALSE
ENSG00000226374.1	RP13-614K11.2	0	-1.19709	0.624819	0	-0.373713	1	0.000350535	4.67129	0.172324	FALSE
ENSG00000229280.1	RP11-374C13.1	0	-1.19709	0.624819	0	-0.373713	1	0.000350535	4.67129	0.172324	FALSE
ENSG00000196581.6	AJAP1	0.000286512	-3.69351	7.30727e-13	0.000454116	-2.65911	1.24723e-06	0.024888	6.03386	4.74076e-33	FALSE
ENSG00000231510.1	RP11-542C10.1	0	-1.19709	0.624819	0	-0.373713	1	0.000350535	4.67129	0.172324	FALSE
ENSG00000131697.13	NPHP4	0.0223002	-0.224568	0.545249	0.0236789	-0.0354323	1	0.0389094	0.776471	0.125336	FALSE
ENSG00000069424.10	KCNAB2	0.00931165	-0.706499	0.019953	0.0153751	0.632362	0.0461457	0.0143719	0.305383	0.68833	FALSE
ENSG00000116254.13	CHD5	0.00100279	-0.866939	0.132769	0.00162184	0.372531	0.605713	0.00315481	1.43863	0.0990884	FALSE
ENSG00000116251.5	RPL22	10.6293	-0.227892	0.485079	13.2087	0.351148	0.254596	8.33993	-0.491637	0.546574	FALSE
ENSG00000226944.1	RP1-120G22.11	0.0110307	1.2515	8.42683e-05	0.00512502	-0.940528	0.00663299	0.00175267	-2.02452	0.0235809	FALSE
ENSG00000158286.8	RNF207	1.53575	3.35129	2.92058e-15	0.176586	-2.93697	1.11086e-27	0.00911391	-6.6641	2.663e-16	TRUE
ENSG00000116237.11	ICMT	0.583148	-0.068557	0.883581	0.600406	0.0160888	1	0.671625	0.186023	0.88023	FALSE
ENSG00000225077.2	LINC00337	0.00463195	-1.00864	0.00231581	0.00434654	-0.944461	0.0104726	0.0364556	3.01921	6.19245e-13	FALSE
ENSG00000158292.6	GPR153	0.0579233	0.386687	0.206294	0.0504717	-0.0501631	1	0.0108666	-2.28871	0.0011228	FALSE
ENSG00000097021.15	ACOT7	0.416207	-0.917742	0.000211058	0.733267	0.567026	0.0378303	1.07299	0.962393	0.0380403	FALSE
ENSG00000271746.1	RP1-202O8.3	0.0104577	-0.415727	0.216545	0.0157643	0.699044	0.0239595	0.00420642	-1.48314	0.0709423	FALSE
ENSG00000069812.7	HES2	0.000811785	-1.11462	0.0451472	0.00181646	0.960706	0.104596	0.00175267	0.732689	0.714009	FALSE
ENSG00000187017.10	ESPN	0.000811785	-4.21699	3.46782e-30	0.000973105	-3.57338	6.7982e-19	0.0967476	6.74064	2.75047e-72	FALSE
ENSG00000215788.5	TNFRSF25	0.0367691	0.576516	0.0467447	0.0219273	-0.754841	0.0109723	0.0392599	0.376424	0.513087	FALSE
ENSG00000171680.16	PLEKHG5	0.0747797	0.738983	0.00591297	0.0467739	-0.578297	0.0532997	0.0340019	-0.873873	0.275962	FALSE
ENSG00000162408.10	NOL9	0.322422	0.484964	0.0801101	0.210775	-0.620378	0.0278042	0.336163	0.290178	0.701039	FALSE
ENSG00000229519.2	RP11-58A11.2	0.000143256	1.80291	0.424275	0	-1.37371	0.498974	0	1.67129	1	FALSE
ENSG00000173662.15	TAS1R1	9.55041e-05	-0.612125	0.817604	0.000194621	1.04132	0.599998	0	1.08633	1	FALSE
ENSG00000204859.7	ZBTB48	0.063367	0.145907	0.69046	0.060592	0.00325688	1	0.0392599	-0.651916	0.48587	FALSE
ENSG00000162413.12	KLHL21	0.665664	2.4825	2.92058e-15	0.121314	-2.30239	2.50179e-18	0.106913	-2.01996	0.00218089	FALSE
ENSG00000116273.5	PHF13	0.176205	0.632423	0.0176264	0.113464	-0.572835	0.0469332	0.114625	-0.380551	0.842868	FALSE
ENSG00000041988.11	THAP3	0.153141	-0.374985	0.199034	0.212007	0.500021	0.077988	0.126193	-0.493744	0.679121	FALSE
ENSG00000007923.11	DNAJC11	0.36325	0.440006	0.118768	0.280384	-0.293251	0.389999	0.199454	-0.7162	0.398148	FALSE
ENSG00000228750.1	RP11-242F24.1	0	-2.51902	0.169412	6.48737e-05	-0.373713	1	0.0010516	4.67129	0.0302726	FALSE
ENSG00000237436.1	RP11-312B8.1	0.00162357	0.28834	0.731894	0.000908232	-0.958675	0.128164	0.00350535	1.51601	0.0713056	FALSE
ENSG00000171735.14	CAMTA1	3.92489	0.502381	0.0653759	2.29277	-0.837187	0.00173004	5.35337	0.727241	0.149323	FALSE
ENSG00000227950.1	RP11-312B8.2	0	-2.19709	0.206048	0.000129747	1.21125	0.757034	0.000350535	3.08633	0.386616	FALSE
ENSG00000237365.1	RP11-334N17.1	4.77521e-05	0.802913	1	0	-0.373713	1	0	2.67129	1	FALSE
ENSG00000207056.1	RNU1-8P	4.77521e-05	-1.19709	0.540273	6.48737e-05	-0.373713	1	0.00070107	3.67129	0.0903795	FALSE
ENSG00000237402.1	CAMTA1-IT1	0.00162357	-0.795725	0.0979648	0.00291932	0.757532	0.119416	0.00245374	0.34936	0.883546	FALSE
ENSG00000225126.1	RP4-549F15.1	0	-1.19709	0.624819	6.48737e-05	1.62629	0.588947	0	2.67129	1	FALSE
ENSG00000270171.1	RP11-338N10.1	0	-1.78205	0.372623	0	-0.958675	0.724659	0.00070107	5.25625	0.0209865	FALSE
ENSG00000270035.1	RP11-338N10.2	4.77521e-05	-2.65652	0.0158096	0.000454116	1.30436	0.281923	0.0010516	2.50136	0.123825	FALSE
ENSG00000269978.1	RP11-338N10.3	4.77521e-05	-2.36701	0.0475665	0.000454116	2.04132	0.101188	0.000350535	1.50136	0.748095	FALSE
ENSG00000049245.8	VAMP3	0.713177	-0.340672	0.246213	1.0095	0.59774	0.0266011	0.328451	-1.35165	0.0272542	FALSE
ENSG00000269925.1	RP3-467L1.6	0.00563474	1.74353	6.73276e-06	0.00162184	-1.62747	9.73902e-05	0.00175267	-0.913674	0.449512	FALSE
ENSG00000049246.10	PER3	0.0386314	0.810055	0.0034262	0.0178403	-1.13709	6.95774e-05	0.0445179	0.587809	0.254715	FALSE
ENSG00000049247.9	UTS2	0.000143256	-0.197087	1	6.48737e-05	-0.958675	0.62194	0.00070107	2.93432	0.171312	FALSE
ENSG00000049249.4	TNFRSF9	0.00181458	-2.93959	1.8114e-17	0.0168672	3.36879	6.38928e-23	0	-4.55271	0.0001771	FALSE
ENSG00000116288.8	PARK7	5.81458	-0.431711	0.119603	7.29991	0.187623	0.601668	10.7772	0.741451	0.138558	FALSE
ENSG00000116285.8	ERRFI1	0.10281	-2.24014	2.05301e-20	0.472021	1.5812	5.12785e-11	0.560856	1.113	0.0135196	FALSE
ENSG00000238290.1	RP11-431K24.1	0.00105055	-1.60426	0.0002676	0.00382755	1.94822	7.41256e-06	0.000350535	-1.68626	0.175716	FALSE
ENSG00000232848.1	CTA-215D11.4	4.77521e-05	-1.78205	0.23018	0.000129747	-0.110678	1	0.0010516	3.67129	0.0334028	FALSE
ENSG00000227634.1	RP11-431K24.3	0.000143256	-0.519015	0.847866	0.000259495	0.948216	0.655448	0	0.671288	1	FALSE
ENSG00000265414.1	RN7SL729P	4.77521e-05	-0.197087	1	6.48737e-05	0.626287	1	0	2.08633	1	FALSE
ENSG00000162426.10	SLC45A1	0.00429769	-1.93247	4.15546e-11	0.0177105	1.81743	2.71727e-10	0.0101655	0.0703843	1	FALSE
ENSG00000142599.13	RERE	1.22704	0.182295	0.619477	1.18985	0.0626133	0.934	0.495306	-1.28961	0.0358816	FALSE
ENSG00000232912.1	RP5-1115A15.1	0.000286512	-0.197087	1	0.000324368	0.21125	1	0.000350535	1.08633	0.854304	FALSE
ENSG00000221083.1	SNORA77	0	-1.78205	0.413374	6.48737e-05	0.626287	1	0.000350535	3.67129	0.279745	FALSE
ENSG00000234619.1	RP4-633I8.1	9.55041e-05	-0.197087	1	6.48737e-05	-0.373713	1	0.000350535	2.67129	0.467684	FALSE
ENSG00000224315.2	RP4-633I8.2	0.0112695	0.521731	0.128969	0.0076551	-0.512318	0.171698	0.00876337	-0.0999471	1	FALSE
ENSG00000226545.1	RP4-633I8.3	4.77521e-05	-0.78205	0.751024	0.000129747	1.21125	0.757034	0	1.67129	1	FALSE
ENSG00000228423.2	RP4-633I8.4	9.55041e-05	0.387875	1	6.48737e-05	0.0413249	1	0	1.67129	1	FALSE
ENSG00000074800.9	ENO1	7.06158	-0.234318	0.468961	8.04641	0.12476	0.762863	9.71472	0.376882	0.551758	FALSE
ENSG00000236269.1	ENO1-IT1	0.00224435	-0.566321	0.225572	0.00356805	0.678755	0.155199	0.00210321	-0.207857	1	FALSE
ENSG00000230679.1	ENO1-AS1	0.0327102	1.32411	1.19993e-06	0.0125855	-1.27813	1.03763e-05	0.0154235	-0.618218	0.55467	FALSE
ENSG00000238249.1	HMGN2P17	0	-1.78205	0.405574	0	-0.958675	0.761916	0.00070107	5.25625	0.0418898	FALSE
ENSG00000232663.2	RP3-477M7.6	0.00023876	-2.07156	0.00492075	6.48737e-05	-3.07415	0.000935512	0.0070107	5.25625	1.83471e-12	FALSE
ENSG00000131686.10	CA6	0	-1.19709	0.624819	0	-0.373713	1	0.000350535	4.67129	0.172324	FALSE
ENSG00000197241.3	SLC2A7	0	-1.19709	0.624819	6.48737e-05	1.62629	0.588947	0	2.67129	1	FALSE
ENSG00000142583.13	SLC2A5	0.000286512	-1.84916	0.00995623	0.00129747	2.0186	0.00466359	0.000350535	-0.0835991	1	FALSE
ENSG00000180758.10	GPR157	0.0664709	1.45573	1.87279e-08	0.0270523	-1.136	4.09142e-05	0.00876337	-2.45005	0.000553525	FALSE
ENSG00000228526.2	RP3-510D11.1	0.00143256	0.850219	0.170651	0.000908232	-0.421018	0.610917	0	-1.82056	0.243909	FALSE
ENSG00000234546.2	RP3-510D11.2	0.115226	0.45704	0.110899	0.0968564	-0.0896677	0.880126	0.0140214	-2.90301	2.88488e-05	FALSE
ENSG00000049239.8	H6PD	0.222716	0.347169	0.246061	0.204676	0.0492703	0.974808	0.015073	-3.80223	8.16626e-08	FALSE
ENSG00000171621.9	SPSB1	0.028317	-3.92492	1.18393e-52	0.507183	4.2259	1.22612e-63	0.0178773	-3.66651	2.02003e-07	FALSE
ENSG00000171612.6	SLC25A33	0.364826	-0.637113	0.0142028	0.466831	0.0393885	1	1.11085	1.44464	0.000496161	FALSE
ENSG00000231181.1	RP13-15M17.1	0.00143256	-0.287285	0.691186	0.00168672	0.171722	0.913323	0.00210321	0.645753	0.661812	FALSE
ENSG00000188807.8	TMEM201	0.11747	0.896765	0.000505578	0.0579322	-0.978972	0.000326308	0.0907885	-0.0180108	1	FALSE
ENSG00000171608.11	PIK3CD	0.0254996	0.530918	0.0795158	0.0126504	-1.12969	0.000114074	0.0445179	1.15954	0.011741	FALSE
ENSG00000179840.5	C1orf200	0	-1.19709	0.624819	6.48737e-05	1.62629	0.588947	0	2.67129	1	FALSE
ENSG00000233268.3	RP11-558F24.2	0	-1.19709	0.624819	6.48737e-05	1.62629	0.588947	0	2.67129	1	FALSE
ENSG00000231789.2	RP11-558F24.4	0.110689	-0.0832162	0.846804	0.109247	-0.0944912	0.865003	0.160545	0.546773	0.263342	FALSE
ENSG00000171603.12	CLSTN1	0.484397	0.22132	0.513266	0.448991	-0.017352	1	0.234508	-0.999532	0.172324	FALSE
ENSG00000178585.10	CTNNBIP1	0.776783	-0.157894	0.639475	0.808391	-0.029825	1	1.1813	0.580029	0.281168	FALSE
ENSG00000223989.1	RP11-84A14.5	4.77521e-05	0.802913	1	0	-0.373713	1	0	2.67129	1	FALSE
ENSG00000162441.7	LZIC	0.471838	0.0735002	0.874988	0.466896	0.0308074	1	0.348432	-0.430095	0.636203	FALSE
ENSG00000228150.1	RP11-84A14.4	0.00444094	1.0721	0.00751337	0.00214083	-0.915606	0.0386135	0.00175267	-0.732434	0.60948	FALSE
ENSG00000173614.9	NMNAT1	0.239286	0.861663	0.000746446	0.151026	-0.501384	0.0899665	0.0269912	-2.88487	2.06055e-05	FALSE
ENSG00000202415.1	RN7SKP269	0.00386792	1.5755	0.00029549	0.00103798	-1.76198	0.000172915	0.00245374	0.0565785	1	FALSE
ENSG00000241326.1	RP11-807G9.2	0	-1.19709	0.624819	6.48737e-05	1.62629	0.588947	0	2.67129	1	FALSE
ENSG00000162444.11	RBP7	0.101951	0.277707	0.396106	0.0877092	-0.151676	0.732405	0.0644984	-0.565514	0.600542	FALSE
ENSG00000130939.14	UBE4B	0.407755	0.749842	0.00366987	0.22109	-0.861525	0.00131381	0.357896	0.123986	0.985569	FALSE
ENSG00000233623.2	PGAM1P11	0.000143256	0.802913	0.776126	6.48737e-05	-0.373713	1	0	1.34936	1	FALSE
ENSG00000054523.12	KIF1B	0.966406	1.08626	1.23517e-05	0.477341	-0.899855	0.000715031	0.335111	-1.17856	0.0579714	FALSE
ENSG00000265945.1	RN7SL721P	0.000143256	-0.519015	0.847866	0.000259495	0.948216	0.655448	0	0.671288	1	FALSE
ENSG00000142657.16	PGD	0.825251	-0.515421	0.0550334	1.14956	0.373684	0.216994	1.3422	0.479226	0.402726	FALSE
ENSG00000271989.1	RP4-736L20.3	0.0011938	-1.1405	0.0173938	0.00188134	0.00961607	1	0.0070107	2.28225	0.000244885	FALSE
ENSG00000175279.17	APITD1	0.210682	-0.304773	0.321055	0.201498	-0.337746	0.307774	0.577682	1.48234	0.000344318	FALSE
ENSG00000251503.3	APITD1-CORT	0.00143256	-1.88675	7.73599e-07	0.00525477	1.36913	0.000284224	0.00630963	1.11186	0.101121	FALSE
ENSG00000241563.2	CORT	0.00635103	1.54707	2.31086e-05	0.00201108	-1.52346	0.000106565	0.00280428	-0.525109	0.795465	FALSE
ENSG00000160049.7	DFFA	1.03584	0.5046	0.0645572	0.666837	-0.641359	0.0211954	1.07194	0.285611	0.704118	FALSE
ENSG00000203469.2	RP5-1113E3.3	9.55041e-05	-0.197087	1	0.000129747	0.626287	0.828709	0	1.34936	1	FALSE
ENSG00000142655.8	PEX14	0.176348	0.255137	0.429913	0.159914	-0.0453347	1	0.0820252	-1.04068	0.159488	FALSE
ENSG00000243267.2	RN7SL614P	0.000143256	1.80291	0.421381	0	-1.37371	0.496094	0	1.67129	1	FALSE
ENSG00000130940.10	CASZ1	1.29442	4.48358	2.92058e-15	0.0661712	-4.10629	4.6418e-47	0.0126193	-5.89898	4.1559e-14	TRUE
ENSG00000272078.1	RP4-734G22.3	0.00157582	0.430944	0.532926	0.00136235	-0.0017438	1	0	-2.11007	0.156137	FALSE
ENSG00000175262.10	C1orf127	0.00434544	2.23901	5.86609e-07	0.00103798	-1.80981	0.000159749	0	-3.0836	0.0294638	FALSE
ENSG00000215785.2	CFL1P6	9.55041e-05	1.38788	0.686278	0	-0.958675	0.746409	0	2.08633	1	FALSE
ENSG00000120948.11	TARDBP	0.764988	0.0087266	1	0.627912	-0.437273	0.149029	1.4761	1.0621	0.0184599	FALSE
ENSG00000009724.12	MASP2	0.000382017	-1.27509	0.0972073	0.000973105	1.04132	0.203337	0.0010516	1.08633	0.716711	FALSE
ENSG00000271895.1	RP4-635E18.8	0.0579233	0.0711856	0.890801	0.0544939	-0.0892482	0.898857	0.0585393	0.0593853	0.989886	FALSE
ENSG00000116649.5	SRM	1.51107	-1.50607	2.88029e-10	3.80277	0.81499	0.00137412	6.93603	1.48178	0.000302397	FALSE
ENSG00000171824.9	EXOSC10	0.272091	0.0803471	0.85532	0.257678	-0.0678537	0.935856	0.25554	-0.0564083	1	FALSE
ENSG00000226849.1	RP4-635E18.7	0.00124155	1.09837	0.121663	0.000583863	-0.859139	0.27989	0.000350535	-0.498637	1	FALSE
ENSG00000230337.1	RP4-635E18.6	0.0350978	0.503108	0.0897902	0.0169969	-1.18966	2.58427e-05	0.0666016	1.28582	0.00314413	FALSE
ENSG00000198793.8	MTOR	0.389466	0.848004	0.000871503	0.192675	-0.9948	0.000169327	0.344225	0.170559	0.911005	FALSE
ENSG00000225602.1	MTOR-AS1	4.77521e-05	-0.197087	1	0	-0.958675	0.731529	0.000350535	3.67129	0.289843	FALSE
ENSG00000171819.4	ANGPTL7	0.0010983	-0.656519	0.299956	0.00207596	1.08572	0.0487371	0	-2.13607	0.164714	FALSE
ENSG00000120942.9	UBIAD1	0.209106	0.0710948	0.88312	0.173278	-0.373983	0.24153	0.338266	0.803556	0.104263	FALSE
ENSG00000204624.6	PTCHD2	0.000525273	-2.13569	7.24743e-05	0.000389242	-2.23878	0.000434404	0.0136709	4.82329	9.60725e-17	FALSE
ENSG00000235643.1	RP1-69M21.2	0	-2.51902	0.130862	6.48737e-05	-0.373713	1	0.0010516	4.67129	0.0147884	FALSE
ENSG00000116661.9	FBXO2	0.225772	-0.115181	0.756879	0.165039	-0.759835	0.00567024	0.674079	1.75285	9.97264e-06	FALSE
ENSG00000132879.9	FBXO44	0.148222	0.388572	0.186445	0.117162	-0.27158	0.448459	0.0918401	-0.551594	0.601098	FALSE
ENSG00000116663.6	FBXO6	0.0407803	-1.33152	7.62282e-08	0.120665	1.72162	1.57917e-12	0.00560856	-3.64799	7.73156e-07	FALSE
ENSG00000116670.10	MAD2L2	0.47542	-1.23689	3.14986e-07	0.81423	0.116181	0.78691	2.77589	2.16442	4.99565e-09	FALSE
ENSG00000162490.6	DRAXIN	0.00233985	-3.71058	3.44912e-33	0.00707123	-1.58953	2.42773e-07	0.161597	5.21015	1.24874e-55	FALSE
ENSG00000177674.11	AGTRAP	0.267603	-0.708749	0.00563204	0.406888	0.403008	0.176159	0.602219	0.882759	0.0643114	FALSE
ENSG00000215910.3	C1orf167	0.0688585	2.87992	6.62496e-26	0.0103149	-2.5576	6.80555e-19	0.00385588	-3.38941	8.62323e-06	FALSE
ENSG00000177553.6	RP11-56N19.5	0.000143256	1.80291	0.423714	0	-1.37371	0.498429	0	1.67129	1	FALSE
ENSG00000177000.6	MTHFR	0.520354	1.87874	2.48734e-14	0.155502	-1.58242	1.06643e-09	0.06555	-2.47272	0.000189023	FALSE
ENSG00000011021.17	CLCN6	0.206957	1.35628	5.04303e-08	0.0797946	-1.26954	1.33515e-06	0.0862316	-0.82251	0.302896	FALSE
ENSG00000242349.1	NPPA-AS1	0.00506172	-1.50001	3.47101e-07	0.0159589	1.62046	2.79093e-08	0.00595909	-0.622311	0.600542	FALSE
ENSG00000175206.6	NPPA	20.324	3.94734	2.92058e-15	1.44986	-3.63073	1.23971e-38	0.601868	-4.35523	1.15602e-10	TRUE
ENSG00000120937.8	NPPB	15.1953	2.75128	2.92058e-15	2.6052	-2.36474	1.26536e-18	0.374021	-4.71911	1.51021e-11	TRUE
ENSG00000199347.1	RNU5E-1	4.77521e-05	-2.19709	0.0791408	0.000389242	1.84868	0.164512	0.000350535	1.67129	0.705216	FALSE
ENSG00000201801.1	RNU5E-4P	0	-1.19709	0.624819	6.48737e-05	1.62629	0.588947	0	2.67129	1	FALSE
ENSG00000116685.11	KIAA2013	0.39596	0.164166	0.628871	0.368547	-0.047939	0.993953	0.271314	-0.501117	0.664279	FALSE
ENSG00000083444.12	PLOD1	0.514863	-0.897825	0.000293747	1.11485	1.25398	2.24284e-07	0.119182	-2.68657	4.82052e-05	FALSE
ENSG00000116688.12	MFN2	1.27928	2.2689	2.92058e-15	0.268707	-2.10424	8.3165e-16	0.247478	-1.78	0.00693531	TRUE
ENSG00000116691.6	MIIP	0.205907	-0.559583	0.0357704	0.262868	0.107982	0.812936	0.522998	1.18514	0.00710904	FALSE
ENSG00000120949.10	TNFRSF8	0.000429769	-4.65652	4.81264e-28	0.000908232	-3.21501	3.10075e-14	0.0718597	6.77283	2.384e-62	FALSE
ENSG00000227875.2	RP11-426M1.2	0	-2.19709	0.214712	0	-1.37371	0.509331	0.0010516	5.67129	0.00352533	FALSE
ENSG00000028137.12	TNFRSF1B	0.000477521	-4.2375	1.35593e-24	0.0107042	3.30089	3.27165e-20	0.00525802	0.211857	0.96864	FALSE
ENSG00000225196.2	RP5-1118D24.2	4.77521e-05	-0.197087	1	0	-0.958675	0.724659	0.000350535	3.67129	0.289843	FALSE
ENSG00000048707.9	VPS13D	0.280496	1.42998	7.98991e-09	0.106782	-1.26976	1.25443e-06	0.0893864	-1.20542	0.0892643	FALSE
ENSG00000229484.1	RP5-888M10.2	4.77521e-05	0.802913	1	0	-0.373713	1	0	2.67129	1	FALSE
ENSG00000162496.4	DHRS3	0.353986	-0.788521	0.00180198	0.702971	1.11036	6.35823e-06	0.117079	-2.0963	0.00145117	FALSE
ENSG00000272482.1	RP11-474O21.5	0.00334265	-1.60958	3.51069e-07	0.0120665	1.98336	1.84844e-10	0.00070107	-2.74937	0.00538209	FALSE
ENSG00000204518.2	AADACL4	0.000573025	0.91839	0.427276	0.000324368	-0.48919	0.710685	0	-0.498637	0.928696	FALSE
ENSG00000188984.7	AADACL3	0	-4.28455	9.9295e-05	0	-3.46118	0.00446853	0.00560856	7.75875	6.76933e-13	FALSE
ENSG00000157330.5	C1orf158	0	-1.78205	0.372623	0	-0.958675	0.724659	0.00070107	5.25625	0.0209865	FALSE
ENSG00000179172.7	HNRNPCL1	0	-3.00444	0.0312803	0.000259495	1.36325	0.41235	0.00070107	2.93432	0.171312	FALSE
ENSG00000179412.8	HNRNPCP5	0	-1.19709	0.624819	0	-0.373713	1	0.000350535	4.67129	0.172324	FALSE
ENSG00000162494.5	LRRC38	0.000429769	-0.575599	0.624819	0.000389242	-0.566358	0.647251	0.00210321	2.47864	0.0365618	FALSE
ENSG00000259961.1	RP4-597A16.2	0.000143256	1.80291	0.428118	0	-1.37371	0.502187	0	1.67129	1	FALSE
ENSG00000162493.12	PDPN	0.519734	-0.541712	0.0423984	0.63161	0.00576245	1	1.43194	1.33594	0.0016081	FALSE
ENSG00000116731.18	PRDM2	0.463959	0.341418	0.252436	0.402606	-0.0903137	0.871718	0.169308	-1.36867	0.0444512	FALSE
ENSG00000234593.1	RP4-704D23.1	0	-2.78205	0.191387	0.000259495	1.94822	0.344116	0.000350535	2.34936	0.425959	FALSE
ENSG00000189337.11	KAZN	0.136093	-0.655368	0.0120885	0.236335	0.848416	0.000941639	0.095696	-0.895571	0.244932	FALSE
ENSG00000235829.1	TBCAP2	4.77521e-05	-1.51902	0.350647	0.000259495	1.94822	0.19258	0	1.08633	1	FALSE
ENSG00000175147.7	TMEM51-AS1	0.000764033	0.430944	0.640964	0.000583863	-0.221709	0.88528	0.000350535	-0.0291513	1	FALSE
ENSG00000171729.9	TMEM51	0.09899	0.271328	0.401489	0.0880985	-0.0778223	0.912617	0.0490749	-0.933994	0.224708	FALSE
ENSG00000204464.3	C1orf195	4.77521e-05	0.802913	1	0	-0.373713	1	0	2.67129	1	FALSE
ENSG00000142621.15	FHAD1	0.00176683	-0.375424	0.554449	0.00110285	-1.18107	0.0274328	0.00876337	2.59037	1.39342e-05	FALSE
ENSG00000233485.1	RP3-467K16.2	0.000620777	3.61027	0.00405802	0	-3.18107	0.0231519	0	-0.136067	1	FALSE
ENSG00000228140.1	RP3-467K16.4	0.000286512	-0.974695	0.350647	0.00051899	0.474284	0.834667	0.0010516	1.7644	0.291519	FALSE
ENSG00000142634.8	EFHD2	0.0702911	-1.68377	3.3423e-12	0.224009	1.31223	8.12976e-08	0.236261	0.803831	0.077841	FALSE
ENSG00000162438.7	CTRC	9.55041e-05	-0.612125	0.810155	0.000194621	1.04132	0.588947	0	1.08633	1	FALSE
ENSG00000142615.7	CELA2A	0	-2.19709	0.206048	0.000194621	2.62629	0.149852	0	1.67129	1	FALSE
ENSG00000215704.5	CELA2B	0	-1.19709	0.624819	0	-0.373713	1	0.000350535	4.67129	0.172324	FALSE
ENSG00000132906.13	CASP9	0.0849987	0.219842	0.531251	0.0712962	-0.246989	0.513524	0.0820252	0.0559522	0.988513	FALSE
ENSG00000116138.8	DNAJC16	0.269178	0.708333	0.00665088	0.164066	-0.647635	0.0208452	0.168257	-0.414409	0.789094	FALSE
ENSG00000272510.1	RP4-680D5.8	0	-2.19709	0.206048	0.000129747	1.21125	0.757034	0.000350535	3.08633	0.386616	FALSE
ENSG00000116771.5	AGMAT	0.00482296	-2.22163	5.69755e-15	0.013364	0.04365	1	0.0729113	3.11186	5.1748e-17	FALSE
ENSG00000237301.1	RP4-680D5.2	0.00133706	2.33897	0.00193089	0.000194621	-2.2806	0.00556598	0.000350535	-0.328712	1	FALSE
ENSG00000235084.2	CHCHD2P6	0.000955041	-0.662751	0.297132	0.00175159	0.974211	0.0960642	0.000350535	-0.913674	0.550244	FALSE
ENSG00000197312.7	DDI2	0.296015	0.920175	0.000281399	0.132732	-1.14982	1.1821e-05	0.284284	0.327146	0.53639	FALSE
ENSG00000271742.1	RP4-680D5.9	0.000429769	0.802913	0.536136	0.000259495	-0.373713	0.960707	0	-0.136067	1	FALSE
ENSG00000116786.7	PLEKHM2	0.50961	1.22749	7.15846e-07	0.239124	-0.945704	0.000367928	0.101305	-1.95847	0.00293328	FALSE
ENSG00000237938.1	RP11-288I21.1	4.77521e-05	0.802913	1	0	-0.373713	1	0	2.67129	1	FALSE
ENSG00000162461.7	SLC25A34	0.0080701	0.525803	0.155199	0.00622787	-0.233231	0.649519	0.00210321	-1.57664	0.0938933	FALSE
ENSG00000224459.1	RP11-169K16.4	0	-5.10398	2.00734e-08	0.00188134	5.53318	4.30815e-10	0	-1.2356	0.529082	FALSE
ENSG00000162460.6	TMEM82	0.000143256	-1.65652	0.130862	6.48737e-05	-2.07415	0.0761411	0.00315481	4.67129	4.15174e-06	FALSE
ENSG00000162458.8	FBLIM1	0.783038	-0.151144	0.659166	0.948064	0.352517	0.25434	0.445179	-0.937549	0.150408	FALSE
ENSG00000224321.1	RP11-169K16.6	0.00372466	-0.215234	0.688873	0.00402217	0.0186048	1	0.00595909	0.701662	0.355184	FALSE
ENSG00000233954.4	RP11-169K16.7	0.24492	0.776717	0.00264143	0.105355	-1.2861	8.67786e-07	0.345978	0.898129	0.0598847	FALSE
ENSG00000178715.7	RP11-169K16.8	0.0620299	-0.173592	0.624819	0.0641601	-0.0563313	0.974014	0.101305	0.690696	0.151913	FALSE
ENSG00000179743.2	RP11-169K16.9	0.3027	0.581821	0.0302135	0.217392	-0.369186	0.248529	0.120233	-1.14488	0.108626	FALSE
ENSG00000065526.6	SPEN	0.404078	-0.0135456	1	0.421614	0.091766	0.853313	0.333709	-0.301395	0.830146	FALSE
ENSG00000116809.7	ZBTB17	0.126256	-0.0459928	0.955961	0.140192	0.220119	0.554502	0.0771177	-0.77143	0.351775	FALSE
ENSG00000234607.2	RP11-5P18.1	0.000429769	-0.875159	0.325379	0.000973105	1.30436	0.119176	0	-0.972568	0.700227	FALSE
ENSG00000231353.1	RP11-5P18.3	0	-1.19709	0.624819	6.48737e-05	1.62629	0.588947	0	2.67129	1	FALSE
ENSG00000183888.4	C1orf64	0.000429769	0.802913	0.495788	0.000259495	-0.373713	0.948536	0	-0.136067	1	FALSE
ENSG00000173641.13	HSPB7	16.3123	4.12748	2.92058e-15	1.06419	-3.75655	3.02723e-41	0.225744	-5.44519	3.31097e-13	TRUE
ENSG00000186510.7	CLCNKA	0.0162835	1.82845	1.73605e-09	0.00480065	-1.60022	7.13983e-07	0.00315481	-1.70722	0.0443681	FALSE
ENSG00000232456.1	RP11-5P18.10	4.77521e-05	-0.78205	0.774225	0.000129747	1.21125	0.783534	0	1.67129	1	FALSE
ENSG00000184908.13	CLCNKB	0.0642743	3.01854	1.38034e-27	0.00856333	-2.72676	1.16169e-20	0.00420642	-3.15868	2.78021e-05	FALSE
ENSG00000185519.8	FAM131C	0.0626985	2.39448	3.57325e-19	0.013364	-2.052	2.70822e-13	0.00385588	-3.3136	1.26717e-05	FALSE
ENSG00000142627.9	EPHA2	0.32013	0.422169	0.139372	0.25703	-0.21636	0.579203	0.140915	-1.05494	0.150299	FALSE
ENSG00000227959.1	RP11-276H7.2	0.00210109	1.04684	0.0541367	0.00103798	-0.840839	0.172252	0.00070107	-0.674486	0.785272	FALSE
ENSG00000224621.1	RP11-276H7.3	0.000191008	-0.197087	1	0.000259495	0.626287	0.90311	0	0.501363	1	FALSE
ENSG00000142632.12	ARHGEF19	0.0120813	-2.90971	1.23843e-29	0.0825193	1.60491	9.09457e-11	0.13741	1.71413	1.65087e-05	FALSE
ENSG00000237276.4	ANO7P1	0	-2.19709	0.206048	0.000194621	2.62629	0.149852	0	1.67129	1	FALSE
ENSG00000204377.3	C1orf134	0.0034859	1.4888	0.000936642	0.00129747	-1.22932	0.0133637	0.00070107	-1.29834	0.316044	FALSE
ENSG00000132881.7	RSG1	0.0296063	0.264379	0.449026	0.0260144	-0.110678	0.850766	0.0171762	-0.682035	0.47965	FALSE
ENSG00000233929.1	MT1XP1	0.00520498	-0.0304373	1	0.00441141	-0.384129	0.430168	0.0101655	1.10245	0.0678702	FALSE
ENSG00000037637.6	FBXO42	0.197789	0.304659	0.329214	0.172759	-0.0992605	0.849999	0.0918401	-1.02238	0.170061	FALSE
ENSG00000055070.12	SZRD1	0.918368	-0.102542	0.786743	0.984977	0.0872757	0.863906	0.991663	0.0670829	1	FALSE
ENSG00000226457.1	RP11-430L17.1	0.000429769	-1.82936	0.00227928	0.00155697	1.27014	0.0484719	0.00210321	1.39118	0.18898	FALSE
ENSG00000187144.7	SPATA21	0.00167132	0.272398	0.744996	0.00142722	-0.135553	0.977109	0.0010516	-0.186693	1	FALSE
ENSG00000157191.15	NECAP2	0.180933	-1.6227	1.28384e-11	0.602417	1.61376	1.38394e-11	0.313378	-0.197601	1	FALSE
ENSG00000226029.1	RP4-798A10.2	0.00501397	-0.38803	0.350183	0.00694148	0.486357	0.224605	0.00455695	-0.256066	1	FALSE
ENSG00000080947.10	CROCCP3	0.0308956	0.923594	0.000912843	0.0162184	-0.843038	0.00495209	0.0164751	-0.554321	0.635636	FALSE
ENSG00000261135.1	RP4-798A10.7	0.0079746	-0.776313	0.0114805	0.0122611	0.356939	0.346323	0.0213826	1.1457	0.0231991	FALSE
ENSG00000224174.2	RP4-798A10.4	0.000191008	-1.78205	0.0506426	0.000389242	-0.266797	0.982532	0.00280428	3.38178	0.00153191	FALSE
ENSG00000233421.3	U1	9.55041e-05	-1.19709	0.439027	0.000259495	0.948216	0.655448	0.000350535	1.86393	0.658218	FALSE
ENSG00000219481.6	NBPF1	0.310197	-0.0496905	0.942325	0.325082	0.0737333	0.903614	0.299357	-0.0792805	1	FALSE
ENSG00000271732.1	RP5-1182A14.5	0.00023876	0.387875	0.86575	0.000129747	-0.596105	0.711122	0.000350535	1.67129	0.705216	FALSE
ENSG00000215908.5	CROCCP2	0.1147	0.370865	0.213519	0.0780431	-0.601572	0.0366376	0.146173	0.562464	0.248935	FALSE
ENSG00000186301.7	MST1P2	0.00248311	-0.59845	0.180376	0.00324368	0.128788	0.89256	0.00666016	1.30672	0.0475432	FALSE
ENSG00000236698.1	EIF1AXP1	0.00678079	-0.956079	0.00165353	0.00661712	-0.826763	0.014238	0.0487244	2.86393	3.31827e-13	FALSE
ENSG00000058453.12	CROCC	0.0434066	-1.8697	1.56091e-14	0.175743	1.92577	3.53297e-15	0.0669522	-0.565125	0.583525	FALSE
ENSG00000227684.1	CROCCP4	0.00023876	0.802913	0.628871	6.48737e-05	-1.18107	0.470535	0.000350535	1.86393	0.658218	FALSE
ENSG00000186715.6	MST1L	0.000955041	-0.559657	0.405243	0.00142722	0.505993	0.50067	0.00140214	0.566952	0.882117	FALSE
ENSG00000223643.2	RP11-108M9.1	4.77521e-05	0.802913	1	0	-0.373713	1	0	2.67129	1	FALSE
ENSG00000228549.2	U1	0.000955041	1.02531	0.198107	0.000194621	-2.07415	0.0168358	0.00175267	1.67129	0.172324	FALSE
ENSG00000238142.1	RP11-108M9.4	0.0585918	-1.10867	8.65693e-06	0.136883	1.19123	1.7598e-06	0.0697564	-0.389624	0.83268	FALSE
ENSG00000235241.1	RP11-108M9.5	4.77521e-05	0.802913	1	0	-0.373713	1	0	2.67129	1	FALSE
ENSG00000272426.1	RP11-108M9.6	0.00305613	-2.06954	3.72096e-11	0.0145317	2.15467	1.44489e-12	0.00455695	-0.696282	0.538906	FALSE
ENSG00000117122.9	MFAP2	0.12172	-3.98978	5.60983e-56	2.06791	3.03289	3.53297e-15	1.21355	0.357884	0.586604	FALSE
ENSG00000159363.13	ATP13A2	0.169377	-0.463303	0.0947042	0.24665	0.549104	0.0475949	0.162648	-0.311153	0.942929	FALSE
ENSG00000117118.5	SDHB	1.94809	0.642532	0.014224	1.13062	-0.779022	0.00390636	1.88167	0.232375	0.794215	FALSE
ENSG00000117115.8	PADI2	0.00157582	-4.29945	2.047e-27	0.0325017	2.73985	3.99034e-15	0.0287439	0.982933	0.11525	FALSE
ENSG00000204362.5	RP11-380J14.1	0	-4.44501	1.51588e-05	0.00110285	3.79621	2.5346e-05	0.000350535	0.501363	1	FALSE
ENSG00000142623.8	PADI1	0.00133706	-0.624508	0.268569	0.00220571	0.711176	0.197305	0.00140214	0.0159365	1	FALSE
ENSG00000142619.4	PADI3	4.77521e-05	-2.00444	0.131691	6.48737e-05	-1.18107	0.470535	0.00175267	4.67129	0.000429554	FALSE
ENSG00000159339.9	PADI4	9.55041e-05	-0.934053	0.644363	0.000129747	-0.110678	1	0.00070107	2.93432	0.195285	FALSE
ENSG00000269468.1	AC004824.2	0	-1.19709	0.624819	6.48737e-05	1.62629	0.588947	0	2.67129	1	FALSE
ENSG00000227751.1	RP1-20B21.4	4.77521e-05	-1.19709	0.566724	0	-1.69564	0.355339	0.0010516	4.67129	0.0148445	FALSE
ENSG00000179051.9	RCC2	0.248311	-1.47078	9.90538e-10	0.377111	-0.414568	0.179768	2.36997	2.96747	6.68399e-15	TRUE
ENSG00000074964.12	ARHGEF10L	0.196261	1.50212	1.47454e-09	0.0685715	-1.40307	8.58147e-08	0.0729113	-0.956743	0.204251	FALSE
ENSG00000117148.6	ACTL8	0.000286512	-2.74728	3.64605e-06	0.000259495	-2.47805	0.000325412	0.0126193	5.42131	3.02874e-19	FALSE
ENSG00000117154.7	IGSF21	4.77521e-05	-7.47321	1.11215e-44	0.000129747	-6.06021	1.02262e-28	0.107614	9.93807	1.66824e-98	FALSE
ENSG00000179023.7	KLHDC7A	0.00582575	-1.39412	3.20801e-06	0.000454116	-5.00671	5.07184e-29	0.0960466	4.75221	4.41367e-41	FALSE
ENSG00000235282.2	RP1-8B22.1	0	-1.19709	0.624819	0	-0.373713	1	0.000350535	4.67129	0.172324	FALSE
ENSG00000159423.12	ALDH4A1	0.310245	1.86321	4.88833e-14	0.0879687	-1.67724	1.22386e-10	0.0704575	-1.60971	0.0167577	FALSE
ENSG00000169991.6	IFFO2	0.0274097	-0.212063	0.563999	0.0335397	0.325683	0.333972	0.0220837	-0.421469	0.806191	FALSE
ENSG00000272084.1	RP5-1126H10.2	0.0152807	1.78949	4.45277e-09	0.00434654	-1.66995	2.87786e-07	0.00455695	-1.12127	0.203778	FALSE
ENSG00000127481.10	UBR4	0.692262	1.77317	5.34113e-13	0.219727	-1.50178	6.71523e-09	0.109367	-2.16516	0.00099503	FALSE
ENSG00000230424.1	RP1-43E13.2	0.174725	2.12287	1.23201e-16	0.0460603	-1.74628	9.5329e-11	0.00771177	-3.89857	1.46598e-07	FALSE
ENSG00000127463.9	EMC1	0.181219	-0.301883	0.327939	0.23121	0.351498	0.261347	0.181227	-0.157393	1	FALSE
ENSG00000053372.4	MRTO4	0.342764	-0.718997	0.00484409	0.473708	0.146544	0.724267	1.05336	1.40304	0.000796103	FALSE
ENSG00000211454.9	AKR7L	0.00424993	0.0468384	1	0.00447628	0.170608	0.794207	0.00210321	-0.83424	0.492728	FALSE
ENSG00000162482.4	AKR7A3	0.00205334	0.404363	0.502664	0.00149209	-0.40346	0.581386	0.00175267	0.190162	1	FALSE
ENSG00000053371.8	AKR7A2	0.660554	-0.844102	0.000711353	1.31836	1.0478	2.12291e-05	0.469717	-0.99947	0.118941	FALSE
ENSG00000200403.1	RNU6-1099P	0	-2.51902	0.111286	0	-1.69564	0.322022	0.00140214	5.99322	0.000268997	FALSE
ENSG00000040487.8	PQLC2	0.132655	-0.629797	0.0164726	0.226085	0.821892	0.00142803	0.0928918	-0.886298	0.25249	FALSE
ENSG00000077549.13	CAPZB	2.17329	-0.791685	0.00159737	4.03378	0.882563	0.00044949	2.29495	-0.368425	0.721789	FALSE
ENSG00000240490.2	RN7SL277P	4.77521e-05	0.802913	1	0	-0.373713	1	0	2.67129	1	FALSE
ENSG00000235185.1	RP5-1056L3.1	0.00023876	2.38788	0.206048	0	-1.95868	0.405652	0	1.08633	1	FALSE
ENSG00000270136.1	MINOS1-NBL1	0.00334265	0.25222	0.648251	0.00227058	-0.646731	0.175396	0.00560856	1.03083	0.17322	FALSE
ENSG00000173436.9	MINOS1	8.8466	0.882522	0.000457633	4.52676	-0.915329	0.00054357	6.26721	-0.163017	1	FALSE
ENSG00000226396.1	RPS14P3	0.145405	-0.35825	0.222637	0.168282	0.0545428	0.959962	0.284284	0.875145	0.0502007	FALSE
ENSG00000158747.9	NBL1	0.0295585	-3.43568	2.51274e-42	0.374451	3.67224	2.73928e-50	0.0276923	-2.64884	8.55082e-05	FALSE
ENSG00000162542.9	TMCO4	0.0129886	-0.347504	0.312126	0.0168023	0.344874	0.336443	0.015073	0.0754376	1	FALSE
ENSG00000235434.1	RP11-91K11.2	0	-1.78205	0.374117	0	-0.958675	0.726716	0.00070107	5.25625	0.021974	FALSE
ENSG00000169914.5	OTUD3	0.0863357	-0.286753	0.369676	0.109118	0.340995	0.289044	0.0848294	-0.173324	1	FALSE
ENSG00000188257.6	PLA2G2A	0.000334265	-6.72456	2.76552e-44	0.0301014	1.35295	0.000129407	0.095696	2.88668	1.65851e-09	FALSE
ENSG00000127472.6	PLA2G5	0.000286512	-3.69351	2.87581e-13	0.00499527	3.91169	9.34664e-16	0.000350535	-1.72103	0.180914	FALSE
ENSG00000117215.10	PLA2G2D	0	-1.19709	0.624819	0	-0.373713	1	0.000350535	4.67129	0.172324	FALSE
ENSG00000227066.1	RP3-340N1.2	0	-1.78205	0.372623	0.000129747	2.21125	0.310887	0	2.08633	1	FALSE
ENSG00000187980.6	PLA2G2C	4.77521e-05	-2.19709	0.11022	0.000454116	2.62629	0.0440406	0	0.501363	1	FALSE
ENSG00000225986.1	RP3-340N1.5	0.00429769	-1.51584	6.42548e-07	0.0136883	1.62629	5.43583e-08	0.00525802	-0.567116	0.690839	FALSE
ENSG00000162543.5	UBXN10	0.00625552	-0.197087	0.649133	0.00674686	0.02765	1	0.00946444	0.596	0.381869	FALSE
ENSG00000228105.1	RP3-340N1.6	0	-1.19709	0.624819	6.48737e-05	1.62629	0.588947	0	2.67129	1	FALSE
ENSG00000158816.11	VWA5B1	0	-3.00444	0.0463779	0.000194621	0.626287	0.88017	0.0010516	3.67129	0.0469499	FALSE
ENSG00000236963.1	RP4-749H3.1	0	-1.19709	0.624819	6.48737e-05	1.62629	0.588947	0	2.67129	1	FALSE
ENSG00000162545.5	CAMK2N1	0.0323282	-4.81327	2.90542e-73	1.06951	4.95761	3.19605e-83	0.0494254	-3.24606	2.0846e-06	TRUE
ENSG00000090432.5	MUL1	0.262207	0.471976	0.090746	0.203444	-0.262617	0.466379	0.11112	-1.09064	0.13233	FALSE
ENSG00000215520.3	RPS4XP4	4.77521e-05	-0.78205	0.768466	0	-1.37371	0.531186	0.00070107	4.25625	0.0689038	FALSE
ENSG00000183114.6	FAM43B	0.0022921	-0.226233	0.743744	0.00149209	-1.01757	0.0498602	0.00911391	2.25625	0.000193216	FALSE
ENSG00000158825.5	CDA	0.0010983	-4.38691	2.30958e-36	0.00434654	-1.9083	5.4697e-09	0.129698	5.69877	5.44362e-61	FALSE
ENSG00000158828.5	PINK1	0.916315	1.27547	2.32528e-07	0.412726	-1.0072	0.000130503	0.193495	-1.85872	0.00471361	FALSE
ENSG00000117242.7	PINK1-AS	0.0178593	0.129658	0.763377	0.0187485	0.221234	0.588947	0.00315481	-2.38182	0.00242692	FALSE
ENSG00000244038.5	DDOST	0.773297	-1.21699	4.67631e-07	1.9296	1.25108	2.30461e-07	1.08491	-0.219954	0.954588	FALSE
ENSG00000117245.8	KIF17	0.00386792	-1.29897	4.97604e-05	0.0100554	1.23926	9.67035e-05	0.0070107	0.174863	0.919229	FALSE
ENSG00000235432.1	RP5-930J4.5	0	-1.78205	0.417894	0	-0.958675	0.777523	0.00070107	5.25625	0.0491615	FALSE
ENSG00000189410.7	SH2D5	0.00315164	-1.4164	2.58886e-05	0.00402217	-0.718361	0.0719858	0.0325997	3.21465	3.57086e-14	FALSE
ENSG00000127483.13	HP1BP3	0.966836	-0.594688	0.0230371	1.6234	0.81899	0.00129286	0.577682	-1.10767	0.077773	FALSE
ENSG00000203394.2	RP5-930J4.4	0.000525273	-0.41948	0.744775	0.000778484	0.626287	0.583102	0.000350535	0.0863259	1	FALSE
ENSG00000075151.15	EIF4G3	0.674116	0.509677	0.0617482	0.493429	-0.368678	0.246085	0.365608	-0.707808	0.306083	FALSE
ENSG00000233072.1	RPS15AP6	0.00907289	0.598982	0.0912275	0.00570888	-0.6259	0.0989424	0.00736123	0.00659868	1	FALSE
ENSG00000117298.10	ECE1	0.36411	-0.460563	0.0952303	0.58062	0.819508	0.00136268	0.0711586	-2.67309	5.72642e-05	FALSE
ENSG00000236936.1	RP3-329E20.2	0.000907289	-0.123087	1	0.00116773	0.552287	0.531573	0	-1.57664	0.460356	FALSE
ENSG00000231105.1	RP5-1071N3.1	0.000668529	2.12484	0.0303727	0.000129747	-1.69564	0.14217	0	-0.416174	0.930079	FALSE
ENSG00000236216.4	PPP1R11P1	9.55041e-05	1.38788	0.661412	0	-0.958675	0.724659	0	2.08633	1	FALSE
ENSG00000227001.2	NBPF2P	0.00257861	0.226721	0.725193	0.00240033	0.0162339	1	0.0010516	-0.852274	0.571752	FALSE
ENSG00000187952.8	HS6ST1P1	4.77521e-05	-0.197087	1	6.48737e-05	0.626287	1	0	2.08633	1	FALSE
ENSG00000142794.14	NBPF3	0.0113172	-0.400301	0.238457	0.0123909	-0.110678	0.871051	0.0287439	1.30149	0.00613497	FALSE
ENSG00000176378.8	PFN1P10	0	-1.19709	0.624819	0	-0.373713	1	0.000350535	4.67129	0.172324	FALSE
ENSG00000162551.9	ALPL	0.00224435	-4.84094	7.92584e-56	0.0141425	-1.60595	1.78681e-08	0.343875	5.55559	2.61254e-72	FALSE
ENSG00000233431.1	RP11-63N8.3	0	-1.19709	0.624819	6.48737e-05	1.62629	0.588947	0	2.67129	1	FALSE
ENSG00000076864.15	RAP1GAP	0.0571115	1.84821	2.23819e-12	0.0162184	-1.67363	1.88569e-09	0.0136709	-1.50563	0.0384306	FALSE
ENSG00000090686.11	USP48	0.606356	-0.343456	0.241568	0.715881	0.116087	0.78678	1.05826	0.696954	0.172324	FALSE
ENSG00000187942.7	LDLRAD2	0.00286512	-0.789912	0.0392771	0.00538452	0.91008	0.0170612	0.00280428	-0.328712	1	FALSE
ENSG00000142798.12	HSPG2	1.0633	1.7455	1.12895e-12	0.36485	-1.3696	1.24453e-07	0.0588899	-3.6954	8.62958e-08	FALSE
ENSG00000232037.2	RP11-26H16.1	0.00152807	-1.21878	0.00375931	0.00220571	-0.266797	0.719544	0.0112171	2.64959	7.34105e-07	FALSE
ENSG00000219073.3	CELA3B	9.55041e-05	-0.197087	1	0.000129747	0.626287	0.845168	0	1.34936	1	FALSE
ENSG00000142789.15	CELA3A	4.77521e-05	0.802913	1	0	-0.373713	1	0	2.67129	1	FALSE
ENSG00000228397.1	RP1-224A6.3	0.00191008	-0.883929	0.0372616	0.00330856	0.545367	0.28421	0.00490749	1.05462	0.172011	FALSE
ENSG00000218510.3	LINC00339	0.0323282	0.068503	0.907261	0.0188782	-1.07567	0.000161238	0.0953455	1.84369	4.29779e-06	FALSE
ENSG00000070831.11	CDC42	3.17045	-0.559928	0.0337991	4.89874	0.612029	0.0221491	3.45908	-0.17461	1	FALSE
ENSG00000230068.2	CDC42-IT1	0.00821336	-0.230064	0.590061	0.01025	0.361742	0.361656	0.00630963	-0.451472	0.822907	FALSE
ENSG00000271840.1	RP1-224A6.9	0.000477521	-0.322618	0.818754	0.000648737	0.500757	0.727953	0.000350535	0.278971	1	FALSE
ENSG00000162552.10	WNT4	0.0058735	-1.14978	0.000175849	0.0152453	1.50893	4.11693e-07	0.00140214	-2.49462	0.00595431	FALSE
ENSG00000184677.12	ZBTB40	0.147076	0.847131	0.00102903	0.080638	-0.794681	0.00380369	0.0876337	-0.435319	0.762725	FALSE
ENSG00000070886.6	EPHA8	0.00143256	-1.35142	0.00155119	0.00051899	-2.71158	1.91727e-07	0.0210321	4.31662	2.48602e-19	FALSE
ENSG00000133216.12	EPHB2	0.197741	-0.671074	0.0096001	0.362579	1.00312	5.91146e-05	0.0571372	-2.21953	0.00080603	FALSE
ENSG00000272796.1	RP1-74M1.3	0.0287945	-0.659122	0.0169561	0.0538452	1.0842	3.40289e-05	0.000350535	-5.81454	1.78673e-09	FALSE
ENSG00000227868.2	C1orf234	0.000955041	-0.0526972	1	0.00116773	0.481898	0.589973	0	-1.61411	0.462229	FALSE
ENSG00000004487.11	KDM1A	0.51854	-0.221979	0.503621	0.551297	-0.0316568	1	0.893864	0.747493	0.136437	FALSE
ENSG00000169641.9	LUZP1	1.10747	-0.128814	0.717674	1.24966	0.190911	0.593463	1.00148	-0.221602	0.951238	FALSE
ENSG00000229010.1	RP5-979D14.1	4.77521e-05	-0.78205	0.751024	0.000129747	1.21125	0.757034	0	1.67129	1	FALSE
ENSG00000179546.3	HTR1D	0.000143256	-2.36701	0.00574463	0.000324368	-0.78875	0.52016	0.00420642	4.2018	4.13103e-06	FALSE
ENSG00000215381.3	RP5-1057J7.1	4.77521e-05	-0.197087	1	0	-0.958675	0.738082	0.000350535	3.67129	0.289843	FALSE
ENSG00000261326.2	RP5-1057J7.6	0.0279827	0.508276	0.0961511	0.0182944	-0.604094	0.0560439	0.0269912	0.193478	0.807687	FALSE
ENSG00000125944.14	HNRNPR	1.60853	-0.388184	0.172782	1.93907	0.126979	0.75821	3.00268	0.779668	0.113758	FALSE
ENSG00000125945.10	ZNF436	0.219707	1.99654	2.92058e-15	0.0643547	-1.59018	1.25943e-09	0.00455695	-4.97102	1.73646e-10	FALSE
ENSG00000249087.3	C1orf213	0.140964	0.566007	0.0380043	0.111518	-0.163223	0.701723	0.0070107	-4.12622	2.46252e-08	FALSE
ENSG00000271420.1	RP5-1057J7.7	0.0081656	3.52874	8.84886e-17	0.000778484	-3.09954	2.29633e-12	0	-3.85227	0.00190998	FALSE
ENSG00000204219.5	TCEA3	1.26166	4.15586	2.92058e-15	0.0797946	-3.80093	1.1386e-41	0.0217332	-5.10653	8.18485e-12	TRUE
ENSG00000088280.14	ASAP3	0.185135	1.12782	7.16484e-06	0.091926	-0.872738	0.00125401	0.0455695	-1.6657	0.0136543	FALSE
ENSG00000007968.6	E2F2	0.0158059	-0.451404	0.152251	0.020046	0.195053	0.636946	0.030146	0.790051	0.128458	FALSE
ENSG00000235052.1	RP1-150O5.3	0.00143256	-0.100872	0.941686	0.00116773	-0.483337	0.511495	0.00350535	1.51601	0.0674376	FALSE
ENSG00000117318.8	ID3	0.569061	-2.26541	4.31052e-21	2.62343	1.54029	1.25189e-10	3.34551	1.21572	0.00526846	FALSE
ENSG00000197880.4	MDS2	4.77521e-05	-0.197087	1	0	-0.958675	0.724659	0.000350535	3.67129	0.289843	FALSE
ENSG00000142676.8	RPL11	49.1522	-0.164985	0.624819	56.1294	0.189941	0.594879	49.5863	-0.0720863	1	FALSE
ENSG00000244609.2	RN7SL532P	4.77521e-05	-0.78205	0.779147	0.000129747	1.21125	0.792599	0	1.67129	1	FALSE
ENSG00000011007.8	TCEB3	0.499582	-0.319558	0.28579	0.638292	0.338421	0.280982	0.543329	-0.0390629	1	FALSE
ENSG00000236810.1	RP5-886K2.3	0.0755915	0.0399521	0.982404	0.0699987	-0.148646	0.736449	0.0925412	0.3423	0.526332	FALSE
ENSG00000057757.5	PITHD1	0.445049	-0.415028	0.14002	0.518925	0.0219788	1	0.99587	1.06383	0.01845	FALSE
ENSG00000011009.6	LYPLA2	0.471265	-0.205395	0.548215	0.479676	-0.119663	0.793826	0.887554	0.902441	0.0560548	FALSE
ENSG00000117308.10	GALE	0.32629	-0.0856505	0.835166	0.364915	0.204981	0.588576	0.245374	-0.480342	0.693481	FALSE
ENSG00000117305.10	HMGCL	0.219707	-0.394818	0.168156	0.32852	0.699314	0.00791242	0.0746639	-1.82595	0.00592596	FALSE
ENSG00000179163.11	FUCA1	0.134136	-1.06266	1.60324e-05	0.315286	1.28977	1.20556e-07	0.0907885	-1.21135	0.0863361	FALSE
ENSG00000188822.6	CNR2	0.000143256	-1.36701	0.290174	0.000324368	0.403895	0.934662	0.0010516	2.50136	0.138575	FALSE
ENSG00000230228.2	RP11-4M23.4	9.55041e-05	-0.612125	0.823072	6.48737e-05	-0.695641	0.847766	0.00070107	3.25625	0.144174	FALSE
ENSG00000189266.7	PNRC2	0.448726	-0.938528	0.000144334	0.744296	0.377235	0.212188	1.48557	1.37158	0.00109251	FALSE
ENSG00000188529.10	SRSF10	1.53017	-0.11621	0.751024	1.41451	-0.268328	0.44618	2.97709	1.00688	0.0273004	FALSE
ENSG00000225315.2	RP11-293P20.2	0	-1.19709	0.624819	0	-0.373713	1	0.000350535	4.67129	0.172324	FALSE
ENSG00000142661.14	MYOM3	0.000716281	0.802913	0.387732	0.000259495	-1.29971	0.152488	0.0010516	1.34936	0.414091	FALSE
ENSG00000142677.3	IL22RA1	0.00023876	0.387875	0.86575	0.000129747	-0.596105	0.711122	0.000350535	1.67129	0.705216	FALSE
ENSG00000185436.7	IFNLR1	0.0327579	0.623453	0.0314984	0.00337343	-3.64438	1.32904e-29	0.11778	2.53846	8.18485e-12	FALSE
ENSG00000158055.11	GRHL3	0.00133706	-1.46839	0.000517184	0.00337343	0.830646	0.0739016	0.00595909	1.50136	0.0259324	FALSE
ENSG00000001460.13	STPG1	0.051238	-0.28818	0.372623	0.0568294	0.0136269	1	0.0935928	0.808119	0.0838594	FALSE
ENSG00000001461.12	NIPAL3	0.159205	-0.201838	0.564191	0.202211	0.433816	0.141401	0.079922	-1.14504	0.110831	FALSE
ENSG00000117602.7	RCAN3	0.155576	0.322745	0.294085	0.114243	-0.471063	0.11841	0.179123	0.377817	0.465343	FALSE
ENSG00000264443.1	RP4-594I10.3	0.0021966	-0.549389	0.244845	0.00285444	0.163944	0.866192	0.00525802	1.16349	0.128292	FALSE
ENSG00000184454.6	NCMAP	0.000143256	-0.78205	0.682113	0.000129747	-0.596105	0.731683	0.0010516	3.08633	0.0803858	FALSE
ENSG00000227312.2	RP11-496D1.2	4.77521e-05	0.802913	1	0	-0.373713	1	0	2.67129	1	FALSE
ENSG00000133226.12	SRRM1	2.1891	-0.30787	0.308026	2.53189	0.0972378	0.837234	3.6715	0.65295	0.204019	FALSE
ENSG00000169504.10	CLIC4	2.9114	0.884443	0.000448663	1.64332	-0.720887	0.0082016	1.21916	-0.961344	0.136562	FALSE
ENSG00000020633.14	RUNX3	0.000191008	-2.78205	4.15553e-05	0.00162184	2.1568	0.000757939	0.00140214	1.08633	0.565404	FALSE
ENSG00000261025.1	RP11-84D1.2	0	-2.51902	0.171588	0.000259495	2.94822	0.123121	0	1.34936	1	FALSE
ENSG00000233755.1	RP4-799D16.1	4.77521e-05	-0.78205	0.795352	0.000129747	1.21125	0.578972	0	1.67129	1	FALSE
ENSG00000233419.2	RP4-781L3.1	0	-2.51902	0.118266	0.000194621	1.62629	0.536841	0.000350535	2.67129	0.464033	FALSE
ENSG00000117614.5	SYF2	1.06721	-0.157695	0.639641	1.13419	0.0201373	1	1.49468	0.447942	0.447036	FALSE
ENSG00000117616.13	C1orf63	0.557028	0.0211889	1	0.591713	0.163495	0.674165	0.317585	-0.847147	0.199753	FALSE
ENSG00000272432.1	RP3-465N24.6	0.00768808	-0.0860558	0.88724	0.00804434	0.0451773	1	0.00876337	0.211857	0.872404	FALSE
ENSG00000261349.1	RP3-465N24.5	0.00023876	1.38788	0.442797	0	-2.18107	0.261002	0.000350535	2.08633	0.575207	FALSE
ENSG00000187010.14	RHD	0.000429769	-0.334591	0.80693	0.000194621	-1.46118	0.118088	0.00245374	2.97085	0.00322625	FALSE
ENSG00000224183.1	SDHDP6	4.77521e-05	0.802913	1	0	-0.373713	1	0	2.67129	1	FALSE
ENSG00000183726.6	TMEM50A	1.26381	-0.605473	0.0201787	1.86544	0.434784	0.133548	2.23326	0.555863	0.304277	FALSE
ENSG00000188672.12	RHCE	0.00501397	-1.28935	2.03388e-05	0.0139478	1.52319	2.95787e-07	0.00350535	-1.19571	0.181951	FALSE
ENSG00000238084.3	RP3-469D22.1	0.000429769	-0.197087	0.943699	0.000583863	0.626287	0.588947	0	-0.576639	0.925751	FALSE
ENSG00000204178.5	TMEM57	0.226345	-0.550023	0.0395272	0.35713	0.684024	0.00965505	0.192444	-0.548197	0.599988	FALSE
ENSG00000157978.7	LDLRAP1	0.0975097	-0.572935	0.0327418	0.152972	0.64104	0.0179244	0.102356	-0.23757	1	FALSE
ENSG00000225643.1	RP11-70P17.1	0.00167132	-1.11462	0.00829879	0.00421679	1.42275	0.000553861	0.00070107	-1.40196	0.26262	FALSE
ENSG00000117643.10	MAN1C1	0.432443	3.13395	9.51763e-34	0.048785	-2.98525	1.74633e-27	0.0515286	-2.37915	0.000354572	FALSE
ENSG00000233478.1	RP1-187B23.1	0.0315641	2.31562	5.12648e-16	0.00622787	-2.18531	5.29974e-13	0.00666016	-1.57284	0.043366	FALSE
ENSG00000162430.12	SEPN1	0.542846	0.737057	0.00432791	0.343831	-0.554573	0.0531623	0.227497	-1.0093	0.172324	FALSE
ENSG00000228172.1	RP1-317E23.3	0.00253086	0.387875	0.528703	0.00214083	-0.0936047	1	0.00070107	-1.18669	0.345362	FALSE
ENSG00000117640.13	MTFR1L	1.16205	1.22365	7.10551e-07	0.547923	-0.937917	0.000395623	0.225394	-1.99841	0.00228521	FALSE
ENSG00000223474.2	AL020996.1	0.00162357	1.34723	0.0235652	0.000713611	-0.918033	0.18663	0	-1.85227	0.256692	FALSE
ENSG00000272478.1	RP1-317E23.7	0.000143256	0.21795	1	0.000129747	0.21125	1	0	1.08633	1	FALSE
ENSG00000127423.6	AUNIP	0.0233508	-1.30484	3.46373e-07	0.0323071	-0.442862	0.17766	0.195248	2.84704	9.56323e-16	FALSE
ENSG00000236528.1	RP1-125I3.2	0	-1.19709	0.624819	6.48737e-05	1.62629	0.588947	0	2.67129	1	FALSE
ENSG00000182749.5	PAQR7	0.0457465	-0.533683	0.0568055	0.0687661	0.562453	0.0496275	0.0525802	-0.0697321	1	FALSE
ENSG00000117632.16	STMN1	4.45923	-0.739383	0.00350445	5.20384	-0.268631	0.445867	19.5521	2.03332	6.1752e-08	FALSE
ENSG00000229786.1	SNRPFP2	0.000143256	1.80291	0.450382	0	-1.37371	0.523236	0	1.67129	1	FALSE
ENSG00000223624.1	RP1-125I3.4	0	-1.19709	0.624819	6.48737e-05	1.62629	0.588947	0	2.67129	1	FALSE
ENSG00000158006.9	PAFAH2	0.0898216	0.569828	0.0387541	0.0596838	-0.539978	0.0691072	0.064849	-0.241794	1	FALSE
ENSG00000158008.5	EXTL1	0.0608361	2.35101	1.65206e-18	0.0138181	-1.95305	3.33117e-12	0.00140214	-4.54594	7.63302e-08	FALSE
ENSG00000158014.10	SLC30A2	0.0346203	3.35254	3.909e-28	0.00311394	-3.28843	9.80873e-24	0.00455695	-2.11755	0.00612582	FALSE
ENSG00000158022.6	TRIM63	1.09333	4.62757	2.18376e-63	0.049823	-4.2722	6.17e-49	0.0136709	-5.53725	5.55102e-13	TRUE
ENSG00000175087.5	PDIK1L	0.0428336	0.282568	0.397906	0.0375619	-0.103697	0.86549	0.0224342	-0.834798	0.320034	FALSE
ENSG00000197245.4	FAM110D	0.0613137	0.362281	0.241341	0.0510556	-0.170567	0.705865	0.0294449	-0.936129	0.2314	FALSE
ENSG00000142684.7	ZNF593	1.05203	-0.170454	0.624819	1.17992	0.140441	0.730439	1.20584	0.124275	0.981994	FALSE
ENSG00000236782.1	RP11-96L14.7	0.000811785	0.272398	0.861727	0.000583863	-0.444102	0.692675	0.0010516	0.916401	0.749326	FALSE
ENSG00000142675.13	CNKSR1	0.0265979	1.15225	3.6954e-05	0.00564401	-2.34264	1.52774e-14	0.0459201	1.38253	0.00202948	FALSE
ENSG00000188782.3	CATSPER4	0	-4.89753	2.14262e-07	6.48737e-05	-3.01757	0.00122112	0.00841284	7.31514	2.77203e-19	FALSE
ENSG00000236155.2	RP11-231P20.2	0.0130363	0.0183019	1	0.00136235	-3.84502	5.97376e-25	0.0750145	3.21491	9.39599e-18	FALSE
ENSG00000130695.9	CEP85	0.0847599	0.884802	0.000735857	0.0401568	-1.05976	0.000105322	0.0767671	0.226838	0.707502	FALSE
ENSG00000270733.1	RP11-231P20.5	4.77521e-05	0.802913	1	0	-0.373713	1	0	2.67129	1	FALSE
ENSG00000142669.9	SH3BGRL3	1.17704	-2.84888	6.55122e-32	9.35647	2.65546	3.53297e-15	3.74547	-0.310882	0.814432	FALSE
ENSG00000158062.16	UBXN11	0.0608361	0.0885273	0.841428	0.0567645	-0.0957793	0.879732	0.0595909	0.0190199	1	FALSE
ENSG00000169442.4	CD52	0.000382017	-5.24633	2.02498e-33	0.0136883	1.78435	5.72815e-08	0.030146	2.33287	7.99765e-07	FALSE
ENSG00000176092.9	AIM1L	0.00186233	-3.16056	4.39843e-22	0.00265982	-2.25752	7.72225e-11	0.0946444	5.41359	3.46575e-52	FALSE
ENSG00000265143.1	RN7SL490P	0	-1.19709	0.624819	0	-0.373713	1	0.000350535	4.67129	0.172324	FALSE
ENSG00000176083.13	ZNF683	0	-1.19709	0.624819	0	-0.373713	1	0.000350535	4.67129	0.172324	FALSE
ENSG00000131914.6	LIN28A	0.00721056	-6.27236	2.44283e-99	0.0064225	-6.06035	1.02493e-72	3.55758	9.00894	1.94699e-204	TRUE
ENSG00000117682.12	DHDDS	0.272187	0.00146269	1	0.286223	0.122807	0.770798	0.194547	-0.513694	0.647201	FALSE
ENSG00000223583.1	RP3-476K8.4	0.00329489	-4.71796	3.25351e-57	0.00454116	-3.87322	4.00976e-34	0.538422	7.12791	1.67713e-119	FALSE
ENSG00000225891.1	RP3-476K8.3	4.77521e-05	-0.197087	1	6.48737e-05	0.626287	1	0	2.08633	1	FALSE
ENSG00000198830.6	HMGN2	4.73944	-1.36578	1.24598e-08	10.4639	0.62823	0.0184285	21.6732	1.59611	7.1257e-05	FALSE
ENSG00000224129.1	DPPA2P2	0	-1.78205	0.372623	0	-0.958675	0.724659	0.00070107	5.25625	0.0209865	FALSE
ENSG00000117676.9	RPS6KA1	0.0645608	0.608669	0.0282059	0.0299716	-1.21928	8.24313e-06	0.109016	1.13094	0.00959467	FALSE
ENSG00000243905.2	RN7SL679P	9.55041e-05	1.38788	0.661412	0	-0.958675	0.724659	0	2.08633	1	FALSE
ENSG00000260063.1	RP5-968P14.2	0.00420218	0.921094	0.0265857	0.00233545	-0.703418	0.141501	0.00140214	-0.972568	0.444318	FALSE
ENSG00000117713.13	ARID1A	1.88368	0.893625	0.000387955	0.980696	-0.876808	0.000986255	1.19322	-0.330961	0.780264	FALSE
ENSG00000266138.1	RN7SL501P	4.77521e-05	-0.197087	1	0	-0.958675	1	0.000350535	3.67129	0.274838	FALSE
ENSG00000060642.6	PIGV	0.0357663	-1.1068	1.17781e-05	0.0805731	1.06669	3.10136e-05	0.0581888	0.0949907	0.930486	FALSE
ENSG00000241188.2	RN7SL165P	0.000286512	-0.389732	0.911887	0.000454116	0.818933	0.611243	0	-0.136067	1	FALSE
ENSG00000204160.7	ZDHHC18	0.124012	0.244477	0.460545	0.114048	-0.0194376	1	0.0539824	-1.14138	0.114876	FALSE
ENSG00000175793.10	SFN	0.000764033	-4.05799	2.7013e-26	0.00175159	-2.449	1.5118e-10	0.0767671	5.99322	4.71357e-55	FALSE
ENSG00000142751.10	GPN2	0.197264	-0.135019	0.703495	0.191377	-0.173996	0.664582	0.352989	0.858627	0.0763141	FALSE
ENSG00000198746.8	GPATCH3	0.0908244	-0.284595	0.372623	0.110415	0.242507	0.50231	0.111821	0.177433	0.784782	FALSE
ENSG00000090273.9	NUDC	1.46838	-0.325087	0.273514	1.60783	-0.0486524	0.990784	3.09137	1.01674	0.02544	FALSE
ENSG00000131910.4	NR0B2	0.00176683	2.72891	5.25831e-05	0.000259495	-2.29971	0.00116064	0	-1.72103	0.33403	FALSE
ENSG00000175707.7	C1orf172	0.000955041	-5.25392	1.95257e-51	0.000324368	-6.26853	3.08325e-43	0.242921	8.40964	4.88211e-122	FALSE
ENSG00000172746.6	RP11-344H11.4	0.00100279	-1.46558	0.00169955	0.00162184	-0.287983	0.693274	0.00946444	2.92405	2.52367e-07	FALSE
ENSG00000224064.1	RP11-344H11.5	4.77521e-05	-1.19709	0.536022	0	-1.69564	0.322022	0.0010516	4.67129	0.00763934	FALSE
ENSG00000225294.1	OSTCP2	9.55041e-05	1.38788	0.721802	0	-0.958675	0.770347	0	2.08633	1	FALSE
ENSG00000253368.3	TRNP1	0.318697	0.77064	0.00283534	0.160627	-0.993205	0.000181582	0.328101	0.38348	0.549122	FALSE
ENSG00000158246.7	FAM46B	0.152807	0.0209551	1	0.0699338	-1.54912	3.47496e-09	0.586445	2.31731	2.957e-10	FALSE
ENSG00000090020.6	SLC9A1	0.0716281	-0.640439	0.0158193	0.11833	0.714294	0.00751585	0.0757155	-0.266299	1	FALSE
ENSG00000229985.2	RP11-40H20.5	0	-2.19709	0.247924	0	-1.37371	0.559372	0.0010516	5.67129	0.00942876	FALSE
ENSG00000214973.3	CHCHD3P3	0.000382017	-0.0271621	1	0.000259495	-0.636747	0.653288	0.0010516	1.97085	0.222022	FALSE
ENSG00000225159.1	NPM1P39	0.0159492	-0.685587	0.0162025	0.0243925	0.443241	0.167065	0.0325997	0.752171	0.147193	FALSE
ENSG00000225990.2	SNRPEP7	4.77521e-05	-1.51902	0.372623	0	-1.95868	0.363973	0.00140214	4.99322	0.00271398	FALSE
ENSG00000142784.11	WDTC1	0.229449	0.795129	0.00205122	0.147782	-0.490699	0.0989074	0.0480233	-2.01054	0.00249857	FALSE
ENSG00000186501.10	TMEM222	0.285939	-0.434645	0.119645	0.424144	0.632478	0.0181885	0.182979	-0.910798	0.229396	FALSE
ENSG00000241547.1	RP11-4K3__A.5	0.000191008	0.539878	0.830588	6.48737e-05	-0.958675	0.62194	0.000350535	2.08633	0.601329	FALSE
ENSG00000142765.13	SYTL1	0.12406	1.5806	4.3243e-10	0.0370429	-1.6573	6.69533e-10	0.0651995	-0.412084	0.799679	FALSE
ENSG00000142733.10	MAP3K6	0.0326147	-0.335741	0.284021	0.0461252	0.600184	0.0342755	0.0143719	-1.38244	0.0575826	FALSE
ENSG00000142748.8	FCN3	4.77521e-05	-2.36701	0.0467447	0.000389242	1.43364	0.343408	0.00070107	2.25625	0.289843	FALSE
ENSG00000174950.6	CD164L2	0.000191008	-3.16056	1.61017e-06	0.000324368	-2.03668	0.00317948	0.0115677	5.43682	2.41031e-17	FALSE
ENSG00000181773.6	GPR3	0.00721056	-1.28901	5.84853e-06	0.016932	0.918243	0.00191118	0.0217332	0.95857	0.0629845	FALSE
ENSG00000158195.6	WASF2	1.38128	-0.341885	0.243275	1.84695	0.43814	0.129643	1.23038	-0.359733	0.735411	FALSE
ENSG00000237429.1	RP1-159A19.4	0.0129408	1.9131	2.8763e-09	0.0039573	-1.51227	9.04006e-06	0.000350535	-3.70809	0.000351845	FALSE
ENSG00000126705.9	AHDC1	0.386171	0.647809	0.0139303	0.274351	-0.35673	0.269285	0.095696	-1.81904	0.00598647	FALSE
ENSG00000000938.8	FGR	4.77521e-05	-2.00444	0.154883	6.48737e-05	-1.18107	0.50148	0.00175267	4.67129	0.0012479	FALSE
ENSG00000235912.1	RP1-159A19.3	0.0194351	-0.796125	0.00349098	0.0317881	0.502472	0.097552	0.0445179	0.860717	0.0745836	FALSE
ENSG00000233975.1	RP11-288L9.1	9.55041e-05	-2.31256	0.0205588	0.000778484	2.74176	0.00329036	0	-0.235602	0.912704	FALSE
ENSG00000126709.10	IFI6	0.157534	-1.03802	2.64116e-05	0.374451	1.37404	1.49074e-08	0.0483738	-2.35698	0.000403095	FALSE
ENSG00000225886.1	RP11-288L9.4	4.77521e-05	0.802913	1	0	-0.373713	1	0	2.67129	1	FALSE
ENSG00000009780.11	FAM76A	0.15954	0.479432	0.0871979	0.102565	-0.657196	0.0195767	0.178422	0.40032	0.435935	FALSE
ENSG00000231344.1	RP3-426I6.2	0.00138481	-1.26748	0.00370422	0.00175159	-0.588725	0.291297	0.0122687	3.00832	9.04607e-09	FALSE
ENSG00000230833.1	RPEP3	9.55041e-05	1.38788	0.690704	0	-0.958675	0.750737	0	2.08633	1	FALSE
ENSG00000117758.9	STX12	0.283218	-0.562896	0.0339304	0.479027	0.880713	0.000505644	0.0907885	-2.00722	0.00231053	FALSE
ENSG00000269971.1	RP3-426I6.5	0.00124155	-0.529662	0.373253	0.00181646	0.484268	0.513017	0.00175267	0.474891	0.928987	FALSE
ENSG00000270031.1	RP3-426I6.6	0.00133706	-0.197087	0.859883	0.00168672	0.426979	0.568316	0.00070107	-0.525109	0.922325	FALSE
ENSG00000117751.13	PPP1R8	0.313874	-0.509415	0.0591467	0.412662	0.229679	0.524355	0.631313	0.827679	0.0889731	FALSE
ENSG00000268552.1	AL109927.1	4.77521e-05	-0.197087	1	6.48737e-05	0.626287	1	0	2.08633	1	FALSE
ENSG00000130775.11	THEMIS2	0.00324714	-2.08292	9.45512e-12	0.00849845	0.085719	0.924519	0.0431158	2.98163	6.99979e-14	FALSE
ENSG00000117748.5	RPA2	0.442614	-0.112481	0.761754	0.372959	-0.466273	0.118274	1.0488	1.34416	0.00149131	FALSE
ENSG00000130768.10	SMPDL3B	0.0425471	-0.394778	0.1896	0.00817409	-3.18916	5.65741e-27	0.314079	3.48873	7.62181e-26	FALSE
ENSG00000227050.1	RP11-460I13.2	0	-2.19709	0.238164	0.000129747	1.21125	0.783764	0.000350535	3.08633	0.374053	FALSE
ENSG00000158156.7	XKR8	0.143352	-0.534022	0.0481565	0.221998	0.647516	0.0158472	0.129698	-0.442917	0.746966	FALSE
ENSG00000158161.11	EYA3	0.231598	0.371022	0.207358	0.150896	-0.690299	0.0129677	0.331255	0.74782	0.140485	FALSE
ENSG00000240750.2	RN7SL559P	0.0249266	0.663655	0.0244449	0.0158292	-0.581733	0.072943	0.015073	-0.452363	0.779222	FALSE
ENSG00000228589.2	SPCS2P4	0.0515245	-0.179616	0.624819	0.0515746	-0.1369	0.772979	0.094995	0.886076	0.0541153	FALSE
ENSG00000214812.3	RP5-1053E7.3	0	-1.78205	0.372623	0.000129747	2.21125	0.310887	0	2.08633	1	FALSE
ENSG00000169403.7	PTAFR	0.0011938	-1.02021	0.0393893	0.000583863	-2.00598	0.000265781	0.0126193	3.75146	1.59033e-12	FALSE
ENSG00000126698.6	DNAJC8	1.45477	-0.431176	0.12067	1.78734	0.13436	0.745613	2.90278	0.862864	0.0706381	FALSE
ENSG00000269804.1	AL353354.2	0.000716281	-0.103978	0.98422	0.00051899	-0.663219	0.523621	0.00210321	1.89368	0.0872283	FALSE
ENSG00000130770.13	ATPIF1	7.07915	0.266558	0.396579	5.23816	-0.48968	0.0949779	9.37961	0.574081	0.285624	FALSE
ENSG00000270605.1	RP5-1092A3.4	0.0278395	1.10399	7.87241e-05	0.011288	-1.25789	1.92504e-05	0.0217332	0.0825143	0.989179	FALSE
ENSG00000130766.4	SESN2	0.364205	-0.309477	0.309243	0.517238	0.639738	0.0167301	0.0953455	-2.16531	0.00101879	FALSE
ENSG00000130772.9	MED18	0.0402072	-0.449242	0.120416	0.0604623	0.65597	0.0184555	0.024888	-0.95239	0.2261	FALSE
ENSG00000204138.8	PHACTR4	0.598095	0.621338	0.0186253	0.390864	-0.548365	0.0560984	0.377526	-0.433779	0.630515	FALSE
ENSG00000229820.2	RP1-308E4.1	0.00840436	0.542598	0.140661	0.00538452	-0.61802	0.107199	0.00771177	0.172483	0.942444	FALSE
ENSG00000221216.1	RNU6ATAC27P	0	-1.19709	0.624819	0	-0.373713	1	0.000350535	4.67129	0.172324	FALSE
ENSG00000180198.11	RCC1	0.119953	-1.21846	5.97854e-07	0.247947	0.638414	0.0176588	0.447984	1.36296	0.00134498	FALSE
ENSG00000242125.2	SNHG3	0.992527	-0.559179	0.0345791	1.21178	0.000611431	1	2.8169	1.37544	0.00103968	FALSE
ENSG00000200087.1	SNORA73B	4.77521e-05	-1.51902	0.350647	6.48737e-05	-0.695641	0.834667	0.0010516	4.08633	0.0160771	FALSE
ENSG00000231468.2	PRDX3P2	0	-1.19709	0.624819	0	-0.373713	1	0.000350535	4.67129	0.172324	FALSE
ENSG00000180098.5	TRNAU1AP	0.310293	0.115492	0.758801	0.26968	-0.238878	0.521532	0.376825	0.363372	0.579991	FALSE
ENSG00000197989.9	SNHG12	0.063749	-0.40397	0.172301	0.0871902	0.437536	0.149961	0.0690554	-0.0873723	1	FALSE
ENSG00000120656.7	TAF12	0.424707	-0.994281	5.17956e-05	0.725418	0.390449	0.19258	1.49819	1.43974	0.000514085	FALSE
ENSG00000188060.6	RAB42	0.0243058	-0.80636	0.00259538	0.0401568	0.518708	0.0793477	0.0553845	0.843342	0.0778983	FALSE
ENSG00000229388.1	RP11-442N24__B.1	0.00296063	0.780193	0.102411	0.00175159	-0.632447	0.23015	0.00140214	-0.498637	0.899757	FALSE
ENSG00000270103.2	RNU11	0.000286512	-2.97469	1.5465e-07	0.00291932	2.97992	2.70173e-08	0.00070107	-0.444189	0.915454	FALSE
ENSG00000162419.8	GMEB1	0.156388	-0.272584	0.38591	0.191377	0.270251	0.427728	0.175618	0.0387421	1	FALSE
ENSG00000198492.10	YTHDF2	1.09223	-0.304088	0.316818	1.16487	-0.092422	0.865203	2.34087	1.05936	0.0187023	FALSE
ENSG00000116329.6	OPRD1	0	-1.78205	0.372623	0.000129747	2.21125	0.310887	0	2.08633	1	FALSE
ENSG00000226852.2	RP1-212P9.2	0.00100279	-2.70344	2.8464e-12	0.00726585	2.359	9.60861e-11	0.00420642	0.305639	0.910182	FALSE
ENSG00000233427.1	RP1-212P9.3	0.000143256	0.802913	0.777121	6.48737e-05	-0.373713	1	0	1.34936	1	FALSE
ENSG00000159023.14	EPB41	0.133228	-0.424271	0.134371	0.149469	-0.0769901	0.912278	0.337215	1.26781	0.00353673	FALSE
ENSG00000225616.2	RP4-604A21.1	0.000286512	-2.4772	4.90376e-05	0.000389242	-1.65382	0.015081	0.00946444	4.7782	1.87625e-14	FALSE
ENSG00000253304.1	TMEM200B	0.0148986	-2.96641	3.05047e-31	0.132926	2.9947	1.55757e-33	0.0294449	-1.12511	0.131239	FALSE
ENSG00000116350.11	SRSF4	0.578707	-0.693103	0.0067534	0.924904	0.557431	0.0415615	0.993766	0.453937	0.439543	FALSE
ENSG00000227637.1	RP11-242O24.5	9.55041e-05	-1.41948	0.312393	0.000389242	1.84868	0.17036	0	0.501363	1	FALSE
ENSG00000116353.11	MECR	0.278251	-0.34495	0.241475	0.37231	0.436945	0.134013	0.251334	-0.338599	0.907512	FALSE
ENSG00000237934.1	RP11-467D18.2	4.77521e-05	0.802913	1	0	-0.373713	1	0	2.67129	1	FALSE
ENSG00000060656.15	PTPRU	0.06394	-0.913669	0.000327172	0.133575	1.10139	1.2402e-05	0.049776	-0.899735	0.250578	FALSE
ENSG00000233399.2	RP11-111I12.1	0	-1.19709	0.624819	6.48737e-05	1.62629	0.588947	0	2.67129	1	FALSE
ENSG00000233372.1	RP5-893G23.1	4.77521e-05	0.802913	1	0	-0.373713	1	0	2.67129	1	FALSE
ENSG00000162510.5	MATN1	0.00138481	-2.46012	9.64303e-12	0.00901744	2.66811	3.14357e-14	0.00140214	-1.40766	0.172324	FALSE
ENSG00000186056.5	MATN1-AS1	0.00319939	-1.90404	9.7508e-10	0.0143371	2.33324	2.33269e-14	0	-4.50364	8.95102e-05	FALSE
ENSG00000162511.7	LAPTM5	0.000143256	-3.97845	1.68578e-10	0.00317881	3.10022	1.01428e-08	0.00175267	0.52833	0.780323	FALSE
ENSG00000229607.1	RP5-1125N11.1	0	-1.19709	0.624819	6.48737e-05	1.62629	0.588947	0	2.67129	1	FALSE
ENSG00000223382.3	RP1-65J11.1	0.0172385	-1.06138	6.18324e-05	0.0423625	1.4598	1.60245e-08	0.00175267	-3.73101	5.54426e-06	FALSE
ENSG00000235143.1	RP1-65J11.5	0	-1.19709	0.624819	6.48737e-05	1.62629	0.588947	0	2.67129	1	FALSE
ENSG00000162512.11	SDC3	0.363775	0.185311	0.613756	0.361606	0.125417	0.763666	0.0946444	-1.93405	0.00336247	FALSE
ENSG00000134644.11	PUM1	1.14806	0.575087	0.0312102	0.799374	-0.439618	0.145784	0.615189	-0.700897	0.312002	FALSE
ENSG00000237329.2	RP11-201O14.1	0.000143256	0.802913	0.776126	6.48737e-05	-0.373713	1	0	1.34936	1	FALSE
ENSG00000232768.1	RP11-201O14.2	0.00023876	-0.197087	1	0.000259495	0.140861	1	0.000350535	1.34936	0.789094	FALSE
ENSG00000215900.4	SEPW1P	0	-1.19709	0.624819	0	-0.373713	1	0.000350535	4.67129	0.172324	FALSE
ENSG00000225142.2	RP11-490K7.1	0	-1.19709	0.624819	6.48737e-05	1.62629	0.588947	0	2.67129	1	FALSE
ENSG00000084628.5	NKAIN1	0.00888189	-1.87419	3.2384e-12	0.0130396	-0.902853	0.00287882	0.138812	3.70437	2.72632e-27	FALSE
ENSG00000060688.8	SNRNP40	0.202755	-1.74012	3.70033e-13	0.49317	0.379729	0.210566	1.6731	2.35979	7.18458e-11	FALSE
ENSG00000229447.2	RP11-490K7.4	0.0103622	0.713116	0.0337628	0.00460603	-1.23721	0.000272641	0.0154235	0.988216	0.0757809	FALSE
ENSG00000121766.10	ZCCHC17	0.669771	-0.82611	0.000953894	1.04726	0.348199	0.261708	1.94512	1.22873	0.00447319	FALSE
ENSG00000229044.1	RP11-266K22.2	0.000716281	3.80291	0.000909011	0	-3.37371	0.00625736	0	-0.328712	0.922519	FALSE
ENSG00000121769.3	FABP3	6.16474	3.92715	2.92058e-15	0.406369	-3.7514	4.14382e-41	0.398909	-3.22164	3.55868e-07	TRUE
ENSG00000168528.7	SERINC2	0.0699568	-1.10043	9.67235e-06	0.137727	0.653716	0.0159726	0.216631	1.13572	0.00801558	FALSE
ENSG00000223907.1	RP11-439L8.4	4.77521e-05	0.802913	1	0	-0.373713	1	0	2.67129	1	FALSE
ENSG00000142910.11	TINAGL1	0.0710551	0.358622	0.249861	0.0587107	-0.19059	0.6398	0.0375072	-0.799032	0.347023	FALSE
ENSG00000121764.7	HCRTR1	0.000191008	-0.682514	0.696598	0.000324368	0.626287	0.736537	0.000350535	1.34936	0.789094	FALSE
ENSG00000162517.8	PEF1	0.645656	-0.311398	0.302284	0.838557	0.38957	0.192937	0.599415	-0.278959	0.864867	FALSE
ENSG00000235790.3	RP11-73M7.6	0.000286512	0.610268	0.683527	0.000194621	-0.181067	1	0	0.34936	1	FALSE
ENSG00000264078.1	RP11-73M7.9	0.00143256	1.17215	0.0724016	0.000583863	-1.09618	0.129267	0.00070107	-0.0656772	1	FALSE
ENSG00000084636.13	COL16A1	0.144116	0.850027	0.00100322	0.0906285	-0.514215	0.0834088	0.0220837	-2.43724	0.000324411	FALSE
ENSG00000121753.8	BAI2	0.590789	2.69046	2.92058e-15	0.103084	-2.34334	7.53309e-19	0.0287439	-3.72289	9.54623e-08	FALSE
ENSG00000134668.8	SPOCD1	0.00305613	-3.46934	9.98565e-31	0.0398973	3.62629	2.29697e-35	0.00420642	-2.03766	0.011489	FALSE
ENSG00000203620.2	RP11-84A19.2	0.00181458	0.0883151	0.957199	0.00194621	0.258556	0.735527	0.000350535	-1.43724	0.321271	FALSE
ENSG00000269967.1	RP11-84A19.4	0.00186233	-0.232711	0.73482	0.00240033	0.44795	0.460785	0.0010516	-0.595498	0.732714	FALSE
ENSG00000184007.13	PTP4A2	2.65702	-0.255994	0.414423	3.09026	0.156551	0.692642	3.61962	0.349249	0.597456	FALSE
ENSG00000212673.1	AL136115.1	0.000143256	0.802913	0.776126	6.48737e-05	-0.373713	1	0	1.34936	1	FALSE
ENSG00000228634.1	RP4-534N18.2	0	-1.78205	0.372623	6.48737e-05	0.626287	1	0.000350535	3.67129	0.289843	FALSE
ENSG00000121774.13	KHDRBS1	2.83127	-0.352896	0.223859	3.53847	0.249965	0.470809	4.03431	0.365291	0.570718	FALSE
ENSG00000203325.3	RP11-277A4.4	0.000573025	-0.666572	0.393903	0.000843358	0.34618	0.783592	0.00140214	1.29278	0.340919	FALSE
ENSG00000121775.13	TMEM39B	0.0941193	-1.23143	4.73114e-07	0.224333	1.06501	1.92513e-05	0.20331	0.446946	0.374035	FALSE
ENSG00000025800.9	KPNA6	0.822195	0.522169	0.0547148	0.560119	-0.514705	0.0766059	0.639376	-0.153075	1	FALSE
ENSG00000250135.1	RP4-622L5.2	0.00143256	1.17215	0.061868	0.000648737	-0.914281	0.197416	0.000350535	-0.686264	0.852358	FALSE
ENSG00000084652.11	TXLNA	0.216842	-0.667737	0.00984916	0.371467	0.791026	0.00213973	0.198753	-0.504832	0.659883	FALSE
ENSG00000160050.10	CCDC28B	0.883175	-0.431818	0.120418	1.31947	0.656389	0.0130586	0.499162	-1.09704	0.0811939	FALSE
ENSG00000224066.1	RP4-622L5.7	0.00783134	0.36188	0.36807	0.00700636	0.00215433	1	0.0010516	-2.42147	0.0114438	FALSE
ENSG00000160051.7	IQCC	0.0205334	0.188135	0.624819	0.0185539	-0.0975489	0.893747	0.015073	-0.355109	0.906492	FALSE
ENSG00000222046.2	DCDC2B	0.00023876	-0.197087	1	0.000324368	0.626287	0.745321	0	0.211857	1	FALSE
ENSG00000160055.15	TMEM234	0.200606	-0.119866	0.748155	0.229523	0.23364	0.516839	0.155637	-0.449168	0.738882	FALSE
ENSG00000084623.7	EIF3I	2.45111	-0.434216	0.117238	3.32841	0.387912	0.193925	3.22282	0.190731	0.869274	FALSE
ENSG00000220785.3	MTMR9LP	0.00749708	-1.97012	3.5175e-13	0.0253007	0.975217	0.000473127	0.0522297	1.80207	1.57125e-05	FALSE
ENSG00000183615.5	FAM167B	0.00286512	-0.310744	0.574082	0.00343831	0.19135	0.767359	0.00420642	0.538838	0.591125	FALSE
ENSG00000182866.12	LCK	0.000525273	-6.5295	7.9594e-68	0.00116773	-5.03268	3.50432e-40	0.332307	8.65466	2.2877e-136	FALSE
ENSG00000116478.7	HDAC1	0.311582	-1.04658	1.91862e-05	0.646012	0.884665	0.000462205	0.630963	0.477092	0.408461	FALSE
ENSG00000175130.6	MARCKSL1	2.70625	-1.8127	2.6568e-14	7.38178	0.591575	0.0284543	20.9918	2.16214	4.79545e-09	FALSE
ENSG00000162526.6	TSSK3	0.00362916	-0.120125	0.850306	0.00447628	0.433642	0.371424	0.0010516	-1.51854	0.153344	FALSE
ENSG00000225828.1	FAM229A	0.0531958	0.0849629	0.852907	0.0565699	0.21746	0.5642	0.0154235	-1.79323	0.0102435	FALSE
ENSG00000160058.14	BSDC1	0.441181	-0.186273	0.603264	0.548118	0.388948	0.194826	0.252736	-0.943421	0.205508	FALSE
ENSG00000224333.1	GAPDHP20	0	-1.19709	0.624819	0	-0.373713	1	0.000350535	4.67129	0.172324	FALSE
ENSG00000270850.1	RP11-395N6.4	0	-1.19709	0.624819	6.48737e-05	1.62629	0.588947	0	2.67129	1	FALSE
ENSG00000254553.1	RP1-27O5.3	4.77521e-05	0.802913	1	0	-0.373713	1	0	2.67129	1	FALSE
ENSG00000273274.1	ZBTB8B	0.0533868	-0.280981	0.383328	0.0659117	0.285475	0.40895	0.0592404	0.020659	1	FALSE
ENSG00000160062.10	ZBTB8A	0.139054	-0.901294	0.000316848	0.28525	1.05782	2.12882e-05	0.121986	-0.717284	0.400559	FALSE
ENSG00000176261.11	ZBTB8OS	0.724781	-0.395009	0.164173	0.836481	0.0152698	1	1.58302	1.03554	0.0223404	FALSE
ENSG00000162521.14	RBBP4	1.06072	-0.0281279	1	1.0023	-0.153202	0.721373	1.5101	0.543527	0.319672	FALSE
ENSG00000162520.10	SYNC	0.179166	-0.627039	0.016656	0.282265	0.591893	0.0300329	0.246777	0.148349	0.827236	FALSE
ENSG00000224409.1	RP11-114B7.6	0	-1.78205	0.372623	6.48737e-05	0.626287	1	0.000350535	3.67129	0.289843	FALSE
ENSG00000162522.6	KIAA1522	0.125349	-0.082205	0.847906	0.122027	-0.125474	0.78293	0.19034	0.620799	0.191341	FALSE
ENSG00000134684.6	YARS	1.14562	0.00451966	1	1.21015	0.136283	0.740777	0.773981	-0.599657	0.416169	FALSE
ENSG00000116497.13	S100PBP	0.270945	0.413395	0.149284	0.188328	-0.533445	0.0665013	0.284985	0.273748	0.618475	FALSE
ENSG00000160097.11	FNDC5	0.148222	1.29607	2.67138e-07	0.069869	-0.911518	0.000801976	0.00876337	-3.65825	4.69262e-07	FALSE
ENSG00000121905.5	HPCA	0.000334265	-4.07973	3.00549e-18	0.00486553	1.23036	0.00197665	0.0147225	2.72251	6.96054e-08	FALSE
ENSG00000121900.14	TMEM54	0.0414966	-2.24319	4.479e-20	0.219273	2.27004	3.53297e-15	0.0743134	-0.647249	0.482257	FALSE
ENSG00000116514.12	RNF19B	0.10749	1.36436	7.83523e-08	0.0397676	-1.34104	6.18824e-07	0.0522297	-0.584212	0.565466	FALSE
ENSG00000239670.1	RP4-803A2.2	4.77521e-05	0.802913	1	0	-0.373713	1	0	2.67129	1	FALSE
ENSG00000236065.2	RP1-117O3.2	4.77521e-05	0.802913	1	0	-0.373713	1	0	2.67129	1	FALSE
ENSG00000004455.12	AK2	0.913736	0.130771	0.717674	0.682277	-0.555688	0.0518601	1.65733	1.02272	0.0245589	FALSE
ENSG00000142920.12	ADC	0.0174295	-1.08653	3.90743e-05	0.0433356	1.4614	1.47198e-08	0.00315481	-3.0208	9.3634e-05	FALSE
ENSG00000116525.9	TRIM62	0.0171907	-1.09569	3.24577e-05	0.0393783	1.13951	1.55751e-05	0.0227848	-0.203181	1	FALSE
ENSG00000160094.10	ZNF362	0.0164745	-0.500551	0.0975123	0.0259495	0.734587	0.0106878	0.00911391	-1.11686	0.169763	FALSE
ENSG00000270115.1	RP11-415J8.7	0.000429769	1.53988	0.193194	0	-2.95868	0.0257896	0.00070107	1.93432	0.379368	FALSE
ENSG00000256142.1	AL513327.1	4.77521e-05	-1.19709	0.559314	0.000194621	1.62629	0.551831	0	1.34936	1	FALSE
ENSG00000225313.2	RP11-415J8.3	0	-1.19709	0.624819	6.48737e-05	1.62629	0.588947	0	2.67129	1	FALSE
ENSG00000134686.12	PHC2	0.320703	0.0471267	0.954964	0.364331	0.356718	0.248978	0.0189289	-4.13759	7.03299e-09	FALSE
ENSG00000222112.1	RN7SKP16	0.00482296	-0.0638206	0.962823	0.00590351	0.463349	0.284723	0.000350535	-2.92117	0.00909017	FALSE
ENSG00000233246.1	RP11-415J8.5	0.000668529	0.124841	0.970849	0.000713611	0.304359	0.875209	0	-1.02915	0.712941	FALSE
ENSG00000121903.10	ZSCAN20	0.0119858	-0.059011	0.936175	0.013364	0.221742	0.589772	0.00771177	-0.644353	0.572633	FALSE
ENSG00000235907.2	RP4-580O19.2	0	-1.78205	0.41884	6.48737e-05	0.626287	0.778058	0.000350535	3.67129	0.277992	FALSE
ENSG00000121904.13	CSMD2	0.000811785	-3.82806	6.38954e-25	0.00830383	0.83016	0.0158672	0.0329503	3.05132	1.64611e-13	FALSE
ENSG00000142698.10	C1orf94	0.000286512	-4.53948	8.26294e-22	0.000129747	-4.97857	8.59533e-17	0.0487244	7.63065	4.30754e-58	FALSE
ENSG00000163866.8	SMIM12	0.719385	-0.125635	0.727177	0.722693	-0.0867576	0.882005	1.12066	0.636633	0.22123	FALSE
ENSG00000189280.3	GJB5	0	-3.78205	0.00225731	6.48737e-05	-1.83314	0.193798	0.00350535	6.13072	2.14527e-07	FALSE
ENSG00000188910.7	GJB3	4.77521e-05	-3.51902	0.000110921	0.000194621	-1.54364	0.120167	0.00560856	5.43682	2.18945e-11	FALSE
ENSG00000187513.8	GJA4	0.000811785	-4.96968	1.84262e-16	0.0253656	2.35835	6.13516e-06	0.0350535	1.65354	0.0391442	FALSE
ENSG00000116544.7	DLGAP3	0.00205334	-2.8874	8.47961e-19	0.00467091	-1.17824	0.000615038	0.0739629	4.54123	1.97621e-35	FALSE
ENSG00000241014.1	RP11-244H3.1	0.0120813	-0.943112	0.000721502	0.0265333	1.22895	6.36578e-06	0.00560856	-1.61411	0.0384792	FALSE
ENSG00000271741.1	ZMYM6	0.00253086	-1.51902	8.72053e-06	0.00817409	1.66078	7.44993e-07	0.00280428	-0.65064	0.617773	FALSE
ENSG00000243749.1	ZMYM6NB	0.000382017	-0.34909	0.790538	0.000454116	0.166856	1	0.00070107	1.25625	0.590467	FALSE
ENSG00000163867.12	ZMYM6	0.11217	0.513518	0.0653145	0.0819355	-0.370284	0.255711	0.060292	-0.713065	0.410653	FALSE
ENSG00000197056.5	ZMYM1	0.0557744	-0.953665	0.00016403	0.0949751	0.429586	0.153439	0.178773	1.30598	0.0017918	FALSE
ENSG00000228348.1	EFCAB14P1	4.77521e-05	-0.78205	0.783911	0.000129747	1.21125	0.799737	0	1.67129	1	FALSE
ENSG00000116560.6	SFPQ	2.35685	-0.364369	0.206051	2.83647	0.144532	0.724659	4.10161	0.679572	0.180198	FALSE
ENSG00000146463.7	ZMYM4	0.447294	0.15881	0.643446	0.393524	-0.181577	0.64106	0.43922	0.0497856	1	FALSE
ENSG00000201542.1	SNORA62	9.55041e-05	0.387875	1	0	-1.37371	0.496094	0.000350535	3.08633	0.386616	FALSE
ENSG00000229994.1	RPL5P4	0.147029	-0.106723	0.779824	0.140192	-0.191516	0.618674	0.256241	0.831362	0.0660589	FALSE
ENSG00000227409.1	ZMYM4-AS1	0.000143256	1.80291	0.421381	0	-1.37371	0.496094	0	1.67129	1	FALSE
ENSG00000142687.13	KIAA0319L	0.625457	0.796649	0.00183952	0.391383	-0.550687	0.0549093	0.190691	-1.4623	0.0299162	FALSE
ENSG00000236274.1	RP4-728D4.3	0.000859537	1.24349	0.121604	0.000324368	-1.11068	0.246754	0.000350535	0.0863259	1	FALSE
ENSG00000020129.11	NCDN	0.176874	0.868637	0.000708476	0.0909529	-0.910935	0.000719228	0.128646	-0.12341	1	FALSE
ENSG00000239636.1	RP4-728D4.2	0.00100279	-1.35237	0.0045985	0.00259495	1.07695	0.0282695	0.00280428	0.887017	0.419711	FALSE
ENSG00000116819.6	TFAP2E	0.00205334	0.940416	0.0988941	0.0012326	-0.511216	0.487972	0	-2.30599	0.145236	FALSE
ENSG00000126067.7	PSMB2	1.80073	-0.764795	0.00241795	2.31411	-0.0733058	0.918737	7.08852	1.81186	3.00994e-06	FALSE
ENSG00000142686.7	C1orf216	0.0511902	-0.678475	0.0107228	0.086801	0.746441	0.005374	0.0557351	-0.242199	1	FALSE
ENSG00000092853.9	CLSPN	0.240432	-0.995246	6.21379e-05	0.376397	0.164891	0.674117	1.03548	1.79642	5.279e-06	FALSE
ENSG00000232335.1	RP11-435D7.3	0.000286512	-0.197087	0.956235	0.000389242	0.626287	0.726366	0	-0.0291513	1	FALSE
ENSG00000134698.10	AGO4	0.168517	1.42597	1.08939e-08	0.067793	-1.1688	1.01076e-05	0.0350535	-1.83006	0.00671924	FALSE
ENSG00000092847.6	AGO1	0.225199	-0.0230656	1	0.185604	-0.450282	0.137142	0.462356	1.15001	0.0096488	FALSE
ENSG00000271914.1	RP4-789D17.5	0.00157582	-0.0165149	1	0.00162184	0.0787996	1	0.00140214	0.110573	1	FALSE
ENSG00000126070.14	AGO3	0.451448	0.245732	0.447601	0.397676	-0.119359	0.795166	0.289191	-0.566584	0.574403	FALSE
ENSG00000232862.4	RP4-665N4.4	0.000477521	-1.05958	0.173806	0.0012326	1.48878	0.0369054	0	-1.2356	0.529082	FALSE
ENSG00000092850.7	TEKT2	0.00319939	0.532824	0.297736	0.00194621	-0.704918	0.165293	0.00350535	0.51601	0.633944	FALSE
ENSG00000116863.10	ADPRHL2	0.282883	-0.445027	0.10975	0.387815	0.402551	0.176923	0.370515	0.179375	0.894284	FALSE
ENSG00000171812.6	COL8A2	0.000859537	-5.0681	4.92123e-48	0.0352264	4.75955	1.76655e-50	0.00420642	-1.7627	0.0250176	FALSE
ENSG00000054116.7	TRAPPC3	0.921854	-0.674464	0.00857227	1.49748	0.625288	0.0190271	1.32993	0.18977	0.871899	FALSE
ENSG00000116871.11	MAP7D1	1.15574	0.700313	0.00689616	0.80625	-0.368538	0.245444	0.198052	-2.34487	0.000343891	FALSE
ENSG00000054118.9	THRAP3	1.10904	-0.710355	0.00526272	1.7924	0.569162	0.0362792	1.93495	0.4679	0.41758	FALSE
ENSG00000231849.1	UBE2V2P4	0	-1.78205	0.421953	6.48737e-05	0.626287	0.77553	0.000350535	3.67129	0.276524	FALSE
ENSG00000214193.5	SH3D21	0.0133228	0.772325	0.0141169	0.00733073	-0.812286	0.0144864	0.0101655	-0.0402065	1	FALSE
ENSG00000142694.6	EVA1B	0.201991	-2.74632	9.89127e-30	1.5883	3.06629	3.53297e-15	0.0985003	-2.99863	7.79639e-06	FALSE
ENSG00000116883.8	RP11-268J15.5	0.0398252	1.69476	3.27594e-10	0.0103798	-1.85497	1.14506e-10	0.0224342	-0.264897	1	FALSE
ENSG00000196182.6	STK40	0.342573	0.0991824	0.803253	0.355767	0.168555	0.658968	0.125491	-1.46875	0.0294409	FALSE
ENSG00000181817.5	LSM10	1.1355	-0.081888	0.844473	1.11077	-0.114397	0.808083	1.69378	0.590108	0.269696	FALSE
ENSG00000116885.14	OSCP1	0.0876251	0.239058	0.480116	0.0822598	0.0258707	1	0.0308471	-1.45289	0.0368778	FALSE
ENSG00000116898.7	MRPS15	2.18738	-0.13176	0.708406	2.20629	-0.0822675	0.89343	3.42473	0.64117	0.215345	FALSE
ENSG00000119535.13	CSF3R	0.00415443	0.0725199	0.980279	0.00467091	0.35668	0.480002	0	-3.65064	0.00371236	FALSE
ENSG00000230214.1	FTLP18	0	-1.19709	0.624819	6.48737e-05	1.62629	0.588947	0	2.67129	1	FALSE
ENSG00000163873.5	GRIK3	9.55041e-05	-1.93405	0.113663	0	-2.95868	0.0310448	0.00315481	5.40825	5.77495e-06	FALSE
ENSG00000233621.1	RP11-422J8.1	0.00482296	-2.32879	1.74429e-16	0.0277011	2.44889	7.79918e-19	0.00666016	-1.05391	0.213501	FALSE
ENSG00000163874.8	ZC3H12A	0.0202946	-1.65713	5.7195e-11	0.0708421	1.74023	3.34896e-12	0.0276923	-0.57474	0.595735	FALSE
ENSG00000163875.11	MEAF6	0.694936	-0.557011	0.0352807	0.981539	0.367725	0.227112	1.24335	0.606681	0.25212	FALSE
ENSG00000163877.9	SNIP1	0.0785522	-0.0774406	0.865386	0.0887472	0.237839	0.517039	0.0511781	-0.686503	0.444622	FALSE
ENSG00000232273.1	FTH1P1	9.55041e-05	-0.612125	0.810155	0.000194621	1.04132	0.588947	0	1.08633	1	FALSE
ENSG00000237749.3	RP3-423B22.5	0.00439319	-0.657928	0.0692101	0.00596838	0.165446	0.769588	0.0122687	1.30983	0.0182215	FALSE
ENSG00000163879.9	DNALI1	0.159922	0.0437252	0.967097	0.142852	-0.227736	0.552166	0.221538	0.538558	0.269674	FALSE
ENSG00000134697.8	GNL2	0.458324	-0.504666	0.0615607	0.649515	0.4308	0.139891	0.654449	0.279192	0.714698	FALSE
ENSG00000169218.9	RSPO1	0.00023876	-4.60081	5.84766e-19	0.00797946	4.41056	1.40707e-20	0.0010516	-1.33994	0.305745	FALSE
ENSG00000116922.10	C1orf109	0.138863	-0.136829	0.700712	0.124622	-0.348345	0.290617	0.304264	1.19669	0.0044808	FALSE
ENSG00000134690.6	CDCA8	0.0948834	-0.613938	0.0225598	0.100424	-0.371382	0.259438	0.387341	1.99452	3.07178e-07	FALSE
ENSG00000183317.12	EPHA10	0.000668529	0.387875	0.727177	0.000389242	-0.736283	0.548579	0.0010516	1.27897	0.445858	FALSE
ENSG00000227416.2	RP11-109P14.2	4.77521e-05	0.802913	1	0	-0.373713	1	0	2.67129	1	FALSE
ENSG00000185090.10	MANEAL	0.0167132	0.170777	0.662685	0.0131045	-0.422622	0.249076	0.0241869	0.689436	0.200585	FALSE
ENSG00000233728.1	RP11-109P14.9	0	-1.19709	0.624819	6.48737e-05	1.62629	0.588947	0	2.67129	1	FALSE
ENSG00000196449.3	YRDC	0.190197	-1.20125	7.87033e-07	0.392745	0.658817	0.0133216	0.678636	1.29771	0.00245754	FALSE
ENSG00000197982.12	C1orf122	2.5609	-0.308706	0.30617	3.45517	0.495549	0.0767363	1.64155	-0.840954	0.20038	FALSE
ENSG00000188786.9	MTF1	0.150467	0.165221	0.630579	0.13377	-0.153126	0.724659	0.136358	-0.0695562	1	FALSE
ENSG00000235673.1	RP11-109P14.8	0	-1.19709	0.624819	6.48737e-05	1.62629	0.588947	0	2.67129	1	FALSE
ENSG00000230955.1	RP11-109P14.10	0	-1.19709	0.624819	6.48737e-05	1.62629	0.588947	0	2.67129	1	FALSE
ENSG00000204084.8	INPP5B	0.0431201	-0.572895	0.0376215	0.0655873	0.552643	0.0541545	0.0564361	0.10801	0.91351	FALSE
ENSG00000183431.7	SF3A3	0.547239	-0.509391	0.0588242	0.656133	0.00336634	1	1.4428	1.28159	0.00272276	FALSE
ENSG00000183386.5	FHL3	0.0863357	-2.64568	1.12213e-27	0.592816	2.47066	3.53297e-15	0.257994	-0.221439	1	FALSE
ENSG00000183520.7	UTP11L	0.609269	-0.630884	0.0150698	0.774008	0.0280059	1	1.85924	1.45273	0.00043755	FALSE
ENSG00000185668.5	POU3F1	0.00382017	-3.08846	7.42805e-26	0.0101852	-1.10335	0.000359587	0.155287	4.57089	4.44379e-42	FALSE
ENSG00000224592.1	RP5-884C9.2	0.00171907	-0.870277	0.0511159	0.00298419	0.566166	0.268675	0.00420642	0.996689	0.225173	FALSE
ENSG00000223589.2	RP5-884C9.3	0	-2.19709	0.219961	0.000129747	1.21125	0.767973	0.000350535	3.08633	0.38215	FALSE
ENSG00000215895.4	RP11-334L9.1	0.000143256	0.802913	0.809061	6.48737e-05	-0.373713	1	0	1.34936	1	FALSE
ENSG00000116954.7	RRAGC	0.375713	-0.603851	0.0211169	0.605272	0.683211	0.0094565	0.385939	-0.29284	0.843302	FALSE
ENSG00000228436.2	RP5-864K19.4	0.0389179	0.447432	0.138547	0.031853	-0.155712	0.74281	0.010516	-1.72656	0.0170983	FALSE
ENSG00000214114.4	MYCBP	0.241243	-0.125684	0.729733	0.227317	-0.232644	0.535681	0.457098	0.958233	0.0401729	FALSE
ENSG00000158315.6	RHBDL2	0.00023876	-3.25598	1.39427e-07	0.00168672	0.523194	0.528336	0.0080623	3.25625	1.62179e-06	FALSE
ENSG00000174574.11	AKIRIN1	2.01805	0.377196	0.194574	1.33264	-0.659963	0.0170447	2.74854	0.669725	0.18898	FALSE
ENSG00000168653.6	NDUFS5	13.2497	0.293158	0.34708	10.6972	-0.284944	0.40484	11.4408	-0.0892736	1	FALSE
ENSG00000127603.19	MACF1	3.18568	1.02979	3.50778e-05	1.63131	-0.852123	0.00140844	1.1764	-1.1029	0.0789605	FALSE
ENSG00000270040.1	RP11-416A14.1	0.017334	-0.274255	0.434704	0.0245871	0.672581	0.0228684	0.00140214	-3.544	3.22899e-05	FALSE
ENSG00000226438.1	RP11-420K8.1	0	-1.78205	0.372623	0.000129747	2.21125	0.310887	0	2.08633	1	FALSE
ENSG00000217897.2	RP11-420K8.2	0.000191008	-1.19709	0.354218	0.000259495	-0.373713	0.950484	0.00175267	3.08633	0.0168897	FALSE
ENSG00000255103.1	KIAA0754	0.167562	1.26389	4.534e-07	0.0714259	-1.11447	2.68779e-05	0.0606425	-1.05663	0.155213	FALSE
ENSG00000183682.7	BMP8A	0.000143256	-0.197087	1	6.48737e-05	-0.958675	0.62194	0.00070107	2.93432	0.171312	FALSE
ENSG00000237624.1	OXCT2P1	9.55041e-05	-0.934053	0.624819	0.000259495	1.36325	0.41235	0	0.863933	1	FALSE
ENSG00000182109.3	RP11-69E11.4	0.0128931	-0.972919	0.00039882	0.0276362	1.09759	5.74636e-05	0.0129698	-0.525799	0.669862	FALSE
ENSG00000243970.1	PPIEL	0.000143256	0.21795	1	0.000129747	0.21125	1	0	1.08633	1	FALSE
ENSG00000090621.9	PABPC4	1.20321	-0.441944	0.110516	1.60952	0.340523	0.275216	1.7695	0.363199	0.575195	FALSE
ENSG00000228060.1	RP11-69E11.8	4.77521e-05	-0.78205	0.751024	0.000129747	1.21125	0.757034	0	1.67129	1	FALSE
ENSG00000163909.6	HEYL	0.00682855	-3.44712	3.35675e-37	0.0872551	3.62843	3.49993e-43	0.00841284	-2.22498	0.00198786	FALSE
ENSG00000225903.1	RP1-144F13.3	0.00023876	0.387875	0.86575	0.000129747	-0.596105	0.711122	0.000350535	1.67129	0.705216	FALSE
ENSG00000116981.3	NT5C1A	9.55041e-05	-3.25598	2.56232e-05	0.00155697	3.68518	1.21739e-06	0	-1.0836	0.514335	FALSE
ENSG00000116983.8	HPCAL4	0.00515722	-6.40636	2.30365e-100	0.522039	6.62342	6.31458e-116	0.00595909	-5.15243	7.44646e-11	FALSE
ENSG00000084072.12	PPIE	0.349306	-0.68133	0.00805038	0.553178	0.545048	0.0478473	0.598013	0.456978	0.436895	FALSE
ENSG00000225333.5	RP1-144F13.4	0	-4.28455	5.28323e-05	0.000778484	2.0048	0.0212395	0.00140214	2.29278	0.0898567	FALSE
ENSG00000116985.6	BMP8B	0.000477521	-1.32262	0.0423211	0.000843358	0.0413249	1	0.00350535	2.54576	0.00223951	FALSE
ENSG00000198754.5	OXCT2	0.00133706	-1.3835	0.00131781	0.00240033	0.0413249	1	0.00981498	2.48488	8.09571e-06	FALSE
ENSG00000261798.1	RP1-118J21.25	9.55041e-05	-2.07156	0.0672486	0.000259495	-0.221709	0.948141	0.00210321	3.67129	0.00257453	FALSE
ENSG00000043514.11	TRIT1	0.149273	-0.201233	0.565647	0.150053	-0.144811	0.739388	0.28814	0.946646	0.0313934	FALSE
ENSG00000116990.9	MYCL	0.0199126	-0.363172	0.260761	0.0129099	-1.15402	8.11347e-05	0.0942939	2.47898	5.66165e-11	FALSE
ENSG00000236546.1	RP1-118J21.5	0.00205334	-1.50584	3.17002e-05	0.00674686	1.75557	7.75371e-07	0.00140214	-1.21624	0.276281	FALSE
ENSG00000168389.13	MFSD2A	0.0117948	-1.89215	2.94415e-13	0.0382755	0.987812	0.000218175	0.0743134	1.69519	3.69284e-05	FALSE
ENSG00000228477.1	RP3-342P20.2	0.00171907	-0.715554	0.146569	0.00103798	-1.47607	0.00255968	0.0126193	3.15282	1.39055e-09	FALSE
ENSG00000131236.12	CAP1	0.694984	-2.24706	5.9809e-21	3.51888	2.0242	3.53297e-15	2.11337	0.159173	0.922238	FALSE
ENSG00000131238.12	PPT1	0.275816	-1.17253	1.39769e-06	0.511853	0.397822	0.183099	1.21566	1.69318	2.0198e-05	FALSE
ENSG00000226745.2	RP11-115D7.3	0.000191008	-1.68251	0.051885	0.000194621	-1.2806	0.216073	0.00350535	4.13072	4.9496e-06	FALSE
ENSG00000117000.8	RLF	0.15825	0.181424	0.624819	0.140062	-0.152155	0.724659	0.136709	-0.136067	1	FALSE
ENSG00000188800.5	TMCO2	0.000286512	-0.559657	0.624819	0.000454116	0.626287	0.642764	0.000350535	0.863933	1	FALSE
ENSG00000259943.1	RP1-39G22.7	0.0797937	-0.202255	0.570239	0.0893959	0.110982	0.811177	0.10481	0.325514	0.549152	FALSE
ENSG00000084073.4	ZMPSTE24	0.235752	-0.696801	0.00670793	0.352329	0.369997	0.226642	0.543329	0.930282	0.0479272	FALSE
ENSG00000231296.1	RP1-39G22.4	4.77521e-05	0.802913	1	0	-0.373713	1	0	2.67129	1	FALSE
ENSG00000049089.9	COL9A2	0.00233985	-2.13066	6.72052e-11	0.0110934	1.94403	8.78281e-10	0.00666016	0.205314	0.902681	FALSE
ENSG00000227311.2	RP1-228H13.1	0.00310388	-0.89416	0.0150157	0.00428166	-0.0355438	1	0.0140214	1.98445	0.000104662	FALSE
ENSG00000084070.7	SMAP2	0.184753	0.183327	0.622973	0.17996	0.0744555	0.903542	0.0694059	-1.38992	0.0429634	FALSE
ENSG00000213172.3	RP1-228H13.2	0	-3.00444	0.0312803	6.48737e-05	-0.958675	0.62194	0.00175267	5.25625	0.000148508	FALSE
ENSG00000187801.10	ZFP69B	0.00787909	-1.80789	3.42385e-11	0.0186836	0.216251	0.588947	0.0764166	2.61953	5.85578e-12	FALSE
ENSG00000260920.1	RP1-228H13.5	0.00773584	-0.492215	0.155598	0.00752535	-0.445862	0.266209	0.0290944	1.93948	1.47374e-05	FALSE
ENSG00000187815.5	ZFP69	0.0129408	-1.00141	0.000284867	0.0231599	0.506477	0.106968	0.0410126	1.25702	0.00619549	FALSE
ENSG00000238287.1	RP11-656D10.3	0.00472746	0.516032	0.223351	0.00337343	-0.40068	0.445331	0.00280428	-0.406714	0.929802	FALSE
ENSG00000164002.7	EXO5	0.0346203	-0.426277	0.148147	0.0456711	0.319583	0.332314	0.0511781	0.389161	0.480059	FALSE
ENSG00000227278.1	RP11-656D10.5	4.77521e-05	-0.197087	1	6.48737e-05	0.626287	1	0	2.08633	1	FALSE
ENSG00000238186.1	RP11-656D10.6	0.000191008	0.124841	1	0.000194621	0.304359	1	0	0.671288	1	FALSE
ENSG00000117010.11	ZNF684	0.145596	1.52576	1.01926e-09	0.0451521	-1.60686	1.56717e-09	0.0795714	-0.366957	0.865494	FALSE
ENSG00000117016.5	RIMS3	0.0845212	1.41834	3.26038e-08	0.0267928	-1.59834	3.93466e-09	0.0574877	-0.0551466	1	FALSE
ENSG00000272145.1	RP4-739H11.4	0.0307523	0.453074	0.140324	0.022576	-0.392196	0.263185	0.0217332	-0.307082	0.960929	FALSE
ENSG00000066136.15	NFYC	0.863405	0.776664	0.00242215	0.513281	-0.665687	0.0161783	0.453592	-0.655866	0.358103	FALSE
ENSG00000117013.10	KCNQ4	0.00463195	1.77377	1.9198e-05	0.000843358	-2.33454	5.11651e-07	0.00385588	0.461835	0.675701	FALSE
ENSG00000264582.1	RN7SL326P	0.000191008	1.12484	0.581276	6.48737e-05	-0.695641	0.834667	0	1.08633	1	FALSE
ENSG00000179862.5	CITED4	0.938185	2.51042	2.92058e-15	0.143176	-2.58486	2.49369e-22	0.280428	-1.09873	0.126729	FALSE
ENSG00000229528.1	RP5-1066H13.4	0.000620777	2.61027	0.0151821	6.48737e-05	-2.18107	0.060939	0	-0.235602	1	FALSE
ENSG00000233118.2	UBE2V1P8	4.77521e-05	0.802913	1	0	-0.373713	1	0	2.67129	1	FALSE
ENSG00000171793.9	CTPS1	0.205143	-0.471992	0.0867941	0.237373	-0.0468488	0.998258	0.539473	1.30218	0.00240005	FALSE
ENSG00000171790.11	SLFNL1	0.0021966	1.55015	0.00318071	0.000843358	-1.12095	0.0587427	0	-2.2356	0.124151	FALSE
ENSG00000010803.12	SCMH1	0.44992	1.33246	6.88889e-08	0.199681	-1.01549	0.000120124	0.064849	-2.39931	0.000283399	FALSE
ENSG00000215893.3	RP4-635E8.1	4.77521e-05	0.802913	1	0	-0.373713	1	0	2.67129	1	FALSE
ENSG00000235358.1	RP11-399E6.1	0.00625552	3.14687	7.34692e-13	0.000713611	-2.84403	8.15564e-10	0.000350535	-2.48858	0.0312836	FALSE
ENSG00000204060.4	FOXO6	0.0301316	1.2738	4.19164e-06	0.0139478	-0.949742	0.00152181	0.00420642	-2.35449	0.00222639	FALSE
ENSG00000229901.1	RP11-399E6.4	0	-2.78205	0.0591368	0.000324368	3.21125	0.0323441	0	1.08633	1	FALSE
ENSG00000127129.5	EDN2	0.00515722	-0.129343	0.828465	0.00661712	0.531428	0.197547	0.000350535	-3.04981	0.00751954	FALSE
ENSG00000127124.9	HIVEP3	0.0651338	-1.80269	9.46157e-14	0.268253	2.20672	3.53297e-15	0.00630963	-4.506	2.19832e-09	FALSE
ENSG00000230881.1	RP11-486B10.3	0	-1.19709	0.624819	6.48737e-05	1.62629	0.588947	0	2.67129	1	FALSE
ENSG00000044012.3	GUCA2B	0.000143256	1.80291	0.548038	0	-1.37371	0.824375	0	1.67129	1	FALSE
ENSG00000197273.3	GUCA2A	0.000382017	0.387875	0.764327	0.000324368	0.0413249	1	0	-0.136067	1	FALSE
ENSG00000198815.4	FOXJ3	0.3367	0.828923	0.00118921	0.190599	-0.739824	0.0069149	0.18368	-0.578807	0.559576	FALSE
ENSG00000227527.2	RP11-223A3.1	0	-1.19709	0.624819	6.48737e-05	1.62629	0.588947	0	2.67129	1	FALSE
ENSG00000177181.10	RIMKLA	0.187093	2.38824	7.17367e-21	0.0160887	-3.49153	5.37411e-34	0.141616	0.308273	0.570768	FALSE
ENSG00000235002.1	RP11-157D18.2	9.55041e-05	0.387875	1	6.48737e-05	0.0413249	1	0	1.67129	1	FALSE
ENSG00000066185.8	ZMYND12	0.0046797	0.677382	0.117084	0.0027247	-0.728808	0.118617	0.00385588	0.1167	1	FALSE
ENSG00000127125.7	PPCS	0.565337	-0.267128	0.391908	0.701285	0.310323	0.33053	0.567165	-0.135048	1	FALSE
ENSG00000186409.10	CCDC30	0.0199604	0.2994	0.406479	0.0168023	-0.184235	0.708111	0.0129698	-0.485926	0.748095	FALSE
ENSG00000230116.1	RP11-163G10.2	9.55041e-05	0.387875	1	6.48737e-05	0.0413249	1	0	1.67129	1	FALSE
ENSG00000236876.2	TMSB4XP1	0	-3.65652	0.00444551	0.000129747	-0.958675	0.588947	0.00280428	5.25625	2.27358e-05	FALSE
ENSG00000236180.2	RP11-163G10.4	0.00200559	2.22918	0.000216261	0.000324368	-2.2806	0.00054357	0.00070107	-0.328712	1	FALSE
ENSG00000171960.6	PPIH	0.245541	-1.26784	1.60391e-07	0.475394	0.392718	0.190976	1.21776	1.8278	2.62115e-06	FALSE
ENSG00000234917.1	RP5-994D16.3	0.0034859	-0.379951	0.409933	0.00480065	0.480067	0.288422	0.00315481	-0.216237	1	FALSE
ENSG00000065978.13	YBX1	28.8264	0.0918564	0.820401	24.0253	-0.347667	0.281689	43.3829	0.694935	0.172324	FALSE
ENSG00000164007.6	CLDN19	0.00148031	-1.92501	4.98017e-07	0.00207596	-1.04356	0.0174684	0.025589	3.88074	2.68437e-18	FALSE
ENSG00000117385.11	LEPRE1	0.0960294	-3.41797	3.01719e-43	1.19731	3.62199	3.53297e-15	0.105862	-2.40662	0.000266668	FALSE
ENSG00000164008.9	C1orf50	0.49008	0.106718	0.780881	0.456711	-0.0862535	0.883217	0.446581	-0.091248	1	FALSE
ENSG00000228452.1	RP5-994D16.9	4.77521e-05	0.802913	1	0	-0.373713	1	0	2.67129	1	FALSE
ENSG00000177868.7	CCDC23	0.738677	-0.292264	0.344105	0.85004	0.0985956	0.834667	1.19918	0.609548	0.249328	FALSE
ENSG00000164010.9	ERMAP	0.0717714	0.119097	0.758103	0.0735019	0.149611	0.724659	0.0259396	-1.46457	0.0363168	FALSE
ENSG00000228192.3	RP11-342M1.3	0.00998018	-0.78205	0.00791564	0.0120016	-0.239695	0.588947	0.045219	2.06795	5.60612e-07	FALSE
ENSG00000164011.13	ZNF691	0.0667096	-0.452707	0.111286	0.0677281	-0.325993	0.335156	0.218734	1.70515	1.47876e-05	FALSE
ENSG00000233708.1	RP11-342M1.7	0	-1.19709	0.624819	0	-0.373713	1	0.000350535	4.67129	0.172324	FALSE
ENSG00000117394.15	SLC2A1	0.248693	-1.94512	4.52592e-16	0.956822	1.51689	2.34385e-10	0.962919	0.810775	0.0978168	FALSE
ENSG00000227533.1	SLC2A1-AS1	0.0396342	0.324198	0.323697	0.0332802	-0.175443	0.703846	0.0227848	-0.676635	0.47918	FALSE
ENSG00000186973.6	FAM183A	0.00286512	-1.35381	6.3987e-05	0.00661712	0.758199	0.0422713	0.0115677	1.41002	0.0112859	FALSE
ENSG00000117395.6	EBNA1BP2	0.693265	-0.990105	5.53705e-05	1.112	0.231719	0.516839	2.80954	1.68958	2.01795e-05	FALSE
ENSG00000243710.3	WDR65	0.00233985	-1.09239	0.00362703	0.00544939	1.1777	0.00162732	0.00280428	-0.224876	1	FALSE
ENSG00000179178.6	TMEM125	0.00606451	-3.19285	6.31531e-31	0.00343831	-3.71554	3.72191e-30	0.338967	6.09031	1.38867e-85	FALSE
ENSG00000253313.1	C1orf210	0.000429769	-5.71121	1.50131e-46	0.000389242	-5.41185	1.83607e-32	0.157741	8.48827	2.20751e-105	FALSE
ENSG00000066056.9	TIE1	0.00105055	-1.95893	2.21732e-05	0.00304906	0.483329	0.424986	0.010516	2.4962	4.54363e-05	FALSE
ENSG00000234694.1	RP1-92O14.3	0.010601	1.33703	3.44916e-05	0.00317881	-1.69564	9.6572e-07	0.00946444	0.39118	0.624664	FALSE
ENSG00000117399.9	CDC20	0.237805	-1.07095	1.60558e-05	0.311783	-0.326117	0.33053	1.51466	2.49212	5.00139e-12	FALSE
ENSG00000066322.8	ELOVL1	0.195831	-1.27379	1.45554e-07	0.527228	1.43942	2.20936e-09	0.18368	-0.870557	0.261037	FALSE
ENSG00000159479.12	MED8	0.36368	-1.1931	8.55393e-07	0.946896	1.45615	1.22189e-09	0.208568	-1.54866	0.0206492	FALSE
ENSG00000229431.1	RP1-92O14.6	0.000668529	2.7098	0.00669605	6.48737e-05	-2.2806	0.0321427	0	-0.328712	0.91351	FALSE
ENSG00000198198.9	SZT2	0.116276	0.841323	0.00119067	0.0707772	-0.585877	0.0433987	0.0329503	-1.54308	0.0250156	FALSE
ENSG00000229372.1	SZT2-AS1	0.000525273	0.802913	0.553592	0.000259495	-0.752224	0.57889	0.000350535	0.671288	1	FALSE
ENSG00000178922.12	HYI	0.270038	-0.732401	0.00412167	0.510621	1.02263	3.87505e-05	0.113924	-1.70354	0.0103902	FALSE
ENSG00000229348.1	HYI-AS1	0.00152807	-0.474621	0.445043	0.00227058	0.586759	0.312896	0.00140214	-0.0942464	1	FALSE
ENSG00000142949.12	PTPRF	0.430771	-0.385268	0.179177	0.566737	0.352341	0.255934	0.540525	0.146629	0.943098	FALSE
ENSG00000066135.8	KDM4A	0.240097	-0.150737	0.661412	0.252164	-0.00228938	1	0.344225	0.490155	0.39371	FALSE
ENSG00000236200.1	KDM4A-AS1	0.00706731	-0.197087	0.650433	0.00590351	-0.536651	0.177918	0.0199805	1.62238	0.000991682	FALSE
ENSG00000126091.15	ST3GAL3	0.123057	0.439721	0.12517	0.104252	-0.0824104	0.898137	0.0175267	-2.6873	8.26658e-05	FALSE
ENSG00000229444.1	RP11-184I16.4	0.000143256	1.80291	0.421381	0	-1.37371	0.496094	0	1.67129	1	FALSE
ENSG00000233674.2	RP11-184I16.3	0.000143256	0.802913	0.797777	6.48737e-05	-0.373713	1	0	1.34936	1	FALSE
ENSG00000224751.2	SHMT1P1	4.77521e-05	-1.19709	0.556687	0.000194621	1.62629	0.548636	0	1.34936	1	FALSE
ENSG00000117407.12	ARTN	0.0149464	0.303118	0.421381	0.00214083	-3.25779	2.18131e-20	0.0659006	2.79474	9.00432e-13	FALSE
ENSG00000237950.1	RP11-7O11.3	0.00429769	2.06278	4.41596e-06	0.000908232	-2.03668	2.32191e-05	0.00140214	-0.721029	0.643619	FALSE
ENSG00000117408.6	IPO13	0.122102	0.621876	0.0210133	0.0820652	-0.488664	0.104596	0.0644984	-0.69782	0.426972	FALSE
ENSG00000132768.9	DPH2	0.175871	-0.177769	0.624819	0.150831	-0.475768	0.112084	0.45885	1.47373	0.00039233	FALSE
ENSG00000117410.9	ATP6V0B	2.25399	-0.0724757	0.871602	2.23555	-0.0751792	0.913688	3.09733	0.463234	0.423909	FALSE
ENSG00000117411.12	B4GALT2	0.475897	-0.0116819	1	0.534948	0.279902	0.398747	0.181577	-1.4618	0.0299931	FALSE
ENSG00000159214.8	CCDC24	0.0649428	0.260623	0.431675	0.0442439	-0.662739	0.0229729	0.107965	0.946278	0.0360501	FALSE
ENSG00000196517.7	SLC6A9	0.0427859	-1.65959	1.16299e-11	0.150637	1.77739	2.5462e-13	0.0522297	-0.75229	0.376514	FALSE
ENSG00000230615.2	RP5-1198O20.4	0.000525273	-1.36701	0.0301938	0.00162184	1.62629	0.00761586	0.000350535	-0.538165	0.836757	FALSE
ENSG00000271647.1	KRT8P47	0	-1.19709	0.624819	6.48737e-05	1.62629	0.588947	0	2.67129	1	FALSE
ENSG00000171872.4	KLF17	0	-3.00444	0.0312803	0.000259495	1.36325	0.41235	0.00070107	2.93432	0.171312	FALSE
ENSG00000233514.1	RP11-570P14.1	0.0308478	-1.16325	4.36748e-06	0.0585809	0.470618	0.117419	0.126193	1.56909	0.000112274	FALSE
ENSG00000226804.4	RP4-675G8.3	0	-1.78205	0.372623	6.48737e-05	0.626287	1	0.000350535	3.67129	0.289843	FALSE
ENSG00000271329.1	RP5-891H21.5	0.000382017	0.65091	0.624819	0.000259495	-0.221709	0.942523	0	-0.0291513	1	FALSE
ENSG00000178028.9	DMAP1	0.323664	0.000827198	1	0.316389	-0.0529301	0.978437	0.361752	0.175128	0.902499	FALSE
ENSG00000117419.10	ERI3	0.644271	-0.564212	0.0326274	0.944496	0.460243	0.107526	0.996571	0.369178	0.566174	FALSE
ENSG00000233602.1	ERI3-IT1	0.00023876	-0.41948	0.895343	0.000259495	-0.0517845	1	0.00070107	1.93432	0.374053	FALSE
ENSG00000187147.13	RNF220	0.278347	-0.144675	0.675888	0.265463	-0.220064	0.567951	0.535968	0.974189	0.0358652	FALSE
ENSG00000126106.9	TMEM53	0.131939	0.0290508	1	0.12313	-0.139113	0.754893	0.162648	0.345642	0.515058	FALSE
ENSG00000198520.6	C1orf228	0.00959817	0.554234	0.11481	0.00746047	-0.202232	0.716492	0.00140214	-2.31512	0.0110649	FALSE
ENSG00000200169.1	RNU5D-1	9.55041e-05	-0.934053	0.624819	0.000194621	0.626287	0.868363	0.000350535	2.08633	0.590707	FALSE
ENSG00000142945.8	KIF2C	0.0841392	-0.341789	0.262754	0.075513	-0.502182	0.0983264	0.274819	1.77263	6.11066e-06	FALSE
ENSG00000225721.1	RP11-269F19.2	0.000668529	0.902449	0.393142	0.000194621	-1.54364	0.152131	0.0010516	1.50136	0.374053	FALSE
ENSG00000142937.7	RPS8	44.635	-0.36919	0.200383	59.4558	0.400984	0.175118	47.9069	-0.0884222	1	FALSE
ENSG00000234093.2	RPS15AP11	0.273046	-0.213142	0.53105	0.364136	0.557539	0.0426498	0.0592404	-2.38744	0.000305815	FALSE
ENSG00000142959.4	BEST4	0.00329489	-1.12309	0.00130893	0.0012326	-2.56748	2.10587e-10	0.0396104	4.02844	2.74365e-23	FALSE
ENSG00000173846.8	PLK3	0.0727742	-1.62003	2.39079e-11	0.257873	1.90567	3.53297e-15	0.0396104	-1.92104	0.00411236	FALSE
ENSG00000188396.2	TCTEX1D4	0.000668529	-2.19709	3.08073e-06	0.00343831	1.98886	1.62053e-05	0.00210321	0.39118	0.973269	FALSE
ENSG00000222009.4	BTBD19	0.0022921	-4.10005	8.3984e-42	0.0470983	4.35074	1.11067e-49	0.00210321	-3.11941	0.000115119	FALSE
ENSG00000117425.9	PTCH2	0.00869088	-1.13671	5.69028e-05	0.0223814	1.50633	4.67714e-08	0.00175267	-2.78814	0.000849956	FALSE
ENSG00000226499.1	RP5-882O7.1	0.000668529	-1.64775	0.0017198	0.000648737	-1.40613	0.0175485	0.010516	3.98163	5.20745e-12	FALSE
ENSG00000070785.12	EIF2B3	0.259771	-0.240959	0.455763	0.274481	-0.0617215	0.952899	0.482687	0.86005	0.0745836	FALSE
ENSG00000232369.1	RP5-882O7.4	4.77521e-05	-0.197087	1	0	-0.958675	0.724659	0.000350535	3.67129	0.289843	FALSE
ENSG00000268949.1	MRPS17P1	0.000382017	2.97284	0.0475705	0	-2.54364	0.115929	0	0.501363	1	FALSE
ENSG00000126107.10	HECTD3	0.0832319	0.206963	0.564667	0.0755779	-0.0751037	0.920642	0.0532813	-0.577631	0.568165	FALSE
ENSG00000126088.8	UROD	1.00174	-0.223863	0.497177	1.12374	0.0954332	0.842078	1.41932	0.4299	0.471294	FALSE
ENSG00000162415.6	ZSWIM5	0.0222525	2.44137	6.63566e-16	0.00389242	-2.35287	2.66352e-13	0.00490749	-1.46348	0.0743226	FALSE
ENSG00000234315.1	OSTCP5	0.000382017	0.165483	1	0.000194621	-0.958675	0.53704	0.0010516	2.08633	0.215318	FALSE
ENSG00000186603.4	HPDL	0.0132273	-0.988039	0.000350924	0.0112231	-1.12306	0.000167012	0.107614	3.12109	4.45672e-18	FALSE
ENSG00000132781.13	MUTYH	0.0453167	-0.959044	0.000165746	0.0585809	-0.247891	0.515916	0.247828	2.28325	5.38144e-10	FALSE
ENSG00000132773.7	TOE1	0.0710073	-0.64945	0.0142503	0.102371	0.325528	0.317166	0.160194	0.92835	0.0383062	FALSE
ENSG00000070759.12	TESK2	0.01232	-1.2192	6.24717e-06	0.0288039	1.01456	0.000219968	0.0283933	0.57146	0.290854	FALSE
ENSG00000236624.4	CCDC163P	0.00539598	-1.39762	2.22926e-06	0.0151156	1.34691	4.53939e-06	0.00981498	0.0904775	1	FALSE
ENSG00000132763.10	MMACHC	0.0447914	1.31157	8.0353e-07	0.0161535	-1.40087	6.56107e-07	0.0280428	-0.203181	1	FALSE
ENSG00000117450.9	PRDX1	6.02087	-0.507299	0.0592134	6.81453	-0.129538	0.766339	17.9789	1.49936	0.000244885	FALSE
ENSG00000117448.9	AKR1A1	0.785617	-1.012	3.56602e-05	1.54497	0.768457	0.00281184	1.79754	0.698404	0.172324	FALSE
ENSG00000132780.12	NASP	1.74405	-0.0930556	0.812626	1.21911	-0.834072	0.00184963	5.32463	1.80681	3.3419e-06	FALSE
ENSG00000159588.10	CCDC17	0.00563474	0.375803	0.3908	0.00376267	-0.620353	0.137425	0.00736123	0.663114	0.366119	FALSE
ENSG00000159592.6	GPBP1L1	0.319461	0.180562	0.624819	0.243406	-0.481451	0.104752	0.489697	0.770188	0.123083	FALSE
ENSG00000225447.1	RPS15AP10	0.0699568	0.664157	0.0150189	0.0343182	-1.09122	7.12108e-05	0.0970982	0.828056	0.0750971	FALSE
ENSG00000234329.1	RP11-767N6.2	0.00300838	0.848717	0.0818419	0.00136235	-1.10411	0.0301744	0.00315481	0.583826	0.677539	FALSE
ENSG00000159596.6	TMEM69	0.327054	-0.0799943	0.850899	0.298678	-0.268291	0.449765	0.599765	0.929191	0.0479272	FALSE
ENSG00000197429.6	IPP	0.0778836	-0.267813	0.403904	0.106717	0.579717	0.0377167	0.0238364	-1.89835	0.00527152	FALSE
ENSG00000230896.1	RP11-767N6.7	0.0144689	0.120103	0.790538	0.0153751	0.244981	0.559797	0.00210321	-2.60084	0.0016084	FALSE
ENSG00000236111.4	RP11-630I5.1	0	-1.19709	0.624819	6.48737e-05	1.62629	0.588947	0	2.67129	1	FALSE
ENSG00000086015.16	MAST2	0.340138	1.4721	2.4988e-09	0.130331	-1.24505	1.89993e-06	0.080623	-1.63384	0.0148599	FALSE
ENSG00000232467.2	TMA16P2	0	-2.78205	0.0591368	6.48737e-05	-0.695641	0.834667	0.00140214	4.99322	0.00107796	FALSE
ENSG00000117461.10	PIK3R3	0.258148	0.143505	0.685254	0.258976	0.116854	0.787517	0.0970982	-1.40806	0.0392011	FALSE
ENSG00000226957.1	RP4-533D7.4	0.00023876	0.802913	0.658877	6.48737e-05	-1.18107	0.508967	0.000350535	1.86393	0.637161	FALSE
ENSG00000233114.2	RP4-533D7.3	0.000143256	0.802913	0.777121	0	-1.69564	0.32411	0.000350535	2.67129	0.467684	FALSE
ENSG00000227857.2	RP4-533D7.5	0.0134661	0.958886	0.00173913	0.00759022	-0.680894	0.0492253	0.00315481	-1.65064	0.0494569	FALSE
ENSG00000117472.5	TSPAN1	0.00167132	0.387875	0.624819	0.00149209	0.0413249	1	0	-2.21135	0.171312	FALSE
ENSG00000085998.9	POMGNT1	0.583769	0.821679	0.00127016	0.366731	-0.530479	0.0669001	0.133203	-1.88104	0.00426295	FALSE
ENSG00000171357.5	LURAP1	0.105198	1.64438	9.97285e-11	0.0320476	-1.60482	2.53976e-09	0.0420642	-0.807523	0.328278	FALSE
ENSG00000085999.7	RAD54L	0.0249743	-1.09144	2.64086e-05	0.0334748	-0.297801	0.427667	0.160194	2.48812	1.421e-11	FALSE
ENSG00000132128.12	LRRC41	0.781606	-0.0567782	0.919186	0.919455	0.360017	0.240201	0.237663	-1.81995	0.00561779	FALSE
ENSG00000173660.7	UQCRH	24.7015	1.12675	5.15559e-06	9.98666	-1.26227	1.05985e-06	18.4732	0.00038772	1	FALSE
ENSG00000117481.6	NSUN4	0.154812	0.697015	0.00819415	0.0946507	-0.646595	0.022154	0.0999024	-0.367899	0.863258	FALSE
ENSG00000225779.1	RP4-603I14.3	0	-1.78205	0.372623	0.000129747	2.21125	0.310887	0	2.08633	1	FALSE
ENSG00000117480.11	FAAH	0.0599766	0.97456	0.000227064	0.0268577	-1.12796	4.80049e-05	0.0501265	0.134717	0.868417	FALSE
ENSG00000232022.2	RP5-1109J22.1	0.000811785	-0.885143	0.139096	0.000973105	-0.327909	0.711122	0.00455695	2.43425	0.00101016	FALSE
ENSG00000225667.1	LINC00505	0.00405893	-0.713337	0.051346	0.00746047	0.94511	0.00698807	0.00245374	-0.979763	0.386616	FALSE
ENSG00000197587.6	DMBX1	4.77521e-05	-1.19709	0.536022	0	-1.69564	0.322022	0.0010516	4.67129	0.00763934	FALSE
ENSG00000269956.1	MKNK1-AS1	4.77521e-05	-0.197087	1	0	-0.958675	0.724659	0.000350535	3.67129	0.289843	FALSE
ENSG00000162456.5	KNCN	4.77521e-05	0.802913	1	0	-0.373713	1	0	2.67129	1	FALSE
ENSG00000079277.15	MKNK1	0.316931	0.499446	0.0699457	0.211813	-0.56691	0.0479407	0.290944	0.0963431	0.91351	FALSE
ENSG00000142961.10	MOB3C	0.0169042	-0.890319	0.00103005	0.0358103	1.18283	8.22917e-06	0.00736123	-1.69424	0.022985	FALSE
ENSG00000123472.8	ATPAF1	1.0324	0.76206	0.00296411	0.544355	-0.910548	0.000604085	0.95661	0.212722	0.831821	FALSE
ENSG00000159658.6	EFCAB14	0.510661	0.326475	0.279033	0.423171	-0.205376	0.588947	0.32109	-0.559564	0.464168	FALSE
ENSG00000233647.2	RP11-8J9.1	4.77521e-05	-0.197087	1	6.48737e-05	0.626287	1	0	2.08633	1	FALSE
ENSG00000186118.7	TEX38	0.00276962	4.68556	5.98009e-11	6.48737e-05	-4.25636	1.51649e-08	0	-2.2356	0.128615	FALSE
ENSG00000228237.1	EFCAB14-AS1	0	-1.78205	0.428464	0.000129747	2.21125	0.372292	0	2.08633	1	FALSE
ENSG00000142973.8	CYP4B1	4.77521e-05	0.802913	1	0	-0.373713	1	0	2.67129	1	FALSE
ENSG00000154198.10	CYP4Z2P	0	-1.19709	0.624819	0	-0.373713	1	0.000350535	4.67129	0.172324	FALSE
ENSG00000186377.6	CYP4X1	0.000477521	-3.77108	7.08846e-18	0.00603325	1.59591	1.81813e-05	0.0129698	2.21878	2.59559e-05	FALSE
ENSG00000186160.4	CYP4Z1	0	-1.19709	0.624819	6.48737e-05	1.62629	0.588947	0	2.67129	1	FALSE
ENSG00000225506.2	CYP4A22-AS1	0.00100279	-0.322618	0.66453	0.00136235	0.500757	0.557973	0.00070107	-0.170014	1	FALSE
ENSG00000225514.1	MTND1P34	0	-1.19709	0.624819	6.48737e-05	1.62629	0.588947	0	2.67129	1	FALSE
ENSG00000224805.2	LINC00853	0.00620777	0.626882	0.096204	0.00447628	-0.321245	0.52419	0.00140214	-1.65064	0.0916505	FALSE
ENSG00000162366.3	PDZK1IP1	4.77521e-05	-1.51902	0.350647	0.000259495	1.94822	0.19258	0	1.08633	1	FALSE
ENSG00000162367.7	TAL1	4.77521e-05	-2.00444	0.131691	0.000389242	2.43364	0.0549084	0	0.671288	1	FALSE
ENSG00000123473.11	STIL	0.0284125	-1.16898	4.69686e-06	0.0470983	0.112508	0.799213	0.154936	2.09394	4.01449e-08	FALSE
ENSG00000162368.9	CMPK1	0.6872	-0.687389	0.00726193	1.22696	0.895437	0.000369123	0.456747	-1.00343	0.117088	FALSE
ENSG00000225762.1	RP11-511I2.2	0	-2.19709	0.206048	0.000129747	1.21125	0.757034	0.000350535	3.08633	0.386616	FALSE
ENSG00000186790.4	FOXE3	0.000811785	0.972838	0.283545	0.000324368	-1.11068	0.290037	0.00070107	0.732689	0.981602	FALSE
ENSG00000237424.1	FOXD2-AS1	0.000286512	0.0253053	1	0.000259495	-0.0517845	1	0.000350535	1.21186	0.82754	FALSE
ENSG00000186564.5	FOXD2	4.77521e-05	-1.19709	0.536022	0.000194621	1.62629	0.524562	0	1.34936	1	FALSE
ENSG00000269113.3	TRABD2B	0.029463	0.623165	0.033483	0.0210839	-0.351414	0.338793	0.00841284	-1.56597	0.0380766	FALSE
ENSG00000225028.1	RP11-330M19.1	4.77521e-05	0.802913	1	0	-0.373713	1	0	2.67129	1	FALSE
ENSG00000226133.1	RP4-683M8.2	4.77521e-05	0.802913	1	0	-0.373713	1	0	2.67129	1	FALSE
ENSG00000231413.1	RP11-193P11.3	0	-1.19709	0.624819	6.48737e-05	1.62629	0.588947	0	2.67129	1	FALSE
ENSG00000242267.2	SKINTL	4.77521e-05	-0.197087	1	6.48737e-05	0.626287	1	0	2.08633	1	FALSE
ENSG00000269709.1	AL109659.1	4.77521e-05	0.802913	1	0	-0.373713	1	0	2.67129	1	FALSE
ENSG00000117834.8	SLC5A9	0.000286512	1.02531	0.5154	6.48737e-05	-1.37371	0.355493	0.000350535	1.67129	0.692212	FALSE
ENSG00000272491.1	RP5-1024N4.4	0.000286512	1.02531	0.514753	0.000129747	-0.596105	0.724659	0	0.501363	1	FALSE
ENSG00000132122.7	SPATA6	0.0551059	-0.355447	0.240392	0.0705177	0.308609	0.354917	0.0704575	0.198929	0.756475	FALSE
ENSG00000224986.2	PPP1R8P1	0.000382017	0.387875	0.761852	0.000324368	0.0413249	1	0	-0.136067	1	FALSE
ENSG00000235105.1	RP11-329A14.1	0.000573025	0.181424	0.958025	0.000583863	0.247776	0.987011	0	-0.788143	0.693085	FALSE
ENSG00000232514.1	RP11-329A14.2	4.77521e-05	-1.19709	0.588502	6.48737e-05	-0.373713	1	0.00070107	3.67129	0.119044	FALSE
ENSG00000186094.12	AGBL4	0.00296063	0.570739	0.260762	0.00103798	-1.66129	0.000572712	0.0070107	1.75983	0.00631551	FALSE
ENSG00000162373.8	BEND5	0.051238	-0.812181	0.00175058	0.0983485	0.962072	0.00019152	0.0448685	-0.656221	0.480861	FALSE
ENSG00000229846.1	RP11-141A19.1	4.77521e-05	0.802913	1	0	-0.373713	1	0	2.67129	1	FALSE
ENSG00000230114.1	RP11-141A19.2	0	-1.19709	0.624819	6.48737e-05	1.62629	0.588947	0	2.67129	1	FALSE
ENSG00000162374.12	ELAVL4	0.000382017	0.387875	0.935265	0.000259495	-0.373713	0.963825	0.000350535	0.970849	0.841095	FALSE
ENSG00000234080.2	RP11-183G22.1	0.00792684	-0.601285	0.0611488	0.0098608	0.00715832	1	0.0238364	1.4624	0.00216393	FALSE
ENSG00000229316.1	HMGB1P45	4.77521e-05	-1.19709	0.536022	0.000194621	1.62629	0.524562	0	1.34936	1	FALSE
ENSG00000142700.7	DMRTA2	0.000716281	-1.15128	0.0976094	0.00188134	1.44572	0.029732	0.000350535	-0.820565	0.905315	FALSE
ENSG00000271782.1	RP5-850O15.4	0.00300838	1.04803	0.02596	0.00155697	-0.774251	0.147176	0.00070107	-1.20318	0.369398	FALSE
ENSG00000185104.15	FAF1	0.367977	0.623101	0.0186276	0.222776	-0.703933	0.0106795	0.325997	0.0903346	1	FALSE
ENSG00000123080.6	CDKN2C	0.0123678	-1.27012	2.64891e-06	0.0352264	1.67483	2.88903e-10	0.0010516	-3.97797	6.61376e-06	FALSE
ENSG00000203356.2	RP11-296A18.3	0.00143256	0.172147	0.860187	0.00149209	0.257054	0.819198	0	-2.0836	0.229712	FALSE
ENSG00000123091.4	RNF11	0.763365	-0.00818867	1	0.83207	0.204321	0.587761	0.419941	-0.915528	0.162386	FALSE
ENSG00000233406.4	RP11-296A18.5	0.00420218	-0.698634	0.0509862	0.00454116	-0.39389	0.388242	0.0192794	2.16576	4.11885e-06	FALSE
ENSG00000236434.2	RP11-296A18.6	4.77521e-05	-0.197087	1	6.48737e-05	0.626287	1	0	2.08633	1	FALSE
ENSG00000085831.11	TTC39A	0.147267	3.3065	6.50334e-35	0.0111583	-3.57571	2.43821e-34	0.034703	-1.35418	0.0541265	FALSE
ENSG00000261664.1	RP11-275F13.1	0.00162357	0.124841	0.944754	0.00155697	0.0222161	1	0.0010516	-0.211355	1	FALSE
ENSG00000085832.12	EPS15	1.04396	1.44145	4.29696e-09	0.404552	-1.23417	2.02128e-06	0.27517	-1.48856	0.0264828	FALSE
ENSG00000232027.2	RP11-275F13.3	0.000382017	1.38788	0.310046	0.000129747	-0.958675	0.597268	0	0.211857	1	FALSE
ENSG00000238140.1	RP11-253A20.1	4.77521e-05	-0.197087	1	6.48737e-05	0.626287	1	0	2.08633	1	FALSE
ENSG00000227070.1	RP11-191G24.1	0.00768808	2.68333	4.21901e-12	0.0012326	-2.40934	4.39679e-09	0.00070107	-2.2436	0.0326552	FALSE
ENSG00000227742.1	CALR4P	0.00023876	2.38788	0.148485	0	-1.95868	0.33053	0	1.08633	1	FALSE
ENSG00000117859.14	OSBPL9	1.70131	1.00892	5.23789e-05	0.910113	-0.774399	0.00417631	0.495656	-1.46186	0.0162795	FALSE
ENSG00000232846.1	SLC25A6P3	4.77521e-05	0.802913	1	0	-0.373713	1	0	2.67129	1	FALSE
ENSG00000078618.15	NRD1	1.09295	0.416457	0.142233	0.80878	-0.399231	0.19715	0.873533	-0.154712	1	FALSE
ENSG00000266993.1	RP4-657D16.3	0.0112695	0.625567	0.0591368	0.00830383	-0.281349	0.54542	0.00175267	-2.2555	0.0106104	FALSE
ENSG00000272175.1	RP4-657D16.6	0.00286512	1.27422	0.00838138	0.00136235	-0.845018	0.130345	0	-2.68626	0.0609088	FALSE
ENSG00000169213.6	RAB3B	0.0308478	-3.36577	1.01596e-40	0.279735	1.6293	1.57505e-11	0.527555	1.95196	4.6381e-07	FALSE
ENSG00000229032.1	RP11-91A18.1	0	-1.78205	0.372623	0	-0.958675	0.724659	0.00070107	5.25625	0.0209865	FALSE
ENSG00000117862.7	TXNDC12	0.368837	-1.69308	1.3185e-12	0.985885	0.71254	0.00634673	2.31038	1.87334	1.17412e-06	FALSE
ENSG00000198841.3	KTI12	0.0931165	-0.913198	0.000277523	0.180479	0.856216	0.000872304	0.147926	0.187263	0.76384	FALSE
ENSG00000223390.1	RP11-91A18.4	0.000191008	1.12484	0.582958	6.48737e-05	-0.695641	0.835716	0	1.08633	1	FALSE
ENSG00000134717.13	BTF3L4	1.27813	-0.327385	0.269028	1.35398	-0.127391	0.771674	2.95326	1.1721	0.00738406	FALSE
ENSG00000157077.10	ZFYVE9	0.123487	0.0745611	0.875083	0.118524	-0.040494	1	0.110418	-0.132802	1	FALSE
ENSG00000241745.2	RN7SL788P	4.77521e-05	-0.78205	0.777727	0.000129747	1.21125	0.790799	0	1.67129	1	FALSE
ENSG00000228407.2	RP4-800M22.1	0.00195783	-0.586129	0.234017	0.00207596	-0.329318	0.60343	0.00771177	1.9854	0.00107782	FALSE
ENSG00000224255.2	PDCL3P6	0.000382017	-0.0271621	1	0.000324368	-0.248182	0.977166	0.00070107	1.4489	0.518764	FALSE
ENSG00000236004.2	RP4-800M22.4	0	-1.19709	0.624819	6.48737e-05	1.62629	0.588947	0	2.67129	1	FALSE
ENSG00000213735.2	ANAPC10P1	0.00305613	0.577353	0.23313	0.00116773	-1.5181	0.00117128	0.00666016	1.61818	0.0121238	FALSE
ENSG00000154222.10	CC2D1B	0.0729652	0.00299069	1	0.0773294	0.143627	0.735233	0.0483738	-0.619692	0.522414	FALSE
ENSG00000272100.1	RP11-155O18.6	0.000955041	-0.126698	0.997925	0.00116773	0.414783	0.664836	0.000350535	-0.614114	0.840166	FALSE
ENSG00000224680.4	PLA2G12AP1	0.00157582	-0.109624	0.949461	0.00181646	0.274815	0.724659	0.0010516	-0.282908	1	FALSE
ENSG00000085840.8	ORC1	0.0189098	-1.38746	7.75532e-08	0.029258	-0.286549	0.462457	0.159143	2.77309	1.19461e-14	FALSE
ENSG00000134748.12	PRPF38A	0.432586	-0.410031	0.146116	0.473513	-0.121821	0.787787	1.12206	1.31825	0.00192298	FALSE
ENSG00000134744.9	ZCCHC11	0.732087	0.131632	0.715297	0.715362	0.0439437	0.989254	0.413631	-0.808926	0.224708	FALSE
ENSG00000272371.1	RP11-25O10.2	0.000955041	0.107767	0.995015	0.000843358	-0.15132	1	0.0010516	0.583826	1	FALSE
ENSG00000236290.1	EEF1GP7	0.00262636	0.85538	0.0882069	0.00162184	-0.506163	0.420506	0.000350535	-1.66856	0.236179	FALSE
ENSG00000116157.5	GPX7	0.147029	0.0187624	1	0.139868	-0.10263	0.843395	0.173515	0.271235	0.627391	FALSE
ENSG00000182183.10	FAM159A	0.0011938	-2.11136	1.52347e-07	0.00214083	-0.778103	0.0987071	0.0224342	3.81101	2.29988e-16	FALSE
ENSG00000162377.4	SELRC1	0.112599	-0.514237	0.0597531	0.104771	-0.561775	0.052905	0.463758	2.0856	3.76966e-08	FALSE
ENSG00000162378.8	ZYG11B	0.666476	1.24557	4.63368e-07	0.294072	-1.05677	5.69381e-05	0.210671	-1.26963	0.0663591	FALSE
ENSG00000228929.1	RP11-159C21.4	0.160781	-0.315461	0.300234	0.212202	0.4288	0.146872	0.134605	-0.436747	0.754125	FALSE
ENSG00000203995.5	ZYG11A	0.000716281	-0.897527	0.190796	0.00110285	0.21125	0.934388	0.00280428	1.79682	0.0550405	FALSE
ENSG00000121310.12	ECHDC2	0.208868	2.081	2.92058e-15	0.0482012	-1.9808	1.10643e-13	0.0553845	-1.33719	0.0555003	FALSE
ENSG00000230953.2	RP4-631H13.6	0.000143256	0.802913	0.808735	6.48737e-05	-0.373713	1	0	1.34936	1	FALSE
ENSG00000231866.2	RP4-631H13.4	0.000143256	1.80291	0.470325	0	-1.37371	0.537741	0	1.67129	1	FALSE
ENSG00000116171.12	SCP2	1.73846	0.595435	0.0247609	1.13244	-0.568788	0.0454631	1.24861	-0.246842	0.914925	FALSE
ENSG00000236360.1	RP11-334A14.2	0.000764033	-1.53589	0.00270063	0.00155697	0.140861	0.969081	0.00630963	2.56166	8.06734e-05	FALSE
ENSG00000226147.1	TUBBP10	0	-1.78205	0.38855	0	-0.958675	0.745402	0.00070107	5.25625	0.0309833	FALSE
ENSG00000174348.9	PODN	0.0215362	1.0685	0.00022207	0.0118719	-0.683041	0.0373662	0.00140214	-3.3174	0.000126922	FALSE
ENSG00000232993.1	RP11-334A14.5	4.77521e-05	0.802913	1	0	-0.373713	1	0	2.67129	1	FALSE
ENSG00000162383.7	SLC1A7	4.77521e-05	-3.72065	2.19062e-05	0.00142722	4.14985	7.48831e-07	0	-0.913674	0.693481	FALSE
ENSG00000235563.1	RP11-334A14.8	0.000907289	-0.575599	0.387138	0.00162184	1.0048	0.100001	0	-1.82056	0.243909	FALSE
ENSG00000157184.5	CPT2	0.240432	0.695834	0.00790792	0.152907	-0.566434	0.0489161	0.124089	-0.708981	0.410134	FALSE
ENSG00000236723.1	RP5-1024G6.2	0.000477521	0.940416	0.371021	0.000259495	-0.511216	0.783592	0	-0.235602	0.912704	FALSE
ENSG00000162384.9	C1orf123	0.498723	-0.615987	0.0180366	0.751821	0.480884	0.0895206	0.83217	0.457556	0.434659	FALSE
ENSG00000259818.1	RP5-1024G6.7	0.00124155	-2.23662	4.13726e-09	0.00655224	2.12879	7.73036e-09	0.00315481	-0.00678353	1	FALSE
ENSG00000162385.6	MAGOH	0.527804	-1.22545	4.05627e-07	0.879168	0.0614413	0.938005	3.15271	2.21947	1.51763e-09	FALSE
ENSG00000226754.1	RP5-1024G6.5	0.0106965	-0.164666	0.690651	0.0130396	0.359686	0.33053	0.00630963	-0.815494	0.415713	FALSE
ENSG00000270172.1	RP5-1024G6.8	0.0212974	0.271654	0.451845	0.00648737	-2.10136	2.78365e-12	0.0778187	2.37679	8.69152e-10	FALSE
ENSG00000157193.10	LRP8	0.0413533	-0.402983	0.175902	0.0203055	-1.67993	1.04939e-09	0.240467	2.89088	1.48927e-16	FALSE
ENSG00000225030.1	RP4-784A16.3	0	-2.19709	0.248283	6.48737e-05	0.0413249	1	0.00070107	4.25625	0.0809369	FALSE
ENSG00000225675.2	RP4-784A16.5	0	-3.65652	0.00385193	0	-2.83314	0.0420443	0.00350535	7.13072	2.72258e-08	FALSE
ENSG00000230138.1	RP11-117D22.2	4.77521e-05	0.802913	1	0	-0.373713	1	0	2.67129	1	FALSE
ENSG00000236253.3	SLC25A3P1	0	-5.40654	4.77721e-09	6.48737e-05	-3.54364	8.29404e-05	0.0122687	7.84121	1.74e-21	FALSE
ENSG00000143006.7	DMRTB1	0	-3.65652	0.00332504	0	-2.83314	0.038346	0.00350535	7.13072	1.1119e-08	FALSE
ENSG00000174332.3	GLIS1	0.0010983	-2.24148	1.45462e-08	0.00622787	2.52576	5.97689e-11	0.00070107	-1.65064	0.144725	FALSE
ENSG00000058804.10	NDC1	0.115751	-0.469018	0.0924109	0.0918611	-0.847603	0.00183282	0.529658	2.32626	2.45922e-10	FALSE
ENSG00000201003.1	SNORA58	0	-1.19709	0.624819	0	-0.373713	1	0.000350535	4.67129	0.172324	FALSE
ENSG00000058799.9	YIPF1	0.160733	-0.764952	0.00265805	0.283239	0.75618	0.0036752	0.218734	0.0421883	1	FALSE
ENSG00000211452.6	DIO1	0	-1.78205	0.372623	0.000129747	2.21125	0.310887	0	2.08633	1	FALSE
ENSG00000081870.7	HSPB11	0.537402	-1.3743	1.05183e-08	1.12673	0.471364	0.0978129	2.83337	1.84725	1.77268e-06	FALSE
ENSG00000116212.10	LRRC42	0.342287	-0.651332	0.0118774	0.56771	0.713431	0.00634361	0.375072	-0.222522	0.950591	FALSE
ENSG00000219102.3	HNRNPA3P12	0.000143256	-1.00444	0.528422	0.000129747	-0.78875	0.724659	0.00140214	3.40825	0.0171161	FALSE
ENSG00000272091.1	RP4-758J24.5	0.0411145	0.551642	0.0567892	0.0319179	-0.212904	0.601937	0.0070107	-2.33941	0.00122824	FALSE
ENSG00000116209.7	TMEM59	1.55376	-0.974277	7.18987e-05	3.19964	0.965711	0.000102276	2.2585	0.00415811	1	FALSE
ENSG00000203276.2	AL353898.2	0.0155672	0.852279	0.0048928	0.0098608	-0.491364	0.178874	0.00175267	-2.64763	0.00188065	FALSE
ENSG00000116205.6	TCEANC2	0.0386792	0.400382	0.197932	0.0264685	-0.5712	0.0652766	0.0445179	0.419806	0.442612	FALSE
ENSG00000225183.1	RP4-758J24.4	0.000477521	0.0924195	1	0.000454116	0.0413249	1	0.000350535	0.501363	1	FALSE
ENSG00000237611.1	AL353898.3	4.77521e-05	0.802913	1	0	-0.373713	1	0	2.67129	1	FALSE
ENSG00000212670.1	AL161915.1	0.00439319	1.17215	0.00473212	0.00207596	-0.914281	0.0450552	0.0010516	-1.2945	0.262612	FALSE
ENSG00000157211.10	CDCP2	0	-1.19709	0.624819	6.48737e-05	1.62629	0.588947	0	2.67129	1	FALSE
ENSG00000256407.1	RP11-446E24.4	4.77521e-05	-1.19709	0.536022	0.000194621	1.62629	0.524562	0	1.34936	1	FALSE
ENSG00000248835.2	AL357673.1	0.012511	0.519904	0.122709	0.00674686	-0.97235	0.00306232	0.0192794	0.959007	0.0743306	FALSE
ENSG00000215883.5	CYB5RL	0.0552014	-0.137258	0.709813	0.047747	-0.427508	0.185401	0.13075	1.33172	0.00155507	FALSE
ENSG00000116221.11	MRPL37	1.1301	-0.374127	0.193734	1.41048	0.226743	0.527047	1.75758	0.492632	0.385782	FALSE
ENSG00000157216.11	SSBP3	0.843922	0.401984	0.160413	0.608256	-0.463987	0.119341	0.803075	0.110339	1	FALSE
ENSG00000225632.1	RP5-997D24.3	0	-1.19709	0.624819	6.48737e-05	1.62629	0.588947	0	2.67129	1	FALSE
ENSG00000235741.1	RP5-866L20.1	0.000143256	1.80291	0.596963	0	-1.37371	0.844332	0	1.67129	1	FALSE
ENSG00000237173.1	RP5-866L20.2	0	-1.19709	0.624819	0	-0.373713	1	0.000350535	4.67129	0.172324	FALSE
ENSG00000162390.13	ACOT11	1.09615	4.39014	2.92058e-15	0.0592297	-4.02682	1.41588e-45	0.0143719	-5.47924	7.87932e-13	TRUE
ENSG00000162391.7	FAM151A	0.000429769	1.53988	0.169978	6.48737e-05	-1.83314	0.160445	0.000350535	1.21186	0.82754	FALSE
ENSG00000271723.1	MROH7-TTC4	0.000668529	2.7098	0.010911	6.48737e-05	-2.2806	0.0456222	0	-0.328712	1	FALSE
ENSG00000184313.15	MROH7	0.0543896	3.80798	4.00383e-37	0.00447628	-3.40051	1.71454e-27	0.000350535	-5.56831	9.30801e-09	FALSE
ENSG00000243725.2	TTC4	0.0276007	0.0885487	0.852969	0.0275713	0.0663763	0.928649	0.0171762	-0.656399	0.51185	FALSE
ENSG00000162396.5	PARS2	0.0607884	0.15806	0.661412	0.0517043	-0.25703	0.507406	0.0694059	0.291801	0.611607	FALSE
ENSG00000006555.6	TTC22	9.55041e-05	-1.41948	0.305296	0	-2.54364	0.0794767	0.00210321	4.89368	6.71879e-05	FALSE
ENSG00000162398.7	C1orf177	4.77521e-05	-3.00444	0.00367494	0	-3.2806	0.00922624	0.00455695	6.47864	1.60143e-10	FALSE
ENSG00000116133.7	DHCR24	0.702624	-0.570272	0.0310537	0.62389	-0.702285	0.0106865	3.3094	2.3056	2.2394e-10	FALSE
ENSG00000242396.1	RP11-67L3.5	0.000286512	0.0253053	1	0.000129747	-1.11068	0.430168	0.0010516	2.50136	0.127108	FALSE
ENSG00000233203.2	RP11-67L3.4	0.00601676	0.0501306	1	0.00557914	-0.130441	0.864855	0.0070107	0.328896	0.767681	FALSE
ENSG00000143001.4	TMEM61	0.000477521	-2.49254	1.0854e-06	0.00129747	-0.440827	0.545138	0.0115677	3.80455	8.6142e-12	FALSE
ENSG00000162399.6	BSND	0	-2.19709	0.222212	6.48737e-05	0.0413249	1	0.00070107	4.25625	0.0635616	FALSE
ENSG00000169174.9	PCSK9	0.00148031	-4.75359	8.48417e-49	0.0264036	0.740292	0.0112328	0.120935	3.32784	5.81416e-21	FALSE
ENSG00000162402.8	USP24	0.249934	1.18391	2.09268e-06	0.10036	-1.25351	1.70226e-06	0.161947	-0.201338	1	FALSE
ENSG00000231090.1	RP11-101C11.1	0	-1.19709	0.624819	0	-0.373713	1	0.000350535	4.67129	0.172324	FALSE
ENSG00000231095.1	GYG1P3	0	-1.19709	0.624819	6.48737e-05	1.62629	0.588947	0	2.67129	1	FALSE
ENSG00000234810.1	RP11-466L17.1	9.55041e-05	0.387875	1	6.48737e-05	0.0413249	1	0	1.67129	1	FALSE
ENSG00000233147.1	RP11-90C4.1	0	-1.19709	0.624819	6.48737e-05	1.62629	0.588947	0	2.67129	1	FALSE
ENSG00000230250.1	RP11-90C4.2	0	-1.19709	0.624819	6.48737e-05	1.62629	0.588947	0	2.67129	1	FALSE
ENSG00000233079.1	RP11-90C4.3	9.55041e-05	0.387875	1	6.48737e-05	0.0413249	1	0	1.67129	1	FALSE
ENSG00000260971.3	RP11-504A18.1	0.00334265	0.560343	0.253205	0.00201108	-0.713563	0.15887	0.00350535	0.458295	0.741015	FALSE
ENSG00000223956.1	RP4-710M16.2	4.77521e-05	0.802913	1	0	-0.373713	1	0	2.67129	1	FALSE
ENSG00000162407.8	PPAP2B	0.243583	0.217762	0.528123	0.19501	-0.351472	0.283389	0.287439	0.367396	0.477032	FALSE
ENSG00000236776.1	RPL21P23	0.00105055	0.419584	0.624819	0.000843358	-0.15132	1	0.000350535	-0.498637	0.836078	FALSE
ENSG00000162409.6	PRKAA2	0.675453	3.3562	2.92058e-15	0.0650683	-3.21063	7.54045e-32	0.0704575	-2.55744	0.000115017	FALSE
ENSG00000187889.8	C1orf168	0.00210109	0.487411	0.401112	0.00142722	-0.494007	0.475516	0.00175267	0.190162	1	FALSE
ENSG00000157131.10	C8A	0	-1.78205	0.372623	0.000129747	2.21125	0.310887	0	2.08633	1	FALSE
ENSG00000021852.8	C8B	4.77521e-05	-1.51902	0.350647	0.000259495	1.94822	0.19258	0	1.08633	1	FALSE
ENSG00000173406.11	DAB1	0.232362	1.61502	7.94755e-11	0.0565699	-1.99727	6.10109e-14	0.179824	0.190329	0.756745	FALSE
ENSG00000227935.1	RP6-102O10.1	0	-2.19709	0.206048	0	-1.37371	0.496094	0.0010516	5.67129	0.00237319	FALSE
ENSG00000236888.1	RP11-243M12.1	0.000143256	-0.197087	1	6.48737e-05	-0.958675	0.647693	0.00070107	2.93432	0.177951	FALSE
ENSG00000226759.3	RP4-737A23.2	4.77521e-05	-0.78205	0.751024	0.000129747	1.21125	0.757034	0	1.67129	1	FALSE
ENSG00000229887.3	HNRNPA1P6	4.77521e-05	0.802913	1	0	-0.373713	1	0	2.67129	1	FALSE
ENSG00000223416.3	RP11-393I23.2	0.010601	-0.177547	0.65979	0.0110934	-0.0295969	1	0.0168257	0.663946	0.250883	FALSE
ENSG00000235038.1	RP11-393I23.4	0	-1.78205	0.372623	0	-0.958675	0.724659	0.00070107	5.25625	0.0209865	FALSE
ENSG00000162600.7	OMA1	0.148079	0.491253	0.0788862	0.0935479	-0.686212	0.0142707	0.168958	0.437421	0.386616	FALSE
ENSG00000184292.5	TACSTD2	9.55041e-05	-5.25598	1.07813e-19	0.000778484	-2.16513	1.08708e-05	0.0304965	6.22383	2.91148e-38	FALSE
ENSG00000185839.2	RP4-592A1.2	0.000716281	-0.720649	0.325942	0.000713611	-0.543638	0.583512	0.00385588	2.50136	0.00172323	FALSE
ENSG00000162601.5	MYSM1	0.229544	0.431899	0.129465	0.117227	-1.13025	1.75024e-05	0.456046	1.32628	0.00192658	FALSE
ENSG00000177606.5	JUN	0.827925	-1.05819	1.55476e-05	2.00077	1.40383	5.39093e-09	0.228899	-2.53171	0.000125637	FALSE
ENSG00000234807.4	RP4-794H19.2	9.55041e-05	-0.612125	0.829359	0.000194621	1.04132	0.619678	0	1.08633	1	FALSE
ENSG00000272226.1	RP11-63G10.3	9.55041e-05	-1.61212	0.20363	0.000389242	1.43364	0.343408	0.000350535	1.50136	0.748095	FALSE
ENSG00000231740.1	RP11-63G10.2	0	-1.19709	0.624819	0	-0.373713	1	0.000350535	4.67129	0.172324	FALSE
ENSG00000232453.1	RP4-794H19.1	0.0022921	-0.648466	0.148485	0.00402217	0.875647	0.0416069	0.00140214	-0.801199	0.547976	FALSE
ENSG00000228121.1	PHBP3	4.77521e-05	-1.51902	0.350647	0.000129747	0.21125	1	0.00070107	3.25625	0.127889	FALSE
ENSG00000230812.1	RP4-794H19.4	0	-1.19709	0.624819	6.48737e-05	1.62629	0.588947	0	2.67129	1	FALSE
ENSG00000241042.1	RP11-145M4.1	0	-2.78205	0.0755045	0	-1.95868	0.372902	0.00175267	6.25625	0.000195919	FALSE
ENSG00000235215.2	RP11-145M4.2	0	-2.51902	0.11678	0	-1.69564	0.33053	0.00140214	5.99322	0.000425554	FALSE
ENSG00000237352.2	RP11-145M4.3	4.77521e-05	-1.19709	0.595236	0.000129747	0.626287	0.846213	0.000350535	2.67129	0.442425	FALSE
ENSG00000224609.2	RP11-470E16.1	0	-1.78205	0.372623	0.000129747	2.21125	0.310887	0	2.08633	1	FALSE
ENSG00000270457.1	RP11-467C18.1	0.00181458	1.28096	0.0330314	0.000778484	-0.995201	0.131624	0.000350535	-1.00114	0.587471	FALSE
ENSG00000172456.12	FGGY	0.085906	-0.298438	0.345119	0.111064	0.389886	0.205153	0.0764166	-0.332002	0.920984	FALSE
ENSG00000231816.1	RP4-782L23.1	0.000191008	1.12484	0.581276	6.48737e-05	-0.695641	0.834667	0	1.08633	1	FALSE
ENSG00000134709.6	HOOK1	0.177781	0.962512	0.00015408	0.05138	-1.90933	6.74906e-13	0.306368	1.3036	0.00166666	FALSE
ENSG00000134716.5	CYP2J2	0.161689	3.76715	2.15239e-42	0.0106393	-3.75516	1.03931e-36	0.0182278	-2.3948	0.00050548	FALSE
ENSG00000265535.1	RN7SL475P	0	-1.19709	0.624819	6.48737e-05	1.62629	0.588947	0	2.67129	1	FALSE
ENSG00000162598.9	C1orf87	0	-2.51902	0.111286	0.000194621	1.62629	0.524562	0.000350535	2.67129	0.467684	FALSE
ENSG00000226476.2	RP11-776H12.1	0	-4.36701	2.82048e-05	0.000129747	-1.78875	0.0818081	0.00525802	6.08633	6.11396e-12	FALSE
ENSG00000231252.1	RP11-436K8.1	0	-1.78205	0.372623	6.48737e-05	0.626287	1	0.000350535	3.67129	0.289843	FALSE
ENSG00000162599.11	NFIA	0.448249	0.556312	0.0393595	0.357649	-0.149859	0.724659	0.0192794	-4.38448	1.38467e-09	FALSE
ENSG00000237928.1	RP4-668G5.1	4.77521e-05	-3.44501	0.000290826	0.000583863	0.488784	0.724659	0.00315481	3.53378	0.000231992	FALSE
ENSG00000270742.1	RP4-802A10.1	0.00138481	0.802913	0.210196	0.000908232	-0.373713	0.698837	0	-1.78814	0.245328	FALSE
ENSG00000237853.2	RP5-833A20.1	0.000286512	1.61027	0.277983	6.48737e-05	-1.18107	0.48849	0	0.671288	1	FALSE
ENSG00000162604.8	TM2D1	0.740921	0.193703	0.586028	0.689932	-0.0259866	1	0.420291	-0.774527	0.251933	FALSE
ENSG00000271200.1	RP11-430G17.3	0.0102667	0.82988	0.0127568	0.00506015	-0.994744	0.00423156	0.00946444	0.278971	0.748095	FALSE
ENSG00000132849.14	INADL	0.139723	1.1407	6.27266e-06	0.0334748	-2.16059	1.33537e-15	0.224693	1.24827	0.00298887	FALSE
ENSG00000236646.1	LAMTOR5P1	0.000191008	1.12484	0.585726	0	-1.95868	0.335254	0.000350535	2.34936	0.53823	FALSE
ENSG00000242860.2	RN7SL180P	0.00424993	0.835334	0.0476522	0.000713611	-2.71949	8.14307e-09	0.0112171	2.05747	0.000207911	FALSE
ENSG00000240563.1	L1TD1	0.0163312	-7.07784	3.21947e-122	0.0103798	-7.35209	6.0694e-98	14.1125	9.99397	1.12039e-252	TRUE
ENSG00000132854.14	KANK4	0.0534346	3.01333	9.84852e-27	0.00746047	-2.65144	3.19529e-19	0.00175267	-4.01404	1.18412e-06	FALSE
ENSG00000162607.8	USP1	0.517394	-0.626432	0.0161375	0.674362	0.094279	0.845812	1.47084	1.33255	0.00167429	FALSE
ENSG00000116641.11	DOCK7	0.276198	0.265184	0.404613	0.253072	-0.0140446	1	0.104109	-1.35123	0.0490082	FALSE
ENSG00000269624.1	AL138847.1	0.00023876	0.802913	0.655501	0.000129747	-0.373713	0.897079	0	0.671288	1	FALSE
ENSG00000213703.2	RP5-849H19.2	0.00424993	1.16548	0.00444732	0.00220571	-0.736283	0.129532	0	-3.28291	0.0126871	FALSE
ENSG00000235545.1	RP11-230B22.1	0.00315164	1.11411	0.0201727	0.00110285	-1.45172	0.00407399	0.00315481	0.600899	0.575709	FALSE
ENSG00000125703.10	ATG4C	0.0603586	-0.742352	0.00443975	0.0715557	-0.236013	0.539427	0.260097	1.99905	1.32781e-07	FALSE
ENSG00000234318.1	RP4-771M4.3	4.77521e-05	-0.78205	0.751024	0	-1.37371	0.496094	0.00070107	4.25625	0.0508398	FALSE
ENSG00000203605.3	RP11-335E6.2	4.77521e-05	0.802913	1	0	-0.373713	1	0	2.67129	1	FALSE
ENSG00000271593.1	RP11-335E6.4	0	-2.51902	0.14113	0	-1.69564	0.578802	0.00140214	5.99322	0.0016085	FALSE
ENSG00000224209.2	LINC00466	0	-3.51902	0.00456064	0	-2.69564	0.0495101	0.00315481	6.99322	7.62343e-09	FALSE
ENSG00000230798.1	RP4-792G4.2	0.00558699	-6.80266	2.80105e-110	0.00389242	-6.93833	2.89509e-85	4.00661	9.67622	2.33532e-228	TRUE
ENSG00000187140.4	FOXD3	0.000143256	-7.18861	1.10365e-55	0.000129747	-6.7831	1.0732e-38	0.177371	10.0722	6.68212e-122	FALSE
ENSG00000088035.11	ALG6	0.0425948	-1.47406	2.18604e-09	0.0891365	0.335541	0.304974	0.276572	2.15043	7.57613e-09	FALSE
ENSG00000142856.12	ITGB3BP	0.158537	-1.33574	3.51002e-08	0.294981	0.206262	0.587228	0.968878	2.16257	6.45897e-09	FALSE
ENSG00000203965.8	EFCAB7	0.029463	0.185633	0.624819	0.0260792	-0.147437	0.7608	0.024888	-0.15314	1	FALSE
ENSG00000116652.5	DLEU2L	0.00329489	0.978	0.0338347	0.00149209	-1.05554	0.0330284	0.00245374	0.13213	1	FALSE
ENSG00000079739.11	PGM1	2.04885	1.25953	3.13939e-07	0.953449	-0.950406	0.00031968	0.32775	-2.27223	0.000186386	FALSE
ENSG00000244256.2	RN7SL130P	0.0201514	2.068	4.17698e-12	0.00531964	-1.74014	3.35277e-08	0.00175267	-2.72389	0.00143604	FALSE
ENSG00000185483.7	ROR1	1.25975	1.19011	1.47326e-06	0.570175	-1.02852	8.99545e-05	0.454293	-1.08985	0.083922	FALSE
ENSG00000177452.7	RP4-597J3.1	4.77521e-05	-0.197087	1	0	-0.958675	0.724659	0.000350535	3.67129	0.289843	FALSE
ENSG00000228056.2	CFL1P3	0	-1.78205	0.372623	0	-0.958675	0.724659	0.00070107	5.25625	0.0209865	FALSE
ENSG00000223949.2	RP11-24J23.2	0.00100279	0.561905	0.543268	0.000713611	-0.312312	0.818313	0.000350535	-0.373106	1	FALSE
ENSG00000177414.9	UBE2U	0.000477521	-0.644546	0.580498	0.000843358	0.84868	0.396763	0.000350535	0.0863259	1	FALSE
ENSG00000158966.9	CACHD1	0.526992	1.91669	8.53418e-15	0.122676	-2.00162	1.76685e-14	0.230652	-0.622788	0.506044	FALSE
ENSG00000162437.10	RAVER2	0.202851	0.687775	0.00894431	0.124817	-0.638307	0.0237724	0.131801	-0.362047	0.872928	FALSE
ENSG00000162434.7	JAK1	0.844448	-0.383765	0.179758	1.22949	0.633384	0.0173601	0.411879	-1.29005	0.0358725	FALSE
ENSG00000226891.2	RP11-182I10.3	0.0010983	0.928444	0.247224	0.000259495	-1.95868	0.0145286	0.00210321	1.67129	0.137061	FALSE
ENSG00000272506.1	RP4-535B20.4	0.000382017	0.65091	0.615558	0.000129747	-1.24818	0.312029	0.00070107	1.79682	0.411569	FALSE
ENSG00000231485.1	RP4-535B20.1	0	-1.19709	0.624819	0	-0.373713	1	0.000350535	4.67129	0.172324	FALSE
ENSG00000234496.2	MRPS21P1	0	-4.28455	5.28323e-05	0	-3.46118	0.00300013	0.00560856	7.75875	1.2392e-14	FALSE
ENSG00000162433.10	AK4	0.433398	-0.149421	0.662292	0.13072	-2.34799	7.0054e-19	2.37172	2.95836	6.68399e-15	TRUE
ENSG00000116675.11	DNAJC6	0.224721	3.08464	3.61658e-32	0.0295175	-2.74997	1.48779e-23	0.00981498	-3.80445	1.31947e-07	FALSE
ENSG00000234144.1	RP5-1044H5.2	0.000382017	2.97284	0.0423171	0	-2.54364	0.106088	0	0.501363	1	FALSE
ENSG00000222624.1	RNU2-15P	0.000191008	0.539878	0.83628	0.000129747	-0.110678	1	0	0.863933	1	FALSE
ENSG00000116678.14	LEPR	0.027935	-0.351058	0.265152	0.0399622	0.616965	0.0317899	0.0122687	-1.39001	0.0601316	FALSE
ENSG00000213625.4	LEPROT	1.62792	0.00952976	1	1.77877	0.224929	0.531043	0.744186	-1.1847	0.0559982	FALSE
ENSG00000237852.1	RP4-630A11.3	0.00191008	-1.74643	1.18887e-06	0.00681174	1.57285	9.93202e-06	0.00490749	0.388354	0.768377	FALSE
ENSG00000184588.13	PDE4B	0.117184	1.50027	3.65884e-09	0.0266631	-2.13842	4.21706e-15	0.120935	0.621094	0.198293	FALSE
ENSG00000227466.1	RP11-397C12.1	4.77521e-05	0.802913	1	0	-0.373713	1	0	2.67129	1	FALSE
ENSG00000118473.17	SGIP1	0.221713	2.51442	7.79289e-23	0.0434005	-2.17891	5.81297e-16	0.0136709	-3.38209	1.61415e-06	FALSE
ENSG00000248458.2	AL139147.1	4.77521e-05	-0.78205	0.751024	0.000129747	1.21125	0.757034	0	1.67129	1	FALSE
ENSG00000152760.5	TCTEX1D1	0.00644653	1.16246	0.00170483	0.00175159	-1.89727	1.84118e-06	0.00876337	1.023	0.111793	FALSE
ENSG00000172410.4	INSL5	9.55041e-05	-0.612125	0.851741	0.000194621	1.04132	0.658869	0	1.08633	1	FALSE
ENSG00000152763.12	WDR78	0.0564907	1.62435	6.00754e-10	0.0197216	-1.3666	9.32392e-07	0.010516	-1.91367	0.0074589	FALSE
ENSG00000198160.10	MIER1	0.441754	-0.47879	0.0794923	0.630248	0.475963	0.0939941	0.536669	0.0412851	1	FALSE
ENSG00000116704.6	SLC35D1	0.0730129	-0.541841	0.0476969	0.120406	0.826834	0.00153449	0.030146	-1.61113	0.0189599	FALSE
ENSG00000203963.7	C1orf141	0	-2.51902	0.111286	0.000259495	2.94822	0.0698714	0	1.34936	1	FALSE
ENSG00000162594.10	IL23R	4.77521e-05	-1.19709	0.581486	0.000194621	1.62629	0.365391	0	1.34936	1	FALSE
ENSG00000081985.6	IL12RB2	9.55041e-05	-2.69959	0.00291094	6.48737e-05	-2.54364	0.0144546	0.00525802	5.67129	2.88717e-11	FALSE
ENSG00000142864.10	SERBP1	7.28171	0.257871	0.415947	5.58803	-0.417622	0.171043	8.80158	0.422859	0.480478	FALSE
ENSG00000235200.1	RP4-763G1.2	0	-1.19709	0.624819	6.48737e-05	1.62629	0.588947	0	2.67129	1	FALSE
ENSG00000116717.7	GADD45A	1.80574	0.347121	0.242822	1.59589	-0.0439342	1	0.466912	-1.87788	0.00197011	FALSE
ENSG00000172380.5	GNG12	0.618962	-1.09799	6.50421e-06	1.51902	1.39414	6.31161e-09	0.276572	-1.85378	0.00476781	FALSE
ENSG00000232284.3	GNG12-AS1	0.0011938	-0.956079	0.0582449	0.0027247	1.29766	0.00740449	0.000350535	-1.41617	0.314858	FALSE
ENSG00000162595.4	DIRAS3	0.0365781	-1.27845	5.93193e-07	0.104706	1.68555	2.03509e-11	0.00280428	-4.37614	6.52488e-08	FALSE
ENSG00000228431.1	ARL5AP3	0	-1.19709	0.624819	6.48737e-05	1.62629	0.588947	0	2.67129	1	FALSE
ENSG00000116729.9	WLS	1.05394	0.128244	0.724755	1.13886	0.292118	0.368126	0.0210321	-5.67217	1.23646e-13	FALSE
ENSG00000234383.1	CTBP2P8	0.00701955	0.989998	0.00525462	0.00415192	-0.560798	0.194624	0	-4.05663	0.000932787	FALSE
ENSG00000229133.1	RPS7P4	0.00310388	-0.707282	0.0709165	0.00343831	-0.346746	0.5336	0.0140214	2.13402	2.38291e-05	FALSE
ENSG00000116745.6	RPE65	0.00635103	-0.760355	0.0276568	0.0127801	1.18955	0.000289494	0	-4.6994	0.000126925	FALSE
ENSG00000024526.12	DEPDC1	0.3367	0.684731	0.010095	0.181906	-0.898995	0.000950009	0.358247	0.403092	0.526782	FALSE
ENSG00000233589.1	RP4-694A7.2	9.55041e-05	-2.07156	0.0532631	0.000648737	2.50076	0.0116887	0	-0.0291513	1	FALSE
ENSG00000234264.1	RP4-694A7.4	0.00186233	-1.3181	0.000721502	0.0024652	-0.547742	0.267189	0.0168257	3.0006	3.72034e-10	FALSE
ENSG00000229639.1	RP3-380B4.1	9.55041e-05	-0.612125	0.834788	0.000194621	1.04132	0.629372	0	1.08633	1	FALSE
ENSG00000033122.14	LRRC7	0.00367691	-2.52639	5.38511e-18	0.0248466	2.78499	2.29921e-22	0.00280428	-2.00741	0.0147709	FALSE
ENSG00000270615.1	RP11-379C1.1	0	-1.78205	0.372623	0.000129747	2.21125	0.310887	0	2.08633	1	FALSE
ENSG00000240692.2	RN7SL538P	0	-1.19709	0.624819	6.48737e-05	1.62629	0.588947	0	2.67129	1	FALSE
ENSG00000229359.2	PIN1P1	9.55041e-05	-3.93405	1.12011e-08	0.00253007	4.36325	8.39276e-11	0	-1.72103	0.321935	FALSE
ENSG00000237919.1	RP11-181B18.1	0.000286512	-0.197087	1	0.000389242	0.626287	0.75783	0	-0.0291513	1	FALSE
ENSG00000066557.5	LRRC40	0.214359	0.279882	0.374393	0.168801	-0.347707	0.288659	0.218383	0.164714	0.797106	FALSE
ENSG00000244389.2	RN7SL242P	0.00210109	0.34057	0.624819	0.00129747	-0.762755	0.173721	0.00350535	1.10835	0.195612	FALSE
ENSG00000116754.9	SRSF11	2.2072	-0.365822	0.206048	2.47811	-0.0246455	1	4.82266	1.05404	0.0193227	FALSE
ENSG00000228988.1	RP4-677H15.4	0	-1.19709	0.624819	6.48737e-05	1.62629	0.588947	0	2.67129	1	FALSE
ENSG00000118454.8	ANKRD13C	0.111835	-0.561845	0.0363701	0.173537	0.621981	0.0220126	0.119532	-0.203756	1	FALSE
ENSG00000197568.9	HHLA3	0.109878	-0.642665	0.0144056	0.180284	0.691574	0.00934746	0.12444	-0.163875	1	FALSE
ENSG00000226088.1	RP11-180O5.2	0.000191008	-0.460122	0.875083	0.000259495	0.363253	0.912278	0.000350535	1.50136	0.748095	FALSE
ENSG00000116761.7	CTH	0.0353843	-1.61237	6.03209e-11	0.103538	1.13301	7.61784e-06	0.133904	1.06143	0.0156948	FALSE
ENSG00000271992.1	RP11-42O15.3	0.00257861	-0.322618	0.579406	0.00311394	0.196603	0.787794	0.00385588	0.56975	0.639692	FALSE
ENSG00000233020.1	RP11-42O15.2	0.000429769	-0.045084	1	0.000324368	-0.48919	0.724659	0.0010516	1.7644	0.293925	FALSE
ENSG00000226208.1	RP11-99H8.1	0	-1.19709	0.624819	6.48737e-05	1.62629	0.588947	0	2.67129	1	FALSE
ENSG00000050628.16	PTGER3	0.131605	3.55937	4.97222e-38	0.0122611	-3.24005	7.93953e-29	0.00490749	-3.94636	2.05713e-07	FALSE
ENSG00000235782.1	RP3-333A15.1	0.000143256	-0.197087	1	0.000194621	0.626287	0.875877	0	0.863933	1	FALSE
ENSG00000269933.1	RP3-333A15.2	0.00300838	4.21795	2.36673e-10	0.000129747	-3.78875	6.30578e-08	0	-2.37311	0.120835	FALSE
ENSG00000235079.1	ZRANB2-AS1	0.000286512	0.610268	0.704147	0.000194621	-0.181067	1	0	0.34936	1	FALSE
ENSG00000132485.8	ZRANB2	1.08841	-0.146068	0.669207	1.18537	0.088757	0.859504	1.30714	0.210591	0.834871	FALSE
ENSG00000229956.5	ZRANB2-AS2	0.00783134	-0.445475	0.205573	0.0105744	0.361788	0.346258	0.0112171	0.35813	0.627732	FALSE
ENSG00000237726.1	RP11-386O9.2	4.77521e-05	0.802913	1	0	-0.373713	1	0	2.67129	1	FALSE
ENSG00000226324.1	RP11-115M14.1	0.0021966	-0.449853	0.404365	0.00343831	0.766465	0.0992031	0.00070107	-1.38761	0.268045	FALSE
ENSG00000172260.9	NEGR1	0.017143	-0.496397	0.108731	0.0264036	0.673004	0.0245603	0.0122687	-0.741869	0.449008	FALSE
ENSG00000231985.1	RP11-82L20.1	4.77521e-05	-0.197087	1	6.48737e-05	0.626287	1	0	2.08633	1	FALSE
ENSG00000233994.2	GDI2P2	0.000382017	-0.612125	0.624819	0.000583863	0.488784	0.738942	0.00070107	1.08633	0.64246	FALSE
ENSG00000227207.2	RPL31P12	0.00706731	2.49852	2.14612e-10	0.00142722	-2.06932	5.72715e-07	0	-3.74656	0.00282911	FALSE
ENSG00000225087.1	RP4-660H19.1	0.000764033	-0.109624	0.98407	0.000324368	-1.54364	0.0476731	0.00350535	2.67129	0.00139891	FALSE
ENSG00000223479.3	RP4-788P17.1	9.55041e-05	1.38788	0.661412	0	-0.958675	0.724659	0	2.08633	1	FALSE
ENSG00000162620.11	LRRIQ3	0.00582575	-0.022757	1	0.00512502	-0.299712	0.557467	0.0101655	0.919967	0.140281	FALSE
ENSG00000254685.2	FPGT	0.105341	0.551034	0.0460526	0.0782377	-0.312676	0.359849	0.0375072	-1.31065	0.06353	FALSE
ENSG00000259030.2	FPGT-TNNI3K	0.418595	4.94658	3.18232e-67	0.0149858	-4.61623	8.22378e-53	0.00560856	-5.37664	6.88722e-12	FALSE
ENSG00000116783.10	TNNI3K	0.226679	4.02166	3.3074e-48	0.0151156	-3.72282	1.87742e-37	0.00736123	-4.1515	2.13426e-08	FALSE
ENSG00000237324.2	RP11-439H8.4	0.00253086	3.97284	5.98898e-09	0.000129747	-3.54364	7.55357e-07	0	-2.13607	0.172324	FALSE
ENSG00000233894.1	RP4-650F12.2	0.0154717	4.97728	4.66372e-32	0.000454116	-4.72244	7.61693e-26	0.000350535	-3.70375	0.000371606	FALSE
ENSG00000162621.5	LRRC53	0.00114605	1.27684	0.0879285	0.00051899	-0.847644	0.302966	0	-1.37311	0.567756	FALSE
ENSG00000178965.9	C1orf173	0.00243536	0.37407	0.543177	0.00214083	-0.0141702	1	0.000350535	-1.7381	0.211205	FALSE
ENSG00000272864.1	RP11-17E13.2	0.00396342	1.10777	0.00913781	0.00214083	-0.678567	0.169995	0	-3.19908	0.0193713	FALSE
ENSG00000116791.9	CRYZ	0.299023	0.928213	0.000248086	0.184566	-0.517378	0.0774035	0.00876337	-4.78119	1.86855e-10	FALSE
ENSG00000162623.11	TYW3	0.779409	0.681838	0.0088715	0.573548	-0.261176	0.466124	0.0119182	-5.8185	7.44167e-14	FALSE
ENSG00000261213.1	RP11-510C10.4	0	-1.19709	0.624819	6.48737e-05	1.62629	0.588947	0	2.67129	1	FALSE
ENSG00000224127.1	RP11-510C10.2	0.000286512	1.61027	0.279728	6.48737e-05	-1.18107	0.490419	0	0.671288	1	FALSE
ENSG00000162624.10	LHX8	0.00262636	1.21795	0.017086	0.00051899	-2.29125	6.56966e-05	0.00420642	1.37173	0.117872	FALSE
ENSG00000137968.12	SLC44A5	0.06394	1.57622	1.60261e-09	0.0226409	-1.35504	1.03266e-06	0.0147225	-1.6244	0.0237642	FALSE
ENSG00000224493.1	RP11-87O11.1	0.00023876	0.387875	0.885833	0.000194621	0.0413249	1	0	0.501363	1	FALSE
ENSG00000252338.1	RNU6-503P	0	-1.78205	0.415243	0	-0.958675	0.774234	0.00070107	5.25625	0.0476334	FALSE
ENSG00000213579.3	RP4-595K12.1	0	-1.19709	0.624819	0	-0.373713	1	0.000350535	4.67129	0.172324	FALSE
ENSG00000230863.2	RP4-595K12.2	0.000143256	-2.10398	0.022761	0.000194621	-1.2806	0.259057	0.00385588	4.4489	6.79264e-06	FALSE
ENSG00000178193.5	RP4-682C21.5	4.77521e-05	0.802913	1	0	-0.373713	1	0	2.67129	1	FALSE
ENSG00000117054.9	ACADM	1.0058	0.951389	0.000148785	0.501344	-0.936732	0.000403967	0.621498	-0.349302	0.750326	FALSE
ENSG00000181227.2	RP4-682C21.2	4.77521e-05	-0.197087	1	6.48737e-05	0.626287	1	0	2.08633	1	FALSE
ENSG00000137955.11	RABGGTB	0.89454	-0.117214	0.751024	0.879752	-0.129301	0.767165	1.45928	0.71602	0.159197	FALSE
ENSG00000057468.6	MSH4	0.00023876	-1.51902	0.0694916	0.000648737	0.763791	0.476638	0.00140214	1.99322	0.141767	FALSE
ENSG00000225605.1	RP11-550H2.1	0	-2.51902	0.111286	0.000259495	2.94822	0.0698714	0	1.34936	1	FALSE
ENSG00000230027.1	RP11-550H2.2	0.000477521	-0.438095	0.703499	0.000778484	0.867296	0.398903	0	-0.852274	0.687496	FALSE
ENSG00000184005.9	ST6GALNAC3	0.0950266	-1.53186	2.37625e-10	0.312042	1.75381	2.48611e-13	0.0739629	-1.33232	0.0544177	FALSE
ENSG00000272855.1	RP5-1102E8.3	0.00186233	-0.301424	0.624819	0.00265982	0.661053	0.205559	0.000350535	-1.66856	0.226496	FALSE
ENSG00000226415.1	TPI1P1	0.00525273	0.36851	0.401037	0.00298419	-0.938065	0.0179266	0.00981498	1.23465	0.0385094	FALSE
ENSG00000117069.10	ST6GALNAC5	0.012129	-4.90296	2.26652e-72	0.426934	4.95305	3.63847e-80	0.025589	-2.85819	2.8764e-05	FALSE
ENSG00000230498.1	RP4-564M11.2	0	-2.51902	0.111286	0.000259495	2.94822	0.0698714	0	1.34936	1	FALSE
ENSG00000142892.10	PIGK	0.130841	-0.410958	0.149926	0.169061	0.28054	0.404281	0.200506	0.449166	0.372928	FALSE
ENSG00000226084.4	RP4-706A16.3	0.609125	-0.153227	0.65359	0.792886	0.547509	0.0462713	0.0532813	-3.67975	9.34576e-08	FALSE
ENSG00000228187.1	RP11-363H12.1	0.00181458	-0.304002	0.624819	0.00214083	0.159161	0.872813	0.00280428	0.671288	0.59716	FALSE
ENSG00000154027.14	AK5	0.00195783	-3.56632	1.82229e-28	0.0161535	0.771893	0.0142684	0.0644984	3.01779	8.4624e-15	FALSE
ENSG00000233099.1	RP11-375A5.1	4.77521e-05	0.802913	1	0	-0.373713	1	0	2.67129	1	FALSE
ENSG00000036549.8	ZZZ3	0.317408	0.108495	0.777121	0.286871	-0.155446	0.71713	0.335111	0.139296	0.958579	FALSE
ENSG00000243437.2	RN7SL370P	0	-1.19709	0.624819	0	-0.373713	1	0.000350535	4.67129	0.172324	FALSE
ENSG00000077254.10	USP33	0.40594	0.386603	0.183318	0.302636	-0.40082	0.197001	0.352989	-0.0360708	1	FALSE
ENSG00000180488.10	FAM73A	0.109018	-0.178012	0.624819	0.138376	0.454411	0.1211	0.0420642	-1.5187	0.0264645	FALSE
ENSG00000219201.3	RP11-181C21.4	0.00300838	0.279351	0.624819	0.00259495	-0.124685	0.919595	0.00175267	-0.444189	0.929283	FALSE
ENSG00000235613.2	NSRP1P1	0.0281737	0.447685	0.148705	0.0212786	-0.333697	0.365615	0.0171762	-0.528776	0.663641	FALSE
ENSG00000235927.2	NEXN-AS1	0.0400162	0.381014	0.22243	0.0348372	-0.055467	0.994032	0.00841284	-2.11112	0.0033406	FALSE
ENSG00000162614.14	NEXN	6.21684	2.00258	2.92058e-15	1.79875	-1.6117	4.17336e-10	0.214878	-4.33543	8.77648e-10	TRUE
ENSG00000162613.12	FUBP1	0.565576	0.156394	0.650192	0.46975	-0.311636	0.348215	0.711235	0.438325	0.46232	FALSE
ENSG00000162616.8	DNAJB4	0.197741	-0.0432252	0.963249	0.223879	0.27196	0.422545	0.094995	-1.1317	0.115606	FALSE
ENSG00000137960.5	GIPC2	0.000668529	-2.53812	3.1111e-08	0.000778484	-1.95868	0.000113512	0.0220837	4.9164	9.95581e-24	FALSE
ENSG00000273338.1	RP11-386I14.4	0.0619822	-0.275966	0.392086	0.0760968	0.275646	0.430685	0.0694059	0.03645	1	FALSE
ENSG00000213560.4	RP11-386I14.3	0.000716281	-0.00444206	1	0.000324368	-1.37371	0.0972129	0.00280428	2.4489	0.0114104	FALSE
ENSG00000237413.1	RP11-183M13.1	9.55041e-05	1.38788	0.677556	0	-0.958675	0.738459	0	2.08633	1	FALSE
ENSG00000122420.5	PTGFR	0.0011938	-6.15039	1.11218e-75	0.104382	6.52424	5.18944e-90	0.000350535	-6.00379	6.99168e-10	FALSE
ENSG00000137959.11	IFI44L	4.77521e-05	-4.10398	3.37642e-07	0.00188134	4.53318	8.91198e-09	0	-1.28291	0.54243	FALSE
ENSG00000137965.6	IFI44	0.000286512	-4.07623	5.07232e-16	0.00661712	4.50543	5.33333e-20	0	-3.0969	0.0233191	FALSE
ENSG00000235400.1	RP4-641G12.4	0.00157582	-0.569056	0.283921	0.00220571	0.329306	0.638089	0.00315481	0.905754	0.362563	FALSE
ENSG00000162618.8	ELTD1	0.00477521	-2.56678	4.70421e-16	0.0328261	2.75415	4.66931e-19	0.00525802	-1.57426	0.0957016	FALSE
ENSG00000230787.1	PSAT1P3	0	-2.51902	0.111286	0.000194621	1.62629	0.524562	0.000350535	2.67129	0.467684	FALSE
ENSG00000225598.1	RP11-339D23.1	0	-2.78205	0.105329	0.000324368	3.21125	0.068291	0	1.08633	1	FALSE
ENSG00000227062.2	RP11-115A15.4	0	-1.19709	0.624819	6.48737e-05	1.62629	0.588947	0	2.67129	1	FALSE
ENSG00000224326.1	RP11-115A15.1	4.77521e-05	0.802913	1	0	-0.373713	1	0	2.67129	1	FALSE
ENSG00000234184.1	RP5-887A10.1	0	-2.19709	0.222024	0.000129747	1.21125	0.769837	0.000350535	3.08633	0.381293	FALSE
ENSG00000229752.1	RP5-831K15.1	4.77521e-05	-2.19709	0.0791408	0.000129747	-0.596105	0.711122	0.00175267	4.25625	0.000967986	FALSE
ENSG00000235089.1	RP3-445O10.1	0.00191008	-0.2658	0.682555	0.00181646	-0.297091	0.663654	0.00490749	1.46965	0.0392604	FALSE
ENSG00000223026.1	RN7SKP247	0	-4.00444	0.000749538	6.48737e-05	-2.07415	0.0961307	0.00420642	6.37173	1.27347e-08	FALSE
ENSG00000117114.15	LPHN2	0.317695	-0.134385	0.703609	0.351745	0.139	0.73636	0.332307	0.00169761	1	FALSE
ENSG00000224494.1	HNRNPA3P14	4.77521e-05	-1.51902	0.372623	0.000259495	1.94822	0.211545	0	1.08633	1	FALSE
ENSG00000227288.3	RP5-837I24.1	9.55041e-05	-0.197087	1	6.48737e-05	-0.373713	1	0.000350535	2.67129	0.467684	FALSE
ENSG00000234953.2	RP5-837I24.2	0	-1.19709	0.624819	6.48737e-05	1.62629	0.588947	0	2.67129	1	FALSE
ENSG00000236676.1	RP5-837I24.4	0.000811785	1.38788	1	0.000259495	-1.29971	0.902776	0.000350535	0.211857	0.604026	FALSE
ENSG00000234683.1	RP5-837I24.5	4.77521e-05	-2.19709	0.108048	6.48737e-05	-1.37371	0.379786	0.00210321	4.89368	0.00047687	FALSE
ENSG00000215875.4	ST13P20	4.77521e-05	-1.78205	0.215527	0.000324368	2.21125	0.104596	0	0.863933	1	FALSE
ENSG00000230817.1	RP4-601K24.1	0	-2.19709	0.206048	0.000194621	2.62629	0.149852	0	1.67129	1	FALSE
ENSG00000236268.1	RP11-170N11.1	0.00167132	-0.453427	0.422377	0.00175159	-0.238783	0.757034	0.00525802	1.69401	0.0148404	FALSE
ENSG00000233008.1	RP11-475O6.1	0.00023876	-1.07156	0.271482	0.000583863	1.14086	0.27445	0.000350535	0.764398	1	FALSE
ENSG00000137941.12	TTLL7	0.217463	-0.627875	0.0164381	0.388399	0.973554	0.000102718	0.0532813	-2.43518	0.000243512	FALSE
ENSG00000233061.1	TTLL7-IT1	0.00520498	-0.78205	0.0181744	0.0098608	0.952938	0.00371832	0.00420642	-0.661695	0.577987	FALSE
ENSG00000271576.1	RP11-486G15.2	0.0870043	0.228807	0.50691	0.0636411	-0.536109	0.0706402	0.131451	0.772607	0.0985865	FALSE
ENSG00000142875.15	PRKACB	0.413628	0.827604	0.0011914	0.243406	-0.662275	0.0173181	0.17702	-0.945515	0.205561	FALSE
ENSG00000213540.3	RP11-486G15.1	4.77521e-05	-0.197087	1	6.48737e-05	0.626287	1	0	2.08633	1	FALSE
ENSG00000226970.2	RP11-82H13.2	9.55041e-05	-4.16671	3.60165e-10	0	-4.98842	2.02594e-08	0.0161246	7.64091	1.1326e-31	FALSE
ENSG00000203943.4	SAMD13	0.010792	-0.234725	0.565692	0.0131694	0.298713	0.458148	0.0101655	-0.170014	1	FALSE
ENSG00000137976.7	DNASE2B	4.77521e-05	-1.19709	0.536022	0.000194621	1.62629	0.524562	0	1.34936	1	FALSE
ENSG00000117133.6	RPF1	0.6511	0.20126	0.565564	0.533327	-0.312419	0.346204	0.744536	0.308728	0.668453	FALSE
ENSG00000174021.6	GNG5	14.7308	0.668796	0.0101257	9.7838	-0.489981	0.0946246	6.46947	-0.965908	0.133716	FALSE
ENSG00000122432.12	SPATA1	0.0291765	1.18994	1.54786e-05	0.014402	-0.855901	0.00455118	0.00385588	-2.44765	0.00144097	FALSE
ENSG00000117151.8	CTBS	0.152854	-0.567745	0.0333562	0.260144	0.894294	0.000437121	0.045219	-2.12253	0.00140115	FALSE
ENSG00000180869.3	C1orf180	0.00105055	2.74151	0.00186647	6.48737e-05	-2.95868	0.0032951	0.000350535	0.0863259	1	FALSE
ENSG00000117155.12	SSX2IP	0.402216	1.04311	3.102e-05	0.184306	-1.06026	5.67851e-05	0.253787	-0.286434	0.983228	FALSE
ENSG00000171517.5	LPAR3	0.119953	3.12656	3.00023e-31	0.00486553	-4.5181	7.03208e-46	0.0613436	-0.206902	1	FALSE
ENSG00000153898.8	MCOLN2	0.00157582	-2.05214	2.31192e-08	0.00551426	0.902805	0.0180669	0.0129698	2.0244	0.000104662	FALSE
ENSG00000162643.8	WDR63	0.0144689	-0.0784426	0.881338	0.0176456	0.438274	0.194544	0.00245374	-2.49864	0.00220294	FALSE
ENSG00000055732.8	MCOLN3	0.0257384	-1.83538	3.2835e-13	0.101268	1.87133	5.8946e-14	0.0417137	-0.458681	0.748095	FALSE
ENSG00000097096.8	SYDE2	0.244347	-0.434143	0.121017	0.378668	0.762506	0.00329036	0.0680038	-2.14068	0.00119999	FALSE
ENSG00000162642.9	C1orf52	0.483012	-0.700393	0.0061575	0.686234	0.234899	0.509116	1.31801	1.21126	0.00532009	FALSE
ENSG00000142867.8	BCL10	0.109304	-1.06144	1.73593e-05	0.231599	0.932545	0.000232879	0.20962	0.381016	0.459327	FALSE
ENSG00000223653.1	RP11-131L23.1	0.00267412	0.387875	0.510372	0.00188134	-0.48919	0.434141	0.00280428	0.414949	0.788499	FALSE
ENSG00000153904.14	DDAH1	0.472316	-1.10168	6.23791e-06	1.14535	1.34157	2.63919e-08	0.302161	-1.3251	0.0527749	FALSE
ENSG00000273264.1	RP11-131L23.2	0.000286512	-2.09017	0.00216979	0.00162184	2.51937	0.00010318	0	-1.32871	0.546482	FALSE
ENSG00000272691.1	RP11-290M5.4	0.00105055	0.51912	0.562327	0.000778484	-0.258235	0.828709	0.000350535	-0.457995	1	FALSE
ENSG00000142871.11	CYR61	1.75541	-1.33108	3.08327e-08	4.96563	1.53055	1.36881e-10	1.44981	-1.10419	0.0792687	FALSE
ENSG00000117174.6	ZNHIT6	0.195783	-0.145883	0.674185	0.216159	0.122489	0.772915	0.219084	0.101578	0.907084	FALSE
ENSG00000171502.10	COL24A1	0.000907289	-2.70805	8.27825e-12	0.00694148	2.68074	1.35646e-12	0.00210321	-0.510041	0.789094	FALSE
ENSG00000229505.1	RP4-682E18.1	0	-1.78205	0.412458	0.000129747	2.21125	0.353488	0	2.08633	1	FALSE
ENSG00000122417.11	ODF2L	0.470692	0.131699	0.715941	0.452494	0.00497485	1	0.306017	-0.596227	0.536382	FALSE
ENSG00000137975.7	CLCA2	4.77521e-05	-1.51902	0.350647	0.000259495	1.94822	0.19258	0	1.08633	1	FALSE
ENSG00000016602.8	CLCA4	0	-1.19709	0.624819	6.48737e-05	1.62629	0.588947	0	2.67129	1	FALSE
ENSG00000236915.1	RP4-651E10.4	0	-1.19709	0.624819	0	-0.373713	1	0.000350535	4.67129	0.172324	FALSE
ENSG00000153923.6	CLCA3P	0	-1.78205	0.374582	0.000129747	2.21125	0.313121	0	2.08633	1	FALSE
ENSG00000261737.1	RP4-612B15.3	0.0209154	0.121558	0.776689	0.0197865	-0.0381657	1	0.0161246	-0.313282	0.954806	FALSE
ENSG00000097033.10	SH3GLB1	1.89853	0.20491	0.553799	1.84365	0.082553	0.877262	0.585393	-1.67923	0.00543426	FALSE
ENSG00000230721.1	RP4-612B15.2	0.00214884	-0.760988	0.0814591	0.00304906	0.166856	0.834105	0.0070107	1.52445	0.0211844	FALSE
ENSG00000183291.11	2018-09-15	0.755199	-1.40778	4.19858e-09	1.87232	0.919119	0.000241949	2.71454	1.14309	0.00951695	FALSE
ENSG00000153936.12	HS2ST1	0.38068	0.344386	0.248416	0.320995	-0.154378	0.720344	0.185433	-0.936293	0.211989	FALSE
ENSG00000267734.1	RP4-604K5.3	4.77521e-05	-0.78205	0.751024	0.000129747	1.21125	0.757034	0	1.67129	1	FALSE
ENSG00000224198.1	RP4-604K5.2	0	-2.19709	0.206048	6.48737e-05	0.0413249	1	0.00070107	4.25625	0.0508398	FALSE
ENSG00000235251.2	RP11-384B12.2	4.77521e-05	-1.51902	0.350647	0.000194621	1.04132	0.588947	0.000350535	2.34936	0.538906	FALSE
ENSG00000225568.1	RP11-384B12.3	0.000525273	0.21795	0.946669	0.000389242	-0.373713	0.834667	0.00070107	1.08633	0.654022	FALSE
ENSG00000267272.1	RP5-1052I5.1	0.000143256	-0.197087	1	6.48737e-05	-0.958675	0.633863	0.00070107	2.93432	0.172324	FALSE
ENSG00000143013.8	LMO4	3.19562	1.22849	6.23649e-07	1.39654	-1.08117	3.50543e-05	1.18656	-1.0359	0.10308	FALSE
ENSG00000224235.1	RP5-1027O11.1	0.00124155	2.5578	0.000871107	0.000194621	-2.1286	0.00999254	0	-1.2356	0.544363	FALSE
ENSG00000239504.2	RN7SL583P	0.000429769	-0.045084	1	0.000389242	-0.15132	0.96927	0.00070107	1.25625	0.590467	FALSE
ENSG00000237505.2	RP11-76N22.2	0.00401117	-0.694587	0.0570057	0.00733073	0.951383	0.00662387	0.00210321	-1.15071	0.249645	FALSE
ENSG00000065243.14	PKN2	0.953609	1.078	1.45258e-05	0.480195	-0.865501	0.00119109	0.297604	-1.33786	0.0498791	FALSE
ENSG00000241975.1	TCEB1P19	0.0131318	0.9807	0.00155436	0.00720098	-0.726229	0.0364663	0.00350535	-1.46547	0.091872	FALSE
ENSG00000137947.7	GTF2B	0.180312	-0.886999	0.000384982	0.34688	0.868326	0.000644702	0.261149	0.0588695	0.973237	FALSE
ENSG00000137944.12	CCBL2	0.135043	-1.65118	6.12787e-12	0.425247	1.33047	4.05537e-08	0.418889	0.699303	0.172324	FALSE
ENSG00000213516.5	RBMXL1	0.23494	0.335481	0.265781	0.151221	-0.734942	0.00749465	0.375072	0.911868	0.0547012	FALSE
ENSG00000117226.7	GBP3	0.00372466	-4.8017	2.25189e-62	0.124428	5.17487	1.33196e-75	0.0010516	-5.29233	1.21978e-09	FALSE
ENSG00000117228.9	GBP1	0.00849987	-6.01948	5.07854e-97	0.656846	6.42427	2.14012e-116	0.0010516	-7.65963	1.31262e-16	FALSE
ENSG00000234518.1	PTGES3P1	0.0022921	-0.536574	0.255653	0.00317881	0.339406	0.581386	0.00420642	0.757018	0.437645	FALSE
ENSG00000162645.8	GBP2	0.010601	-3.84482	3.95075e-43	0.180868	4.23262	7.30229e-54	0.00210321	-5.07738	6.02778e-09	FALSE
ENSG00000213512.1	GBP7	0.000191008	-1.78205	0.0341922	0.000908232	2.21125	0.00741482	0	-0.576639	0.925751	FALSE
ENSG00000162654.8	GBP4	0.00582575	-2.53766	5.23581e-17	0.0397027	2.83075	1.85062e-21	0.00350535	-2.39088	0.0065527	FALSE
ENSG00000154451.10	GBP5	0.000286512	-2.51902	4.33754e-05	0.00220571	2.94822	1.32152e-06	0	-1.68626	0.32695	FALSE
ENSG00000238081.1	RP4-620F22.3	0	-1.19709	0.624819	0	-0.373713	1	0.000350535	4.67129	0.172324	FALSE
ENSG00000183347.13	GBP6	0.0011938	2.18142	0.00333074	0.000259495	-1.75222	0.0284858	0	-1.2356	0.54146	FALSE
ENSG00000225492.2	GBP1P1	4.77521e-05	-3.51902	0.000299751	0.000194621	-1.54364	0.155601	0.00560856	5.43682	2.30933e-09	FALSE
ENSG00000197147.8	LRRC8B	0.0763556	-0.0836373	0.848005	0.051899	-0.881606	0.00150629	0.237663	1.84974	1.76596e-06	FALSE
ENSG00000231999.2	RP5-1007M22.2	0.0705298	2.7701	1.65086e-24	0.011288	-2.46553	6.16775e-18	0.00490749	-3.11182	2.7779e-05	FALSE
ENSG00000171488.10	LRRC8C	0.0377241	0.672224	0.0172548	0.0259495	-0.411003	0.228166	0.0112171	-1.50228	0.0415999	FALSE
ENSG00000231613.1	RP5-943J3.1	9.55041e-05	-0.197087	1	0.000129747	0.626287	0.828709	0	1.34936	1	FALSE
ENSG00000272931.1	RP5-943J3.2	0.0172863	-0.804397	0.0035339	0.0290634	0.56958	0.0559628	0.0364556	0.721976	0.158541	FALSE
ENSG00000171492.10	LRRC8D	0.086288	-0.73501	0.00449449	0.120406	0.154129	0.711122	0.269211	1.41892	0.000496889	FALSE
ENSG00000272672.1	RP11-302M6.5	9.55041e-05	-0.197087	1	0.000129747	0.626287	0.828709	0	1.34936	1	FALSE
ENSG00000228175.2	GEMIN8P4	0.000286512	-0.849164	0.436658	0.000259495	-0.752224	0.587264	0.00210321	3.01921	0.0114486	FALSE
ENSG00000162664.12	ZNF326	0.634816	-0.446676	0.106564	0.756492	0.0457853	0.983524	1.45262	1.08135	0.0159311	FALSE
ENSG00000233593.2	RP4-665J23.1	0.029654	-1.12333	1.01042e-05	0.0753184	1.48225	2.9028e-09	0.0070107	-2.73649	0.000140359	FALSE
ENSG00000225446.1	RP4-665J23.2	4.77521e-05	0.802913	1	0	-0.373713	1	0	2.67129	1	FALSE
ENSG00000272094.1	RP4-665J23.4	9.55041e-05	-0.197087	1	0.000129747	0.626287	0.828709	0	1.34936	1	FALSE
ENSG00000232882.1	PHKA1P1	4.77521e-05	-0.197087	1	0	-0.958675	0.724659	0.000350535	3.67129	0.289843	FALSE
ENSG00000122482.16	ZNF644	0.615667	-0.0589905	0.912155	0.62136	-0.0238026	1	0.749444	0.278168	0.716044	FALSE
ENSG00000232393.1	RPL5P6	0.00157582	0.568448	0.382001	0.000973105	-0.62164	0.395071	0.00140214	0.378507	1	FALSE
ENSG00000162669.11	HFM1	0.0105055	0.849348	0.00986237	0.00486553	-1.10306	0.00124927	0.0108666	0.461835	0.507504	FALSE
ENSG00000097046.8	CDC7	0.0628417	-0.380942	0.201434	0.0459954	-0.94027	0.000668241	0.27552	2.30709	3.07055e-10	FALSE
ENSG00000203914.3	HSP90B3P	0.000429769	-0.334591	0.806503	0.000389242	-0.373713	0.834667	0.00140214	1.99322	0.141767	FALSE
ENSG00000069702.6	TGFBR3	0.0637013	-0.930807	0.00024279	0.139608	1.24515	5.53409e-07	0.0234858	-2.00902	0.00320891	FALSE
ENSG00000239794.2	RN7SL653P	0.00315164	1.78154	0.000258611	0.00103798	-1.35234	0.0111626	0	-2.70375	0.0731605	FALSE
ENSG00000137948.14	BRDT	9.55041e-05	-0.612125	0.818754	0	-1.95868	0.350285	0.0010516	4.08633	0.0213439	FALSE
ENSG00000172031.6	EPHX4	0.024067	1.30732	3.26783e-06	0.006163	-1.98597	5.828e-11	0.0287439	0.817509	0.113758	FALSE
ENSG00000230667.4	SETP18	0.000143256	-3.40654	5.85192e-07	0.000129747	-3.03668	9.35875e-05	0.0119182	6.21561	7.87952e-21	FALSE
ENSG00000189195.5	BTBD8	0.0196261	1.17653	5.42497e-05	0.00901744	-0.995974	0.00149728	0.00666016	-1.11269	0.200458	FALSE
ENSG00000233401.1	PRKAR1AP	4.77521e-05	-0.197087	1	6.48737e-05	0.626287	1	0	2.08633	1	FALSE
ENSG00000069712.9	KIAA1107	0.0180503	0.77651	0.00973851	0.011288	-0.555497	0.108198	0.00630963	-1.19192	0.156877	FALSE
ENSG00000273487.1	RP4-621B10.8	0.00162357	3.9322	3.43831e-06	6.48737e-05	-3.503	9.39277e-05	0	-1.49864	0.452835	FALSE
ENSG00000226773.1	RP4-775D17.1	4.77521e-05	0.802913	1	0	-0.373713	1	0	2.67129	1	FALSE
ENSG00000233125.2	ACTBP12	0	-2.19709	0.208883	0	-1.37371	0.500809	0.0010516	5.67129	0.0027246	FALSE
ENSG00000174842.12	GLMN	0.134709	-0.436758	0.120916	0.139543	-0.268756	0.453981	0.413631	1.59718	8.88663e-05	FALSE
ENSG00000122484.8	RPAP2	0.519208	0.674047	0.00990497	0.346101	-0.479382	0.105885	0.213476	-1.06055	0.145437	FALSE
ENSG00000162676.7	GFI1	0.000764033	-0.633186	0.412123	0.0012326	0.626287	0.433523	0.0010516	0.501363	1	FALSE
ENSG00000067208.10	EVI5	0.467923	-0.906828	0.000252616	1.01132	1.23297	3.75595e-07	0.153534	-2.18255	0.000874113	FALSE
ENSG00000223787.2	RP4-593M8.1	0.000334265	-0.656519	0.587183	0.000583863	0.778291	0.588947	0.000350535	0.583826	1	FALSE
ENSG00000229992.1	HMGB3P9	0.00515722	0.196058	0.70893	0.00531964	0.233143	0.653479	0	-3.90614	0.00158083	FALSE
ENSG00000225505.1	RP11-330C7.3	0.00138481	-1.90491	7.00133e-07	0.00596838	2.03616	6.20167e-08	0.00175267	-0.674486	0.681337	FALSE
ENSG00000223896.2	CCNJP2	9.55041e-05	1.38788	0.661412	0	-0.958675	0.724659	0	2.08633	1	FALSE
ENSG00000122406.8	RPL5	32.3041	-0.0970642	0.801888	37.5913	0.296598	0.356719	18.1328	-0.930347	0.152727	FALSE
ENSG00000207523.1	SNORA66	0	-1.19709	0.624819	6.48737e-05	1.62629	0.588947	0	2.67129	1	FALSE
ENSG00000154511.7	FAM69A	0.057016	0.0130832	1	0.0627329	0.245943	0.504326	0.0227848	-1.36247	0.056481	FALSE
ENSG00000229052.2	RP11-386I23.1	0.00143256	0.435181	0.613099	0.00116773	-0.125785	0.964758	0.000350535	-0.943421	0.739077	FALSE
ENSG00000143033.13	MTF2	0.502256	-0.718351	0.00481197	0.633037	-0.0740272	0.917285	1.87116	1.74609	8.84836e-06	FALSE
ENSG00000117500.8	TMED5	0.553638	0.146465	0.674548	0.527488	-0.00556868	1	0.352638	-0.620674	0.393776	FALSE
ENSG00000122483.13	CCDC18	0.0817515	-0.522884	0.0574913	0.0881633	-0.252034	0.500785	0.275871	1.70838	1.35155e-05	FALSE
ENSG00000237003.1	RP4-612C19.1	0.00105055	0.326475	0.719318	0.000973105	0.102725	1	0	-1.57664	0.444303	FALSE
ENSG00000223745.3	RP4-717I23.3	0.133801	-0.376872	0.197574	0.197605	0.682284	0.0104738	0.0448685	-1.83146	0.0062294	FALSE
ENSG00000229567.1	RP4-717I23.2	0.000191008	-0.197087	1	0.000194621	0.0413249	1	0.000350535	1.67129	0.705216	FALSE
ENSG00000117505.8	DR1	0.358475	-0.74599	0.00328325	0.580814	0.535133	0.0528555	0.711586	0.652499	0.207175	FALSE
ENSG00000137942.12	FNBP1L	0.264212	-1.15865	1.92121e-06	0.529304	0.62788	0.0190892	0.91735	1.28439	0.002733	FALSE
ENSG00000137936.12	BCAR3	0.0199126	-2.41751	5.14236e-22	0.120925	2.52258	9.90335e-25	0.0290944	-1.09248	0.147344	FALSE
ENSG00000224093.1	RP5-1033H22.2	0.000143256	0.802913	0.776126	6.48737e-05	-0.373713	1	0	1.34936	1	FALSE
ENSG00000230439.2	RP11-488P3.1	0.00253086	-1.04211	0.00549888	0.00557914	1.06923	0.00412933	0.00350535	0.00143698	1	FALSE
ENSG00000260464.1	RP4-561L24.3	0.00105055	-1.76099	4.72326e-05	0.00421679	2.02683	1.78753e-06	0.00070107	-1.20318	0.352446	FALSE
ENSG00000067334.9	DNTTIP2	0.503259	-0.594012	0.0235438	0.691554	0.258464	0.450908	1.12767	0.95146	0.0407354	FALSE
ENSG00000023909.5	GCLM	0.111549	-1.45295	2.28691e-09	0.284082	0.934284	0.000237154	0.420992	1.18912	0.00741465	FALSE
ENSG00000198691.7	ABCA4	0.000334265	-2.10398	0.000986538	0.00162184	1.74176	0.0071503	0.00140214	0.948822	0.612884	FALSE
ENSG00000137962.8	ARHGAP29	1.19934	1.45802	2.98141e-09	0.492716	-1.12067	1.82193e-05	0.132853	-2.75639	3.24013e-05	FALSE
ENSG00000264963.1	RN7SL440P	0	-1.19709	0.624819	6.48737e-05	1.62629	0.588947	0	2.67129	1	FALSE
ENSG00000226835.1	RP11-148B18.3	0.00711506	0.987337	0.00510629	0.00415192	-0.58975	0.150513	0.000350535	-3.07018	0.00422742	FALSE
ENSG00000117528.7	ABCD3	0.505456	0.77591	0.00251393	0.316194	-0.561318	0.0498171	0.181577	-1.22537	0.0792802	FALSE
ENSG00000117525.9	F3	0.0265024	-1.81877	2.96785e-13	0.101787	1.79782	3.02544e-13	0.0494254	-0.232212	1	FALSE
ENSG00000223675.1	RP11-86H7.6	9.55041e-05	-0.612125	0.828238	0.000194621	1.04132	0.617617	0	1.08633	1	FALSE
ENSG00000235565.1	RP11-86H7.7	0.00023876	-1.41948	0.1108	0.000778484	1.51937	0.10415	0.000350535	0.501363	1	FALSE
ENSG00000224081.3	LINC01057	0.00506172	-0.23698	0.624819	0.00570888	0.102021	0.912278	0.00736123	0.52339	0.512833	FALSE
ENSG00000232857.2	KATNBL1P2	0.000143256	0.802913	0.776126	6.48737e-05	-0.373713	1	0	1.34936	1	FALSE
ENSG00000244433.2	PGBD4P7	4.77521e-05	0.802913	1	0	-0.373713	1	0	2.67129	1	FALSE
ENSG00000143036.12	SLC44A3	0.0192441	-1.25997	1.03914e-06	0.0524179	1.50821	2.97906e-09	0.0122687	-1.40196	0.0563478	FALSE
ENSG00000117519.11	CNN3	0.904281	-2.31461	4.20155e-22	4.79741	2.07095	3.53297e-15	2.8849	0.174936	0.89882	FALSE
ENSG00000235501.1	RP4-639F20.1	0.0670917	-0.313353	0.316886	0.0943912	0.608561	0.0284931	0.0238364	-1.70249	0.0132879	FALSE
ENSG00000172339.9	ALG14	0.174247	-0.744949	0.00351428	0.304063	0.751595	0.00389421	0.227147	-0.0119496	1	FALSE
ENSG00000230427.1	RP11-313A24.1	0.000620777	0.610268	0.654912	0.000454116	-0.181067	1	0	-0.721029	1	FALSE
ENSG00000152078.5	TMEM56	0.711315	2.98441	2.92058e-15	0.0968564	-2.70574	4.55579e-24	0.0518792	-3.11007	4.18638e-06	FALSE
ENSG00000271092.1	RP11-57H12.6	0.000334265	1.80291	0.171588	6.48737e-05	-1.37371	0.329372	0	0.501363	1	FALSE
ENSG00000231992.1	RP11-57H12.2	4.77521e-05	0.802913	1	0	-0.373713	1	0	2.67129	1	FALSE
ENSG00000226026.1	RP11-57H12.3	0.00128931	-0.247713	0.781577	0.00181646	0.676913	0.304558	0	-2.13607	0.159167	FALSE
ENSG00000122481.12	RWDD3	0.0230643	0.721776	0.0142503	0.0114178	-1.0431	0.000528536	0.0276923	0.626894	0.249535	FALSE
ENSG00000228504.1	RP4-586O15.1	0	-1.19709	0.624819	6.48737e-05	1.62629	0.588947	0	2.67129	1	FALSE
ENSG00000230434.1	RP11-14O19.1	4.77521e-05	0.802913	1	0	-0.373713	1	0	2.67129	1	FALSE
ENSG00000237954.3	RP11-14O19.2	4.77521e-05	-0.197087	1	6.48737e-05	0.626287	1	0	2.08633	1	FALSE
ENSG00000233907.1	RP4-617C6.1	0	-1.19709	0.624819	6.48737e-05	1.62629	0.588947	0	2.67129	1	FALSE
ENSG00000228971.2	RP11-286B14.1	9.55041e-05	0.387875	1	6.48737e-05	0.0413249	1	0	1.67129	1	FALSE
ENSG00000237435.4	RP11-147C23.1	0.000191008	-1.33459	0.272819	0.000648737	1.76379	0.109709	0	-0.235602	1	FALSE
ENSG00000228502.1	EEF1A1P11	0.0010983	-1.07156	0.0346613	0.00149209	-0.248182	0.783592	0.0070107	2.50902	8.46929e-05	FALSE
ENSG00000137970.7	RP11-122C9.1	1.60227	-0.0426695	0.962618	1.85312	0.327554	0.300474	0.554897	-1.62213	0.00731348	FALSE
ENSG00000117569.14	PTBP2	0.283504	0.791298	0.00212412	0.112361	-1.42804	4.15349e-08	0.441674	1.06663	0.0188727	FALSE
ENSG00000188641.8	DPYD	0.00157582	-3.45392	2.0185e-25	0.0202406	3.39274	4.53531e-27	0.00420642	-1.0629	0.252306	FALSE
ENSG00000232542.1	DPYD-IT1	4.77521e-05	-0.78205	0.751024	0.000129747	1.21125	0.757034	0	1.67129	1	FALSE
ENSG00000228057.1	SEC63P1	0.00768808	-1.21038	2.09559e-05	0.0194621	1.30532	3.81387e-06	0.00911391	-0.425573	0.830605	FALSE
ENSG00000269998.1	RP11-272L13.3	0	-2.78205	0.0591368	0.000324368	3.21125	0.0323441	0	1.08633	1	FALSE
ENSG00000259946.1	RP11-490G2.2	9.55041e-05	-3.51902	1.86577e-06	0.00188134	3.94822	4.6513e-08	0	-1.32871	0.544586	FALSE
ENSG00000225206.4	MIR137HG	0.000143256	-3.15128	6.10895e-06	0.00181646	2.89931	8.80039e-06	0.00070107	0.256251	1	FALSE
ENSG00000233557.2	NFU1P2	0	-1.19709	0.624819	6.48737e-05	1.62629	0.588947	0	2.67129	1	FALSE
ENSG00000226053.1	RP5-1070A16.1	0.000429769	-2.7578	4.19632e-08	0.00363293	2.87421	2.78145e-09	0.00070107	-0.788143	0.667153	FALSE
ENSG00000162627.12	SNX7	0.30017	-0.966814	8.85973e-05	0.605531	0.909523	0.00030125	0.48514	0.175759	0.900034	FALSE
ENSG00000117598.7	LPPR5	0.00023876	-5.37368	6.23305e-32	0.00194621	-2.00448	1.2915e-07	0.0651995	6.04826	8.5115e-54	FALSE
ENSG00000227034.1	RP11-234N17.1	0.0189098	-0.662124	0.0187462	0.0210191	-0.305541	0.424127	0.0781693	1.98479	6.46613e-07	FALSE
ENSG00000117600.8	LPPR4	0.0124155	1.87662	7.97357e-09	0.00129747	-3.2198	1.04821e-16	0.0143719	0.929179	0.103929	FALSE
ENSG00000099260.6	PALMD	0.00811785	-1.86404	2.41745e-11	0.0349669	2.26016	2.40985e-16	0.0010516	-3.80039	2.72362e-05	FALSE
ENSG00000223656.1	HMGB3P10	0	-1.19709	0.624819	6.48737e-05	1.62629	0.588947	0	2.67129	1	FALSE
ENSG00000156869.8	FRRS1	0.00191008	-0.0874627	0.966258	0.00220571	0.296139	0.708004	0.0010516	-0.55753	0.8495	FALSE
ENSG00000162688.11	AGL	1.67715	2.89952	2.92058e-15	0.218624	-2.78476	2.18916e-25	0.257643	-2.03746	0.00187108	TRUE
ENSG00000228084.1	RP5-884G6.2	0.00477521	1.00169	0.0107704	0.00259495	-0.7166	0.110445	0.0010516	-1.46826	0.172324	FALSE
ENSG00000117620.8	SLC35A3	0.197312	0.218299	0.525738	0.173472	-0.142258	0.745494	0.148627	-0.330196	0.919816	FALSE
ENSG00000261254.1	RP4-714D9.5	0.0127021	0.654155	0.0429316	0.00849845	-0.473977	0.211423	0.00560856	-0.877873	0.353651	FALSE
ENSG00000156875.9	HIAT1	0.185565	-0.856669	0.000631015	0.324044	0.616216	0.0223322	0.401012	0.715751	0.163493	FALSE
ENSG00000156876.8	SASS6	0.100041	-0.520666	0.057343	0.105939	-0.290575	0.405682	0.346679	1.758	1.07894e-05	FALSE
ENSG00000122435.5	TRMT13	0.152186	0.0420708	0.97235	0.131564	-0.301545	0.377216	0.235559	0.717023	0.125327	FALSE
ENSG00000122477.8	LRRC39	0.18332	4.10247	7.10864e-49	0.011807	-3.7694	1.45215e-37	0.00420642	-4.60197	2.8555e-09	FALSE
ENSG00000137992.10	DBT	0.356851	1.10357	9.81228e-06	0.158811	-1.09212	3.27239e-05	0.205063	-0.41037	0.795753	FALSE
ENSG00000225169.1	BRI3P1	4.77521e-05	-1.51902	0.369276	0.000129747	0.21125	1	0.00070107	3.25625	0.13868	FALSE
ENSG00000224616.1	RP11-305E17.6	0.00678079	0.85426	0.0186962	0.00421679	-0.519143	0.231724	0.0010516	-2.02915	0.0421714	FALSE
ENSG00000137996.8	RTCA	0.67211	-0.264173	0.397459	0.833173	0.311295	0.329372	0.666717	-0.150989	1	FALSE
ENSG00000215871.2	RP5-837M10.1	0	-2.19709	0.206048	0.000129747	1.21125	0.757034	0.000350535	3.08633	0.386616	FALSE
ENSG00000079335.13	CDC14A	0.0293675	0.802913	0.00456064	0.014402	-1.02608	0.000486713	0.0297955	0.386747	0.509685	FALSE
ENSG00000234332.1	BCAS2P2	0.000191008	0.124841	1	6.48737e-05	-1.18107	0.470535	0.00070107	2.67129	0.20634	FALSE
ENSG00000181656.6	GPR88	0.000907289	1.31749	0.108989	0.000324368	-1.18107	0.215956	0.000350535	0.0274322	1	FALSE
ENSG00000213421.4	RP11-84O12.2	0	-1.19709	0.624819	0	-0.373713	1	0.000350535	4.67129	0.172324	FALSE
ENSG00000230402.2	RP11-84O12.4	0	-1.19709	0.624819	6.48737e-05	1.62629	0.588947	0	2.67129	1	FALSE
ENSG00000162692.6	VCAM1	1.12547	4.13652	2.92058e-15	0.0731126	-3.76133	8.21881e-41	0.0143719	-5.52844	6.63092e-13	TRUE
ENSG00000162694.9	EXTL2	0.276341	-0.799065	0.00152219	0.452105	0.500877	0.0748246	0.636221	0.858835	0.0743382	FALSE
ENSG00000273204.1	RP4-549L20.3	0.0103622	-0.197087	0.624819	0.0127152	0.347472	0.357722	0.00736123	-0.562767	0.651543	FALSE
ENSG00000162695.7	SLC30A7	0.118282	-1.47095	1.10275e-09	0.349085	1.42776	3.4361e-09	0.213826	-0.0138131	1	FALSE
ENSG00000117543.15	DPH5	0.486259	0.110428	0.772619	0.414608	-0.28493	0.408049	0.643933	0.498488	0.380871	FALSE
ENSG00000269175.1	AC093157.1	0.00319939	-0.279549	0.610432	0.00421679	0.461228	0.336954	0.00210321	-0.576639	0.714767	FALSE
ENSG00000235795.1	RP11-421L21.2	9.55041e-05	-3.07156	0.000125184	0.00116773	2.28925	0.00300086	0.0010516	1.27897	0.442063	FALSE
ENSG00000233184.2	RP11-421L21.3	0.205573	0.821798	0.00140847	0.110934	-0.83766	0.0019951	0.145121	-0.186333	1	FALSE
ENSG00000225938.1	RP4-575N6.4	0.033904	3.60419	4.02764e-31	0.00324368	-3.17499	1.25234e-22	0	-5.90046	5.92849e-08	FALSE
ENSG00000170989.8	S1PR1	0.682616	3.38224	2.92058e-15	0.0761617	-2.98071	3.42907e-28	0.00736123	-5.78647	2.08715e-13	FALSE
ENSG00000260940.1	RP4-575N6.5	0.00620777	3.3769	5.52754e-14	0.000583863	-3.09618	6.83842e-11	0.000350535	-2.45799	0.0347537	FALSE
ENSG00000228399.1	RP4-575N6.2	0.0129408	-0.597464	0.0467482	0.0123909	-0.566827	0.0908565	0.0585393	2.20874	3.37834e-08	FALSE
ENSG00000231671.1	RP11-157N3.1	0.000191008	0.539878	0.83604	0.000129747	-0.110678	1	0	0.863933	1	FALSE
ENSG00000183298.4	RP11-556K13.1	0.0535301	-0.00774469	1	0.0568294	0.139451	0.735489	0.0375072	-0.538165	0.629397	FALSE
ENSG00000118733.12	OLFM3	0.000716281	-1.5894	0.00343963	0.0012326	-0.299712	0.760137	0.00771177	3.06557	2.60625e-06	FALSE
ENSG00000060718.14	COL11A1	0.0337607	-5.65504	1.20147e-93	2.01082	5.84742	9.72602e-108	0.0431158	-4.32689	1.70514e-09	TRUE
ENSG00000234257.1	SOD2P1	0	-1.19709	0.624819	6.48737e-05	1.62629	0.588947	0	2.67129	1	FALSE
ENSG00000185946.11	RNPC3	0.33288	1.65588	1.95509e-11	0.109377	-1.47025	1.62933e-08	0.08518	-1.47779	0.0293926	FALSE
ENSG00000240038.2	AMY2B	0.0474656	3.30203	1.23081e-29	0.00557914	-2.89077	3.092e-21	0.000350535	-5.40686	2.69107e-08	FALSE
ENSG00000243480.3	AMY2A	0.000191008	2.12484	0.311349	0	-1.69564	0.58058	0	1.34936	1	FALSE
ENSG00000187733.6	AMY1C	4.77521e-05	0.802913	1	0	-0.373713	1	0	2.67129	1	FALSE
ENSG00000227850.1	SEPT2P1	9.55041e-05	-0.934053	0.624819	0.000129747	-0.110678	1	0.00070107	2.93432	0.171312	FALSE
ENSG00000237897.2	RP11-90H3.2	9.55041e-05	1.38788	0.69345	0	-0.958675	0.752929	0	2.08633	1	FALSE
ENSG00000232952.1	RP11-90H3.1	0.00272187	0.234629	0.685914	0.00207596	-0.416781	0.504869	0.00350535	0.638867	0.586208	FALSE
ENSG00000230932.2	RP5-947P14.2	0	-1.19709	0.624819	0	-0.373713	1	0.000350535	4.67129	0.172324	FALSE
ENSG00000198890.6	PRMT6	0.27615	0.124592	0.737732	0.178273	-0.852715	0.00152421	0.658655	1.48914	0.000308043	FALSE
ENSG00000162631.14	NTNG1	0.000811785	-2.21699	4.98296e-07	0.00291932	0.657996	0.182409	0.00946444	2.50136	8.98317e-06	FALSE
ENSG00000224550.1	RP11-270C12.3	0.27615	0.658262	0.0125342	0.159979	-0.774499	0.00450915	0.25589	0.174838	0.780068	FALSE
ENSG00000134215.11	VAV3	0.00186233	-2.62335	6.67047e-15	0.00557914	-0.323087	0.509422	0.0448685	3.70524	8.51136e-21	FALSE
ENSG00000230489.1	VAV3-AS1	4.77521e-05	-0.197087	1	6.48737e-05	0.626287	1	0	2.08633	1	FALSE
ENSG00000226822.1	RP11-356N1.2	4.77521e-05	-0.78205	0.751024	0.000129747	1.21125	0.757034	0	1.67129	1	FALSE
ENSG00000085491.11	SLC25A24	0.384929	-0.261995	0.403712	0.501344	0.444651	0.124703	0.246777	-0.813956	0.302989	FALSE
ENSG00000260879.1	RP11-483I13.5	0.0152329	-0.448806	0.152074	0.0229004	0.655101	0.0279639	0.00946444	-0.915819	0.289843	FALSE
ENSG00000241361.4	SLC25A24P1	0	-1.19709	0.624819	0	-0.373713	1	0.000350535	4.67129	0.172324	FALSE
ENSG00000162636.11	FAM102B	0.0536733	-0.265949	0.415604	0.067274	0.338677	0.304367	0.049776	-0.246991	1	FALSE
ENSG00000162639.11	HENMT1	0.0195306	-1.52042	2.67498e-09	0.0301663	-0.431367	0.195087	0.1963	3.03001	3.96891e-18	FALSE
ENSG00000134186.7	PRPF38B	0.703388	-0.518251	0.0535985	0.892467	0.132213	0.752131	1.62859	1.05531	0.019423	FALSE
ENSG00000143107.4	FNDC7	0.000191008	-1.87516	0.0225598	0.000908232	1.94822	0.0188674	0.000350535	0.423361	1	FALSE
ENSG00000116266.6	STXBP3	0.259533	0.102065	0.7955	0.236854	-0.137759	0.755153	0.26851	0.104783	0.901719	FALSE
ENSG00000162641.14	AKNAD1	0	-4.95197	1.17421e-07	0.00142722	2.82792	0.00010318	0.00140214	1.46965	0.278632	FALSE
ENSG00000121957.8	GPSM2	0.0537211	-0.100386	0.807417	0.0526126	-0.125174	0.805862	0.0844789	0.670543	0.172057	FALSE
ENSG00000121940.11	CLCC1	0.169806	-0.159282	0.640687	0.196373	0.226818	0.533439	0.153184	-0.238673	1	FALSE
ENSG00000085433.11	WDR47	0.0746842	0.288155	0.372623	0.0679876	-0.0131059	1	0.0241869	-1.55092	0.0257186	FALSE
ENSG00000237349.1	RP5-1065J22.2	0.000525273	1.06595	0.372623	0.000259495	-0.636747	0.653288	0	-0.328712	0.91351	FALSE
ENSG00000244716.2	RP11-20O24.4	0.174056	-0.29831	0.336345	0.22083	0.340136	0.282662	0.177371	-0.126277	1	FALSE
ENSG00000228665.2	RP11-20O24.1	0.000334265	-0.656519	0.551426	0.000454116	0.166856	1	0.0010516	1.7644	0.278836	FALSE
ENSG00000197780.5	TAF13	0.286321	-0.483507	0.0771099	0.414283	0.50982	0.0691001	0.324946	-0.0668039	1	FALSE
ENSG00000273382.1	RP5-1065J22.8	0.0496144	0.41589	0.171002	0.0397027	-0.226409	0.588947	0.0234858	-0.931247	0.243625	FALSE
ENSG00000215717.5	TMEM167B	0.364921	-0.249905	0.431489	0.481752	0.493329	0.0803313	0.175618	-1.23646	0.0757778	FALSE
ENSG00000270066.2	SCARNA2	0.000907289	0.954916	0.241321	0.00051899	-0.525716	0.69191	0	-1.13607	0.544275	FALSE
ENSG00000251484.3	RP5-1065J22.4	0	-1.19709	0.624819	0	-0.373713	1	0.000350535	4.67129	0.172324	FALSE
ENSG00000179902.8	C1orf194	0.00143256	3.75711	1.3393e-05	6.48737e-05	-3.32791	0.000207063	0	-1.32871	0.572348	FALSE
ENSG00000116299.12	KIAA1324	0.00802235	-1.33924	1.69955e-06	0.0229653	1.55107	1.77845e-08	0.00630963	-1.11145	0.191806	FALSE
ENSG00000031698.8	SARS	0.840723	-0.904751	0.000255026	1.75425	1.11139	5.60758e-06	0.600466	-1.03187	0.104927	FALSE
ENSG00000143126.7	CELSR2	0.0732994	0.978484	0.000182135	0.0306853	-1.2515	4.41096e-06	0.0722102	0.392513	0.461145	FALSE
ENSG00000134222.12	PSRC1	0.0278872	-2.53276	3.60771e-24	0.0829086	-0.194381	0.621555	0.586795	3.51782	6.68399e-15	FALSE
ENSG00000221986.2	MYBPHL	0.00792684	1.69476	1.41029e-06	0.00136235	-2.48414	3.34792e-10	0.0080623	0.701662	0.308415	FALSE
ENSG00000134243.7	SORT1	0.578851	0.695505	0.00753716	0.394627	-0.42049	0.170007	0.156339	-1.67671	0.0115256	FALSE
ENSG00000143106.8	PSMA5	1.28042	-0.887247	0.000342208	1.96009	0.22643	0.527881	4.57448	1.54375	0.000140784	FALSE
ENSG00000143028.7	SYPL2	0.142874	4.2842	1.21344e-50	0.00668199	-4.23504	4.69671e-43	0.010516	-2.97071	2.53668e-05	FALSE
ENSG00000162650.11	ATXN7L2	0.0290333	-0.0262735	1	0.0295824	0.0256262	1	0.0294449	0.0240416	1	FALSE
ENSG00000174151.10	CYB561D1	0.0369601	0.458451	0.130292	0.0295824	-0.19944	0.640789	0.0122687	-1.4244	0.0541732	FALSE
ENSG00000181754.6	AMIGO1	0.0386792	1.71828	2.00045e-10	0.0127801	-1.43784	5.15667e-07	0.00595909	-2.13607	0.00392864	FALSE
ENSG00000156097.8	GPR61	0.00472746	2.86181	1.36927e-09	0.00051899	-2.89029	2.08419e-08	0.0010516	-1.0836	0.465466	FALSE
ENSG00000065135.7	GNAI3	0.304945	-1.81178	3.0951e-14	1.08469	1.48417	5.50765e-10	0.995169	0.646921	0.21212	FALSE
ENSG00000225113.1	RP5-1160K1.3	0.000907289	1.12484	0.166592	0.000324368	-1.24818	0.166461	0.00070107	0.612395	0.99479	FALSE
ENSG00000134183.7	GNAT2	4.77521e-05	-1.78205	0.215527	0.000194621	0.626287	0.859504	0.00070107	2.93432	0.171312	FALSE
ENSG00000116337.11	AMPD2	0.116706	-0.871097	0.000537567	0.236335	1.05778	2.19913e-05	0.0900875	-0.889237	0.250359	FALSE
ENSG00000228703.1	RP5-1160K1.6	4.77521e-05	0.802913	1	0	-0.373713	1	0	2.67129	1	FALSE
ENSG00000235045.2	RP5-1160K1.1	0.000955041	-1.23103	0.0161375	0.00181646	0.354985	0.653066	0.00490749	1.96347	0.00758675	FALSE
ENSG00000168765.11	GSTM4	0.851276	1.71959	2.43553e-12	0.261765	-1.57133	1.26129e-09	0.240467	-1.32075	0.053764	FALSE
ENSG00000213366.8	GSTM2	0.010983	-0.479764	0.137739	0.0177754	0.840832	0.00441456	0.00210321	-2.5015	0.00263744	FALSE
ENSG00000134184.8	GSTM1	0.000191008	-1.68251	0.051885	0.000389242	-0.15132	0.96927	0.00245374	3.21186	0.00160669	FALSE
ENSG00000260246.1	AC000032.2	0.000525273	0.802913	0.552754	0.000324368	-0.373713	0.828709	0	-0.416174	0.929802	FALSE
ENSG00000134201.6	GSTM5	0.000429769	-0.682514	0.509161	0.000843358	1.11171	0.227099	0	-0.852274	0.696415	FALSE
ENSG00000241720.2	RP4-735C1.4	0	-1.78205	0.372623	0.000129747	2.21125	0.310887	0	2.08633	1	FALSE
ENSG00000134202.6	GSTM3	1.25669	-0.451526	0.101355	2.00784	0.836141	0.000982405	0.155287	-3.33974	7.6754e-07	FALSE
ENSG00000198758.6	EPS8L3	0.000334265	1.21795	0.36631	0.000129747	-0.78875	0.724488	0	0.34936	1	FALSE
ENSG00000228420.1	RP4-735C1.6	4.77521e-05	0.802913	1	0	-0.373713	1	0	2.67129	1	FALSE
ENSG00000235005.1	RP11-195M16.1	0	-1.78205	0.372623	0.000129747	2.21125	0.310887	0	2.08633	1	FALSE
ENSG00000184371.9	CSF1	0.0544374	-0.639057	0.0171742	0.0984783	1.00044	9.60137e-05	0.0108666	-2.70538	0.000107204	FALSE
ENSG00000168710.13	AHCYL1	0.692883	-0.518796	0.0532631	0.984523	0.423294	0.14842	1.03723	0.345126	0.604803	FALSE
ENSG00000143093.10	STRIP1	0.242199	0.34625	0.246992	0.204936	-0.145144	0.73703	0.112522	-1.00482	0.172324	FALSE
ENSG00000258634.2	RP4-773N10.4	0.0210587	-0.267166	0.435618	0.0258197	0.28069	0.442446	0.0227848	0.00143698	1	FALSE
ENSG00000156150.6	ALX3	0.000143256	-3.65652	1.2661e-08	0.00265982	3.43364	3.96106e-09	0.00070107	-0.235602	1	FALSE
ENSG00000186150.3	UBL4B	0.000429769	1.12484	0.337233	0.000194621	-0.695641	0.62194	0	-0.0291513	1	FALSE
ENSG00000197106.6	SLC6A17	0.00749708	-1.57279	1.34781e-08	0.0263387	1.96426	5.3105e-13	0.0010516	-3.46826	8.71445e-05	FALSE
ENSG00000224965.1	KCNC4-AS1	0.00023876	2.38788	0.189239	0	-1.95868	0.383161	0	1.08633	1	FALSE
ENSG00000116396.9	KCNC4	0.0474656	1.73356	6.27391e-11	0.0134937	-1.6984	1.67762e-09	0.0182278	-0.833212	0.330214	FALSE
ENSG00000227963.1	RP5-1074L1.1	0.000907289	0.0373781	1	0.000324368	-1.74295	0.0198827	0.00385588	2.61239	0.0021222	FALSE
ENSG00000162775.10	RBM15	0.127546	0.458697	0.106722	0.0814814	-0.681106	0.015362	0.153885	0.513069	0.296769	FALSE
ENSG00000168679.13	SLC16A4	0.0362438	-0.593016	0.030777	0.0598135	0.76739	0.00425968	0.0269912	-0.759271	0.381869	FALSE
ENSG00000273373.1	RP5-1074L1.4	0.0357186	1.24321	4.7087e-06	0.0107042	-1.74519	1.42743e-09	0.0385588	0.629654	0.221404	FALSE
ENSG00000224699.4	LAMTOR5-AS1	0.0551059	1.98224	6.86545e-14	0.0145317	-1.7706	2.59446e-10	0.010516	-1.80392	0.0117073	FALSE
ENSG00000134248.9	LAMTOR5	4.98598	0.764937	0.00278367	2.99489	-0.650362	0.0189123	2.60588	-0.668765	0.342926	FALSE
ENSG00000143125.5	PROK1	4.77521e-05	-3.51902	0.000862267	0.0012326	3.94822	9.8588e-05	0	-0.721029	0.974588	FALSE
ENSG00000240194.2	CYMP	0.0159492	3.02101	5.25635e-17	0.00207596	-2.7302	8.21991e-13	0.0010516	-2.84835	0.00489269	FALSE
ENSG00000235407.1	RP11-470L19.2	9.55041e-05	1.38788	0.666678	0	-0.958675	0.729486	0	2.08633	1	FALSE
ENSG00000177301.9	KCNA2	0.000525273	-1.78205	0.00165952	0.00194621	1.49302	0.00668312	0.00175267	0.863933	0.528969	FALSE
ENSG00000259834.1	RP11-284N8.3	9.55041e-05	-2.61212	0.00540538	0.000259495	-0.859139	0.446012	0.00385588	4.4489	9.4164e-07	FALSE
ENSG00000177272.7	KCNA3	0.000143256	-2.28455	0.0114567	0.000389242	-0.373713	0.857381	0.00350535	3.80879	0.000164945	FALSE
ENSG00000237415.2	NRBF2P3	0.000668529	0.00936374	1	0.000648737	-0.0017438	1	0.00070107	0.612395	0.995305	FALSE
ENSG00000143119.8	CD53	0	-6.82644	5.26744e-21	0	-6.00307	4.65774e-14	0.0343524	10.3006	1.45399e-51	FALSE
ENSG00000261654.1	RP11-96K19.4	0.00386792	1.40558	0.00104026	0.00129747	-1.44083	0.00206198	0.00210321	-0.193782	1	FALSE
ENSG00000232811.1	RP11-96K19.2	0.000382017	1.38788	0.292891	0.000129747	-0.958675	0.588947	0	0.211857	1	FALSE
ENSG00000121931.11	LRIF1	0.336366	0.020671	1	0.345388	0.0796697	0.887376	0.256942	-0.403517	0.805576	FALSE
ENSG00000273010.1	RP11-96K19.5	0.00405893	-1.14586	0.000415102	0.01025	1.40001	1.04616e-05	0.00245374	-1.25945	0.189705	FALSE
ENSG00000225672.1	CCNT2P1	0.000286512	2.61027	0.122082	0	-2.18107	0.2657	0	0.863933	1	FALSE
ENSG00000156171.10	DRAM2	0.348304	-0.0997393	0.79622	0.360373	0.00306035	1	0.442726	0.325588	0.642001	FALSE
ENSG00000134255.9	CEPT1	0.11217	0.131764	0.722185	0.101398	-0.13827	0.757034	0.107614	0.00401552	1	FALSE
ENSG00000273221.1	RP5-1180E21.5	0.00148031	-0.78205	0.124762	0.00253007	0.626287	0.284787	0.00280428	0.691466	0.607701	FALSE
ENSG00000162777.12	DENND2D	0.0010983	-3.11197	1.01217e-17	0.00973105	2.1098	1.52478e-10	0.010516	1.18254	0.0393396	FALSE
ENSG00000064886.9	CHI3L2	0.000716281	0.802913	0.402734	0.000259495	-1.29971	0.166461	0.0010516	1.34936	0.417811	FALSE
ENSG00000134216.14	CHIA	0.000143256	0.802913	0.780252	6.48737e-05	-0.373713	1	0	1.34936	1	FALSE
ENSG00000173947.9	PIFO	0.205811	1.66849	1.87497e-11	0.0569591	-1.76611	2.57181e-11	0.106563	-0.417287	0.7887	FALSE
ENSG00000236012.2	HIGD1AP12	0	-1.78205	0.431046	6.48737e-05	0.626287	0.769588	0.000350535	3.67129	0.273187	FALSE
ENSG00000227179.2	PGCP1	0.000334265	1.80291	0.206048	0	-2.54364	0.10431	0.000350535	1.67129	0.684382	FALSE
ENSG00000085465.11	OVGP1	0.00453645	0.864313	0.0337007	0.00278957	-0.528991	0.296034	0.00070107	-1.86269	0.102348	FALSE
ENSG00000260948.1	RP11-552M11.8	0.0114605	1.32348	3.52375e-05	0.00486553	-1.08579	0.00158415	0.00280428	-1.46257	0.116344	FALSE
ENSG00000243960.1	RP11-552M11.4	0.00248311	-0.55663	0.210402	0.00278957	-0.181067	0.798611	0.00841284	1.73018	0.00319974	FALSE
ENSG00000116455.9	WDR77	0.563092	0.571583	0.0327701	0.294202	-1.01798	0.000110472	0.836376	0.897211	0.0579714	FALSE
ENSG00000116459.6	ATP5F1	6.9591	0.716768	0.00542234	3.811	-0.857834	0.00128339	6.5217	0.213168	0.829213	FALSE
ENSG00000143110.7	C1orf162	0.00859537	1.7792	3.88613e-07	0.0027247	-1.47101	7.46248e-05	0.0010516	-2.12961	0.0313171	FALSE
ENSG00000121933.13	ADORA3	0.000191008	-1.04508	0.541934	0.00051899	1.47428	0.299404	0	-0.0291513	1	FALSE
ENSG00000116473.10	RAP1A	0.992575	0.36936	0.206048	0.795222	-0.253958	0.483775	0.623251	-0.544005	0.480666	FALSE
ENSG00000231346.1	RP5-836N10.1	0.000573025	1.91839	0.0702456	0.000129747	-1.48919	0.280928	0	-0.235602	1	FALSE
ENSG00000215867.4	KRT18P57	4.77521e-05	0.802913	1	0	-0.373713	1	0	2.67129	1	FALSE
ENSG00000197852.8	FAM212B	0.422749	2.95792	2.92058e-15	0.0536505	-2.81914	4.11588e-25	0.0581888	-2.18595	0.000985687	FALSE
ENSG00000227811.2	RP4-773A18.4	0.0809875	2.18296	6.07452e-17	0.0162833	-2.18678	3.53297e-15	0.0259396	-1.02767	0.178082	FALSE
ENSG00000064703.7	DDX20	0.190435	0.38156	0.194951	0.134937	-0.511468	0.0827551	0.206816	0.31106	0.562054	FALSE
ENSG00000171385.5	KCND3	0.0266934	2.21795	1.28058e-14	0.006163	-1.94103	1.83317e-10	0.00315481	-2.36213	0.00286598	FALSE
ENSG00000231437.3	RP11-88H9.2	0.00386792	1.16046	0.00591299	0.00188134	-0.859139	0.0663885	0.00070107	-1.53816	0.190305	FALSE
ENSG00000234388.2	RP5-965F6.1	0	-1.19709	0.624819	0	-0.373713	1	0.000350535	4.67129	0.172324	FALSE
ENSG00000143079.10	CTTNBP2NL	0.236612	-0.478633	0.0811298	0.334618	0.452112	0.118251	0.303213	0.125446	0.864547	FALSE
ENSG00000134245.13	WNT2B	0.0203424	-3.23707	2.11762e-35	0.225955	3.56309	4.26315e-44	0.00981498	-3.40368	3.8634e-06	FALSE
ENSG00000273483.1	RP4-671G15.2	0.0022921	0.417623	0.485111	0.00175159	-0.294278	0.715399	0.00140214	-0.254711	1	FALSE
ENSG00000007341.14	ST7L	0.11174	-0.208138	0.549413	0.125725	0.116409	0.792599	0.147225	0.325907	0.54446	FALSE
ENSG00000116489.8	CAPZA1	1.44603	-0.313506	0.296672	1.81997	0.304884	0.34041	1.6731	0.0601477	1	FALSE
ENSG00000155363.14	MOV10	0.109782	-0.932044	0.00019237	0.236854	1.18696	1.4415e-06	0.0616941	-1.40002	0.0415996	FALSE
ENSG00000225075.1	RP11-426L16.3	0.000907289	-0.398721	0.643281	0.00136235	0.693402	0.367646	0.000350535	-0.686264	0.849531	FALSE
ENSG00000155366.12	RHOC	4.00482	-0.776753	0.00200712	8.0169	1.1555	2.05851e-06	0.617993	-3.20645	3.8134e-07	FALSE
ENSG00000155367.11	PPM1J	0.0415921	-0.18212	0.624819	0.036459	-0.431478	0.188054	0.10516	1.41908	0.00071234	FALSE
ENSG00000261595.1	RP11-426L16.9	9.55041e-05	-0.934053	0.624819	0.000259495	1.36325	0.41235	0	0.863933	1	FALSE
ENSG00000184599.9	FAM19A3	0.000859537	-4.26657	9.94134e-33	0.019008	3.36653	7.49716e-27	0.00876337	0.0863259	1	FALSE
ENSG00000215866.3	RP11-426L16.8	0.00205334	-6.83074	8.62585e-97	0.00214083	-6.38264	5.54881e-68	1.51957	9.48665	4.14083e-196	TRUE
ENSG00000224167.1	RP3-522D1.1	0.0163312	0.573926	0.0701593	0.00875795	-0.958675	0.00225503	0.0227848	0.814816	0.131566	FALSE
ENSG00000228040.1	RP3-522D1.2	4.77521e-05	0.802913	1	0	-0.373713	1	0	2.67129	1	FALSE
ENSG00000155380.7	SLC16A1	1.71478	1.12911	5.15804e-06	0.524309	-1.75628	1.09253e-11	2.18699	0.853632	0.0750594	FALSE
ENSG00000229020.4	AKR7A2P1	0.000334265	1.21795	0.504647	0.000129747	-0.78875	0.796471	0	0.34936	1	FALSE
ENSG00000226419.2	RP11-31F15.1	0.0833751	0.523728	0.0615607	0.0480065	-0.853007	0.00222939	0.111821	0.713026	0.135496	FALSE
ENSG00000236066.1	RP11-389O22.1	0.0108875	1.4133	8.78886e-06	0.00434654	-1.16889	0.000608132	0.00245374	-1.53816	0.0872231	FALSE
ENSG00000238198.1	RP11-31F15.2	0.0157582	1.4871	7.55369e-07	0.00629275	-1.15132	0.000367281	0.00175267	-2.48522	0.00425855	FALSE
ENSG00000198799.7	LRIG2	0.127164	0.482719	0.0860702	0.088877	-0.48213	0.109623	0.102356	-0.11195	1	FALSE
ENSG00000237278.2	RLIMP2	0.000143256	-0.519015	0.852044	0.000259495	0.948216	0.664195	0	0.671288	1	FALSE
ENSG00000233839.1	RP11-389O22.4	0.000477521	-1.78205	0.00228049	0.000778484	-0.627469	0.457325	0.0070107	3.54004	4.52613e-08	FALSE
ENSG00000236887.1	RP11-389O22.5	0.00023876	-1.78205	0.0219551	0.000389242	-0.65382	0.524562	0.00385588	3.67129	1.23689e-05	FALSE
ENSG00000081026.14	MAGI3	0.101043	-0.204564	0.561045	0.130007	0.466391	0.109965	0.0431158	-1.38329	0.0464376	FALSE
ENSG00000232499.2	RP11-512F24.1	0.00334265	0.22474	0.690619	0.00298419	-0.0859103	0.983205	0.00210321	-0.391721	0.956267	FALSE
ENSG00000116793.11	PHTF1	0.39257	0.527706	0.0527783	0.259106	-0.577465	0.0428652	0.343524	0.0329134	1	FALSE
ENSG00000232450.1	RP4-730K3.3	9.55041e-05	-0.612125	0.820272	0.000194621	1.04132	0.604825	0	1.08633	1	FALSE
ENSG00000081019.9	RSBN1	0.253516	-0.162997	0.627907	0.291867	0.212212	0.569485	0.240467	-0.164436	1	FALSE
ENSG00000231128.1	RP5-1073O3.2	4.77521e-05	0.802913	1	0	-0.373713	1	0	2.67129	1	FALSE
ENSG00000134242.11	PTPN22	9.55041e-05	-1.93405	0.0841201	0.00051899	1.79621	0.0930945	0.000350535	1.21186	0.82754	FALSE
ENSG00000226167.1	AP4B1-AS1	0.000764033	-0.197087	0.879956	0.00103798	0.626287	0.464103	0	-1.37311	0.567501	FALSE
ENSG00000188761.7	BCL2L15	0.00138481	-0.045084	1	0.00149209	0.166856	0.891016	0.0010516	-0.0566321	1	FALSE
ENSG00000134262.8	AP4B1	0.0499487	-0.299468	0.35243	0.0620192	0.28311	0.415818	0.0585393	0.0956591	0.925751	FALSE
ENSG00000118655.4	DCLRE1B	0.0443617	-0.737946	0.00518205	0.0738911	0.622496	0.0257019	0.0746639	0.398037	0.454601	FALSE
ENSG00000235527.2	RP5-1073O3.7	0.00525273	-0.531954	0.148456	0.00875795	0.86826	0.0100086	0.00140214	-1.9493	0.0373376	FALSE
ENSG00000163349.17	HIPK1	0.390803	0.650029	0.0135574	0.247753	-0.596375	0.0354221	0.25589	-0.366212	0.863311	FALSE
ENSG00000116774.7	OLFML3	0.158871	-2.74331	1.18848e-29	1.18939	2.67486	3.53297e-15	0.386991	-0.62176	0.394755	FALSE
ENSG00000134207.10	SYT6	0.000668529	-5.70805	1.83537e-54	0.00214083	-3.66346	1.49205e-25	0.227848	7.43284	3.13406e-104	FALSE
ENSG00000197323.6	TRIM33	0.649333	0.780282	0.00233355	0.35434	-0.83504	0.0018594	0.506172	-0.050194	1	FALSE
ENSG00000226984.1	RP4-591B8.2	0	-2.19709	0.235236	0	-1.37371	0.539416	0.0010516	5.67129	0.00697608	FALSE
ENSG00000225650.2	EIF2S2P5	0	-1.78205	0.372623	6.48737e-05	0.626287	1	0.000350535	3.67129	0.289843	FALSE
ENSG00000236480.1	PKMP1	0.000429769	0.317486	0.931124	0.000194621	-1.07415	0.40093	0.0010516	1.97085	0.231852	FALSE
ENSG00000116752.5	BCAS2	0.603777	-0.713792	0.00510976	0.750653	-0.101473	0.84162	2.28514	1.77827	5.36817e-06	FALSE
ENSG00000175984.10	DENND2C	0.0392045	0.106529	0.80266	0.0351615	-0.173075	0.710017	0.0431158	0.211857	0.748149	FALSE
ENSG00000213281.4	NRAS	0.459423	-0.192883	0.582791	0.498554	0.0411998	0.998407	0.668821	0.490822	0.388371	FALSE
ENSG00000009307.11	CSDE1	4.41821	0.338793	0.253634	3.55748	-0.262016	0.461349	3.1478	-0.365056	0.726482	FALSE
ENSG00000052723.7	SIKE1	0.70463	0.348815	0.238459	0.523855	-0.429516	0.157753	0.712287	0.181913	0.887417	FALSE
ENSG00000198765.7	SYCP1	0.000525273	-1.31256	0.0519721	0	-4.58317	3.19562e-06	0.00876337	4.78677	6.97151e-12	FALSE
ENSG00000134200.2	TSHB	0	-2.51902	0.136659	0.000259495	2.94822	0.0922497	0	1.34936	1	FALSE
ENSG00000134198.5	TSPAN2	0.498484	1.27163	2.76495e-07	0.2207	-1.04107	7.77444e-05	0.129347	-1.55409	0.0206544	FALSE
ENSG00000233730.1	RP4-666F24.3	0.000764033	2.89038	0.00615122	6.48737e-05	-2.46118	0.0410936	0	-0.498637	1	FALSE
ENSG00000134259.3	NGF	0.00487071	-2.51059	1.14406e-18	0.032372	2.74658	7.21877e-23	0.00420642	-1.86189	0.0196349	FALSE
ENSG00000232185.1	CNOT7P2	4.77521e-05	-0.197087	1	0	-0.958675	0.757034	0.000350535	3.67129	0.284742	FALSE
ENSG00000270631.1	RP11-710N8.3	4.77521e-05	0.802913	1	0	-0.373713	1	0	2.67129	1	FALSE
ENSG00000173218.10	VANGL1	0.124394	0.0952518	0.817199	0.113983	-0.133152	0.763355	0.129698	0.115459	0.889907	FALSE
ENSG00000118729.10	CASQ2	0.190531	4.56578	1.40548e-54	0.00914719	-4.18831	6.42157e-42	0.00175267	-5.75637	3.13761e-11	FALSE
ENSG00000177551.5	NHLH2	0.000382017	-2.98136	1.81432e-08	0.000713611	-1.67139	0.00331211	0.0175267	5.02179	3.24675e-20	FALSE
ENSG00000214204.4	HNRNPA1P43	0	-1.78205	0.372623	6.48737e-05	0.626287	1	0.000350535	3.67129	0.289843	FALSE
ENSG00000228127.1	RP11-12L8.1	9.55041e-05	1.38788	0.699082	0	-0.958675	0.757034	0	2.08633	1	FALSE
ENSG00000163393.8	SLC22A15	0.0308478	1.22167	8.71991e-06	0.0125855	-1.20517	3.63864e-05	0.0164751	-0.459711	0.759625	FALSE
ENSG00000173212.4	MAB21L3	0.00692405	2.60042	5.59099e-11	0.00129747	-2.17122	1.8735e-07	0	-3.70375	0.00368154	FALSE
ENSG00000235933.1	RP5-1185H19.2	0	-4.5894	4.42798e-06	0.00129747	5.0186	2.90099e-07	0	-0.721029	0.680323	FALSE
ENSG00000163399.11	ATP1A1	4.68219	1.86001	3.28801e-14	1.37364	-1.61961	3.48757e-10	0.836727	-1.97048	0.00111527	FALSE
ENSG00000269279.1	AL136376.1	0.000573025	0.91839	0.432321	0.000259495	-0.859139	0.464293	0.000350535	0.583826	1	FALSE
ENSG00000203865.5	ATP1A1OS	0.0105055	0.259899	0.540956	0.0098608	0.0444715	1	0.00280428	-1.70182	0.0475432	FALSE
ENSG00000233154.1	RP4-655J12.4	0.00663754	1.80291	1.88767e-06	0.00188134	-1.64673	3.97972e-05	0.00175267	-1.14463	0.307313	FALSE
ENSG00000224950.1	RP5-1086K13.1	0.000716281	1.21795	0.19038	0.000324368	-0.78875	0.496094	0	-0.721029	0.941356	FALSE
ENSG00000116815.11	CD58	0.199986	0.164204	0.63189	0.175808	-0.17947	0.650499	0.192794	0.0250253	1	FALSE
ENSG00000177173.5	NAP1L4P1	0.00749708	1.2738	0.000231074	0.00304906	-1.17245	0.00174042	0.00315481	-0.686264	0.614849	FALSE
ENSG00000143061.13	IGSF3	0.668004	2.52994	2.92058e-15	0.118265	-2.34243	7.19804e-19	0.101305	-2.09763	0.00145201	FALSE
ENSG00000231072.1	GAPDHP64	0.000859537	0.0508404	1	0.000713611	-0.312312	0.807406	0.00140214	1.08633	0.565404	FALSE
ENSG00000116824.4	CD2	0.000143256	1.80291	0.477006	0	-1.37371	0.544301	0	1.67129	1	FALSE
ENSG00000225079.2	FTH1P22	4.77521e-05	0.802913	1	0	-0.373713	1	0	2.67129	1	FALSE
ENSG00000272715.1	RP4-753F5.1	0.00706731	0.176591	0.720874	0.00577376	-0.324803	0.501379	0.00876337	0.47691	0.51485	FALSE
ENSG00000134247.9	PTGFRN	0.56591	0.825733	0.00120467	0.353691	-0.539251	0.0616397	0.133203	-1.83388	0.00544936	FALSE
ENSG00000134256.8	CD101	0.00472746	0.38068	0.413374	0.00389242	-0.170896	0.797941	0.00210321	-0.843285	0.498238	FALSE
ENSG00000236137.1	RP11-27K13.3	0.000859537	0.880915	0.273153	0.000454116	-0.695641	0.468901	0.000350535	-0.0291513	1	FALSE
ENSG00000116830.7	TTF2	0.138386	-0.378742	0.195071	0.122482	-0.559755	0.0535592	0.490398	1.89759	1.07121e-06	FALSE
ENSG00000134253.5	TRIM45	0.0191963	-0.0660131	0.907936	0.0168672	-0.34016	0.37229	0.0375072	1.05331	0.0282853	FALSE
ENSG00000228453.1	RPS15AP9	0	-1.78205	0.372623	0.000129747	2.21125	0.310887	0	2.08633	1	FALSE
ENSG00000134258.12	VTCN1	0.000191008	1.12484	0.624819	6.48737e-05	-0.695641	0.866861	0	1.08633	1	FALSE
ENSG00000235202.1	RP11-39H13.1	0	-1.19709	0.624819	0	-0.373713	1	0.000350535	4.67129	0.172324	FALSE
ENSG00000271427.1	RP11-188D8.1	0.00300838	-0.00444206	1	0.00330856	0.239264	0.724659	0.00140214	-0.852274	0.562466	FALSE
ENSG00000198162.8	MAN1A2	0.81699	0.168823	0.624819	0.819549	0.135536	0.74331	0.225394	-1.85806	0.00465864	FALSE
ENSG00000236866.1	AL157902.3	4.77521e-05	0.802913	1	0	-0.373713	1	0	2.67129	1	FALSE
ENSG00000183508.4	FAM46C	0.0178115	-1.51128	3.9766e-09	0.0587756	1.81825	6.80955e-13	0.0080623	-2.06568	0.00427608	FALSE
ENSG00000196505.6	GDAP2	0.100375	0.0921146	0.827583	0.0934181	-0.0994212	0.853025	0.0981498	0.0149589	1	FALSE
ENSG00000065183.11	WDR3	0.182508	-0.177712	0.624819	0.162054	-0.401727	0.199152	0.446231	1.3605	0.00136855	FALSE
ENSG00000155761.9	SPAG17	0.0010983	-0.934053	0.209866	0.00194621	0.53609	0.588947	0.00315481	1.23833	0.250958	FALSE
ENSG00000226126.2	PSMC1P12	4.77521e-05	0.802913	1	0	-0.373713	1	0	2.67129	1	FALSE
ENSG00000092607.9	TBX15	0.000286512	-0.197087	1	0.000194621	-0.695641	0.645819	0.0010516	2.34936	0.172324	FALSE
ENSG00000116874.7	WARS2	0.163885	0.296685	0.348978	0.13098	-0.30459	0.369906	0.146524	-0.030475	1	FALSE
ENSG00000224238.2	WARS2-IT1	4.77521e-05	-1.19709	0.536022	0.000194621	1.62629	0.524562	0	1.34936	1	FALSE
ENSG00000223575.2	RBMX2P3	0.0118425	0.832177	0.00929159	0.00687661	-0.67664	0.0549084	0.00525802	-0.800387	0.431882	FALSE
ENSG00000236804.1	RPS3AP12	0.0253564	0.203559	0.613756	0.0210191	-0.282082	0.479999	0.0273417	0.233602	0.745587	FALSE
ENSG00000231365.1	RP11-418J17.1	0.0174773	0.316925	0.372623	0.0142073	-0.250564	0.578339	0.0129698	-0.275541	1	FALSE
ENSG00000227056.2	RP11-418J17.2	0	-1.19709	0.624819	6.48737e-05	1.62629	0.588947	0	2.67129	1	FALSE
ENSG00000227712.1	RP11-418J17.3	0	-1.19709	0.624819	0	-0.373713	1	0.000350535	4.67129	0.172324	FALSE
ENSG00000232650.1	RP5-834N19.1	0.000477521	-2.64455	2.55136e-07	0.000389242	-2.56636	1.34411e-05	0.0185784	5.33871	4.35055e-23	FALSE
ENSG00000116882.10	HAO2	4.77521e-05	0.802913	1	0	-0.373713	1	0	2.67129	1	FALSE
ENSG00000203859.5	HSD3B2	0.000191008	-2.73314	0.000697847	0.00181646	3.16234	4.99417e-05	0	-1.37311	0.638429	FALSE
ENSG00000232780.1	RP5-871G17.5	0.0011938	-0.78205	0.143865	0.00233545	1.02839	0.0444202	0.00070107	-0.697945	0.789094	FALSE
ENSG00000235595.1	GAPDHP23	4.77521e-05	-0.197087	1	6.48737e-05	0.626287	1	0	2.08633	1	FALSE
ENSG00000203857.5	HSD3B1	0.000286512	-0.974695	0.310148	0.000713611	1.4039	0.135545	0	-0.498637	0.920984	FALSE
ENSG00000226443.3	GAPDHP32	0.000191008	1.12484	0.581276	6.48737e-05	-0.695641	0.834667	0	1.08633	1	FALSE
ENSG00000239873.2	GAPDHP27	9.55041e-05	1.38788	0.689534	0	-0.958675	0.749602	0	2.08633	1	FALSE
ENSG00000240244.3	GAPDHP33	4.77521e-05	-0.197087	1	6.48737e-05	0.626287	1	0	2.08633	1	FALSE
ENSG00000260941.1	LINC00622	0.00721056	-0.234562	0.589613	0.00979593	0.588813	0.0945364	0.00140214	-2.24996	0.0128032	FALSE
ENSG00000143067.4	ZNF697	0.175966	0.531812	0.0530559	0.108469	-0.714318	0.01011	0.193145	0.392334	0.446395	FALSE
ENSG00000092621.7	PHGDH	1.27837	-1.5298	1.56491e-10	4.10443	1.65855	2.83506e-12	1.45928	-0.763236	0.261713	FALSE
ENSG00000134193.10	REG4	9.55041e-05	-1.19709	0.439027	0.000324368	1.62629	0.266948	0	0.671288	1	FALSE
ENSG00000215864.3	NBPF7	4.77521e-05	0.802913	1	0	-0.373713	1	0	2.67129	1	FALSE
ENSG00000227205.4	PFN1P9	0	-1.19709	0.624819	0	-0.373713	1	0.000350535	4.67129	0.172324	FALSE
ENSG00000134249.6	ADAM30	9.55041e-05	-1.41948	0.305296	0.000389242	1.84868	0.164512	0	0.501363	1	FALSE
ENSG00000261662.1	RP5-1042I8.7	0.0134661	0.728403	0.020544	0.00901744	-0.434254	0.262856	0.00315481	-1.72788	0.0403891	FALSE
ENSG00000134250.13	NOTCH2	0.688728	0.609968	0.0212858	0.495051	-0.352	0.276079	0.214527	-1.49779	0.0255787	FALSE
ENSG00000273406.1	RP11-114O18.1	0.00171907	0.36851	0.624819	0.00136235	-0.236209	0.834667	0.0010516	-0.186693	1	FALSE
ENSG00000273131.1	RP6-42F4.1	0.045842	-0.892321	0.000512401	0.0963374	1.15368	4.92542e-06	0.0245374	-1.43517	0.0408118	FALSE
ENSG00000236933.1	RP11-439A17.7	0.000143256	-0.197087	1	0.000194621	0.626287	0.865104	0	0.863933	1	FALSE
ENSG00000188610.8	FAM72B	0.0122245	-0.824458	0.00376414	0.0216029	0.688064	0.0204127	0.0220837	0.466717	0.435935	FALSE
ENSG00000234998.1	RP11-439A17.10	4.77521e-05	0.802913	1	0	-0.373713	1	0	2.67129	1	FALSE
ENSG00000233029.3	RP11-439A17.9	0.000382017	1.38788	0.248612	0.000129747	-0.958675	0.569561	0	0.211857	1	FALSE
ENSG00000230806.1	RP11-343N15.1	0.000191008	1.12484	0.581276	6.48737e-05	-0.695641	0.834667	0	1.08633	1	FALSE
ENSG00000171943.7	SRGAP2C	0.00272187	-0.567925	0.203576	0.00460603	0.865475	0.0322204	0.0010516	-1.33994	0.259056	FALSE
ENSG00000269996.1	RP11-343N15.5	0.301841	-0.240693	0.455877	0.407147	0.562447	0.0404285	0.0837778	-2.04273	0.00194047	FALSE
ENSG00000227082.1	AL592494.5	0.00463195	1.46343	0.000332855	0.00194621	-1.03423	0.0230141	0	-3.32871	0.0116103	FALSE
ENSG00000233432.2	RP11-344P13.3	0.000525273	0.21795	0.950571	0.000454116	-0.0741523	1	0.000350535	0.423361	1	FALSE
ENSG00000272583.1	RP11-344P13.6	0.00845212	0.0307188	1	0.00447628	-1.2668	0.000174696	0.0287439	2.09796	1.90625e-06	FALSE
ENSG00000231752.1	EMBP1	0.00176683	-0.375424	0.540832	0.00181646	-0.216171	0.816375	0.00490749	1.53378	0.0313332	FALSE
ENSG00000227552.1	RP11-417J8.1	0.000143256	0.21795	1	0.000129747	0.21125	1	0	1.08633	1	FALSE
ENSG00000230880.2	RP11-417J8.3	0.00023876	0.802913	0.660372	6.48737e-05	-1.18107	0.510953	0.000350535	1.86393	0.636255	FALSE
ENSG00000203849.6	RP11-417J8.6	0.000143256	-1.19709	0.372623	0.000389242	1.11171	0.399396	0.000350535	1.34936	0.789094	FALSE
ENSG00000225015.1	SNX18P15	4.77521e-05	0.802913	1	0	-0.373713	1	0	2.67129	1	FALSE
ENSG00000242676.3	ANKRD20A12P	0	-1.19709	0.624819	0	-0.373713	1	0.000350535	4.67129	0.172324	FALSE
ENSG00000236055.1	RP11-423O2.2	0.000143256	0.21795	1	6.48737e-05	-0.695641	0.859973	0.000350535	2.34936	0.514734	FALSE
ENSG00000230255.1	RP11-423O2.1	4.77521e-05	0.802913	1	0	-0.373713	1	0	2.67129	1	FALSE
ENSG00000234978.1	RP11-423O2.5	0.00262636	-0.656519	0.1347	0.00408704	0.517763	0.274502	0.00455695	0.583826	0.537389	FALSE
ENSG00000232745.2	ANKRD20A14P	0.0010983	-0.367012	0.626763	0.00162184	0.682871	0.331532	0.000350535	-0.943421	0.575484	FALSE
ENSG00000231182.2	RP11-423O2.7	9.55041e-05	1.38788	0.73592	0	-0.958675	1	0	2.08633	1	FALSE
ENSG00000232274.2	RP11-782C8.2	0.000429769	-1.19709	0.115283	0.0012326	1.62629	0.0197645	0	-1.18669	0.522917	FALSE
ENSG00000230850.3	RP11-782C8.1	0.00157582	-1.01651	0.0231963	0.0024652	0.13033	0.901781	0.00736123	1.96079	0.00182428	FALSE
ENSG00000232336.1	RP11-782C8.3	0	-1.78205	0.376994	0	-0.958675	0.730439	0.00070107	5.25625	0.0237212	FALSE
ENSG00000225278.3	RP11-782C8.5	0.00152807	-0.362146	0.624819	0.00220571	0.626287	0.315057	0.00070107	-0.809838	0.690707	FALSE
ENSG00000242569.3	RP11-435B5.3	0.000620777	-0.389732	0.754959	0.000973105	0.818933	0.322423	0	-1.18669	0.536387	FALSE
ENSG00000185044.10	RP11-435B5.4	0.000191008	-1.19709	0.345479	0.000259495	-0.373713	0.948077	0.00175267	3.08633	0.0148124	FALSE
ENSG00000238261.5	RP11-435B5.5	0.00171907	0.488804	0.495743	0.00129747	-0.266797	0.758242	0.00070107	-0.576639	0.779736	FALSE
ENSG00000235566.2	RP11-435B5.7	0.000143256	1.80291	0.421381	0	-1.37371	0.496094	0	1.67129	1	FALSE
ENSG00000223804.1	RP6-206I17.1	4.77521e-05	-2.78205	0.00914809	0.000389242	0.626287	0.75783	0.00175267	3.25625	0.00757385	FALSE
ENSG00000231734.4	RP6-206I17.2	0.00787909	1.02821	0.0031344	0.00441141	-0.657506	0.0972727	0.00070107	-2.61411	0.0102007	FALSE
ENSG00000226637.1	RP6-206I17.3	0	-1.78205	0.372623	6.48737e-05	0.626287	1	0.000350535	3.67129	0.289843	FALSE
ENSG00000236334.1	PPIAL4G	0	-1.19709	0.624819	6.48737e-05	1.62629	0.588947	0	2.67129	1	FALSE
ENSG00000215784.4	FAM72D	0.00644653	-1.64101	6.92881e-09	0.0107042	-0.408064	0.293085	0.0715091	3.11715	9.64674e-17	FALSE
ENSG00000196369.6	SRGAP2B	0.00897739	-0.873249	0.00276884	0.0188782	1.17949	3.28812e-05	0.00350535	-1.77617	0.0279601	FALSE
ENSG00000162825.12	NBPF8	0.00472746	0.516032	0.223366	0.00389242	-0.0868314	0.969767	0	-3.65064	0.00371236	FALSE
ENSG00000235398.4	LINC00623	0.000429769	-0.334591	0.808392	0.000454116	-0.0741523	1	0.0010516	1.58383	0.333419	FALSE
ENSG00000231360.2	AL592284.1	0.0276484	0.00554202	1	0.025171	-0.210955	0.61379	0.0403115	0.610406	0.235365	FALSE
ENSG00000236943.2	RP11-640M9.1	0.00553924	-0.382005	0.337024	0.00648737	0.0653304	0.988381	0.0112171	0.954131	0.110549	FALSE
ENSG00000201699.1	RNU1-59P	0.00420218	-2.26825	7.88307e-15	0.0238086	2.57999	3.00846e-19	0.00210321	-2.35425	0.00545575	FALSE
ENSG00000225241.3	RP11-640M9.2	0.0382972	-0.200676	0.584058	0.049304	0.471822	0.113591	0.0154235	-1.44696	0.0450593	FALSE
ENSG00000203843.3	PFN1P2	9.55041e-05	1.38788	0.69628	0	-0.958675	0.754893	0	2.08633	1	FALSE
ENSG00000215861.4	WI2-1896O14.1	0.000429769	3.12484	0.0213565	0	-2.69564	0.0598056	0	0.34936	1	FALSE
ENSG00000168614.13	NBPF9	0.132464	0.79617	0.0022319	0.0882282	-0.418588	0.181244	0.0115677	-3.25492	3.75602e-06	FALSE
ENSG00000254539.1	RP4-791M13.3	0.0331399	3.05396	1.83701e-24	0.00421679	-2.78465	1.20944e-18	0.00245374	-2.89857	0.000336651	FALSE
ENSG00000178104.15	PDE4DIP	2.54896	3.22964	2.92058e-15	0.290634	-2.96111	4.1e-28	0.169308	-3.23013	1.60518e-06	TRUE
ENSG00000255148.2	RP4-791M13.4	4.77521e-05	-0.78205	0.783078	0.000129747	1.21125	0.798787	0	1.67129	1	FALSE
ENSG00000268172.1	AL590452.1	0.0150897	-0.376588	0.250116	0.01797	0.108604	0.836796	0.0283933	0.814521	0.116249	FALSE
ENSG00000272755.1	RP11-326G21.1	0.00768808	-1.17465	3.95058e-05	0.0147912	0.488211	0.145095	0.0315481	1.57175	0.00051417	FALSE
ENSG00000223380.3	SEC22B	0.190722	-1.25495	2.2986e-07	0.494273	1.32588	4.38791e-08	0.244323	-0.385206	0.834871	FALSE
ENSG00000177144.5	NUDT4P1	0.00405893	1.83686	2.14191e-05	0.00116773	-1.58522	0.000593962	0.00070107	-1.44419	0.220789	FALSE
ENSG00000272709.1	RP11-458D21.6	0.00124155	0.750445	0.279676	0.000843358	-0.321245	0.753689	0	-1.65064	0.312476	FALSE
ENSG00000213240.7	NOTCH2NL	0.569396	1.21759	8.7723e-07	0.277854	-0.873358	0.00109354	0.0662511	-2.74327	3.72232e-05	FALSE
ENSG00000255168.1	RP11-458D21.5	0.00157582	0.24652	0.724537	0.00155697	0.182681	0.891968	0	-2.18669	0.168932	FALSE
ENSG00000163386.16	NBPF10	1.17518	0.938589	0.000186137	0.704269	-0.574416	0.0432529	0.120584	-3.01245	6.50887e-06	FALSE
ENSG00000233396.3	RP11-458D21.1	0.00787909	1.45003	3.5254e-05	0.00317881	-1.13074	0.00301442	0.0010516	-2.0769	0.0391852	FALSE
ENSG00000201558.1	RNVU1-6	0.00105055	-1.73961	5.50468e-05	0.00389242	1.69904	6.10064e-05	0.00210321	0.103604	1	FALSE
ENSG00000168509.13	HFE2	0.0183368	3.86807	1.46531e-27	0.000843358	-4.18841	1.38514e-25	0.00315481	-1.64341	0.0559586	FALSE
ENSG00000117289.7	TXNIP	0.517537	-0.412217	0.144293	0.809689	0.816656	0.00141618	0.0350535	-4.17978	4.12925e-09	FALSE
ENSG00000121851.8	POLR3GL	0.93914	0.47987	0.0820907	0.776343	-0.114675	0.807689	0.117079	-2.88993	1.39621e-05	FALSE
ENSG00000181039.7	ANKRD34A	0.0260249	0.935668	0.000868147	0.0157643	-0.548884	0.093969	0.00175267	-3.36763	4.57125e-05	FALSE
ENSG00000234222.2	RP11-315I20.1	0.0033904	0.418249	0.42726	0.00227058	-0.578827	0.275447	0.00385588	0.514784	0.658218	FALSE
ENSG00000152022.7	LIX1L	0.438555	0.131532	0.716684	0.46988	0.272841	0.415404	0.0245374	-4.18283	4.31206e-09	FALSE
ENSG00000131795.8	RBM8A	1.93386	-0.698466	0.0062037	2.10885	-0.380443	0.22576	8.70063	2.11489	1.25141e-08	FALSE
ENSG00000211451.7	GNRHR2	0.005778	0.583903	0.134383	0.0036978	-0.592547	0.165002	0.00455695	-0.00517248	1	FALSE
ENSG00000131779.6	PEX11B	0.162882	-0.232587	0.480958	0.204287	0.37129	0.227436	0.121636	-0.565468	0.579838	FALSE
ENSG00000143127.8	ITGA10	0.0149464	0.573972	0.0801101	0.0114826	-0.219907	0.645858	0.00210321	-2.46094	0.00391727	FALSE
ENSG00000198483.8	ANKRD35	0.00167132	-4.23418	8.68883e-40	0.00797946	-1.39393	4.98996e-06	0.1637	5.22877	7.36782e-57	FALSE
ENSG00000131788.11	PIAS3	0.153666	-0.789351	0.00186418	0.279995	0.827504	0.00126468	0.187887	-0.139325	1	FALSE
ENSG00000186364.7	NUDT17	0.06819	0.618367	0.025015	0.0488499	-0.353481	0.306096	0.020331	-1.5375	0.0280087	FALSE
ENSG00000186141.4	POLR3C	0.10047	-0.510629	0.0622752	0.138116	0.343632	0.280985	0.17036	0.551261	0.257512	FALSE
ENSG00000121848.9	RNF115	2.12955	1.86387	2.75675e-14	0.587561	-1.72518	2.46954e-11	0.571372	-1.36857	0.0251869	FALSE
ENSG00000117281.11	CD160	0.000907289	-1.12309	0.0370139	0.00240033	1.55229	0.0027292	0	-2.1616	0.162614	FALSE
ENSG00000174827.9	PDZK1	0.00138481	0.250372	0.766319	0.0012326	-0.0517845	1	0.00070107	-0.358459	1	FALSE
ENSG00000117262.14	GPR89A	0.125063	-0.170972	0.624819	0.142138	0.173092	0.652737	0.133554	0.0165961	1	FALSE
ENSG00000196644.8	GPR89C	0.0033904	0.972838	0.0299858	0.00162184	-0.958675	0.0519354	0.00210321	-0.12127	1	FALSE
ENSG00000229828.1	RP11-94I2.1	0.00143256	1.29768	0.0414891	0.000324368	-1.95868	0.00463257	0.00175267	1.08633	0.461689	FALSE
ENSG00000152042.13	NBPF11	0.00233985	0.402375	0.51338	0.00188134	-0.194742	0.829017	0.0010516	-0.632492	0.745807	FALSE
ENSG00000232637.3	WI2-3658N16.1	0.0479908	0.415384	0.171784	0.0417787	-0.0334956	1	0.00455695	-3.20961	1.75531e-05	FALSE
ENSG00000198658.4	ABHD17AP2	0	-1.19709	0.624819	6.48737e-05	1.62629	0.588947	0	2.67129	1	FALSE
ENSG00000227733.4	RP4-565E6.1	0.000668529	-1.64775	0.00157152	0.00051899	-1.75838	0.00328652	0.0112171	4.19212	1.14795e-13	FALSE
ENSG00000186275.7	NBPF12	0.0485161	0.756843	0.00561794	0.0306204	-0.550062	0.0758847	0.0182278	-1.14092	0.136562	FALSE
ENSG00000244371.2	PFN1P8	0.000286512	1.02531	0.533791	6.48737e-05	-1.37371	0.375589	0.000350535	1.67129	0.68221	FALSE
ENSG00000234225.2	RP4-704D21.2	0.000334265	1.80291	0.22042	6.48737e-05	-1.37371	0.388898	0	0.501363	1	FALSE
ENSG00000227242.2	NBPF13P	0.00148031	1.48098	0.0240857	0.00051899	-1.24818	0.0920547	0.000350535	-0.65064	0.860756	FALSE
ENSG00000225603.3	RP11-325P15.1	0.000668529	-0.538124	0.547611	0.00103798	0.626287	0.481731	0.00070107	0.302055	1	FALSE
ENSG00000230832.3	RP11-325P15.2	0.00329489	-1.30621	0.000186553	0.00746047	0.770023	0.0433412	0.0122687	1.30983	0.0254205	FALSE
ENSG00000131791.6	PRKAB2	0.506076	1.07291	1.70156e-05	0.237827	-1.00081	0.000150947	0.255189	-0.619129	0.509777	FALSE
ENSG00000237188.3	RP11-337C18.8	0.00940716	0.0485652	0.995973	0.0098608	0.155755	0.75713	0.00490749	-0.873032	0.387938	FALSE
ENSG00000131781.8	FMO5	0.00286512	-1.89571	2.44255e-09	0.0124557	2.17435	3.1784e-12	0.00175267	-1.72674	0.0620946	FALSE
ENSG00000271721.1	RP11-337C18.9	0.0021966	0.602614	0.267826	0.00168672	-0.173414	0.859638	0	-2.51854	0.0889894	FALSE
ENSG00000180867.9	PDIA3P	0.010983	-1.598	1.45504e-09	0.0342533	1.38801	1.43005e-07	0.0283933	0.460884	0.416252	FALSE
ENSG00000226015.2	CCT8P1	0.00372466	-0.432465	0.326026	0.00402217	-0.164617	0.804703	0.010516	1.48593	0.00870728	FALSE
ENSG00000236806.1	RP11-337C18.7	0.000429769	-0.045084	1	0.000454116	0.166856	1	0.000350535	0.583826	1	FALSE
ENSG00000131778.13	CHD1L	0.140343	-0.79702	0.0016876	0.225047	0.448163	0.124276	0.345627	0.972311	0.0374134	FALSE
ENSG00000213226.4	RP11-337C18.4	0.00023876	-0.197087	1	0.000324368	0.626287	0.736537	0	0.211857	1	FALSE
ENSG00000272443.1	OR13Z2P	0	-1.78205	0.372623	0	-0.958675	0.724659	0.00070107	5.25625	0.0209865	FALSE
ENSG00000234610.1	LINC00624	0.000143256	0.21795	1	0	-1.95868	0.375197	0.00070107	3.25625	0.150463	FALSE
ENSG00000116128.5	BCL9	0.180455	0.244658	0.456015	0.150053	-0.250447	0.496716	0.164401	-0.0251317	1	FALSE
ENSG00000162836.7	ACP6	0.137717	0.872053	0.000712989	0.0720098	-0.876748	0.00125372	0.0925412	-0.242843	1	FALSE
ENSG00000143140.6	GJA5	0.124299	2.59101	1.06342e-22	0.0232897	-2.23776	8.46766e-16	0.00595909	-3.69163	8.58432e-07	FALSE
ENSG00000234190.1	RP11-433J22.3	0	-1.19709	0.624819	6.48737e-05	1.62629	0.588947	0	2.67129	1	FALSE
ENSG00000121634.4	GJA8	0.010792	4.45954	0.00489702	0.00051899	-4.03034	0.0329506	0	-4.20523	1	FALSE
ENSG00000188092.10	GPR89B	0.00343815	1.08585	0.0152813	0.00162184	-0.940059	0.0609841	0.00140214	-0.621493	0.707599	FALSE
ENSG00000273059.1	XXyac-YX155B6.7	0.00386792	1.30248	0.00218799	0.00162184	-1.08266	0.021132	0.0010516	-1.07018	0.449045	FALSE
ENSG00000229952.1	RP6-74O6.3	9.55041e-05	-0.197087	1	0.000129747	0.626287	0.837248	0	1.34936	1	FALSE
ENSG00000203836.7	NBPF24	0.000859537	0.728912	0.390326	0.000583863	-0.299712	0.891016	0	-1.13607	0.539301	FALSE
ENSG00000232265.3	XXyac-YX155B6.5	0.000143256	-1.78205	0.264492	6.48737e-05	-2.18107	0.268636	0.00350535	4.80879	0.00145238	FALSE
ENSG00000199879.1	RNU1-120P	0	-3.00444	0.0501032	0.000129747	-0.110678	1	0.00140214	4.40825	0.00988315	FALSE
ENSG00000234283.1	RP11-495P10.6	0.000191008	-2.19709	0.00394871	0.000648737	0.278364	0.862669	0.00315481	3.08633	0.000553525	FALSE
ENSG00000231196.3	RP11-495P10.8	0.00105055	-0.258488	0.751024	0.0012326	0.193328	0.943043	0.00140214	0.600899	0.874071	FALSE
ENSG00000238107.1	RP11-495P10.5	4.77521e-05	-0.78205	0.751024	0.000129747	1.21125	0.757034	0	1.67129	1	FALSE
ENSG00000235988.1	RP11-495P10.4	4.77521e-05	0.802913	1	0	-0.373713	1	0	2.67129	1	FALSE
ENSG00000224481.1	RP11-495P10.3	4.77521e-05	-2.00444	0.131691	0.000259495	0.948216	0.655448	0.00070107	2.67129	0.20634	FALSE
ENSG00000272824.1	RP6-74O6.6	0.00023876	-0.197087	1	0.000259495	0.140861	1	0.000350535	1.34936	0.789094	FALSE
ENSG00000215863.2	RP11-495P10.2	0.000191008	-0.682514	0.696598	0.000389242	1.11171	0.399396	0	0.211857	1	FALSE
ENSG00000212456.1	RNVU1-13	9.55041e-05	-4.41948	5.39765e-12	0.00304906	2.75182	6.96915e-08	0.00280428	1.19736	0.234921	FALSE
ENSG00000122497.13	NBPF14	0.0537211	0.39494	0.196665	0.0470334	-0.0335365	1	0.00736123	-2.72337	0.000150666	FALSE
ENSG00000223612.2	RP11-289I10.2	0.000143256	-0.78205	0.655501	0.000259495	0.626287	0.891026	0.000350535	1.67129	0.705216	FALSE
ENSG00000207501.1	RNVU1-14	0.00128931	-0.599186	0.298337	0.00194621	0.493021	0.476444	0.00210321	0.620662	0.654022	FALSE
ENSG00000236140.1	RP11-89F3.2	0.000620777	0.610268	0.611838	0.000259495	-1.13925	0.287613	0.0010516	1.50136	0.367495	FALSE
ENSG00000203832.6	NBPF20	0.0480863	0.483277	0.0995682	0.0395081	-0.125268	0.809346	0.00666016	-2.66589	0.000229161	FALSE
ENSG00000234367.1	PFN1P3	9.55041e-05	1.38788	0.681409	0	-0.958675	0.741708	0	2.08633	1	FALSE
ENSG00000243452.3	NBPF15	0.681136	0.543085	0.0445211	0.552335	-0.12064	0.791058	0.00876337	-6.10369	1.41715e-14	FALSE
ENSG00000227212.3	PFN1P7	4.77521e-05	0.802913	1	0	-0.373713	1	0	2.67129	1	FALSE
ENSG00000237253.1	RP11-666A1.5	0.00157582	0.0830208	1	0.00155697	0.0606902	1	0.0010516	-0.186693	1	FALSE
ENSG00000207205.1	RNVU1-15	0	-1.19709	0.624819	6.48737e-05	1.62629	0.588947	0	2.67129	1	FALSE
ENSG00000231267.2	PPIAL4E	4.77521e-05	-1.19709	0.585629	0.000194621	1.62629	0.367892	0	1.34936	1	FALSE
ENSG00000203827.7	NBPF16	0.0381539	0.629785	0.0265157	0.0291932	-0.200585	0.633464	0	-6.61642	5.25974e-10	FALSE
ENSG00000237343.1	RP11-763B22.4	0.000955041	0.873302	0.34496	0.000583863	-0.444102	0.716859	0	-1.2356	0.560761	FALSE
ENSG00000233586.1	RP11-763B22.3	0	-1.19709	0.624819	6.48737e-05	1.62629	0.588947	0	2.67129	1	FALSE
ENSG00000230582.2	PPIAL4F	0	-2.19709	0.235141	6.48737e-05	0.0413249	1	0.00070107	4.25625	0.0726069	FALSE
ENSG00000231448.1	RP11-763B22.9	4.77521e-05	0.802913	1	0	-0.373713	1	0	2.67129	1	FALSE
ENSG00000175658.3	DRD5P2	0	-1.19709	0.624819	0	-0.373713	1	0.000350535	4.67129	0.172324	FALSE
ENSG00000232527.3	RP11-14N7.2	0.142779	-2.07445	5.83803e-18	0.710172	2.47861	3.53297e-15	0.0143719	-4.70313	1.84056e-10	FALSE
ENSG00000179571.9	NBPF23	0.0011938	0.111035	1	0.000973105	-0.327909	0.710536	0.00175267	0.898699	0.516454	FALSE
ENSG00000232721.1	RP11-403I13.5	0.0105532	1.33054	3.74892e-05	0.00441141	-1.11068	0.00146619	0.00280428	-1.3387	0.147556	FALSE
ENSG00000223779.4	RP11-403I13.4	0.00296063	0.225604	0.702494	0.00298419	0.203596	0.77526	0	-3.0969	0.017679	FALSE
ENSG00000226067.2	RP11-403I13.7	0.000286512	0.0253053	1	0.000324368	0.403895	0.926614	0	0.0863259	1	FALSE
ENSG00000235999.1	RP11-403I13.8	0.0265502	-0.277677	0.405268	0.0325017	0.266914	0.461365	0.0304965	0.0835961	0.966133	FALSE
ENSG00000233430.2	RP11-403I13.9	4.77521e-05	-1.19709	0.536022	0	-1.69564	0.322022	0.0010516	4.67129	0.00763934	FALSE
ENSG00000253193.4	FCGR1C	4.77521e-05	0.802913	1	0	-0.373713	1	0	2.67129	1	FALSE
ENSG00000240929.2	HIST2H2BB	4.77521e-05	0.802913	1	0	-0.373713	1	0	2.67129	1	FALSE
ENSG00000234571.1	RP5-998N21.4	0.000334265	1.80291	0.189635	6.48737e-05	-1.37371	0.349092	0	0.501363	1	FALSE
ENSG00000203817.5	FAM72C	0.00353365	-1.79482	7.06935e-09	0.00771997	0.0253834	1	0.0375072	2.82626	5.31858e-12	FALSE
ENSG00000212544.1	RNVU1-19	0.000143256	0.21795	1	0.000129747	0.21125	1	0	1.08633	1	FALSE
ENSG00000269501.1	RP11-353N4.6	0.0452212	0.441358	0.141006	0.028739	-0.699535	0.017865	0.0578383	0.604421	0.22916	FALSE
ENSG00000233368.2	RP11-277L2.3	0.00596901	0.370802	0.393053	0.00447628	-0.383981	0.435688	0.00525802	0.0639581	1	FALSE
ENSG00000269614.1	RP11-277L2.5	0.179357	4.16258	9.49248e-50	0.0109637	-3.84467	1.52758e-38	0.00455695	-4.4602	6.44949e-09	FALSE
ENSG00000229801.1	RP11-353N4.1	0.184896	4.42753	3.12769e-54	0.00953643	-4.08684	5.16224e-42	0.00315481	-4.97976	4.60244e-10	FALSE
ENSG00000232151.5	RP11-353N4.8	4.77521e-05	0.802913	1	0	-0.373713	1	0	2.67129	1	FALSE
ENSG00000202496.1	RNVU1-20	0.000334265	-1.28455	0.111286	0.000973105	1.45636	0.0701897	0.000350535	0.147726	1	FALSE
ENSG00000268554.1	RP11-353N4.7	9.55041e-05	-0.934053	0.624819	0.000129747	-0.110678	1	0.00070107	2.93432	0.171312	FALSE
ENSG00000234232.2	RP11-353N4.5	0	-6.36701	3.26452e-17	0	-5.54364	2.19592e-11	0.024888	9.84121	1.6364e-44	FALSE
ENSG00000237168.1	RP11-353N4.3	4.77521e-05	0.802913	1	0	-0.373713	1	0	2.67129	1	FALSE
ENSG00000223759.2	RP11-353N4.4	0.00253086	0.0342384	1	0.00278957	0.278364	0.664004	0.00070107	-1.34366	0.308156	FALSE
ENSG00000197844.2	AL358813.1	0.000143256	-1.89753	0.0622752	0.000454116	0.456362	0.807183	0.00175267	2.79682	0.0238046	FALSE
ENSG00000150337.9	FCGR1A	0.000191008	1.12484	0.581276	6.48737e-05	-0.695641	0.834667	0	1.08633	1	FALSE
ENSG00000203814.5	HIST2H2BF	0.000668529	-0.377659	0.672262	0.000778484	0.0787996	1	0.00140214	1.23833	0.36987	FALSE
ENSG00000233030.2	RP11-196G18.3	0.00167132	2.16548	0.000970011	0.000324368	-1.9982	0.00439083	0.000350535	-0.686264	0.862719	FALSE
ENSG00000183598.3	HIST2H3D	0	-3.51902	0.0060157	0.000454116	2.04132	0.114754	0.00070107	2.25625	0.296469	FALSE
ENSG00000264207.1	RP11-196G18.23	0.0146599	-0.86988	0.00183256	0.0171267	-0.38456	0.300572	0.0792209	2.33797	2.00825e-09	FALSE
ENSG00000183941.8	HIST2H4A	0.000143256	-2.28455	0.00564249	0.000973105	2.30436	0.00434692	0.000350535	0.423361	1	FALSE
ENSG00000183558.5	HIST2H2AA3	0.0757825	0.219162	0.539152	0.0762266	0.180301	0.645777	0.00490749	-3.85384	3.62266e-07	FALSE
ENSG00000220323.3	HIST2H2BD	0.000143256	-1.36701	0.264347	0.000454116	1.30436	0.281923	0.000350535	1.21186	0.82754	FALSE
ENSG00000261716.1	RP11-196G18.22	0.0301793	1.09775	9.71078e-05	0.0131045	-1.13464	0.000145944	0.0192794	-0.226989	1	FALSE
ENSG00000272993.1	RP11-196G18.24	0.0266457	0.607689	0.0414788	0.0156994	-0.761783	0.0128655	0.0269912	0.311032	0.63113	FALSE
ENSG00000203819.6	HIST2H2BC	0.00539598	-0.658818	0.0523328	0.00901744	0.722147	0.0351438	0.00595909	-0.14178	1	FALSE
ENSG00000203812.2	HIST2H2AA4	0.000716281	1.48098	0.129465	0.000259495	-1.05178	0.378195	0	-0.65064	0.943098	FALSE
ENSG00000182217.7	HIST2H4B	0.000143256	-0.197087	1	0.000129747	-0.110678	1	0.000350535	2.08633	0.575311	FALSE
ENSG00000184678.8	HIST2H2BE	0.657976	2.22116	2.92058e-15	0.1616	-1.84989	1.20468e-12	0.030146	-3.87578	3.52209e-08	FALSE
ENSG00000184260.4	HIST2H2AC	0.165986	0.0607287	0.915239	0.174056	0.162757	0.682704	0.0785198	-1.10365	0.131206	FALSE
ENSG00000184270.3	HIST2H2AB	0.000191008	-2.78205	5.40286e-05	0.00129747	1.21125	0.0913489	0.00315481	2.34936	0.00813186	FALSE
ENSG00000178096.8	BOLA1	0.197598	0.0436041	0.966884	0.203963	0.110385	0.807195	0.125491	-0.671189	0.450564	FALSE
ENSG00000159164.5	SV2A	0.124251	-0.29666	0.343987	0.125531	-0.209737	0.588947	0.299006	1.26154	0.0024355	FALSE
ENSG00000143368.9	SF3B4	0.410047	-0.649354	0.0120839	0.612862	0.421364	0.150788	0.806931	0.702075	0.171662	FALSE
ENSG00000014914.15	MTMR11	0.0033904	-3.67102	4.15712e-37	0.0489148	3.31626	1.92817e-34	0.0157741	-0.495148	0.710397	FALSE
ENSG00000163113.10	OTUD7B	0.219182	0.262737	0.411599	0.189496	-0.150703	0.724659	0.145823	-0.499789	0.669125	FALSE
ENSG00000223945.2	RP11-458I7.1	0.00023876	-0.41948	0.895343	0.000194621	-0.543638	0.752929	0.0010516	2.50136	0.123825	FALSE
ENSG00000136631.8	VPS45	0.368503	0.781759	0.0023644	0.226279	-0.596814	0.0353481	0.149678	-1.03923	0.157639	FALSE
ENSG00000023902.9	PLEKHO1	0.973856	-0.114105	0.755768	1.17824	0.383826	0.201223	0.382784	-1.46934	0.0157814	FALSE
ENSG00000143401.10	ANP32E	0.792732	-0.653814	0.0113444	0.813905	-0.470755	0.113172	3.58878	2.16197	5.11265e-09	FALSE
ENSG00000222222.1	RNU2-17P	0.000286512	-2.03359	0.00507834	0.000973105	0.626287	0.540875	0.00315481	2.53378	0.00666602	FALSE
ENSG00000271845.1	RP4-790G17.7	0.000716281	-1.19709	0.0339806	0.00116773	0.0162339	1	0.00455695	2.39118	0.00122918	FALSE
[truncated: 32,528 more rows]
