# Supplementary material for: Association of Human iPSC Gene Signatures and X Chromosome Dosage with Two Distinct Cardiac Differentiation Trajectories
Source: Stem Cell Reports. 2019 Oct 24;13(5):924–38. doi: 10.1016/j.stemcr.2019.09.011 (PMC6895695; doi:10.1016/j.stemcr.2019.09.011)
Supplement: Table S3. iPSC Gene Signatures Associated with Cardiac Differentiation Fate, Related to Figure 3 — (A and B) Differential expression between iPSCs differentiated to CMs and iPSCs differentiated to EPDCs using multiple thresholds. (C) Differential expression analysis using 30:70 CM/EPDC ratio as threshold. (D) Description and supporting literature of 91 signature genes in iPSCs. (E) Regression estimates showing the associations between signature genes and %CM populations. (F) Associations between genetic variation and differentiation outcome. [file mmc4.xlsx]

## Sheet: Table S3A
Gene ID	CM population 0%	CM population 10%	CM population 20%	CM population 30%	CM population 40%	CM population 50%	CM population 60%	CM population 70%	CM population 80%	CM population 90%	Females vs. Males	EPDC vs. Terminated
ENSG00000000419.8	0.126573	0.108437	0.100111	0.0907787	0.167027	0.236246	0.467188	0.408714	0.896932	0.951003	0.84192	0.568759
ENSG00000000457.9	0.421464	0.146143	0.0573855	0.0347486	0.0656475	0.0330501	0.00985726	0.00703479	0.017616	0.0166315	0.372742	0.956132
ENSG00000000460.12	0.0369731	0.0369757	0.0412497	0.0422106	0.014211	0.0113633	0.0174394	0.0174091	0.125178	0.18882	0.0624024	0.219991
ENSG00000001036.9	0.801404	0.262341	0.337211	0.426746	0.262832	0.255642	0.449386	0.55019	0.423165	0.916136	0.36211	0.746417
ENSG00000001084.6	0.533689	0.275687	0.555568	0.667853	0.639412	0.620385	0.625406	0.233273	0.930925	0.391813	0.370831	0.844688
ENSG00000001167.10	0.126587	0.198904	0.238531	0.145129	0.0371987	0.058085	0.0999704	0.18714	0.303794	0.911749	0.901042	0.996524
ENSG00000001460.13	0.627655	0.947464	0.557245	0.586104	0.300037	0.490041	0.878644	0.862222	0.386473	0.628171	0.82262	0.139493
ENSG00000001461.12	0.0899972	0.567417	0.523528	0.417293	0.823051	0.858594	0.677292	0.499003	0.28721	0.494982	0.821424	0.0582567
ENSG00000001561.6	0.00468072	0.0110014	0.0328371	0.0582041	0.111109	0.172085	0.425006	0.850572	0.468589	0.757546	0.552872	0.0192325
ENSG00000001617.7	0.953588	0.270186	0.349041	0.177635	0.306026	0.224844	0.107672	0.385003	0.313479	0.484186	0.0784695	0.064635
ENSG00000001629.5	0.613522	0.923589	0.816572	0.521569	0.574558	0.364957	0.58275	0.685928	0.810693	0.582914	0.629196	0.960664
ENSG00000001630.11	0.525096	0.377277	0.350167	0.455722	0.487582	0.671688	0.581588	0.845559	0.976174	0.596546	0.559571	0.308597
ENSG00000001631.10	0.176615	0.100322	0.139081	0.237541	0.185459	0.145976	0.0864576	0.124666	0.30626	0.514757	0.0430677	0.173059
ENSG00000002016.12	0.529652	0.549554	0.435794	0.876828	0.739982	0.877269	0.678982	0.770389	0.65453	0.804253	0.487574	0.385295
ENSG00000002330.9	0.339066	0.0457509	0.0885382	0.313056	0.830295	0.782757	0.301773	0.426493	0.245836	0.696398	0.134544	0.55579
ENSG00000002549.8	0.325679	0.390468	0.533789	0.76379	0.520979	0.578569	0.387762	0.37442	0.702922	0.45334	0.228691	0.180676
ENSG00000002746.10	0.0434751	0.00962254	0.0311348	0.0840269	0.181228	0.27276	0.170536	0.0277394	0.179851	0.807576	0.538462	0.3775
ENSG00000002822.11	0.733242	0.728075	0.572291	0.903532	0.670036	0.865863	0.869112	0.982843	0.487155	0.0592837	0.0162787	0.592311
ENSG00000002834.13	0.747711	0.936507	0.989669	0.591097	0.764328	0.787917	0.867865	0.830979	0.558357	0.915862	0.259995	0.990761
ENSG00000002919.10	0.920254	0.210882	0.188079	0.271257	0.180378	0.108799	0.213343	0.178446	0.0932887	0.245681	0.532126	0.627969
ENSG00000003056.3	0.683613	0.984426	0.81554	0.845819	0.683123	0.670233	0.624574	0.598576	0.570427	0.351652	0.620696	0.888861
ENSG00000003147.13	0.355982	0.159464	0.101155	0.176815	0.118661	0.242748	0.565134	0.565314	0.12148	0.34573	0.0192644	0.474673
ENSG00000003249.9	0.0828865	0.178866	0.257841	0.0970705	0.200768	0.42281	0.40513	0.682116	0.983222	0.387939	0.225996	0.831553
ENSG00000003393.10	0.35099	0.535813	0.900095	0.715478	0.737562	0.39821	0.388727	0.112148	0.114404	0.471079	0.756747	0.682525
ENSG00000003400.10	0.950636	0.901531	0.779056	0.516741	0.798117	0.639751	0.490932	0.908438	0.595267	0.546449	0.927165	0.433119
ENSG00000003402.15	0.119957	0.177972	0.32943	0.190948	0.102435	0.0832821	0.211352	0.104923	0.148932	0.317959	0.154046	0.568983
ENSG00000003436.10	0.358598	0.812032	0.438256	0.479993	0.977724	0.774551	0.724041	0.811865	0.514279	0.336454	0.643265	0.473827
ENSG00000003509.11	0.479448	0.319039	0.377378	0.34342	0.217669	0.269916	0.292977	0.935807	0.867957	0.469214	0.25559	0.869535
ENSG00000003756.12	0.677008	0.878952	0.530055	0.691303	0.674004	0.426467	0.500446	0.80845	0.560837	0.0917238	0.750555	0.65933
ENSG00000003987.9	0.857481	0.693316	0.783272	0.824739	0.625055	0.795942	0.588482	0.800246	0.90842	0.946086	0.432442	0.888888
ENSG00000003989.12	0.632088	0.829208	0.936113	0.781481	0.334698	0.28076	0.282091	0.0386118	0.0228571	0.000333639	0.705919	0.865042
ENSG00000004059.6	0.732496	0.454755	0.6177	0.574738	0.557515	0.356339	0.674997	0.331537	0.852204	0.696652	6.56032e-06	0.917092
ENSG00000004139.9	0.163696	0.344331	0.433836	0.497658	0.232812	0.486765	0.537412	0.396877	0.646011	0.461474	0.706356	0.139655
ENSG00000004142.7	0.692455	0.591817	0.501015	0.402362	0.765426	0.944483	0.931752	0.618714	0.943993	0.343997	0.939859	0.0933687
ENSG00000004399.8	0.0919922	0.233428	0.155072	0.177652	0.0759932	0.0308955	0.0611108	0.0850264	0.296329	0.643871	0.0448129	0.208215
ENSG00000004455.12	0.881608	0.587297	0.915049	0.807846	0.98667	0.983176	0.899699	0.999941	0.840538	0.77112	0.730019	0.760711
ENSG00000004478.5	0.0566675	0.03314	0.0560614	0.105605	0.180747	0.255832	0.22498	0.351541	0.445976	0.793883	0.412061	0.342587
ENSG00000004487.11	0.597318	0.133722	0.250029	0.201674	0.241	0.275199	0.234341	0.146271	0.272795	0.115981	0.0306332	0.465003
ENSG00000004534.10	0.224986	0.094382	0.0528125	0.0645893	0.0362191	0.0289066	0.11744	0.0687596	0.133567	0.465516	0.60195	0.850399
ENSG00000004660.10	0.993582	0.346548	0.45804	0.802643	0.558501	0.520713	0.779399	0.965328	0.835582	0.447128	0.991973	0.424455
ENSG00000004700.11	0.532739	0.256648	0.0595821	0.0809144	0.173635	0.187278	0.127316	0.10766	0.115129	0.795584	0.958997	0.187149
ENSG00000004766.11	0.671426	0.656209	0.645646	0.684299	0.950129	0.732024	0.578872	0.499877	0.555919	0.430691	0.727354	0.959188
ENSG00000004776.7	0.220796	0.288082	0.266134	0.27658	0.119627	0.298179	0.339129	0.0601454	0.306849	0.297829	0.304333	0.301491
ENSG00000004777.14	0.599707	0.446273	0.422895	0.552473	0.873745	0.827275	0.959803	0.918855	0.863243	0.882102	0.519949	0.543493
ENSG00000004779.5	0.567208	0.132503	0.0474951	0.0491231	0.0713433	0.0769734	0.0272833	0.164389	0.0570315	0.0642246	0.640959	0.153176
ENSG00000004864.9	0.307821	0.25088	0.270147	0.164432	0.27213	0.371703	0.443595	0.689451	0.377004	0.929082	0.971092	0.487148
ENSG00000004866.14	0.301169	0.148188	0.175858	0.113801	0.316816	0.37128	0.422643	0.199872	0.574736	0.778657	0.864731	0.574102
ENSG00000004897.7	0.175873	0.22258	0.588907	0.825768	0.741877	0.624279	0.834193	0.591287	0.838574	0.0894595	0.0329025	0.0144415
ENSG00000004948.9	0.368673	0.720047	0.520815	0.476351	0.730433	0.773982	0.887047	0.584818	0.370092	0.998107	0.831459	0.828464
ENSG00000004975.7	0.312576	0.697174	0.338759	0.214674	0.245596	0.345528	0.55528	0.737908	0.502071	0.355011	0.869401	0.767521
ENSG00000005001.5	0.458899	0.99148	0.92029	0.833403	0.671946	0.938358	0.560767	0.956959	0.970046	0.17864	0.704062	0.155298
ENSG00000005007.8	0.456819	0.580997	0.496954	0.369954	0.331194	0.265748	0.346724	0.213107	0.384927	0.445728	0.104738	0.796628
ENSG00000005020.8	0.753431	0.975759	0.775729	0.670207	0.609936	0.346134	0.128923	0.0496225	0.204663	0.255212	0.951595	0.453548
ENSG00000005059.11	0.0605853	0.469618	0.509648	0.641947	0.821423	0.782092	0.921976	0.636054	0.76273	0.803315	0.859218	0.0169339
ENSG00000005075.11	0.890804	0.415669	0.629903	0.835191	0.909284	0.947822	0.98968	0.921947	0.467	0.187908	0.448613	0.862524
ENSG00000005100.8	0.0440609	0.0210606	0.00907741	0.0258307	0.0245612	0.0654188	0.167747	0.648715	0.475016	0.498397	0.744803	0.562731
ENSG00000005156.7	0.841223	0.725329	0.967313	0.774777	0.71053	0.996402	0.909652	0.499107	0.303415	0.38389	0.117303	0.575145
ENSG00000005175.5	0.907606	0.974791	0.868973	0.747422	0.713541	0.828026	0.955713	0.702025	0.937539	0.521406	0.160084	0.714232
ENSG00000005187.7	0.297973	0.787871	0.546898	0.326318	0.130357	0.240548	0.129527	0.364438	0.311396	0.419489	0.447409	0.972806
ENSG00000005189.15	0.771981	0.647497	0.758391	0.589522	0.426928	0.62968	0.438104	0.413031	0.527615	0.723816	0.471058	0.673755
ENSG00000005194.10	0.659142	0.602137	0.405273	0.351708	0.342931	0.372606	0.393869	0.519566	0.299339	0.975487	0.843129	0.985252
ENSG00000005206.12	0.0877806	0.0593641	0.0273436	0.013371	0.0244103	0.0568165	0.035079	0.101769	0.17135	0.426185	0.407877	0.714044
ENSG00000005238.15	0.708544	0.508915	0.370287	0.222596	0.277691	0.256312	0.338381	0.2575	0.304198	0.0335547	0.448198	0.404964
ENSG00000005249.8	0.0750373	0.476097	0.587729	0.618843	0.896953	0.848757	0.957935	0.928701	0.203095	0.0764991	0.722747	0.00502181
ENSG00000005339.8	0.0525864	0.0200508	0.0235586	0.0971745	0.0693274	0.0369336	0.0657936	0.287981	0.0742822	0.302739	0.524569	0.221882
ENSG00000005379.11	0.0596643	0.0745981	0.178455	0.255358	0.343721	0.233492	0.58997	0.821676	0.646442	0.70239	0.847436	0.0519002
ENSG00000005436.9	0.942385	0.809302	0.670055	0.906592	0.447788	0.562674	0.345494	0.766821	0.824257	0.794989	0.579069	0.57989
ENSG00000005448.12	0.534364	0.494721	0.343494	0.297435	0.163742	0.137567	0.0556878	0.119788	0.0851514	0.753195	0.574993	0.766846
ENSG00000005469.7	0.460255	0.388717	0.364139	0.180559	0.188953	0.0885558	0.101977	0.0877251	0.0595734	0.068998	0.760491	0.802477
ENSG00000005471.11	0.284584	0.264696	0.34116	0.30188	0.12754	0.0629145	0.128767	0.236457	0.127384	0.715543	0.343214	1
ENSG00000005483.15	0.44738	0.85586	0.657615	0.347185	0.180165	0.269608	0.16324	0.267505	0.641251	0.357022	0.905841	0.00850776
ENSG00000005486.12	0.988851	0.614171	0.369291	0.151726	0.13457	0.168052	0.0894772	0.173633	0.407265	0.232563	0.564546	0.0278941
ENSG00000005513.9	0.174068	0.254763	0.308193	0.328522	0.681697	0.692078	0.921196	0.603815	0.422265	0.603463	0.115911	0.467824
ENSG00000005700.10	0.778272	0.679797	0.378595	0.330449	0.483481	0.604782	0.544994	0.364159	0.766799	0.533494	0.475152	0.800701
ENSG00000005801.12	0.717466	0.909454	0.866074	0.875556	0.871103	0.845229	0.793969	0.701049	0.303746	0.54985	0.067204	0.655728
ENSG00000005810.13	0.0213107	0.107885	0.138663	0.119847	0.333247	0.513576	0.216708	0.341021	0.616226	0.362629	0.959104	0.070351
ENSG00000005812.6	0.984834	0.688254	0.651562	0.307047	0.218973	0.245846	0.195901	0.477344	0.676603	0.535086	0.278845	0.0664778
ENSG00000005882.7	0.161449	0.309165	0.153811	0.0493409	0.023287	0.0150455	0.186423	0.135721	0.234122	0.963693	0.00473078	0.918284
ENSG00000005884.13	0.791168	0.161305	0.0492067	0.0638687	0.0707539	0.0203396	0.116477	0.414095	0.989919	0.268406	0.219276	0.131724
ENSG00000005955.8	0.181826	0.309791	0.456159	0.354176	0.452733	0.481413	0.455983	0.55252	0.783339	0.841253	0.71604	0.661944
ENSG00000005961.13	0.309091	0.342905	0.194108	0.117705	0.17824	0.228782	0.452453	0.648023	0.28559	0.424871	0.619252	0.778465
ENSG00000006007.7	0.935738	0.908317	0.631511	0.875896	0.64944	0.839655	0.630664	0.838575	0.648713	0.498322	0.422852	0.797532
ENSG00000006015.13	0.0114857	0.000634786	5.42489e-05	0.00019482	0.000285681	0.00113305	0.00206832	0.022035	0.0483816	0.192496	0.190234	0.814766
ENSG00000006016.6	0.867217	0.863201	0.884988	0.729785	0.67473	0.94772	0.463046	0.304949	0.439921	0.815557	0.533036	0.945362
ENSG00000006025.7	0.954864	0.937305	0.797555	0.604758	0.761889	0.772956	0.571606	0.971068	0.581022	0.263051	0.348624	0.674342
ENSG00000006042.7	0.191921	0.519041	0.751308	0.918703	0.789821	0.978348	0.520962	0.838447	0.886206	0.408512	0.959526	0.0806033
ENSG00000006047.8	0.217379	0.0777049	0.0743469	0.052858	0.0191219	0.0223694	0.0470345	0.120244	0.53036	0.712838	0.514001	0.877014
ENSG00000006062.9	0.879477	0.993165	0.565558	0.620915	0.827245	0.684801	0.773114	0.480019	0.527421	0.160086	0.220875	0.798949
ENSG00000006071.7	0.184696	0.0300046	0.0462617	0.121485	0.0491329	0.0812979	0.140208	0.480629	0.380799	0.738436	0.104928	0.736867
ENSG00000006114.11	0.257816	0.662781	0.945472	0.83999	0.842887	0.780597	0.984863	0.682676	0.549489	0.329104	0.613004	0.215888
ENSG00000006118.10	0.466983	0.545537	0.364979	0.167071	0.482015	0.566895	0.473173	0.665604	0.563903	0.620196	0.75873	0.960182
ENSG00000006125.12	0.135471	0.0684096	0.0483796	0.0326251	0.0212976	0.0207472	0.024617	0.0121844	0.0248543	0.529184	0.038713	0.764397
ENSG00000006128.7	0.452348	0.957572	0.911302	0.986023	0.550276	0.41477	0.490568	0.621158	0.769007	0.673861	0.0748108	0.247852
ENSG00000006194.6	0.32181	0.0896907	0.299804	0.577721	0.668827	0.725544	0.807977	0.717946	0.809891	0.49679	0.216408	0.671175
ENSG00000006210.6	0.180752	0.257867	0.175811	0.273568	0.339665	0.205592	0.57424	0.689716	0.975484	0.636046	0.145474	0.499396
ENSG00000006282.15	0.996719	0.587763	0.575724	0.442057	0.708005	0.718596	0.917937	0.976044	0.384423	0.124178	0.445373	0.155541
ENSG00000006283.13	0.822	0.57682	0.379727	0.395751	0.681485	0.567928	0.687374	0.850206	0.778063	0.755691	0.00388565	1
ENSG00000006327.9	0.0514205	0.0171831	0.129533	0.118639	0.119391	0.119318	0.0532989	0.557698	0.804488	0.229814	0.678897	0.805429
ENSG00000006432.11	0.210987	0.195814	0.300749	0.115604	0.165479	0.124721	0.417078	0.686924	0.783192	0.135288	0.994137	0.935594
ENSG00000006451.3	0.668675	0.0401397	0.0220441	0.0152053	0.00719342	0.00489583	0.0110477	0.0101097	0.00153721	0.670781	0.550736	0.0241973
ENSG00000006453.9	0.238295	0.395445	0.419675	0.437659	0.608117	0.737452	0.463019	0.74382	0.887138	0.371821	0.0577942	0.188602
ENSG00000006459.6	0.0450744	0.0432231	0.0145917	0.0118603	0.0190735	0.0411554	0.0560343	0.664189	0.62225	0.0830512	0.247659	0.581798
ENSG00000006468.9	0.95602	0.708716	0.627729	0.36884	0.29172	0.178361	0.191725	0.267853	0.049809	0.182201	0.427179	0.100459
ENSG00000006530.11	0.726078	0.889221	0.779169	0.708702	0.884489	0.930367	0.524118	0.75184	0.99341	0.448073	0.131802	0.395411
ENSG00000006576.12	0.574657	0.305137	0.235999	0.483043	0.388812	0.247836	0.0502344	0.0299516	0.0626157	0.0354592	0.938316	0.978671
ENSG00000006606.4	0.989889	0.879124	0.716284	0.65173	0.699056	0.879168	0.961249	0.62168	0.746871	0.813544	0.909282	0.545199
ENSG00000006607.9	0.963555	0.901535	0.969414	0.707822	0.865525	0.82801	0.528875	0.50792	0.49721	0.73962	0.0342318	0.816584
ENSG00000006611.11	0.5367	0.29044	0.457012	0.577678	0.923985	0.558134	0.488163	0.974202	0.445792	0.690326	0.327212	0.570114
ENSG00000006625.13	0.212096	0.0329288	0.049967	0.0672071	0.0398102	0.0323458	0.0565046	0.137924	0.0655343	0.337438	0.0113007	0.934783
ENSG00000006634.3	0.0861354	0.0123264	0.00601432	0.010552	0.0119143	0.0124498	0.066353	0.169791	0.131489	0.675147	0.117189	0.705961
ENSG00000006652.9	0.831618	0.458439	0.270932	0.138069	0.0378348	0.0435081	0.0498323	0.0670993	0.0484216	0.195008	0.235385	0.106355
ENSG00000006659.8	0.713251	0.295029	0.397958	0.172477	0.0702551	0.0214466	0.0117787	0.023162	0.022953	0.0635992	0.573876	0.138996
ENSG00000006695.6	0.468046	0.285851	0.307253	0.129461	0.0639429	0.0490656	0.0929689	0.586728	0.481431	0.855417	0.659891	0.430781
ENSG00000006704.6	0.765929	0.806729	0.574476	0.641634	0.850587	0.865814	0.754541	0.422104	0.460121	0.349274	0.238417	0.473763
ENSG00000006712.10	0.804105	0.971902	0.91475	0.92594	0.982614	0.812184	0.657032	0.708923	0.708207	0.955491	0.859464	0.775657
ENSG00000006715.11	0.399918	0.546397	0.338916	0.41694	0.465568	0.370528	0.193961	0.246083	0.540477	0.245765	0.0728468	0.131058
ENSG00000006740.12	0.78511	0.433765	0.35407	0.228965	0.290744	0.247946	0.511352	0.849584	0.601782	0.561049	0.90211	0.279255
ENSG00000006744.14	0.677167	0.44423	0.835837	0.65356	0.390401	0.536268	0.602677	0.645219	0.709552	0.921188	0.855721	0.0800604
ENSG00000006831.9	0.65092	0.469929	0.356746	0.406783	0.124165	0.136399	0.141539	0.0694487	0.203514	0.437482	0.539236	0.456104
ENSG00000006837.7	0.311543	0.0719264	0.057929	0.0243041	0.0784396	0.0975058	0.0952009	0.279808	0.381259	0.268984	0.374303	0.40962
ENSG00000007038.6	0.79113	0.449716	0.42237	0.234396	0.286106	0.138091	0.15507	0.160254	0.20776	0.402578	0.0612506	0.152727
ENSG00000007047.10	0.565789	0.762723	0.758521	0.459448	0.667089	0.674035	0.241894	0.407027	0.381642	0.186948	0.186951	0.0430084
ENSG00000007062.7	0.181183	0.0756673	0.0744728	0.103256	0.0994047	0.168983	0.349117	0.204675	0.496971	0.950631	0.0191486	0.946121
ENSG00000007080.6	0.621836	0.832273	0.56578	0.761197	0.833712	0.942711	0.748417	0.994521	0.590981	0.169547	0.00452993	0.482184
ENSG00000007168.8	0.356728	0.454887	0.60526	0.663999	0.9022	0.851465	0.967708	0.794985	0.476566	0.0417215	0.726664	0.354814
ENSG00000007202.10	0.651628	0.807934	0.293215	0.520293	0.550265	0.986431	0.861876	0.930171	0.984249	0.760973	0.146621	0.554393
ENSG00000007237.14	0.165065	0.252634	0.140219	0.143061	0.415784	0.198482	0.303492	0.364179	0.256155	0.99819	0.588403	0.716833
ENSG00000007255.6	0.394169	0.439741	0.171697	0.173589	0.408689	0.287814	0.340825	0.688109	0.43779	0.233865	0.00785638	0.778319
ENSG00000007264.9	0.597341	0.754967	0.793953	0.455538	0.364365	0.520644	0.368591	0.390346	0.974484	0.574961	0.943689	0.162284
ENSG00000007312.8	0.14666	0.267504	0.292133	0.291866	0.734785	0.638608	0.775441	0.484401	0.612768	0.369804	0.586631	0.363555
ENSG00000007314.7	0.787882	0.798908	0.775958	0.963734	0.84298	0.724825	0.536757	0.765822	0.397494	0.547554	0.426936	0.316366
ENSG00000007341.14	0.00167917	0.0294358	0.0289645	0.0839767	0.0636858	0.0643697	0.058077	0.0798142	0.268265	0.549824	0.147205	0.0184296
ENSG00000007376.3	0.531208	0.8222	0.645455	0.864989	0.832955	0.883455	0.603311	0.77257	0.587135	0.287869	0.0563715	0.431468
ENSG00000007384.11	0.417342	0.314949	0.38048	0.376532	0.342787	0.316069	0.623777	0.674436	0.592734	0.852245	0.590862	0.756679
ENSG00000007392.12	0.307113	0.15549	0.269029	0.218722	0.167739	0.147129	0.436391	0.275035	0.624508	0.779078	0.097456	0.589814
ENSG00000007402.7	0.868565	0.305152	0.281692	0.443803	0.510347	0.731269	0.567188	0.597638	0.832502	0.371569	0.551417	0.141974
ENSG00000007516.9	0.78536	0.229011	0.210741	0.21114	0.42846	0.459805	0.876825	0.268765	0.591715	0.331738	0.480175	0.298454
ENSG00000007520.3	0.908649	0.967805	0.821168	0.283816	0.28311	0.400689	0.344313	0.184795	0.18732	0.427222	0.449064	0.108044
ENSG00000007541.10	0.229044	0.182499	0.130429	0.0393653	0.0329045	0.0187644	0.0658643	0.375853	0.670407	0.921533	0.587135	0.303613
ENSG00000007545.11	0.35077	0.458252	0.501674	0.727227	0.46316	0.656786	0.69451	0.85755	0.932697	0.386097	0.502847	0.166174
ENSG00000007866.14	0.0567363	0.00565257	0.0113172	0.00553854	0.00776576	0.0187635	0.0055495	0.0271496	0.242026	0.0383638	0.114128	0.25832
ENSG00000007923.11	0.022608	0.0535987	0.039192	0.0771405	0.0841867	0.0306042	0.0648397	0.0240559	0.00369386	0.103067	0.433692	0.0601193
ENSG00000007944.10	0.859074	0.645936	0.519822	0.311081	0.133218	0.129453	0.0951566	0.229358	0.125984	0.0270734	0.147878	0.152891
ENSG00000007968.6	0.841865	0.951861	0.983002	0.921603	0.800074	0.896525	0.850958	0.645494	0.555931	0.120207	0.409427	0.898078
ENSG00000008018.8	0.34922	0.166637	0.107072	0.170732	0.223879	0.15781	0.0569203	0.101665	0.051558	0.0456124	0.0409865	0.918506
ENSG00000008083.9	0.581554	0.655482	0.425833	0.24676	0.350533	0.491147	0.971662	0.905531	0.912037	0.233775	0.00608433	0.985067
ENSG00000008128.18	0.861103	0.920495	0.792135	0.703725	0.544649	0.520591	0.80537	0.943462	0.883837	0.837904	0.500373	0.868374
ENSG00000008130.11	0.599191	0.361081	0.418831	0.559343	0.602085	0.546099	0.426308	0.63729	0.85903	0.912729	0.806258	0.613666
ENSG00000008256.11	0.637376	0.50562	0.427972	0.368046	0.239166	0.115813	0.0474995	0.0540227	0.0298151	0.329702	0.61931	0.918446
ENSG00000008277.10	0.327651	0.221955	0.381711	0.27456	0.358244	0.737744	0.525105	0.929584	0.987228	0.310442	0.533351	0.552978
ENSG00000008282.3	0.190605	0.476191	0.257714	0.144094	0.118779	0.209851	0.309307	0.213601	0.192372	0.124983	0.0152843	0.735277
ENSG00000008283.11	0.673317	0.651118	0.755448	0.965018	0.941272	0.831125	0.716311	0.513212	0.411902	0.329712	0.774923	0.4355
ENSG00000008294.16	0.533922	0.547353	0.234577	0.247887	0.361613	0.736426	0.984772	0.79988	0.525182	0.332483	0.0661328	0.924203
ENSG00000008300.10	0.198691	0.138536	0.395435	0.153324	0.238624	0.228143	0.267897	0.681862	0.64696	0.0183196	0.389857	0.495015
ENSG00000008311.10	0.894513	0.843963	0.491972	0.369737	0.411615	0.416392	0.498656	0.122026	0.24284	0.415421	0.764733	0.636083
ENSG00000008323.11	0.634988	0.569859	0.54484	0.893661	0.742334	0.622568	0.828575	0.751936	0.37128	0.790282	0.315563	0.431998
ENSG00000008324.6	0.330803	0.680835	0.423032	0.643153	0.969832	0.836092	0.88802	0.898	0.600104	0.763926	0.339755	0.66681
ENSG00000008382.11	0.494988	0.308836	0.246075	0.152115	0.116898	0.0893414	0.396025	0.114406	0.0653177	0.283674	0.261733	0.559866
ENSG00000008394.8	0.405567	0.755761	0.854647	0.690864	0.614172	0.592345	0.793354	0.49729	0.635773	0.798259	0.238983	0.26628
ENSG00000008405.7	0.279423	0.273748	0.346472	0.254208	0.334753	0.769296	0.521858	0.308252	0.329687	0.332863	0.41387	0.794908
ENSG00000008513.10	0.367137	0.0299759	0.0653776	0.0808355	0.0546503	0.0852051	0.115021	0.0968374	0.231616	0.665903	0.295458	0.929352
ENSG00000008516.12	0.103378	0.386196	0.295022	0.308963	0.0640577	0.0710867	0.114701	0.0653083	0.332658	0.0878319	0.458924	0.182508
ENSG00000008517.12	0.0142634	0.00467621	0.00795774	0.0242436	0.024407	0.030722	0.0209438	0.048208	0.109373	0.0925528	0.443996	0.346773
ENSG00000008710.13	0.0532007	0.108071	0.0923657	0.0585164	0.173378	0.211663	0.232009	0.0801683	0.0401775	0.0678636	0.578847	0.225119
ENSG00000008838.13	0.534822	0.967603	0.938646	0.980883	0.894078	0.862455	0.544583	0.430979	0.520372	0.537318	0.895767	0.406113
ENSG00000008853.12	0.835013	0.895975	0.606224	0.932492	0.890251	0.871773	0.887027	0.850473	0.425408	0.286373	0.875169	0.949466
ENSG00000008869.7	0.616063	0.546864	0.467348	0.501254	0.388029	0.509328	0.939556	0.93702	0.722591	0.91204	0.0275748	0.576042
ENSG00000008952.12	0.467796	0.650431	0.894947	0.760615	0.808895	0.671961	0.399912	0.483902	0.844547	0.746148	0.136488	0.614957
ENSG00000008988.5	0.981991	0.890682	0.909555	0.977877	0.843166	0.953069	0.616697	0.896117	0.650114	0.715966	0.700544	0.627506
ENSG00000009307.11	0.0208079	0.00291406	0.00227193	0.00089626	0.00609864	0.0114776	0.00404939	0.0377498	0.126906	0.61288	0.457991	0.703129
ENSG00000009335.13	0.962135	0.808549	0.985165	0.627911	0.808877	0.721732	0.953545	0.790312	0.823208	0.78739	0.308293	0.597628
ENSG00000009413.11	0.35469	0.485185	0.446026	0.43742	0.418138	0.828648	0.254959	0.271956	0.554963	0.645091	0.0401164	0.60569
ENSG00000009780.11	0.907821	0.534466	0.510144	0.601903	0.583706	0.630356	0.921276	0.871273	0.902227	0.830573	0.0586217	0.713653
ENSG00000009830.7	0.0649077	0.286788	0.365474	0.500399	0.589482	0.320075	0.465681	0.402104	0.575528	0.8913	0.013026	0.0873377
ENSG00000009844.11	0.118934	0.0225852	0.0214621	0.0209868	0.0194072	0.0257663	0.0696036	0.0552578	0.678055	0.940405	0.301735	0.868002
ENSG00000009950.11	0.0427947	0.228459	0.222236	0.0638927	0.2228	0.454122	0.357784	0.76477	0.689894	0.22482	0.69565	0.059856
ENSG00000009954.6	0.571801	0.732595	0.583132	0.318276	0.333632	0.226236	0.435953	0.214097	0.503623	0.990529	0.513355	0.690558
ENSG00000010017.9	0.00130512	7.02893e-05	7.3359e-05	3.33456e-05	3.67238e-05	1.89423e-05	0.000293065	0.00113476	0.000334657	0.000120167	0.252886	0.71339
ENSG00000010030.9	0.289304	0.229517	0.0984587	0.103621	0.207708	0.207999	0.332149	0.501097	0.71672	0.315298	0.191974	0.732088
ENSG00000010072.11	0.931491	0.751126	0.821286	0.746128	0.711223	0.876324	0.575945	0.627627	0.629014	0.387169	0.136168	0.9801
ENSG00000010165.15	0.172952	0.240998	0.140814	0.171626	0.140721	0.116337	0.293777	0.212493	0.511381	0.86327	0.891628	0.250577
ENSG00000010219.9	0.348196	0.106845	0.328195	0.448664	0.549655	0.200985	0.195274	0.35396	0.354132	0.665653	0.121769	0.361531
ENSG00000010244.12	0.119548	0.0299308	0.0385212	0.0291372	0.0320701	0.0472764	0.117005	0.157996	0.321566	0.349255	0.156121	0.928051
ENSG00000010256.6	0.513913	0.525	0.403313	0.466761	0.47489	0.453539	0.405717	0.945105	0.817013	0.499591	0.451544	0.91771
ENSG00000010270.9	0.649464	0.929495	0.823507	0.864298	0.951954	0.678911	0.509753	0.849236	0.723682	0.670279	0.628005	0.299196
ENSG00000010278.7	0.803643	0.776175	0.685704	0.569936	0.513115	0.724423	0.620119	0.991054	0.888217	0.755376	0.606735	0.809843
ENSG00000010292.8	0.954111	0.533178	0.463841	0.506274	0.550931	0.42377	0.100517	0.339889	0.293454	0.906033	0.706142	0.381049
ENSG00000010295.15	0.550604	0.870411	0.578137	0.73461	0.912763	0.9576	0.908922	0.76934	0.738041	0.752522	0.853252	0.819983
ENSG00000010318.15	0.195136	0.0733522	0.0574091	0.0276374	0.0280305	0.0307102	0.108168	0.0923257	0.137948	0.589042	0.458069	0.516255
ENSG00000010319.2	0.110979	0.232054	0.370843	0.316005	0.119812	0.0893275	0.264561	0.452673	0.553963	0.849388	0.0586129	0.229557
ENSG00000010322.11	0.26015	0.667494	0.979828	0.800879	0.511877	0.40809	0.44836	0.244332	0.15454	0.169332	0.534213	0.0441907
ENSG00000010327.6	0.525801	0.911612	0.666642	0.649334	0.594992	0.678383	0.376046	0.417653	0.606547	0.515018	0.0725995	0.301953
ENSG00000010361.9	0.318093	0.18535	0.237595	0.143093	0.075616	0.0656591	0.383961	0.600016	0.714047	0.12926	0.726908	0.49102
ENSG00000010438.12	0.203261	0.15751	0.202992	0.256401	0.260985	0.41584	0.854064	0.755467	0.746898	0.642653	0.29447	0.68255
ENSG00000010539.7	0.485652	0.249306	0.266203	0.172443	0.161285	0.157529	0.21256	0.175918	0.234561	0.266473	0.803544	0.252136
ENSG00000010610.5	0.00193062	0.000938914	0.000562771	0.00039707	0.00337546	0.00219184	0.00630203	0.0440605	0.0277675	0.188809	0.21525	0.0464028
ENSG00000010626.10	0.164008	0.146949	0.23226	0.239009	0.557316	0.285057	0.317613	0.314249	0.118355	0.538611	0.390317	0.562807
ENSG00000010803.12	0.226681	0.0255022	0.0132068	0.0106757	0.0175849	0.00666483	0.0261791	0.0230923	0.018865	0.117269	0.0296051	0.167505
ENSG00000010810.13	0.0445135	0.0476747	0.0845446	0.263208	0.505972	0.368762	0.635227	0.876837	0.690238	0.985682	0.655644	0.0770289
ENSG00000010818.4	0.0371179	0.00499106	0.0115445	0.00463932	0.00574803	0.0101844	0.012288	0.0311437	0.143477	0.67301	0.777264	0.475799
ENSG00000011007.8	0.844155	0.617265	0.855556	0.271662	0.0934153	0.172487	0.124212	0.240692	0.452963	0.202285	0.905316	0.0109997
ENSG00000011009.6	0.686988	0.676641	0.857671	0.751289	0.929023	0.676252	0.807547	0.469007	0.825938	0.858943	0.0654669	0.668105
ENSG00000011021.17	0.246299	0.134314	0.0980016	0.0885266	0.0648521	0.0782396	0.196188	0.154976	0.0310733	0.0057128	0.906843	0.299859
ENSG00000011028.9	0.964125	0.537327	0.777468	0.770727	0.680605	0.509716	0.375737	0.604725	0.814317	0.640927	0.211486	0.515563
ENSG00000011052.17	0.677842	0.998256	0.977869	0.848011	0.57759	0.786014	0.985169	0.676596	0.38758	0.784485	0.469769	0.779776
ENSG00000011105.7	0.0490738	0.0250827	0.0379529	0.0161926	0.0372284	0.03235	0.103976	0.0963068	0.433585	0.41821	0.174525	0.801247
ENSG00000011114.10	0.322826	0.469481	0.436386	0.779462	0.948782	0.9186	0.497612	0.649372	0.5912	0.911727	0.663012	0.24713
ENSG00000011132.7	0.549508	0.511925	0.399873	0.233088	0.316144	0.264536	0.496961	0.694358	0.633519	0.760059	0.225625	0.326609
ENSG00000011143.12	0.48143	0.432793	0.911584	0.764022	0.826649	0.607793	0.541283	0.421974	0.404029	0.339058	0.984543	0.777061
ENSG00000011198.3	0.765324	0.705035	0.982612	0.745896	0.765215	0.66554	0.207918	0.542702	0.683214	0.907992	0.86558	0.358975
ENSG00000011243.13	0.53916	0.858573	0.736738	0.359654	0.410432	0.392647	0.13171	0.265336	0.379677	0.815881	0.166154	0.808382
ENSG00000011258.11	0.0394737	0.102096	0.15412	0.0829595	0.153188	0.0998818	0.188984	0.567985	0.740438	0.697299	0.617256	0.0385972
ENSG00000011260.9	0.649263	0.555851	0.424437	0.471448	0.273382	0.37153	0.657353	0.524364	0.859271	0.978921	0.468952	0.898315
ENSG00000011275.14	0.105214	0.0230166	0.0172588	0.0199919	0.0187731	0.00932797	0.0118836	0.0257818	0.00778546	0.301619	0.0296388	0.989539
ENSG00000011295.11	0.232622	0.49519	0.327011	0.367138	0.329987	0.585898	0.425802	0.186238	0.365012	0.0833446	0.593859	0.382502
ENSG00000011304.12	0.133658	0.238092	0.271694	0.182793	0.173483	0.145537	0.34724	0.388715	0.25348	0.171516	0.194029	0.542618
ENSG00000011332.15	0.492337	0.365654	0.0939859	0.165413	0.576388	0.526462	0.485234	0.90589	0.985936	0.129864	0.792139	0.571277
ENSG00000011347.5	0.0254735	0.0111949	0.0102865	0.00958129	0.0319695	0.0241356	0.0334583	0.0674932	0.257311	0.381517	0.0318262	0.228133
ENSG00000011376.5	0.737299	0.777964	0.465166	0.481817	0.529166	0.376638	0.069905	0.0591398	0.280264	0.135091	0.340175	0.456897
ENSG00000011405.9	0.169885	0.466931	0.218577	0.218473	0.259649	0.183848	0.246468	0.0632136	0.104103	0.130838	0.915542	0.836572
ENSG00000011422.7	0.684315	0.968349	0.709264	0.532426	0.546914	0.69762	0.323344	0.702964	0.912702	0.990768	0.143795	0.938696
ENSG00000011426.6	0.123486	0.132198	0.0521388	0.0622632	0.040847	0.0311259	0.0769636	0.140169	0.076859	0.277845	0.0744641	0.570583
ENSG00000011451.13	0.702922	0.745089	0.983239	0.706754	0.691345	0.928618	0.789259	0.865159	0.980132	0.822595	0.00272956	0.93157
ENSG00000011454.12	0.519721	0.235288	0.416776	0.826432	0.802926	0.846443	0.939471	0.628707	0.670652	0.989465	0.329069	0.389398
ENSG00000011478.7	0.515054	0.528693	0.480558	0.385165	0.399772	0.25426	0.171529	0.302914	0.188714	0.199864	0.420484	0.857287
ENSG00000011485.10	0.518905	0.967203	0.704752	0.561843	0.492789	0.46107	0.240166	0.229747	0.305446	0.472047	0.175206	0.168726
ENSG00000011523.9	0.124734	0.0956387	0.281571	0.563604	0.599319	0.435395	0.819758	0.629268	0.98136	0.475616	0.0122611	0.204645
ENSG00000011566.10	0.261251	0.161394	0.350974	0.323456	0.341893	0.273021	0.0818303	0.0805219	0.105273	0.324527	0.355898	0.480162
ENSG00000011638.6	0.462365	0.130425	0.133925	0.117591	0.184884	0.150769	0.288697	0.47646	0.608523	0.47898	0.308184	0.62595
ENSG00000012048.15	0.299321	0.539179	0.422924	0.289394	0.542883	0.515387	0.218414	0.262189	0.145309	0.419897	0.702879	0.256896
ENSG00000012061.11	0.660954	0.765091	0.735391	0.851453	0.860625	0.943449	0.688072	0.904343	0.841801	0.143198	0.127645	0.836997
ENSG00000012171.13	0.178571	0.0664056	0.071856	0.102657	0.197243	0.077756	0.0854152	0.208314	0.157966	0.546835	0.153754	0.708279
ENSG00000012232.4	0.484174	0.772659	0.797226	0.863484	0.864692	0.551966	0.934544	0.821037	0.314722	0.281275	0.80053	0.79322
ENSG00000012660.9	0.205651	0.319924	0.303826	0.24209	0.3901	0.479678	0.428811	0.533121	0.501669	0.493262	0.798103	0.0770788
ENSG00000012779.6	0.402264	0.919524	0.722238	0.527201	0.475883	0.475289	0.204954	0.587187	0.78495	0.453514	0.654858	0.67464
ENSG00000012822.11	0.0987157	0.0166134	0.072859	0.0640892	0.269418	0.174133	0.335668	0.380562	0.72877	0.402214	0.590697	0.856539
ENSG00000012963.9	0.0882062	0.414263	0.484147	0.617139	0.483979	0.564523	0.584387	0.562548	0.303903	0.234756	0.280625	0.080184
ENSG00000012983.7	0.321585	0.202033	0.445594	0.465529	0.297379	0.351722	0.396175	0.379383	0.431022	0.559034	0.929909	0.479715
ENSG00000013016.10	0.7707	0.540778	0.65009	0.387929	0.361523	0.350606	0.382674	0.944398	0.45701	0.915145	0.0319819	0.846664
ENSG00000013275.3	0.0014232	0.00738529	0.0105661	0.00927832	0.0158043	0.0188051	0.117387	0.193977	0.164893	0.151716	0.335751	0.22066
ENSG00000013288.4	0.622512	0.223219	0.164174	0.128929	0.13645	0.126623	0.278517	0.307351	0.919912	0.885339	0.385773	0.137846
ENSG00000013297.6	0.00402331	5.51581e-05	6.24426e-05	0.000973092	0.000638223	0.000148283	0.000719202	0.00041737	1.12607e-05	0.000250298	0.000573077	0.310729
ENSG00000013306.11	0.765238	0.727921	0.75715	0.645688	0.496831	0.472566	0.582759	0.670688	0.884291	0.82771	0.118437	0.732623
ENSG00000013364.14	0.541934	0.543492	0.647495	0.633268	0.402717	0.778534	0.811015	0.803506	0.701227	0.658222	0.80315	0.610595
ENSG00000013374.11	0.822273	0.71776	0.707679	0.510665	0.43861	0.340474	0.176334	0.243459	0.207932	0.755815	0.288162	0.443036
ENSG00000013375.11	0.244174	0.224893	0.190302	0.361803	0.235292	0.219249	0.278273	0.164906	0.102704	0.0991194	0.727228	0.495657
ENSG00000013392.6	0.575753	0.933242	0.776488	0.946723	0.59531	0.522931	0.316089	0.464667	0.393153	0.251501	0.345001	0.211428
ENSG00000013441.11	0.822794	0.615298	0.953953	0.58116	0.577153	0.623828	0.810711	0.821781	0.568832	0.398648	0.134628	0.835242
ENSG00000013503.5	0.477805	0.646246	0.792622	0.574787	0.557569	0.910604	0.971541	0.41095	0.412208	0.732486	0.605794	0.685697
ENSG00000013523.5	0.62804	0.678949	0.791791	0.566795	0.957311	0.989029	0.780056	0.755112	0.452132	0.80371	0.00450078	0.777851
ENSG00000013561.13	0.291771	0.880892	0.887481	0.820862	0.41851	0.369686	0.53959	0.169526	0.175462	0.44449	0.0129051	0.047895
ENSG00000013573.12	0.0194321	0.00824356	0.00666089	0.000630168	0.00148437	0.00273596	0.00579518	0.0123392	0.0185711	0.465254	0.517534	0.742822
ENSG00000013583.4	0.420788	0.406574	0.351135	0.443394	0.527835	0.365346	0.218548	0.307641	0.431545	0.974643	0.873143	0.498992
ENSG00000013810.14	0.87847	0.110984	0.217121	0.191615	0.19095	0.300958	0.190588	0.1338	0.163042	0.166545	0.50192	0.155255
ENSG00000014123.9	0.0804221	0.0572387	0.0990773	0.0866674	0.0407431	0.0160048	0.0193158	0.0127051	0.0135741	0.181142	0.0664339	0.485752
ENSG00000014138.4	0.489895	0.508522	0.994483	0.885938	0.952907	0.892267	0.857763	0.270043	0.0421328	0.00363567	0.393394	0.251825
ENSG00000014164.6	0.338283	0.105216	0.0734356	0.035303	0.0967811	0.0459217	0.0673832	0.0457426	0.151669	0.203769	0.168855	0.0825865
ENSG00000014216.11	0.0464622	0.0948949	0.0465162	0.0233653	0.0221672	0.0132223	0.054931	0.0613062	0.365955	0.155445	0.116197	0.844839
ENSG00000014257.11	0.622752	0.317443	0.315127	0.214647	0.207624	0.197919	0.224944	0.511799	0.984932	0.299613	0.233787	1
ENSG00000014641.13	0.873635	0.371488	0.295183	0.24882	0.259914	0.189146	0.254274	0.693526	0.49471	0.652634	0.640779	0.0549991
ENSG00000014824.9	0.0441821	0.0372422	0.0346514	0.0546814	0.0462653	0.0580601	0.117001	0.26769	0.408557	0.933631	0.678384	0.646994
ENSG00000014914.15	0.0235806	0.115963	0.261574	0.529488	0.303517	0.233663	0.317863	0.235102	0.201786	0.289581	0.78153	0.0107575
ENSG00000014919.8	0.509386	0.845987	0.936602	0.9416	0.635464	0.81642	0.957783	0.776232	0.593473	0.542042	0.654484	0.683193
ENSG00000015133.14	0.853167	0.984228	0.96927	0.951424	0.729542	0.768816	0.905808	0.863889	0.866179	0.493316	0.00145832	0.959282
ENSG00000015153.10	0.128002	0.293725	0.336901	0.520606	0.99328	0.802465	0.985692	0.605529	0.867136	0.621188	0.356684	1
ENSG00000015171.14	0.00666559	0.0216144	0.0224602	0.013578	0.0139826	0.00558773	0.0211796	0.208768	0.376476	0.626603	0.0262687	0.289906
ENSG00000015413.5	0.278726	0.35674	0.472573	0.804259	0.885423	0.880296	0.458363	0.627489	0.139284	0.0640137	0.570195	0.331477
ENSG00000015475.14	0.91663	0.950794	0.502168	0.595787	0.606676	0.51571	0.829951	0.748363	0.571127	0.982547	0.602591	0.523247
ENSG00000015479.13	0.159151	0.0419314	0.121316	0.0714587	0.0614665	0.0467082	0.0955216	0.131453	0.132005	0.177859	0.360764	0.802295
ENSG00000015532.5	0.0640743	0.0608216	0.121409	0.135676	0.286741	0.236802	0.200163	0.446492	0.757929	0.411028	0.113466	0.163716
ENSG00000015568.8	0.104787	0.498574	0.349023	0.614349	0.58197	0.899083	0.940883	0.951131	0.631713	0.822084	0.757081	0.303406
ENSG00000015676.13	0.713219	0.397324	0.254636	0.131041	0.0327977	0.028289	0.145984	0.0907368	0.198625	0.32203	0.270521	0.386283
ENSG00000016391.6	0.84723	0.807293	0.720229	0.922751	0.419788	0.561323	0.673952	0.309227	0.171897	0.118035	0.578164	0.92798
ENSG00000016402.8	0.00685862	0.058869	0.0504321	0.0790903	0.0249541	0.0437442	0.0114521	0.0310452	0.0245495	0.115707	0.63031	0.0518493
ENSG00000016864.12	0.217442	0.0553494	0.0651181	0.15992	0.469781	0.312012	0.35253	0.616719	0.627442	0.422858	0.084033	0.572884
ENSG00000017260.15	0.75287	0.61738	0.539403	0.442036	0.99663	0.781919	0.419876	0.346054	0.344893	0.867548	0.983084	0.248316
ENSG00000017373.11	0.266332	0.137556	0.0577574	0.0487632	0.0218784	0.0433368	0.184112	0.248643	0.6458	0.725831	0.02582	0.444784
ENSG00000017797.7	0.525667	0.748139	0.664735	0.617477	0.325834	0.331637	0.160886	0.396267	0.662772	0.311064	0.434136	0.0998411
ENSG00000018189.8	0.452936	0.787748	0.7724	0.380035	0.659835	0.715402	0.290654	0.320145	0.492246	0.646459	0.928747	0.0410813
ENSG00000018236.10	0.156736	0.089016	0.159217	0.334966	0.325481	0.298804	0.345449	0.115167	0.0409316	0.228674	0.391023	0.230771
ENSG00000018408.10	0.291	0.209619	0.255467	0.366552	0.59323	0.974365	0.234102	0.0679298	0.167428	0.283457	0.848523	0.370303
ENSG00000018510.8	0.254983	0.306708	0.210335	0.127384	0.122716	0.0960404	0.0183631	0.0126635	0.000984278	0.00507747	0.12202	0.679473
ENSG00000018625.10	0.000125414	0.000269071	0.000513066	0.00158687	0.00247877	0.00556587	0.00903692	0.0130247	0.140938	0.499245	0.75353	0.0147429
ENSG00000018699.7	0.830991	0.245765	0.37551	0.686143	0.577682	0.526488	0.369002	0.688739	0.486735	0.823251	0.499488	0.613951
ENSG00000018869.12	0.356567	0.145937	0.228637	0.368265	0.224429	0.102613	0.232303	0.0552597	0.12007	0.602484	0.204446	0.42686
ENSG00000019144.12	0.0930215	0.0432052	0.0220002	0.0479881	0.0627921	0.054556	0.0761577	0.185286	0.232694	0.90701	0.0938661	0.727553
ENSG00000019485.8	0.48244	0.962134	0.360848	0.53703	0.434868	0.475211	0.830686	0.956819	0.859919	0.210448	0.134004	0.056675
ENSG00000019505.3	0.371437	0.0811784	0.090305	0.0643034	0.210376	0.229535	0.150434	0.672648	0.561277	0.732051	0.0638378	0.356506
ENSG00000019582.10	0.14553	0.0721915	0.108244	0.15362	0.240605	0.20837	0.314647	0.383673	0.442394	0.649161	0.828965	0.590861
ENSG00000019995.6	0.68554	0.549949	0.127948	0.0727729	0.283833	0.324292	0.423059	0.416922	0.764352	0.715518	0.54894	0.18456
ENSG00000020129.11	0.33634	0.427619	0.29409	0.264921	0.285453	0.589662	0.643239	0.375224	0.379806	0.727329	0.00691274	0.413702
ENSG00000020256.15	0.142441	0.199046	0.267398	0.349709	0.237454	0.368736	0.338483	0.356444	0.561232	0.807465	0.127234	0.0602538
ENSG00000020426.6	0.167289	0.352576	0.317529	0.173756	0.427028	0.381331	0.752459	0.981181	0.670297	0.913727	0.361466	0.621471
ENSG00000020577.9	0.819042	0.209203	0.454726	0.388346	0.218048	0.308865	0.207796	0.302262	0.425872	0.266493	0.768041	0.780256
ENSG00000020922.8	0.0925439	0.0094838	0.00676802	0.00438805	0.00107877	0.00178994	0.00068371	0.00309191	0.00249464	0.407235	0.0502091	0.41635
ENSG00000021300.9	0.882281	0.677435	0.995632	0.880282	0.745234	0.6612	0.511562	0.46197	0.770712	0.173498	0.463323	0.839621
ENSG00000021355.8	0.608041	0.269283	0.487466	0.725291	0.389038	0.409306	0.932454	0.448396	0.292932	0.0973682	0.109222	0.599755
ENSG00000021574.7	0.140695	0.0573809	0.131926	0.101161	0.124998	0.217906	0.273675	0.439066	0.869605	0.950308	0.074587	0.474616
ENSG00000021645.13	0.200868	0.474636	0.322427	0.336494	0.59213	0.868743	0.630917	0.315459	0.332889	0.90029	0.0213862	1
ENSG00000021762.15	0.00228989	0.0587412	0.0622536	0.0490028	0.112861	0.104703	0.175387	0.338996	0.2142	0.678631	0.808657	0.0969178
ENSG00000021776.6	0.0398132	0.0104466	0.00650075	0.00491661	0.0126817	0.0240964	0.0600734	0.0771813	0.281422	0.694467	0.47293	0.887112
ENSG00000021826.10	0.707244	0.655888	0.882467	0.743214	0.843389	0.879415	0.524344	0.578263	0.437482	0.11467	0.686486	0.891075
ENSG00000022277.8	0.387377	0.193812	0.140358	0.0609867	0.0411764	0.203637	0.251807	0.0593413	0.210298	0.160084	0.809409	0.206271
ENSG00000022556.11	0.20416	0.288618	0.258871	0.118605	0.204231	0.132769	0.224292	0.0838483	0.289455	0.308207	0.70044	0.839535
ENSG00000022567.5	0.36574	0.983661	0.81248	0.509211	0.214075	0.0409607	0.195	0.124884	0.465146	0.31479	0.0650126	0.0203314
ENSG00000022840.11	0.947181	0.580767	0.670822	0.642328	0.452446	0.595287	0.659222	0.858697	0.738483	0.315311	0.221216	0.16221
ENSG00000022976.11	0.146641	0.00847881	0.00231813	0.00942975	0.0114665	0.0136888	0.0572169	0.111749	0.081875	0.298339	0.039468	0.912947
ENSG00000023041.7	0.967343	0.471603	0.695109	0.960064	0.733141	0.982226	0.639176	0.79917	0.776504	0.707473	0.308881	0.734738
ENSG00000023171.10	0.00386464	0.00610093	0.0253618	0.0164849	0.0903229	0.0815578	0.0981245	0.169481	0.251305	0.505656	0.574486	0.181005
ENSG00000023191.12	0.340942	0.137336	0.316745	0.357883	0.186334	0.164517	0.303605	0.112095	0.352086	0.947361	0.136626	0.426043
ENSG00000023228.9	0.875658	0.934283	0.863703	0.621962	0.408383	0.503195	0.25971	0.38324	0.274973	0.206427	0.327306	0.387472
ENSG00000023287.8	0.963688	0.931877	0.761369	0.682813	0.739625	0.939283	0.985331	0.457693	0.731587	0.678754	0.496437	0.803318
ENSG00000023318.7	0.727479	0.901993	0.746781	0.863087	0.805039	0.957214	0.393255	0.23751	0.293518	0.433616	0.46374	0.544372
ENSG00000023330.10	0.242646	0.252464	0.177341	0.300648	0.415223	0.381036	0.682691	0.848866	0.848244	0.586881	0.0780546	0.588413
ENSG00000023516.7	0.745221	0.479422	0.541113	0.929342	0.914468	0.614088	0.595348	0.639506	0.730414	0.296098	0.0809013	0.729519
ENSG00000023572.4	0.195353	0.38024	0.509311	0.501287	0.606452	0.703604	0.431324	0.178189	0.205623	0.109227	0.135704	0.444023
ENSG00000023608.4	0.940479	0.442083	0.352809	0.254902	0.536394	0.298897	0.581584	0.819124	0.979328	0.489312	0.401685	0.461202
ENSG00000023697.8	0.400836	0.437074	0.616324	0.619298	0.920821	0.660251	0.316672	0.270667	0.414104	0.197914	0.458338	0.33284
ENSG00000023734.6	0.809272	0.699132	0.609289	0.81945	0.439886	0.39648	0.265468	0.151329	0.413917	0.13471	0.360627	0.985931
ENSG00000023892.9	0.714994	0.352785	0.350439	0.29692	0.33935	0.420914	0.516038	0.871008	0.345655	0.967675	0.804355	0.888379
ENSG00000023902.9	0.269279	0.0476085	0.0625043	0.0978228	0.0816925	0.0785542	0.0107323	0.0649466	0.284005	0.0875129	0.508416	0.395257
ENSG00000023909.5	0.202411	0.049351	0.0458571	0.0708898	0.13558	0.136784	0.191622	0.479327	0.968106	0.991315	0.369331	0.480441
ENSG00000024048.6	0.0590397	0.0160917	0.0178825	0.0146729	0.0145237	0.0156181	0.145848	0.304093	0.540663	0.559065	0.0088635	0.720794
ENSG00000024422.7	0.189001	0.12769	0.120395	0.108453	0.1214	0.0642978	0.0390972	0.0505365	0.148414	0.5219	0.0993148	0.240373
ENSG00000024526.12	0.361152	0.103153	0.118576	0.123316	0.145145	0.136021	0.31065	0.658068	0.295409	0.704269	0.578812	0.291134
ENSG00000024862.12	0.444921	0.672642	0.340908	0.380604	0.644961	0.774317	0.807104	0.736838	0.693186	0.532636	0.975023	0.540925
ENSG00000025039.10	0.378561	0.146567	0.127054	0.339844	0.200798	0.188735	0.225999	0.661534	0.521956	0.430947	0.707855	0.733083
ENSG00000025156.8	0.131237	0.314365	0.887798	0.663964	0.904894	0.746583	0.971194	0.754066	0.343569	0.413187	0.226008	0.0611327
ENSG00000025293.11	0.0763005	0.00313256	0.00259064	0.00762523	0.00360132	0.00371087	0.00416878	0.00114373	0.000234316	0.00955564	0.566008	0.901331
ENSG00000025423.7	0.885545	0.991592	0.763851	0.38459	0.79426	0.599186	0.248679	0.367984	0.828123	0.540535	0.785926	0.117437
ENSG00000025434.14	0.619022	0.779977	0.640506	0.932711	0.863767	0.680678	0.241068	0.10777	0.306277	0.21679	0.0529651	0.167435
ENSG00000025770.14	0.0829776	0.260981	0.125647	0.157388	0.157334	0.136195	0.375413	0.804781	0.446366	0.122174	0.792349	0.365888
ENSG00000025772.7	0.705469	0.808643	0.646294	0.457901	0.322276	0.399145	0.569776	0.443373	0.185186	0.953355	0.443766	0.096345
ENSG00000025796.9	0.598496	0.644526	0.334251	0.224837	0.283379	0.325059	0.206553	0.852059	0.643568	0.633521	0.623472	0.0167089
ENSG00000025800.9	0.731998	0.926769	0.896617	0.965376	0.891261	0.98216	0.856683	0.911197	0.985497	0.842899	0.236456	0.887101
ENSG00000026025.9	0.541148	0.201948	0.253636	0.358134	0.343842	0.390565	0.719467	0.966804	0.545759	0.275827	0.000654496	0.912599
ENSG00000026036.16	0.80611	0.561546	0.56896	0.666353	0.65713	0.630801	0.643899	0.123554	0.261252	0.354048	0.420483	0.447774
ENSG00000026103.15	0.354598	0.38934	0.195356	0.113016	0.172822	0.160783	0.221336	0.0983048	0.264292	0.269684	0.0971004	0.376004
ENSG00000026297.11	0.49976	0.184245	0.367621	0.410648	0.275966	0.395629	0.277717	0.26979	0.412521	0.1265	0.310636	0.711022
ENSG00000026508.12	0.971379	0.60733	0.702856	0.685248	0.599472	0.41774	0.169956	0.174786	0.453716	0.997603	0.863654	0.73388
ENSG00000026559.9	0.203945	0.0353291	0.034213	0.0338949	0.0187572	0.0824955	0.0291867	0.270361	0.652277	0.938505	0.999343	0.749664
ENSG00000026652.9	0.601191	0.54202	0.866054	0.791425	0.855472	0.531025	0.638882	0.55633	0.481863	0.997205	0.645035	0.170339
ENSG00000026950.12	0.0760808	0.0131569	0.0253035	0.020353	0.0212512	0.0319748	0.0122511	0.00459775	0.0319601	0.0503443	0.95495	0.546837
ENSG00000027001.7	0.617928	0.472301	0.479924	0.691112	0.947331	0.812809	0.540667	0.344021	0.234006	0.150347	0.123535	0.2294
ENSG00000027075.9	0.344416	0.162108	0.185859	0.0780905	0.0854562	0.0749399	0.0906903	0.00880457	0.0275275	0.0230891	0.33396	0.530273
ENSG00000027697.8	0.328969	0.115036	0.0514319	0.109617	0.185768	0.195661	0.212975	0.568842	0.199286	0.283154	0.956771	0.797982
ENSG00000027847.9	0.152108	0.442528	0.578907	0.681159	0.438569	0.659615	0.856973	0.770305	0.48169	0.392572	0.876487	0.0154233
ENSG00000027869.7	0.0798198	0.0142485	0.0100884	0.00958476	0.00452917	0.00506375	0.0143291	0.0126003	0.0108433	0.0111353	0.560545	0.877804
ENSG00000028116.12	0.441448	0.292333	0.449165	0.481689	0.387357	0.623693	0.486486	0.189223	0.254942	0.779221	0.705229	0.883358
ENSG00000028137.12	0.109189	0.323947	0.239121	0.315325	0.171019	0.180636	0.214404	0.394909	0.0807067	0.129676	0.578467	1
ENSG00000028203.13	0.541978	0.375684	0.524357	0.342174	0.248639	0.189828	0.176123	0.230642	0.0422813	0.0626547	0.000817504	0.620687
ENSG00000028277.16	0.341922	0.323701	0.389615	0.543434	0.914244	0.689444	0.267864	0.147218	0.582102	0.581803	0.190125	0.456224
ENSG00000028310.13	0.484801	0.273451	0.362275	0.476881	0.374263	0.293985	0.237339	0.568592	0.875652	0.397522	0.902	0.862881
ENSG00000028528.10	0.377694	0.157113	0.220327	0.215076	0.210549	0.109364	0.0802582	0.0768509	0.0400414	0.67026	0.835879	0.802873
ENSG00000028839.5	0.16242	0.564132	0.785233	0.775211	0.739605	0.902011	0.689199	0.818406	0.515651	0.943077	0.381537	0.0116551
ENSG00000029153.10	0.905559	0.886393	0.911566	0.78929	0.774194	0.815378	0.975858	0.494853	0.462255	0.522523	0.821478	0.87027
ENSG00000029363.11	0.568829	0.716032	0.802678	0.588276	0.50991	0.428543	0.544539	0.626281	0.456751	0.594037	0.409434	0.524691
ENSG00000029364.7	0.088973	0.0444289	0.145478	0.102843	0.0969446	0.106984	0.0552884	0.117496	0.214179	0.218677	0.177719	0.706262
ENSG00000029534.15	0.83591	0.519785	0.482973	0.342685	0.118364	0.0994121	0.192874	0.101364	0.105849	0.569248	0.28424	0.325431
ENSG00000029639.6	0.803839	0.206693	0.0848355	0.0922385	0.171642	0.308377	0.638748	0.525159	0.634622	0.882174	0.650091	0.167982
ENSG00000029725.12	0.95914	0.207284	0.19124	0.291762	0.283594	0.433777	0.513863	0.735647	0.256827	0.177799	0.689186	0.2249
ENSG00000030066.9	0.277611	0.201479	0.306545	0.460028	0.231878	0.120158	0.172523	0.192724	0.504241	0.536489	0.667568	0.150107
ENSG00000030110.8	0.784369	0.982705	0.667507	0.760003	0.927025	0.695739	0.967942	0.751973	0.571907	0.425144	0.711202	0.0850381
ENSG00000030419.12	0.231005	0.230787	0.174358	0.295483	0.401517	0.41876	0.585341	0.427421	0.598509	0.600792	0.222565	0.831259
ENSG00000030582.12	0.7833	0.441473	0.483406	0.35611	0.239136	0.233154	0.375215	0.533223	0.22327	0.852486	0.353199	0.664057
ENSG00000031003.6	0.799101	0.97149	0.885912	0.899862	0.439265	0.550283	0.84188	0.849778	0.814427	0.366462	0.0749728	0.922216
ENSG00000031081.6	0.198184	0.276216	0.165779	0.0548746	0.0893169	0.0853583	0.0539321	0.0439286	0.104955	0.144573	0.681961	1
ENSG00000031691.6	0.474706	0.762764	0.706127	0.775511	0.680806	0.789948	0.493454	0.349457	0.126968	0.128078	0.287486	0.608387
ENSG00000031698.8	0.828708	0.924076	0.810875	0.67552	0.925756	0.858714	0.838888	0.854212	0.839312	0.158113	0.301563	0.96685
ENSG00000031823.10	0.428025	0.945164	0.627051	0.450997	0.302316	0.229696	0.30615	0.212873	0.188251	0.0222652	0.18092	0.0485847
ENSG00000032219.14	0.290585	0.097694	0.169265	0.209198	0.136119	0.10729	0.0684011	0.045446	0.10057	0.483096	0.886395	0.559895
ENSG00000032389.8	0.803947	0.969717	0.852345	0.699186	0.889331	0.913317	0.415377	0.462873	0.394939	0.321477	0.51691	0.145001
ENSG00000032444.11	0.367957	0.121475	0.0941616	0.0643983	0.117518	0.143891	0.0772543	0.0948147	0.0634318	0.614176	0.988081	0.278812
ENSG00000032742.13	0.419089	0.617792	0.977187	0.726412	0.682323	0.769579	0.891581	0.918148	0.966279	0.285369	0.563689	0.822888
ENSG00000033011.7	0.909989	0.811754	0.536246	0.560637	0.594725	0.545353	0.32644	0.226457	0.710563	0.601583	0.330124	0.780024
ENSG00000033030.9	0.171464	0.144282	0.138591	0.0636785	0.0143929	0.0155567	0.0165362	0.0390152	0.0327814	0.0910404	0.522538	0.734611
ENSG00000033050.3	0.243767	0.4358	0.19275	0.279394	0.126148	0.151708	0.339821	0.187694	0.230346	0.101818	0.248487	0.69011
ENSG00000033100.10	0.511384	0.064741	0.132773	0.0849006	0.0862186	0.0870794	0.046507	0.108465	0.0480274	0.637994	0.456062	0.818141
ENSG00000033170.12	0.856257	0.977625	0.92651	0.969748	0.88488	0.881207	0.989073	0.479014	0.341732	0.355658	0.347632	0.695062
ENSG00000033178.8	0.0203315	0.00297393	0.000611618	0.00194741	0.0016944	0.000884633	0.147458	0.388196	0.8161	0.604248	0.0123951	0.84227
ENSG00000033327.8	0.0935476	0.104209	0.0818843	0.29923	0.419247	0.441757	0.764084	0.505866	0.467004	0.88835	0.0869545	0.153469
ENSG00000033627.10	0.000568753	0.00169433	0.000783757	0.000955901	0.00171625	0.00158539	0.016394	0.0114858	0.0102285	0.0233164	0.185503	0.0233224
ENSG00000033800.9	0.304853	0.383845	0.476879	0.540103	0.456179	0.385027	0.263618	0.331334	0.179291	0.0221842	0.374171	0.693044
ENSG00000033867.12	0.166291	0.296119	0.366693	0.315247	0.714221	0.748019	0.672815	0.646726	0.376762	0.284171	0.0517876	0.205932
ENSG00000034053.10	0.156843	0.104252	0.1774	0.367069	0.234051	0.230141	0.1797	0.0954895	0.293228	0.189032	0.400272	0.417734
ENSG00000034063.9	0.393649	0.607057	0.406761	0.44169	0.284694	0.372666	0.120257	0.388762	0.659156	0.864698	0.81409	0.254315
ENSG00000034152.14	0.954583	0.674181	0.902625	0.940041	0.752603	0.823203	0.481678	0.380119	0.056478	0.20726	0.268071	0.969431
ENSG00000034510.4	0.758995	0.93688	0.919891	0.772439	0.747526	0.940417	0.848937	0.904775	0.573328	0.746709	0.784633	0.569697
ENSG00000034533.7	0.03295	0.148094	0.20163	0.18685	0.584249	0.692358	0.545195	0.347146	0.289519	0.962124	0.819005	0.141788
ENSG00000034677.7	0.293775	0.505774	0.673866	0.503623	0.792431	0.891696	0.902982	0.951627	0.415524	0.70493	0.040794	0.368073
ENSG00000034693.10	0.00618214	0.00159721	0.00139254	0.00230451	0.00431003	0.00460636	0.0597698	0.0741254	0.00768735	0.0688108	0.00426374	0.211582
ENSG00000034713.3	0.372237	0.92831	0.879273	0.620166	0.740491	0.891422	0.827452	0.776795	0.539112	0.502192	0.187168	0.0906729
ENSG00000035115.17	0.674146	0.682423	0.706791	0.374507	0.623465	0.503345	0.205609	0.342548	0.862981	0.348094	0.296152	0.89106
ENSG00000035141.3	0.210975	0.147419	0.0673555	0.0470818	0.0138494	0.0124834	0.133749	0.342438	0.554895	0.293902	0.0595962	0.652985
ENSG00000035403.12	0.200292	0.0353334	0.045491	0.0398683	0.0399616	0.0926682	0.0312487	0.0218013	0.041114	0.232473	0.377643	0.144868
ENSG00000035499.8	0.857261	0.644583	0.721049	0.63894	0.878324	0.828857	0.561746	0.707022	0.923498	0.745089	0.840725	0.101495
ENSG00000035664.7	0.112229	0.13785	0.0769542	0.153277	0.10216	0.138607	0.144224	0.143041	0.245393	0.506656	0.871917	0.340554
ENSG00000035681.3	0.582151	0.957435	0.956116	0.734193	0.279705	0.594891	0.257431	0.102357	0.144	0.674924	0.367761	0.101776
ENSG00000035687.9	0.658136	0.277288	0.377507	0.476392	0.267555	0.139153	0.149774	0.416837	0.0888364	0.13204	0.0778975	0.899245
ENSG00000035862.8	0.175821	0.124726	0.106083	0.0348769	0.0505306	0.0331276	0.222935	0.164618	0.210822	0.123402	1.357e-06	0.807794
ENSG00000035928.10	0.0438383	0.284484	0.384431	0.447243	0.770057	0.644503	0.80257	0.84019	0.700854	0.602295	0.937059	0.0350819
ENSG00000036054.8	0.255278	0.764116	0.608639	0.48619	0.359018	0.309657	0.196118	0.0481258	0.155209	0.379157	0.191055	0.415584
ENSG00000036257.8	0.648231	0.151382	0.148996	0.0732968	0.185885	0.123784	0.16103	0.10785	0.150902	0.126577	0.07896	0.145064
ENSG00000036448.5	0.833963	0.454353	0.418424	0.527791	0.43826	0.255693	0.223346	0.106027	0.379135	0.244519	0.463564	1
ENSG00000036549.8	0.464794	0.732924	0.879733	0.939678	0.896145	0.71026	0.969404	0.834426	0.702044	0.215146	0.539993	0.175874
ENSG00000036672.11	0.7495	0.941262	0.784489	0.948389	0.925292	0.69372	0.613224	0.108694	0.286301	0.743445	0.475191	0.14608
ENSG00000037042.8	0.992259	0.794722	0.77668	0.899721	0.678934	0.534282	0.930276	0.794567	0.747155	0.869708	0.0451241	0.985941
ENSG00000037241.3	0.202461	0.111022	0.194124	0.323155	0.33757	0.3694	0.303383	0.364166	0.0825476	0.799721	0.615791	0.305663
ENSG00000037280.11	0.311672	0.196151	0.220645	0.0627725	0.17166	0.189945	0.445051	0.320144	0.409836	0.199389	0.389477	0.632075
ENSG00000037474.10	0.0115059	0.00827567	0.00243683	0.00265102	0.00417795	0.00292944	0.00653852	0.0140371	0.00719857	0.262233	0.0955674	0.317602
ENSG00000037637.6	0.932339	0.766765	0.770255	0.825387	0.983692	0.845397	0.626504	0.297924	0.274671	0.0105114	0.0779343	0.933935
ENSG00000037749.7	0.0264529	0.0246822	0.0477339	0.0721334	0.135015	0.148141	0.35072	0.541192	0.663623	0.680778	0.150572	0.12603
ENSG00000037757.9	0.751961	0.26189	0.155367	0.22159	0.247397	0.151698	0.0944752	0.061318	0.0918197	0.575878	0.666955	0.676202
ENSG00000037897.12	0.570738	0.206625	0.41115	0.740289	0.637118	0.410178	0.814578	0.747719	0.636246	0.238341	0.816504	0.814676
ENSG00000038002.4	0.55781	0.650708	0.709702	0.729991	0.873129	0.913633	0.633784	0.559962	0.4928	0.417417	0.32922	0.827814
ENSG00000038210.9	0.578822	0.129663	0.311077	0.311337	0.195179	0.105759	0.245892	0.203047	0.0874717	0.653286	0.654991	0.336937
ENSG00000038219.8	0.195238	0.326008	0.367212	0.446091	0.99945	0.672718	0.851303	0.854493	0.986281	0.422296	0.510009	0.474627
ENSG00000038274.12	0.866339	0.717841	0.837044	0.549353	0.853478	0.790296	0.661169	0.928085	0.968378	0.824641	0.382894	0.241162
ENSG00000038358.10	0.130484	0.480285	0.24377	0.0787335	0.16622	0.23027	0.303445	0.388123	0.575347	0.706205	0.217015	0.944858
ENSG00000038382.13	0.0728349	0.0186212	0.0041648	0.00218735	0.00252539	0.00141341	0.000534906	0.00494531	0.0161873	0.10635	0.821417	0.335843
ENSG00000038427.11	0.853254	0.530314	0.481318	0.506883	0.34021	0.323698	0.230855	0.495463	0.111857	0.0791365	0.123467	0.590541
ENSG00000038532.10	0.11086	0.231423	0.188581	0.0719961	0.144647	0.184183	0.17091	0.206094	0.368958	0.240556	0.325442	0.88005
ENSG00000039068.14	0.683376	0.349186	0.882658	0.886983	0.99385	0.993637	0.75012	0.979365	0.517699	0.912142	0.116675	0.592628
ENSG00000039123.11	0.604804	0.32411	0.291526	0.581143	0.812729	0.778092	0.736202	0.845431	0.824753	0.829725	0.534865	0.453368
ENSG00000039319.12	0.455439	0.918882	0.977845	0.948916	0.756179	0.811836	0.708745	0.558893	0.576708	0.607705	0.654032	0.134887
ENSG00000039523.13	0.897412	0.749339	0.741048	0.721092	0.993332	0.913818	0.817004	0.720067	0.615953	0.476404	0.973245	0.876403
ENSG00000039560.9	0.40635	0.231201	0.31223	0.307517	0.182411	0.0536365	0.0829795	0.162545	0.0931644	0.195548	0.101083	0.880767
ENSG00000039650.5	0.0765433	0.0195606	0.0222548	0.0217835	0.0621656	0.0767297	0.169581	0.181549	0.228226	0.407929	0.314705	0.853612
ENSG00000039987.2	0.868936	0.817926	0.482823	0.723173	0.484274	0.417637	0.850117	0.221406	0.221725	0.407573	0.940393	0.920942
ENSG00000040199.14	0.551376	0.23652	0.10434	0.120346	0.175172	0.217696	0.322233	0.129077	0.0773773	0.551096	0.136369	0.566955
ENSG00000040275.12	0.240903	0.75513	0.616772	0.517336	0.961801	0.887295	0.810156	0.906925	0.850704	0.486815	0.558122	0.516186
ENSG00000040341.13	0.624571	0.844659	0.742234	0.718314	0.422422	0.360991	0.443961	0.405727	0.686419	0.609823	0.262739	0.93475
ENSG00000040487.8	0.222502	0.183653	0.211512	0.19017	0.241282	0.416847	0.653325	0.691624	0.446344	0.611438	0.9885	0.651955
ENSG00000040531.10	0.342967	0.59527	0.692737	0.554943	0.39124	0.423883	0.738792	0.812347	0.561559	0.691422	0.239912	0.106972
ENSG00000040608.9	0.024254	0.000903049	0.000119304	0.000272395	0.00137676	0.00106547	0.00454295	0.00643061	0.00463085	0.0558009	0.712367	0.712457
ENSG00000040633.8	0.769227	0.62002	0.60572	0.65442	0.687186	0.803297	0.652053	0.776738	0.725797	0.262932	0.581437	0.361435
ENSG00000040933.11	0.522428	0.608225	0.754081	0.964855	0.681012	0.863387	0.695231	0.8483	0.971101	0.879599	0.464571	0.786749
ENSG00000041357.11	0.923897	0.730053	0.930589	0.577834	0.368381	0.696715	0.909657	0.616233	0.353073	0.484498	0.360833	0.219023
ENSG00000041802.6	0.490288	0.529955	0.504807	0.810431	0.596598	0.648603	0.695097	0.419539	0.225185	0.670703	0.0628888	0.99277
ENSG00000041880.10	0.254833	0.482678	0.292096	0.304244	0.34348	0.335074	0.615951	0.279481	0.509111	0.930196	0.877128	0.436324
ENSG00000041982.10	0.436427	0.683656	0.68994	0.993051	0.510744	0.528881	0.970812	0.582416	0.546221	0.462177	0.0629093	0.170586
ENSG00000041988.11	0.483601	0.412942	0.293688	0.233232	0.338567	0.229889	0.313275	0.138318	0.42523	0.772009	0.801753	0.65521
ENSG00000042062.7	0.87972	0.960186	0.973987	0.96188	0.607311	0.601894	0.414038	0.629201	0.669504	0.991874	0.294375	0.653334
ENSG00000042088.9	0.143533	0.270986	0.100593	0.15074	0.318283	0.494689	0.843583	0.48852	0.868236	0.751075	0.76363	0.589144
ENSG00000042286.10	0.0922899	0.828285	0.891345	0.723659	0.651541	0.603089	0.462772	0.522567	0.2242	0.965357	0.0537046	0.0100694
ENSG00000042317.12	0.565924	0.391353	0.639843	0.563164	0.744216	0.905502	0.96034	0.992863	0.903315	0.466066	0.855922	0.956076
ENSG00000042429.6	0.821316	0.704985	0.947315	0.590888	0.715736	0.950816	0.798379	0.839567	0.640041	0.401827	0.887452	0.220053
ENSG00000042445.9	0.328347	0.295364	0.622405	0.637388	0.375317	0.400038	0.332463	0.295427	0.487779	0.268494	0.642478	0.508254
ENSG00000042493.11	0.0270329	0.02936	0.0546742	0.0253401	0.0243125	0.0315635	0.301776	0.150422	0.210392	0.274763	0.0686718	0.543135
ENSG00000042753.7	0.184414	0.174194	0.0993525	0.0856324	0.0761644	0.241429	0.222146	0.402948	0.190602	0.794514	0.830003	0.644008
ENSG00000043093.9	0.496893	0.46093	0.305339	0.189818	0.276724	0.365887	0.316805	0.331742	0.675967	0.941614	0.446491	0.374074
ENSG00000043143.16	0.507653	0.693657	0.773473	0.364667	0.172937	0.177324	0.123495	0.393152	0.478907	0.524527	0.545877	0.745876
ENSG00000043355.6	0.964314	0.851244	0.995941	0.974772	0.932374	0.695993	0.756784	0.651783	0.955017	0.85085	0.0198141	0.374684
ENSG00000043514.11	0.801841	0.977651	0.970114	0.30768	0.291296	0.480213	0.560025	0.267977	0.261711	0.373842	0.646743	0.0114789
ENSG00000044090.4	0.0497748	0.0272447	0.00564513	0.00540167	0.00112018	0.000810985	0.000481321	0.00107004	0.000529367	0.00386174	0.14539	0.70226
ENSG00000044115.16	0.374658	0.261803	0.261519	0.274163	0.292868	0.497779	0.355942	0.687801	0.828333	0.173498	0.890946	0.688092
ENSG00000044459.10	0.247283	0.382621	0.422079	0.262716	0.443781	0.34232	0.722874	0.83015	0.947593	0.675248	0.177258	0.885572
ENSG00000044574.7	0.742344	0.980103	0.676442	0.337565	0.47891	0.243966	0.262002	0.627092	0.327344	0.208133	0.811182	0.769703
ENSG00000046604.8	0.182049	0.0837948	0.0602754	0.0258419	0.0455494	0.0840302	0.301854	0.225449	0.220174	0.347032	0.160386	0.507623
ENSG00000046889.14	0.940252	0.901242	0.867339	0.450856	0.418962	0.491944	0.178299	0.224215	0.363966	0.817493	0.0211762	0.916305
ENSG00000047056.10	0.103391	0.0187684	0.0145353	0.0105798	0.0396599	0.0346769	0.0914683	0.0315225	0.107686	0.130389	0.904896	0.900557
ENSG00000047188.11	0.114106	0.419521	0.280999	0.24376	0.271762	0.166705	0.084838	0.0615918	0.101603	0.988877	0.28835	0.537429
ENSG00000047249.12	0.935068	0.688792	0.608208	0.442615	0.536166	0.477889	0.767943	0.486396	0.374683	0.186035	0.387459	0.635442
ENSG00000047315.10	0.845926	0.825686	0.990888	0.785369	0.783567	0.6574	0.45599	0.561897	0.144635	0.263984	0.930124	0.872019
ENSG00000047346.8	0.424954	0.431251	0.708704	0.857344	0.844764	0.852154	0.504477	0.641683	0.558159	0.334001	0.631511	0.124562
ENSG00000047410.9	0.16863	0.181923	0.118502	0.0571489	0.254373	0.46137	0.404942	0.816449	0.71047	0.482074	0.531475	0.950789
ENSG00000047457.9	0.866683	0.733541	0.778048	0.419346	0.520776	0.881177	0.857109	0.892056	0.749523	0.106932	0.206208	1
ENSG00000047578.8	0.372168	0.716688	0.648379	0.718283	0.8724	0.981705	0.982785	0.896078	0.787676	0.0747856	0.597526	0.336812
ENSG00000047579.15	0.932896	0.895312	0.754795	0.732952	0.930138	0.925066	0.899716	0.438592	0.27393	0.596184	0.00478786	0.684948
ENSG00000047617.10	0.777398	0.365061	0.355529	0.385517	0.480321	0.809131	0.787126	0.818754	0.981038	0.427278	0.407416	0.67028
ENSG00000047621.7	0.608446	0.883456	0.878417	0.868776	0.817093	0.679012	0.732678	0.615957	0.756655	0.982249	0.926181	0.602194
ENSG00000047849.17	0.5308	0.605708	0.589043	0.875517	0.785317	0.905487	0.871504	0.500586	0.270264	0.373796	0.392904	0.0577082
ENSG00000047932.9	0.946552	0.746008	0.41203	0.122882	0.114409	0.130268	0.457114	0.540331	0.804882	0.980702	0.429672	0.472517
ENSG00000048028.7	0.05673	0.0435147	0.0568676	0.0386521	0.102666	0.078711	0.2206	0.0880986	0.316529	0.723412	0.379295	0.212984
ENSG00000048052.17	0.412549	0.548627	0.912288	0.612281	0.93689	0.785463	0.386764	0.577927	0.382603	0.144472	0.375154	0.0976547
ENSG00000048140.13	0.815915	0.582299	0.732751	0.705423	0.726561	0.767871	0.923636	0.468711	0.88593	0.246692	0.385515	0.469054
ENSG00000048162.15	0.62575	0.865714	0.85256	0.831295	0.881586	0.728912	0.617654	0.624169	0.734406	0.266758	0.247466	0.678377
ENSG00000048342.11	0.663594	0.651233	0.30682	0.122635	0.191583	0.214249	0.0741393	0.0568311	0.0775543	0.181296	0.996051	0.253266
ENSG00000048392.7	0.219546	0.0438399	0.0137053	0.00689516	0.0088213	0.0106941	0.0858211	0.253959	0.167158	0.677214	0.0283396	0.212086
ENSG00000048405.5	0.732461	0.483265	0.653529	0.6153	0.396892	0.424556	0.586503	0.830225	0.408089	0.944939	0.0976966	0.736828
ENSG00000048471.9	0.191491	0.0587173	0.0255628	0.0878615	0.189723	0.197687	0.16319	0.236741	0.222222	0.101441	0.0851981	0.912008
ENSG00000048540.10	0.199891	0.175303	0.112144	0.0987465	0.0878277	0.123884	0.240868	0.169214	0.715053	0.560889	0.000844078	0.764188
ENSG00000048544.5	0.572336	0.156738	0.11416	0.217136	0.606254	0.654776	0.92373	0.821637	0.533735	0.788765	0.06716	0.934704
ENSG00000048545.9	0.0360534	0.0101198	0.0037393	0.00103836	0.00249911	0.000734125	0.0118966	0.00574419	0.00175968	0.041962	0.109501	0.420015
ENSG00000048649.9	0.763437	0.600359	0.493116	0.544035	0.658697	0.62667	0.539587	0.977484	0.698316	0.854319	0.624123	0.34997
ENSG00000048707.9	0.119691	0.109357	0.129419	0.0457125	0.41778	0.581439	0.868392	0.838315	0.44011	0.076602	0.712817	0.678377
ENSG00000048740.13	0.336667	0.618967	0.329123	0.589136	0.535515	0.610449	0.543923	0.471716	0.613139	0.719269	0.721278	0.302255
ENSG00000048828.12	0.767269	0.874343	0.731155	0.70155	0.735294	0.862932	0.997776	0.797702	0.774383	0.86528	0.633673	0.421231
ENSG00000048991.12	0.281803	0.53502	0.410196	0.262565	0.644466	0.711057	0.679861	0.577264	0.743748	0.785187	0.723605	0.725755
ENSG00000049089.9	0.0364396	0.0027261	0.00318427	0.00732558	0.0155351	0.00790347	0.0820792	0.174371	0.281019	0.609818	0.137385	0.727169
ENSG00000049130.9	0.422632	0.0219605	0.00241064	0.000904381	0.00157018	0.000506021	0.000618508	0.00218637	0.000588201	0.0596925	0.00993983	0.00320963
ENSG00000049167.9	0.544217	0.541516	0.359933	0.17211	0.0844111	0.144378	0.0956021	0.160696	0.129756	0.063601	0.32076	0.413498
ENSG00000049239.8	0.523517	0.975264	0.734609	0.918581	0.857287	0.684667	0.809314	0.159449	0.092941	0.321443	0.0019617	0.273486
ENSG00000049245.8	0.0495679	0.0118889	0.0159139	0.0277741	0.193765	0.164031	0.102217	0.220877	0.142524	0.246838	0.31683	0.756693
ENSG00000049246.10	0.232893	0.0809757	0.266685	0.39908	0.291149	0.220167	0.149944	0.20275	0.102929	0.0112245	0.0353761	0.638798
ENSG00000049247.9	0.431635	0.201849	0.281911	0.726068	0.689264	0.839109	0.793644	0.584321	0.704844	0.505584	0.397039	0.211364
ENSG00000049283.13	0.956432	0.683222	0.548099	0.504084	0.27124	0.301522	0.104245	0.414333	0.48435	0.977736	0.0679472	0.195777
ENSG00000049323.11	0.31071	0.526289	0.569091	0.427494	0.359413	0.350147	0.367701	0.248689	0.38647	0.848468	0.728807	0.555753
ENSG00000049449.4	0.0395777	0.0543431	0.0929705	0.13985	0.0880403	0.0552969	0.10789	0.153188	0.384533	0.0324224	0.524697	0.00964563
ENSG00000049540.12	0.940672	0.859071	0.417988	0.368381	0.391925	0.287185	0.0920747	0.133441	0.00527433	0.0888289	0.371604	0.297373
ENSG00000049541.6	0.6653	0.561257	0.595098	0.65794	0.901195	0.856697	0.577669	0.537736	0.55526	0.463969	0.174289	0.381824
ENSG00000049618.17	0.22321	0.061502	0.0333111	0.0278214	0.112221	0.183635	0.373498	0.513437	0.853383	0.523416	0.280805	0.261028
ENSG00000049656.9	0.430903	0.666512	0.731329	0.619379	0.418862	0.390809	0.436679	0.954891	0.932553	0.767941	0.784945	0.283563
ENSG00000049759.12	0.831093	0.850363	0.956479	0.565342	0.370491	0.39418	0.520964	0.972152	0.879192	0.889746	0.892785	0.425949
ENSG00000049860.9	0.92491	0.569792	0.53517	0.813922	0.909884	0.944359	0.913998	0.945928	0.630091	0.969014	0.785647	0.940024
ENSG00000049883.10	0.0212436	0.0886862	0.0649655	0.0799572	0.0878836	0.15974	0.316412	0.356753	0.655144	0.609113	0.376225	0.357877
ENSG00000050130.13	0.729327	0.305039	0.196924	0.109674	0.160978	0.139662	0.175636	0.0559003	0.0575714	0.0689168	0.0707119	0.328429
ENSG00000050165.13	0.608884	0.323622	0.61027	0.761882	0.907652	0.967662	0.640833	0.701605	0.653414	0.562719	0.128326	0.325229
ENSG00000050327.10	0.772618	0.654886	0.840721	0.650432	0.910796	0.97004	0.906105	0.802829	0.986097	0.969039	0.199478	0.722062
ENSG00000050344.8	0.638394	0.626897	0.482686	0.472858	0.455426	0.688944	0.714614	0.679817	0.227652	0.284264	0.268563	0.884674
ENSG00000050393.7	0.384239	0.450704	0.332627	0.336404	0.735773	0.6464	0.805173	0.986312	0.699437	0.771424	0.753785	0.608012
ENSG00000050405.9	0.57871	0.556402	0.646123	0.355717	0.329425	0.422858	0.305867	0.465539	0.352284	0.877792	0.853704	0.97431
ENSG00000050426.11	0.915156	0.77009	0.546168	0.499958	0.371032	0.231261	0.418158	0.507075	0.478612	0.766636	0.407306	0.556137
ENSG00000050438.12	0.302444	0.547082	0.841866	0.916299	0.673363	0.735999	0.781654	0.434899	0.319879	0.284846	0.147594	0.0589903
ENSG00000050555.13	0.518344	0.45728	0.303208	0.263044	0.12414	0.160913	0.0908322	0.144307	0.291145	0.418316	0.248222	0.581774
ENSG00000050748.13	0.411446	0.354639	0.513044	0.561506	0.619015	0.572371	0.575393	0.96001	0.471394	0.920797	0.238411	0.445013
ENSG00000050767.11	0.26861	0.0532479	0.077112	0.0484285	0.0287645	0.0231147	0.0522037	0.0133766	0.0212726	0.621626	0.970426	0.903713
ENSG00000050820.12	0.0900016	0.363227	0.265006	0.449431	0.670493	0.606021	0.935997	0.63069	0.651047	0.497414	0.121668	0.0229545
ENSG00000051009.6	0.525446	0.116232	0.157938	0.552656	0.387054	0.161705	0.186864	0.177175	0.0939501	0.339294	0.147053	0.749233
ENSG00000051108.10	0.608539	0.326966	0.242752	0.157152	0.0983283	0.0764116	0.0985455	0.143747	0.101143	0.123607	0.900681	0.522734
ENSG00000051128.14	0.0160892	0.00803993	0.00227768	0.01145	0.00697534	0.0251098	0.150335	0.0897179	0.121268	0.265623	0.620434	0.461923
ENSG00000051180.12	0.165226	0.579994	0.872731	0.77812	0.503257	0.603419	0.491688	0.30869	0.36124	0.796847	0.922758	0.160183
ENSG00000051341.9	0.502617	0.476054	0.276265	0.308166	0.428998	0.482679	0.417606	0.352095	0.511731	0.910675	0.0518624	0.728957
ENSG00000051382.4	0.806652	0.999543	0.766125	0.627691	0.67152	0.531827	0.447888	0.410165	0.844178	0.292453	0.796916	0.77872
ENSG00000051523.6	0.265518	0.310651	0.146771	0.280856	0.247047	0.409385	0.453368	0.443544	0.932982	0.816019	0.197268	0.71203
ENSG00000051596.5	0.458582	0.465341	0.562193	0.453308	0.49687	0.624667	0.442714	0.560631	0.246785	0.0794437	0.20053	0.588413
ENSG00000051620.6	0.663253	0.658282	0.900275	0.732036	0.89244	0.916987	0.690545	0.935834	0.615613	0.710896	0.591438	0.642877
ENSG00000051825.10	0.546326	0.179753	0.104946	0.098219	0.0995222	0.141571	0.0550267	0.0876471	0.0854969	0.476595	0.525885	0.768982
ENSG00000052126.10	0.286268	0.792579	0.907076	0.720853	0.970212	0.671615	0.471579	0.820107	0.594064	0.891778	0.882983	0.100743
ENSG00000052344.11	0.459441	0.395905	0.43356	0.520816	0.615827	0.298401	0.483823	0.323242	0.237149	0.849858	0.648145	0.501288
ENSG00000052723.7	0.071907	0.0051068	0.00251181	0.00476259	0.0186783	0.0107582	0.00749883	0.0118938	0.0199803	0.50438	0.917583	0.553313
ENSG00000052749.9	0.806218	0.541686	0.474112	0.317252	0.235172	0.241124	0.549114	0.76922	0.628196	0.5536	0.966106	0.386382
ENSG00000052795.8	0.962778	0.611157	0.914132	0.620568	0.449434	0.681267	0.497285	0.821642	0.942832	0.510769	0.701764	0.559885
ENSG00000052802.8	0.635208	0.255025	0.160633	0.142527	0.345192	0.258852	0.337234	0.944647	0.520264	0.999275	0.698486	0.932993
ENSG00000052841.10	0.622557	0.238693	0.282158	0.598059	0.755848	0.821892	0.974121	0.884672	0.589351	0.196033	0.909765	0.0790332
ENSG00000053108.12	0.376247	0.226749	0.426229	0.637508	0.499134	0.303303	0.117407	0.128206	0.076301	0.491126	0.101224	0.337376
ENSG00000053254.11	0.901381	0.59735	0.567635	0.119955	0.464244	0.405025	0.370432	0.0913596	0.204341	0.862709	0.625013	0.0833688
ENSG00000053371.8	0.680819	0.813446	0.655823	0.623758	0.757503	0.975533	0.867687	0.876544	0.787896	0.53752	0.382206	0.964435
ENSG00000053372.4	0.195754	0.762094	0.792966	0.624599	0.448071	0.886961	0.635332	0.673126	0.403292	0.16889	0.372973	0.449696
ENSG00000053438.7	0.55203	0.986737	0.923018	0.737373	0.696204	0.684722	0.580336	0.557346	0.492277	0.0855467	0.403434	0.186462
ENSG00000053501.8	0.959503	0.67117	0.195377	0.376357	0.460359	0.365506	0.193429	0.391926	0.367324	0.457031	0.05198	0.244558
ENSG00000053524.7	0.0202026	0.0116584	0.0177531	0.0226622	0.0137402	0.0129157	0.00895031	0.00763869	0.0706561	0.0386009	0.617291	0.560943
ENSG00000053770.7	0.238892	0.230313	0.204149	0.410025	0.231157	0.385997	0.477268	0.789216	0.542616	0.633565	0.460331	0.0816934
ENSG00000053900.6	0.159473	0.126009	0.105742	0.0163857	0.0899127	0.0828517	0.100019	0.232369	0.127463	0.262574	0.0476387	0.11705
ENSG00000053918.11	0.0770657	0.0176484	0.0332447	0.0266281	0.141832	0.153373	0.146938	0.242616	0.370598	0.950539	0.961677	0.873413
ENSG00000054116.7	0.181821	0.332514	0.317595	0.327347	0.164277	0.180552	0.279195	0.264389	0.23499	0.42286	0.0242735	0.613066
ENSG00000054118.9	0.769457	0.857905	0.986155	0.885624	0.965494	0.810441	0.507237	0.523474	0.262741	0.0852535	0.718678	0.943479
ENSG00000054148.13	0.38432	0.805522	0.86193	0.760101	0.967478	0.898169	0.804411	0.707559	0.590869	0.702402	0.507827	0.19172
ENSG00000054179.7	0.18402	0.68665	0.538388	0.633139	0.578968	0.2946	0.542206	0.26266	0.69713	0.477017	0.164082	0.199966
ENSG00000054219.9	0.272266	0.158083	0.448208	0.349811	0.44887	0.593078	0.489158	0.578231	0.333414	0.225151	0.556336	0.705994
ENSG00000054267.16	0.324669	0.640579	0.353916	0.186877	0.16018	0.418572	0.796011	0.957138	0.602948	0.876513	0.418486	0.846525
ENSG00000054277.8	0.646876	0.582822	0.94285	0.771107	0.739574	0.765016	0.606011	0.664355	0.419583	0.746474	0.231855	0.157659
ENSG00000054282.11	0.980565	0.93456	0.94121	0.69604	0.735652	0.63461	0.225956	0.185987	0.297031	0.813774	0.255134	0.455208
ENSG00000054356.9	0.838703	0.864738	0.835641	0.619377	0.434585	0.473771	0.260875	0.61597	0.269854	0.755469	0.228324	0.687357
ENSG00000054523.12	0.4535	0.936014	0.995039	0.543192	0.829827	0.580109	0.629798	0.972946	0.974535	0.750936	0.676194	0.805671
ENSG00000054611.9	0.921178	0.740462	0.635741	0.715178	0.604814	0.414164	0.133432	0.200363	0.193397	0.347652	0.764434	0.531033
ENSG00000054654.11	0.712187	0.591817	0.403734	0.243055	0.655659	0.628124	0.477268	0.255827	0.480963	0.367181	0.87644	0.368349
ENSG00000054690.9	0.862608	0.919314	0.774941	0.789672	0.546381	0.505059	0.618609	0.437706	0.223126	0.047415	0.647676	0.705583
ENSG00000054793.9	0.397331	0.949213	0.775162	0.857769	0.861088	0.805655	0.878897	0.820728	0.837882	0.168775	0.559352	0.167856
ENSG00000054965.6	0.16579	0.158781	0.0686308	0.0362972	0.0650034	0.0781243	0.13372	0.0659205	0.0735692	0.144903	0.665669	0.479249
ENSG00000054967.8	0.674726	0.790969	0.794946	0.666912	0.404968	0.376821	0.389561	0.339935	0.503093	0.989576	0.673379	0.71577
ENSG00000054983.12	0.0413298	0.105461	0.25361	0.133392	0.0901042	0.127366	0.341177	0.275797	0.348717	0.136528	0.100837	0.193046
ENSG00000055044.6	0.239695	0.167273	0.558677	0.630323	0.966164	0.972695	0.8249	0.962227	0.76773	0.972099	0.680778	0.29734
ENSG00000055070.12	0.0955049	0.16298	0.076985	0.0991366	0.128734	0.232742	0.263434	0.265211	0.445374	0.757315	0.267975	0.554556
ENSG00000055118.10	0.184546	0.937854	0.978787	0.743967	0.541546	0.422924	0.274938	0.220641	0.157244	0.460265	0.886814	0.0201653
ENSG00000055130.11	0.666855	0.563434	0.820244	0.62084	0.329914	0.277365	0.487196	0.292278	0.229342	0.738664	0.557494	0.900022
ENSG00000055147.13	0.535986	0.959014	0.876761	0.683614	0.678859	0.735555	0.727514	0.849838	0.240523	0.733258	0.919172	0.27139
ENSG00000055163.14	0.0175789	0.0594117	0.149989	0.300165	0.485386	0.540438	0.548482	0.572258	0.757878	0.858232	0.982792	0.0465842
ENSG00000055208.13	0.667283	0.553988	0.787942	0.713084	0.534191	0.759596	0.392417	0.796157	0.620212	0.407426	0.0845054	0.997009
ENSG00000055211.8	0.348006	0.319593	0.338449	0.210438	0.137511	0.0592249	0.0364983	0.0911391	0.23793	0.267235	0.0446282	0.920096
ENSG00000055332.12	0.0616007	0.0552582	0.103921	0.125027	0.093356	0.210997	0.0786362	0.129253	0.480797	0.926777	0.288868	0.190241
ENSG00000055483.15	0.945205	0.509055	0.352931	0.405231	0.811769	0.756401	0.719735	0.324635	0.918478	0.643798	0.607859	0.312557
ENSG00000055609.13	0.0522354	0.0243434	0.0146171	0.0191004	0.0810052	0.092679	0.0816581	0.102139	0.260055	0.447811	0.562993	0.80793
ENSG00000055732.8	0.706028	0.472077	0.243628	0.369732	0.484459	0.440094	0.519819	0.623146	0.309823	0.919097	0.868687	0.448161
ENSG00000055917.11	0.853225	0.948636	0.546275	0.307869	0.569616	0.522173	0.48422	0.415781	0.641914	0.768001	0.0221197	0.396436
ENSG00000055950.12	0.15672	0.0464688	0.0448076	0.0495871	0.0328902	0.0886414	0.0930174	0.0335513	0.0565814	0.188324	0.0233388	0.718739
ENSG00000055955.11	0.23173	0.0843632	0.0385003	0.0560812	0.100014	0.17447	0.0946706	0.560097	0.616967	0.937771	0.928725	0.825062
ENSG00000056050.6	0.457029	0.655427	0.787156	0.291171	0.399209	0.205108	0.199667	0.124444	0.347524	0.865237	0.0884906	0.615299
ENSG00000056097.11	0.91888	0.771564	0.861098	0.997652	0.979256	0.970455	0.967059	0.783834	0.906576	0.374063	0.290251	0.862047
ENSG00000056291.13	0.00688093	0.0629676	0.0635224	0.192246	0.203838	0.162677	0.172819	0.213008	0.121749	0.198799	0.223359	0.0135151
ENSG00000056487.11	0.649204	0.125705	0.156041	0.278271	0.202114	0.285698	0.294175	0.306552	0.18116	0.416534	0.213593	0.980321
ENSG00000056558.6	0.148998	0.107275	0.153814	0.173825	0.243379	0.328027	0.655071	0.544522	0.570462	0.621132	0.322037	0.373505
ENSG00000056586.11	0.362061	0.22355	0.255432	0.253252	0.24544	0.25533	0.423411	0.225017	0.0922878	0.235527	0.0314511	0.71789
ENSG00000056661.9	0.268267	0.14248	0.209412	0.194976	0.14333	0.169493	0.387798	0.653658	0.869008	0.519293	0.436065	0.839359
ENSG00000056736.5	0.694068	0.673357	0.984023	0.590471	0.718191	0.545655	0.556019	0.668437	0.903351	0.850828	0.483224	0.91516
ENSG00000056972.14	0.407122	0.299305	0.159867	0.0982062	0.116059	0.14303	0.0751168	0.135176	0.252368	0.911335	0.227557	0.680856
ENSG00000057019.11	0.0174387	0.0242002	0.0106824	0.0146841	0.0135181	0.00339198	0.00921505	0.012343	0.00227315	0.000306887	0.101356	0.21388
ENSG00000057252.8	0.483188	0.551931	0.528307	0.487222	0.332011	0.576017	0.688891	0.774454	0.897761	0.55074	0.700932	0.622029
ENSG00000057294.9	0.192688	0.93887	0.857419	0.902303	0.520255	0.45761	0.537673	0.381588	0.129073	0.842175	0.152325	0.0752307
ENSG00000057608.12	0.657986	0.544426	0.595616	0.854885	0.450135	0.307445	0.194793	0.119414	0.152551	0.172107	0.168845	0.782813
ENSG00000057663.8	0.675665	0.839168	0.947621	0.940112	0.971019	0.713952	0.729305	0.405047	0.201972	0.549409	0.803052	0.944907
ENSG00000057704.6	0.196225	0.454937	0.900547	0.965587	0.860485	0.894995	0.921403	0.851963	0.794338	0.10925	0.670811	1
ENSG00000057757.5	0.353988	0.79543	0.943964	0.86126	0.491918	0.601727	0.227901	0.198363	0.464598	0.860636	0.028842	0.087569
ENSG00000057935.9	0.0421794	0.140454	0.103809	0.0912854	0.330015	0.416095	0.595182	0.471918	0.985503	0.912418	0.0497414	0.125646
ENSG00000058056.4	0.686873	0.786249	0.773764	0.986594	0.70192	0.783722	0.814436	0.600277	0.594559	0.384064	0.0651247	0.427303
ENSG00000058063.11	0.939093	0.664193	0.483511	0.821967	0.870512	0.986168	0.984468	0.915181	0.777779	0.635627	0.0053982	0.95482
ENSG00000058085.10	0.8393	0.90108	0.635342	0.856298	0.959126	0.950645	0.894562	0.50226	0.615735	0.69249	0.163166	0.59812
ENSG00000058091.12	0.317712	0.48145	0.547144	0.600478	0.818683	0.920415	0.962333	0.485888	0.681237	0.443008	0.295289	0.243483
ENSG00000058262.5	0.271031	0.0401239	0.0501071	0.0947383	0.186072	0.0764104	0.215727	0.628674	0.335687	0.526679	0.1118	0.251185
ENSG00000058272.11	0.0317478	0.333229	0.391476	0.396463	0.502902	0.363425	0.698496	0.452805	0.558442	0.891203	0.364278	0.0708262
ENSG00000058453.12	0.138922	0.265428	0.108455	0.0681661	0.227853	0.349007	0.0748388	0.0693791	0.186708	0.0456011	0.890796	0.865486
ENSG00000058600.11	0.717275	0.95102	0.734152	0.970937	0.621276	0.52848	0.780832	0.819203	0.788137	0.953839	0.0658029	0.888798
ENSG00000058668.10	0.140366	0.597062	0.608888	0.487533	0.259195	0.226066	0.465853	0.800205	0.751781	0.914508	0.134957	0.227596
ENSG00000058673.11	0.0584062	0.0472479	0.136877	0.31892	0.268922	0.326267	0.322495	0.606206	0.763946	0.308058	0.876913	0.29644
ENSG00000058729.6	0.179587	0.187732	0.122303	0.0480142	0.0846242	0.0666123	0.0817068	0.221909	0.0318007	0.105737	0.710415	0.640997
ENSG00000058799.9	0.342385	0.207188	0.0678204	0.0407592	0.0268313	0.0231855	0.036595	0.0612307	0.00753283	0.129746	0.435083	0.796551
ENSG00000058804.10	0.166324	0.407003	0.421886	0.381376	0.624936	0.941594	0.56576	0.881326	0.640257	0.0345055	0.172252	0.360259
ENSG00000059122.12	0.186463	0.101015	0.083853	0.120086	0.0993999	0.0617031	0.0429509	0.356026	0.678981	0.361106	0.0599159	0.413904
ENSG00000059145.14	0.446688	0.739819	0.756462	0.852164	0.819182	0.637638	0.590305	0.812114	0.516525	0.0993081	0.037721	0.164806
ENSG00000059377.11	0.829449	0.676674	0.348875	0.5656	0.23619	0.238816	0.0557613	0.233145	0.255686	0.968242	0.760041	1
ENSG00000059378.8	0.0592131	0.0794904	0.0557608	0.0390312	0.0587603	0.157545	0.0539162	0.0836891	0.0293348	0.0441936	0.259011	0.407506
ENSG00000059573.4	0.142988	0.267406	0.211982	0.184947	0.373336	0.743914	0.880356	0.88178	0.354223	0.648832	0.984551	0.352711
ENSG00000059588.5	0.315834	0.266197	0.165479	0.0754467	0.121551	0.119142	0.543676	0.906534	0.88435	0.640692	0.96682	0.806455
ENSG00000059691.7	0.264445	0.418175	0.217727	0.24652	0.166118	0.257485	0.148723	0.120473	0.309511	0.44891	0.74031	0.0870029
ENSG00000059728.6	0.42585	0.573874	0.454336	0.55288	0.638743	0.711592	0.510178	0.573112	0.891501	0.723575	0.287875	1
ENSG00000059758.3	0.0547869	0.0445595	0.0590124	0.0479133	0.0288887	0.0138162	0.00818158	0.0431458	0.0810068	0.0262227	0.260075	0.41054
ENSG00000059769.15	0.676015	0.452446	0.275686	0.544853	0.48633	0.392792	0.830161	0.756215	0.768304	0.885349	0.936847	0.847958
ENSG00000059804.11	0.760398	0.589457	0.654538	0.511004	0.802073	0.794669	0.601818	0.660144	0.609151	0.822757	0.703914	0.657011
ENSG00000059915.12	0.0179286	0.0202862	0.0803193	0.0289773	0.0372703	0.0955316	0.338712	0.324461	0.257634	0.151431	0.670292	0.404503
ENSG00000060069.12	0.221929	0.938184	0.842982	0.84852	0.794089	0.977618	0.267038	0.193834	0.17366	0.14893	0.145839	0.13644
ENSG00000060138.8	0.744361	0.565593	0.708186	0.903205	0.759366	0.581881	0.570528	0.340632	0.186682	0.158364	0.44821	0.780332
ENSG00000060237.12	0.555153	0.460301	0.898336	0.729811	0.985313	0.960916	0.937708	0.849546	0.645666	0.598177	0.7143	0.129439
ENSG00000060339.9	0.0383591	0.00413146	0.00967944	0.00506311	0.0204627	0.0209561	0.0134908	0.0507054	0.100838	0.464816	0.368653	0.95148
ENSG00000060491.12	0.710244	0.986592	0.864467	0.62325	0.926335	0.769686	0.523346	0.300893	0.347372	0.309982	0.29855	0.869124
ENSG00000060642.6	0.823083	0.697762	0.474962	0.401772	0.554446	0.4613	0.181724	0.335943	0.561589	0.365855	0.62278	0.729836
ENSG00000060656.15	0.0788043	0.127731	0.212556	0.122337	0.214301	0.172859	0.467167	0.624186	0.733208	0.434281	0.0956965	0.425059
ENSG00000060688.8	0.920078	0.572057	0.727441	0.662634	0.341389	0.347301	0.756484	0.430264	0.644704	0.972317	0.065701	0.923065
ENSG00000060718.14	0.797996	0.917613	0.765918	0.636839	0.550587	0.895213	0.747652	0.787713	0.577048	0.371794	0.375677	0.802388
ENSG00000060749.10	0.27429	0.580254	0.803164	0.866579	0.686059	0.545322	0.589829	0.548513	0.939509	0.747835	0.889913	0.273014
ENSG00000060762.14	0.387372	0.253897	0.119458	0.183476	0.185881	0.17564	0.196598	0.0896318	0.219595	0.329463	0.657211	0.743932
ENSG00000060971.13	0.187159	0.278076	0.305951	0.351207	0.192604	0.274012	0.165395	0.316995	0.256063	0.571755	0.704701	0.514767
ENSG00000060982.10	0.403225	0.188023	0.173507	0.187772	0.609801	0.694894	0.603303	0.68925	0.427514	0.553948	0.31695	0.838737
ENSG00000061273.13	0.480294	0.667418	0.739078	0.933266	0.35175	0.37772	0.237886	0.675793	0.38214	0.482022	0.828628	0.290209
ENSG00000061337.11	0.686699	0.927471	0.955568	0.987203	0.934834	0.971936	0.899356	0.772172	0.0963641	0.157635	0.361316	0.347292
ENSG00000061656.5	0.253524	0.13942	0.0714919	0.0437621	0.0278415	0.0163802	0.132736	0.17266	0.161784	0.535948	0.0858954	0.596415
ENSG00000061676.10	0.201015	0.111847	0.112618	0.173279	0.115803	0.130597	0.145807	0.12605	0.0216028	0.245841	0.351873	0.979899
ENSG00000061794.8	0.085872	0.0197515	0.0242235	0.0548398	0.0140046	0.00728476	0.0273555	0.375213	0.259566	0.92959	0.0282623	0.403294
ENSG00000061918.8	0.377406	0.160069	0.146075	0.423106	0.257514	0.147154	0.219516	0.0869792	0.0605376	0.214187	0.482099	0.951513
ENSG00000061936.5	0.451223	0.718834	0.732687	0.574289	0.432883	0.404403	0.563103	0.682277	0.135196	0.950151	0.356261	0.553235
ENSG00000061938.12	0.278405	0.994796	0.970027	0.483497	0.417483	0.524488	0.629189	0.619796	0.745188	0.952985	0.132901	0.0172379
ENSG00000061987.10	0.985499	0.485801	0.421063	0.358861	0.244051	0.227189	0.823352	0.547598	0.791605	0.658725	0.0293158	0.127893
ENSG00000062038.9	0.0854289	0.0726626	0.147955	0.1568	0.070133	0.0558319	0.119221	0.151054	0.428278	0.171892	0.0136534	0.73512
ENSG00000062194.11	0.48479	0.486362	0.473695	0.937573	0.559728	0.653352	0.831759	0.979566	0.803809	0.532723	0.722242	0.490737
ENSG00000062282.10	0.226287	0.633491	0.471358	0.747442	0.560141	0.579916	0.673777	0.220685	0.119839	0.475462	0.0577433	0.175778
ENSG00000062370.12	0.943351	0.691375	0.730841	0.816445	0.73802	0.646383	0.460744	0.222659	0.70781	0.424879	0.256471	0.7791
ENSG00000062485.14	0.858994	0.761742	0.789792	0.846621	0.84903	0.944557	0.868639	0.995036	0.837636	0.92153	0.165325	0.692403
ENSG00000062582.9	0.0569565	0.0349269	0.0467305	0.0651123	0.0663502	0.0509492	0.0100346	0.0451026	0.0397204	5.52544e-05	0.675025	0.364824
ENSG00000062598.13	0.808378	0.0355987	0.0439466	0.0478801	0.0482302	0.0384598	0.0718473	0.11485	0.139156	0.314892	0.214293	0.178394
ENSG00000062650.13	0.0938954	0.0274196	0.0131207	0.00218913	0.00560945	0.00221292	0.0130276	0.0154541	0.0381001	0.373637	0.110018	0.275566
ENSG00000062716.6	0.177901	0.223526	0.09368	0.0986718	0.185502	0.0753871	0.0236186	0.134559	0.277997	0.537814	0.530117	0.49382
ENSG00000062725.5	0.00964396	0.0258674	0.0161199	0.0496708	0.0724957	0.0490068	0.0742136	0.286425	0.354537	0.943523	0.797943	0.100081
ENSG00000062822.8	0.560683	0.446087	0.986326	0.736265	0.491469	0.627015	0.724504	0.164093	0.214026	0.384796	0.130523	0.531987
ENSG00000063015.15	0.0600479	0.0531707	0.0411101	0.116372	0.314131	0.233012	0.491121	0.710074	0.879574	0.282533	0.67394	0.190946
ENSG00000063046.13	0.988922	0.967928	0.811439	0.761336	0.492345	0.486831	0.325164	0.334758	0.532497	0.733396	0.153476	0.708521
ENSG00000063169.6	0.0407263	0.228198	0.372734	0.304454	0.138242	0.05733	0.0726729	0.361332	0.332307	0.407381	0.386476	0.251743
ENSG00000063176.11	0.322201	0.117709	0.0397516	0.0364849	0.0305172	0.0751651	0.224499	0.203755	0.0925442	0.313775	0.977228	0.532883
ENSG00000063177.8	0.616625	0.290146	0.644931	0.697814	0.948174	0.837319	0.903239	0.780368	0.765951	0.0833841	0.540509	0.377623
ENSG00000063180.4	0.604441	0.114907	0.168964	0.159864	0.152884	0.0861279	0.153434	0.061699	0.0682401	0.232831	0.015342	0.238055
ENSG00000063241.3	0.175763	0.290858	0.446658	0.493249	0.701119	0.839413	0.307868	0.177991	0.065775	0.364356	0.0429304	0.353757
ENSG00000063244.8	0.0431608	0.00454864	0.00436878	0.00714461	0.00398266	0.00597461	0.00893176	0.041189	0.0354396	0.328528	0.0139546	0.866109
ENSG00000063245.10	0.0726976	0.0094875	0.00258748	0.00403271	0.00351159	0.00414236	0.0037398	0.0271999	0.0148989	0.228522	0.9524	0.749343
ENSG00000063322.9	0.598353	0.568215	0.342055	0.319656	0.345897	0.213534	0.224164	0.176696	0.175448	0.0537513	0.87138	0.741981
ENSG00000063660.4	0.388111	0.362237	0.177212	0.268846	0.409539	0.288797	0.438317	0.431643	0.266548	0.70246	0.149177	0.432716
ENSG00000063761.11	0.110015	0.055895	0.124249	0.0827948	0.122598	0.158908	0.0995383	0.0374091	0.0380234	0.128634	0.674335	0.802657
ENSG00000063854.8	0.0635999	0.089103	0.0587532	0.0267763	0.00772136	0.0227729	0.00298043	0.00243674	0.0263059	0.0621956	0.0565847	0.967633
ENSG00000063978.11	0.58039	0.903148	0.836949	0.898583	0.708601	0.55447	0.245374	0.370714	0.375106	0.363993	0.626641	0.0642514
ENSG00000064012.17	0.292026	0.497144	0.748627	0.783242	0.888119	0.66831	0.591256	0.997583	0.901926	0.767053	0.0918424	0.374434
ENSG00000064042.13	0.131269	0.28954	0.359755	0.271643	0.273779	0.133758	0.0577032	0.0446499	0.0194628	0.124181	0.980351	0.0910099
ENSG00000064102.10	0.142862	0.167529	0.192953	0.170892	0.493738	0.427673	0.671634	0.976856	0.867086	0.627506	0.912961	0.148557
ENSG00000064115.6	0.734889	0.238371	0.272238	0.23918	0.237561	0.24004	0.159902	0.149188	0.474022	0.679591	0.010597	0.700088
ENSG00000064199.2	0.530379	0.232413	0.10988	0.129131	0.107581	0.236163	0.606579	0.76366	0.889945	0.897812	0.997251	0.44657
ENSG00000064225.8	0.80354	0.977088	0.955669	0.687217	0.875582	0.706113	0.286545	0.385396	0.285526	0.300284	0.677974	0.414064
ENSG00000064270.8	0.857742	0.953356	0.700844	0.620428	0.625808	0.547504	0.621577	0.191246	0.490363	0.693135	0.987015	0.815296
ENSG00000064300.4	0.16893	0.317899	0.470361	0.464841	0.752049	0.45715	0.575597	0.981324	0.822602	0.888939	0.142222	0.168364
ENSG00000064309.10	0.810017	0.690988	0.88361	0.925213	0.770849	0.998804	0.971131	0.680277	0.399362	0.699787	0.669368	0.929629
ENSG00000064313.7	0.470651	0.441764	0.384443	0.566764	0.364963	0.389183	0.434848	0.402823	0.447761	0.74963	0.885041	0.643021
ENSG00000064393.11	0.996827	0.97915	0.827781	0.442758	0.787525	0.682327	0.692929	0.909759	0.983854	0.818912	0.62034	0.103984
ENSG00000064419.9	0.753301	0.91495	0.805211	0.447945	0.665759	0.524199	0.342791	0.522837	0.723867	0.639056	0.401809	0.571871
ENSG00000064489.17	0.881284	0.613005	0.556766	0.996623	0.757814	0.894887	0.726719	0.611237	0.729889	0.779939	0.811885	0.915346
ENSG00000064490.9	0.826833	0.135571	0.0643004	0.0104642	0.0105436	0.0181712	0.0060572	0.0370321	0.0475483	0.174465	0.491087	0.0253635
ENSG00000064545.10	0.0821637	0.115125	0.105522	0.184176	0.167959	0.342437	0.778777	0.736209	0.384008	0.763636	0.98928	0.0420831
ENSG00000064547.9	0.818751	0.787295	0.730586	0.705285	0.916424	0.980654	0.948152	0.990946	0.743377	0.176645	0.774347	0.515851
ENSG00000064601.12	0.669214	0.527093	0.216999	0.145308	0.114392	0.0643743	0.0437522	0.0185001	0.0243233	0.11266	0.989093	0.343755
ENSG00000064607.12	0.268214	0.187198	0.144067	0.115027	0.311068	0.374771	0.122874	0.293955	0.57127	0.683967	0.076269	0.595397
ENSG00000064651.9	0.578586	0.559507	0.4439	0.304406	0.303681	0.812433	0.960637	0.953424	0.946211	0.622409	0.567997	0.957665
ENSG00000064652.6	0.400129	0.673932	0.615589	0.455778	0.373195	0.307451	0.793938	0.634767	0.56235	0.612878	0.431559	0.812389
ENSG00000064666.10	0.476953	0.0617831	0.127648	0.103729	0.254078	0.239509	0.220433	0.421105	0.401416	0.601007	0.20283	0.175012
ENSG00000064687.8	0.867395	0.303104	0.177791	0.35544	0.640475	0.913248	0.575988	0.741133	0.987163	0.413187	0.85371	0.671945
ENSG00000064692.14	0.196559	0.894261	0.885656	0.635247	0.241222	0.259963	0.293314	0.402664	0.308904	0.729894	0.743425	0.363434
ENSG00000064703.7	0.949076	0.943973	0.635628	0.921177	0.720965	0.951992	0.574779	0.838988	0.837581	0.813433	0.810136	0.535893
ENSG00000064726.5	0.514488	0.652684	0.296817	0.24843	0.33307	0.253208	0.545465	0.691748	0.723674	0.579262	0.146215	0.885653
ENSG00000064763.6	0.778342	0.557234	0.422052	0.268938	0.196819	0.112033	0.0978782	0.115668	0.066975	0.395908	0.364525	0.094451
ENSG00000064932.11	0.806558	0.795749	0.365329	0.424071	0.964699	0.995118	0.76507	0.696168	0.342303	0.318496	0.27296	0.33698
ENSG00000064933.12	0.414395	0.535803	0.510065	0.716179	0.581461	0.612918	0.267993	0.427997	0.174405	0.94564	0.68538	0.539145
ENSG00000064961.14	0.112281	0.0127792	0.00547605	0.00520116	0.0019824	0.00601029	0.00275313	0.00446155	0.0125315	0.0394483	0.531579	0.514546
ENSG00000064989.8	0.224172	0.339609	0.0814091	0.0224496	0.0193265	0.0985434	0.501969	0.386916	0.675807	0.661409	0.488404	0.509995
ENSG00000064995.12	0.0260535	0.0211169	0.0158601	0.0100862	0.0045887	0.00378104	0.0743212	0.0875813	0.445299	0.637038	0.560542	0.87649
ENSG00000064999.12	0.721319	0.302238	0.276444	0.188148	0.239464	0.176323	0.426955	0.935626	0.651341	0.461827	0.727537	0.0973582
ENSG00000065000.11	0.0999239	0.154449	0.156883	0.314141	0.378051	0.34646	0.344035	0.386199	0.562264	0.791114	0.269872	0.382426
ENSG00000065029.10	0.0797225	0.120987	0.0794833	0.159701	0.111811	0.0463824	0.0797871	0.0393025	0.16699	0.143529	0.741166	0.340144
ENSG00000065054.9	0.774487	0.649253	0.61108	0.690522	0.981625	0.914755	0.746803	0.217165	0.128995	0.379145	0.834994	0.988792
ENSG00000065057.3	0.434068	0.0833838	0.0696172	0.0944756	0.125213	0.338133	0.449913	0.524309	0.584305	0.550822	0.538893	0.552971
ENSG00000065060.12	0.201009	0.15022	0.0969	0.0449521	0.0228853	0.0458985	0.109003	0.0900858	0.124257	0.327087	0.0140519	0.399063
ENSG00000065135.7	0.427669	0.264267	0.22333	0.330688	0.203693	0.126019	0.118324	0.0629401	0.0617242	0.177308	0.107544	0.730282
ENSG00000065150.14	0.200538	0.349719	0.220114	0.0873969	0.178239	0.354645	0.373208	0.263875	0.365015	0.764992	0.131096	0.491075
ENSG00000065154.7	0.307534	0.271643	0.102773	0.140169	0.338546	0.272957	0.283344	0.42024	0.234507	0.355778	0.156284	0.711477
ENSG00000065183.11	0.670821	0.0720553	0.0318679	0.108233	0.13501	0.0858315	0.21173	0.133167	0.120836	0.621447	0.00173098	0.142355
ENSG00000065243.14	0.554709	0.896782	0.673339	0.347171	0.420754	0.17177	0.473485	0.82018	0.57446	0.87265	0.971644	0.0031646
ENSG00000065268.6	0.176841	0.0362212	0.00602576	0.00666789	0.0117882	0.0114835	0.0181199	0.016435	0.0234671	0.00436694	0.00710984	0.469893
ENSG00000065308.4	0.360569	0.0890665	0.149919	0.155661	0.255531	0.188687	0.0772058	0.766817	0.621402	0.320111	0.244254	0.497081
ENSG00000065320.4	0.34151	0.581133	0.558264	0.45609	0.515137	0.785837	0.827412	0.981141	0.59696	0.697051	0.630801	0.346435
ENSG00000065328.12	0.402475	0.289246	0.556342	0.46259	0.264762	0.25815	0.151664	0.11252	0.106465	0.827622	0.314981	0.052894
ENSG00000065357.15	0.875901	0.406274	0.205794	0.217192	0.163924	0.0610254	0.140799	0.0279724	0.0308289	0.722335	0.0210808	0.232136
ENSG00000065361.10	0.177641	0.572661	0.545214	0.290203	0.233119	0.456117	0.962974	0.73907	0.875932	0.722051	0.466142	0.0566871
ENSG00000065413.12	0.841602	0.864371	0.317021	0.418422	0.469709	0.267525	0.0824713	0.24487	0.250059	0.278446	0.351892	1
ENSG00000065427.10	0.420569	0.193903	0.114662	0.21568	0.241412	0.187789	0.14582	0.209574	0.197916	0.396316	0.429353	0.623701
ENSG00000065457.6	0.949533	0.677617	0.951835	0.665158	0.985413	0.595047	0.860926	0.458128	0.416895	0.496143	0.811453	0.682081
ENSG00000065485.13	0.253083	0.0922073	0.235986	0.25287	0.256115	0.237521	0.266041	0.25161	0.831584	0.725829	0.111034	0.344159
ENSG00000065491.8	0.568685	0.194851	0.0538794	0.116664	0.0728305	0.0938418	0.470475	0.550143	0.221206	0.637305	0.745931	0.226529
ENSG00000065518.7	0.0691642	0.131987	0.166579	0.345523	0.492776	0.189759	0.0622188	0.0269846	0.00982357	0.0398797	0.710802	0.32348
ENSG00000065526.6	0.212527	0.862627	0.872344	0.743156	0.524222	0.865884	0.893207	0.79479	0.768749	0.344861	0.87071	0.732198
ENSG00000065534.14	0.783771	0.580431	0.541792	0.752085	0.767727	0.613613	0.175973	0.294452	0.806795	0.700646	0.714553	0.796132
ENSG00000065548.13	0.791141	0.639711	0.610752	0.709997	0.965903	0.729226	0.998914	0.983127	0.440677	0.850803	0.393309	0.476988
ENSG00000065559.10	0.227333	0.284076	0.82594	0.816496	0.793408	0.846433	0.964371	0.756577	0.316305	0.328242	0.122051	0.217611
ENSG00000065600.8	0.523127	0.620004	0.390486	0.291854	0.231042	0.128515	0.175505	0.177171	0.0989572	0.384418	0.88384	0.380702
ENSG00000065613.9	0.973859	0.825966	0.85175	0.441287	0.588161	0.551821	0.68098	0.740827	0.932934	0.542237	2.51347e-06	0.415692
ENSG00000065615.9	0.795282	0.308544	0.602707	0.553514	0.32384	0.317126	0.295009	0.178924	0.546054	0.690368	0.878844	0.321897
ENSG00000065621.10	0.536475	0.230191	0.262663	0.309634	0.131755	0.28926	0.346819	0.627695	0.192007	0.392525	0.835002	0.989485
ENSG00000065665.16	0.421723	0.393021	0.580101	0.830048	0.837172	0.968277	0.951628	0.636564	0.948183	0.802316	0.605983	0.630829
ENSG00000065675.10	0.649412	0.996773	0.977275	0.913676	0.781986	0.821587	0.800908	0.785132	0.991436	0.601575	0.0731739	0.606704
ENSG00000065717.10	0.0345824	0.0170742	0.0261426	0.00917963	0.0206356	0.0540575	0.0862937	0.197459	0.0630196	0.294496	0.00520612	0.700612
ENSG00000065802.7	0.449424	0.919403	0.792954	0.871866	0.6916	0.89767	0.671622	0.622397	0.902622	0.575737	0.540725	0.190995
ENSG00000065809.9	0.670366	0.715188	0.885345	0.89011	0.460922	0.460179	0.655643	0.807277	0.51775	0.820834	0.957969	0.168918
ENSG00000065833.7	0.960722	0.192351	0.159799	0.17935	0.195308	0.265941	0.364487	0.367571	0.343125	0.44759	0.000184434	0.228747
ENSG00000065882.11	0.346997	0.262939	0.128	0.221311	0.112249	0.107308	0.236174	0.339268	0.981881	0.693264	0.0445448	0.781503
ENSG00000065883.10	0.00106753	0.00101364	0.000817809	0.000112617	0.000207101	0.000102049	0.000221975	0.000246891	0.00571904	0.0600971	0.58701	0.368342
ENSG00000065911.7	0.708201	0.822189	0.788362	0.54263	0.420811	0.52255	0.600416	0.860628	0.791318	0.647495	0.711168	0.0821394
ENSG00000065970.4	0.223354	0.0676429	0.05685	0.0290246	0.0759803	0.0731171	0.503299	0.638375	0.398254	0.438677	0.662474	0.450641
ENSG00000065978.13	0.0646762	0.129685	0.0898745	0.0362845	0.0535088	0.0744459	0.0827243	0.452471	0.839267	0.541579	0.962784	0.693113
ENSG00000065989.11	0.48909	0.589275	0.198315	0.105705	0.115609	0.0270859	0.0486165	0.052123	0.0437579	0.120216	0.145306	0.382983
ENSG00000066027.7	0.992315	0.669675	0.712789	0.911425	0.773556	0.687945	0.384654	0.512332	0.137209	0.111676	0.506342	0.923567
ENSG00000066032.14	0.241234	0.0440748	0.0392123	0.0211102	0.0156533	0.0141303	0.251071	0.407124	0.866349	0.940983	0.00212615	0.346531
ENSG00000066044.9	0.130591	0.372182	0.736439	0.8086	0.868525	0.860876	0.901814	0.923839	0.867281	0.79402	0.577613	0.0325972
ENSG00000066056.9	0.744879	0.957664	0.713504	0.741192	0.98419	0.927522	0.492745	0.499256	0.974573	0.329176	0.292265	0.992083
ENSG00000066084.8	0.0351646	0.199327	0.273496	0.122967	0.117694	0.198515	0.133752	0.243685	0.472047	0.866367	0.763946	0.37783
ENSG00000066117.10	0.739363	0.339301	0.237913	0.352394	0.560844	0.604116	0.387416	0.202574	0.152784	0.959428	0.781467	0.363817
ENSG00000066135.8	0.281872	0.239953	0.20884	0.120206	0.48151	0.562192	0.755643	0.630155	0.733495	0.713368	0.66436	0.858037
ENSG00000066136.15	0.172359	0.327804	0.391649	0.171748	0.193671	0.337875	0.892495	0.684288	0.908339	0.577819	0.69615	0.517857
ENSG00000066185.8	0.578378	0.804936	0.58262	0.734899	0.391009	0.631081	0.976653	0.908355	0.622709	0.681378	0.52043	1
ENSG00000066248.10	0.0601262	0.0413834	0.0200002	0.0428936	0.13299	0.279506	0.325214	0.45736	0.652564	0.304398	0.133684	0.390649
ENSG00000066279.12	0.631756	0.779754	0.87088	0.836955	0.357787	0.195716	0.416549	0.816175	0.440526	0.228973	0.438884	0.285629
ENSG00000066322.8	0.0939781	0.0208073	0.028859	0.0158103	0.0244278	0.0233857	0.0189499	0.0168194	0.0892273	0.10862	0.186414	0.977311
ENSG00000066379.10	0.0971745	0.282296	0.384311	0.14561	0.147437	0.22875	0.444167	0.195574	0.300888	0.150397	0.0490646	0.429541
ENSG00000066382.12	0.100448	0.120079	0.0799101	0.195286	0.186872	0.0694322	0.381263	0.347409	0.157373	0.132683	0.000268945	0.178737
ENSG00000066422.4	0.560429	0.349519	0.226323	0.343934	0.333836	0.327733	0.331322	0.365848	0.294416	0.575942	0.112996	0.934755
ENSG00000066427.17	0.320356	0.544429	0.620731	0.485257	0.532081	0.393884	0.473241	0.263471	0.322273	0.12051	0.0331499	0.705522
ENSG00000066455.8	0.145336	0.101319	0.037733	0.00760501	0.0100653	0.00745202	0.0219093	0.00781025	0.00874359	0.000767664	0.316098	0.59308
ENSG00000066468.16	0.0291299	0.154106	0.134805	0.175667	0.501545	0.488317	0.692713	0.832739	0.722961	0.611491	0.162087	0.0168981
ENSG00000066557.5	0.984301	0.694613	0.707888	0.950932	0.695988	0.469057	0.25328	0.0862681	0.232176	0.16529	0.0129409	0.977936
ENSG00000066583.7	0.0492954	0.909924	0.960808	0.599662	0.910808	0.944125	0.803599	0.904296	0.500266	0.104622	0.396135	0.148158
ENSG00000066629.12	0.934758	0.343195	0.256786	0.470044	0.56627	0.969406	0.446517	0.964432	0.535645	0.0841134	0.824844	0.713514
ENSG00000066651.13	0.760082	0.422037	0.558938	0.237283	0.369213	0.240283	0.271535	0.441331	0.939053	0.797335	0.720485	0.695146
ENSG00000066654.8	0.405009	0.348938	0.430574	0.568712	0.809159	0.801705	0.939263	0.867266	0.606974	0.0894093	0.60442	0.759874
ENSG00000066697.10	0.750044	0.903205	0.92084	0.913043	0.933196	0.71572	0.894173	0.601142	0.326935	0.272692	0.0933934	0.519398
ENSG00000066735.10	0.437196	0.321236	0.252435	0.474638	0.633078	0.7218	0.556075	0.587046	0.236832	0.288727	0.000937115	0.785149
ENSG00000066739.7	0.351024	0.331304	0.177068	0.111563	0.0601792	0.0296512	0.0449824	0.0488693	0.068755	0.0178868	0.0787455	0.808765
ENSG00000066777.4	0.398126	0.699002	0.433108	0.262348	0.438838	0.427354	0.608595	0.77562	0.41251	0.00644187	0.930177	0.0232844
ENSG00000066827.11	0.112808	0.090846	0.0841166	0.0375523	0.100757	0.0929568	0.137272	0.0766437	0.235414	0.792925	0.362443	0.967117
ENSG00000066855.11	0.820258	0.970684	0.932653	0.891353	0.92932	0.959443	0.928346	0.7146	0.90996	0.170206	0.733783	0.903942
ENSG00000066923.13	0.139253	0.227632	0.0871847	0.139254	0.174016	0.164241	0.16602	0.971479	0.798673	0.331282	0.524334	0.576062
ENSG00000066926.6	0.0649941	0.189418	0.187255	0.172619	0.690323	0.695461	0.416333	0.226725	0.428974	0.276143	0.19172	0.191101
ENSG00000066933.11	0.587155	0.709525	0.890026	0.998553	0.858769	0.764855	0.909561	0.952135	0.469006	0.289456	0.612037	0.553474
ENSG00000067057.12	0.264225	0.116079	0.116667	0.133509	0.0930255	0.233952	0.597373	0.148614	0.0817296	0.138289	0.139212	0.780875
ENSG00000067064.6	0.450644	0.999891	0.891168	0.799572	0.448968	0.581817	0.733381	0.217546	0.6556	0.723146	0.597603	0.971514
ENSG00000067082.10	0.52377	0.235574	0.188392	0.108621	0.0314955	0.0457084	0.0349027	0.0264387	0.0226109	0.0841985	0.395889	0.153225
ENSG00000067113.12	0.406857	0.791589	0.861435	0.874028	0.934493	0.803775	0.869693	0.67921	0.84845	0.905645	0.55627	0.62439
ENSG00000067141.12	0.581004	0.163801	0.0609691	0.0242124	0.0698363	0.0620117	0.0183447	0.042405	0.136661	0.342191	0.543736	0.0112711
ENSG00000067167.3	0.15041	0.127076	0.215291	0.372653	0.442577	0.607469	0.654273	0.680605	0.983734	0.802361	0.566485	0.341783
ENSG00000067182.3	0.387087	0.733706	0.597419	0.548189	0.409805	0.572347	0.877037	0.677918	0.865562	0.80194	0.742173	0.0401362
ENSG00000067191.11	0.171706	0.307386	0.240086	0.177832	0.127226	0.148701	0.0629203	0.0521928	0.163021	0.496731	0.502851	0.798019
ENSG00000067208.10	0.328599	0.420908	0.401972	0.639665	0.810878	0.914805	0.790054	0.854741	0.993387	0.913525	0.0946379	0.155405
ENSG00000067221.9	0.380066	0.737366	0.768278	0.960747	0.892674	0.655058	0.53071	0.387961	0.0270027	0.0965959	0.0905504	0.13097
ENSG00000067225.13	0.615914	0.301108	0.215022	0.17984	0.22105	0.146194	0.146186	0.0222236	0.0487632	0.536531	0.0758628	0.530083
ENSG00000067248.5	0.224821	0.101545	0.106549	0.0731493	0.043871	0.0110387	0.0551102	0.19022	0.146993	0.959928	0.612637	0.346324
ENSG00000067334.9	0.683566	0.366252	0.23171	0.159704	0.28921	0.413005	0.50823	0.593455	0.864285	0.178073	0.282864	0.695344
ENSG00000067365.10	0.0781879	0.163515	0.30513	0.179759	0.226749	0.292175	0.156724	0.348512	0.925633	0.288327	0.102981	0.466417
ENSG00000067369.9	0.258122	0.293053	0.450822	0.772418	0.712816	0.675121	0.882371	0.852792	0.984682	0.445988	0.691229	0.360931
ENSG00000067533.5	0.355182	0.540674	0.417572	0.578359	0.731119	0.918301	0.470875	0.913575	0.914967	0.356667	0.43022	0.518309
ENSG00000067560.6	0.6336	0.818142	0.510955	0.516743	0.850696	0.956742	0.902541	0.636186	0.732501	0.356318	0.134654	0.42979
ENSG00000067596.6	0.514408	0.318275	0.0848851	0.446309	0.453026	0.289	0.378661	0.148635	0.173168	0.0729999	0.531212	0.850641
ENSG00000067601.6	0.538702	0.841204	0.779491	0.458178	0.506639	0.512893	0.374176	0.956075	0.914799	0.870348	0.607232	0.905278
ENSG00000067606.11	0.70827	0.723858	0.520778	0.360199	0.199416	0.196588	0.206175	0.0780347	0.0476222	0.164207	0.265012	0.384436
ENSG00000067704.8	0.18749	0.20457	0.1674	0.120996	0.0951644	0.208166	0.107807	0.0717081	0.137192	0.0432021	0.0959472	0.893259
ENSG00000067715.9	0.381398	0.914691	0.718351	0.706714	0.285816	0.212282	0.397577	0.389619	0.223647	0.647728	0.0947739	0.501542
ENSG00000067836.8	0.716503	0.620241	0.945861	0.947703	0.939809	0.963671	0.910322	0.895835	0.986226	0.648199	0.123222	0.820647
ENSG00000067900.6	0.0954895	0.0487573	0.017237	0.040112	0.0224369	0.0140924	0.0123144	0.0213371	0.0077896	0.00975798	0.871931	0.623299
ENSG00000067955.9	0.0906631	0.0361022	0.0874284	0.0867809	0.0819201	0.0951426	0.131589	0.615661	0.677997	0.109154	0.0993291	0.28412
ENSG00000068001.9	0.760446	0.984625	0.731453	0.749259	0.521709	0.465141	0.606046	0.815715	0.997362	0.806481	0.464586	0.531011
ENSG00000068024.12	0.551441	0.424642	0.194438	0.332851	0.207329	0.304161	0.365989	0.220476	0.193693	0.363819	0.317185	0.660427
ENSG00000068028.13	0.195995	0.370475	0.687273	0.55639	0.579005	0.664133	0.36064	0.331141	0.276323	0.137729	0.474208	0.147209
ENSG00000068078.13	0.302132	0.339843	0.78742	0.873432	0.781196	0.906345	0.979945	0.319441	0.0430911	0.475297	0.0707047	0.188544
ENSG00000068079.3	0.158608	0.184206	0.0982461	0.0684242	0.0297588	0.0334869	0.084148	0.151505	0.151217	0.102915	0.64107	0.91191
ENSG00000068097.10	0.152322	0.0602872	0.0156452	0.0155538	0.0549015	0.0835858	0.484646	0.496623	0.204968	0.273164	0.601457	0.545357
ENSG00000068120.10	0.68677	0.388219	0.56474	0.902341	0.542721	0.594411	0.692372	0.725824	0.850221	0.935286	0.748919	0.476866
ENSG00000068137.10	0.252781	0.0505458	0.136452	0.228374	0.143177	0.160715	0.292802	0.893572	0.919301	0.720107	0.574005	0.805155
ENSG00000068305.13	0.196014	0.0396281	0.0591091	0.12708	0.0415539	0.109984	0.120489	0.27375	0.313856	0.167733	0.110687	0.722991
ENSG00000068383.14	0.295273	0.916815	0.367101	0.179847	0.095882	0.134194	0.102897	0.212314	0.107873	0.822695	0.413636	0.00398553
ENSG00000068489.8	0.893488	0.312659	0.25342	0.15812	0.238368	0.122326	0.343109	0.418083	0.884897	0.933973	0.932974	0.156985
ENSG00000068650.14	0.344237	0.264597	0.162406	0.24892	0.36879	0.240417	0.514395	0.841789	0.339754	0.918181	0.729112	0.655071
ENSG00000068654.11	0.029487	0.00729523	0.20064	0.220846	0.244117	0.213204	0.167815	0.24382	0.174461	0.215586	0.544968	0.418841
ENSG00000068697.6	0.18858	0.0712631	0.0682343	0.0255224	0.0385741	0.0371663	0.0278102	0.128969	0.269672	0.154045	0.0829975	0.803241
ENSG00000068724.11	0.639348	0.569637	0.72335	0.590434	0.96271	0.957425	0.749608	0.737232	0.804625	0.558948	0.663538	0.832307
ENSG00000068745.10	0.97155	0.667663	0.86372	0.608442	0.540202	0.51654	0.899529	0.874238	0.670215	0.919242	0.257885	0.40297
ENSG00000068784.8	0.148243	0.0914745	0.133687	0.109352	0.167203	0.216842	0.279023	0.478478	0.343189	0.550436	0.0233813	0.591967
ENSG00000068793.13	0.175076	0.129695	0.118442	0.250568	0.275323	0.394794	0.569159	0.579322	0.557855	0.935371	0.368448	0.195897
ENSG00000068796.12	0.366188	0.5408	0.0792533	0.0982896	0.157648	0.52034	0.172468	0.244559	0.375677	0.670264	0.270934	0.847099
ENSG00000068831.14	0.098068	0.148283	0.0490431	0.137501	0.529319	0.877966	0.99082	0.940838	0.847876	0.804051	0.917843	0.785296
ENSG00000068878.10	0.384208	0.48037	0.426973	0.480202	0.677959	0.855685	0.430842	0.626828	0.925411	0.797829	0.184069	0.946158
ENSG00000068885.10	0.272931	0.0468121	0.124557	0.317039	0.410079	0.325326	0.700529	0.637907	0.251638	0.873573	0.52573	0.614965
ENSG00000068903.15	0.107483	0.230845	0.154663	0.0696319	0.0740048	0.089285	0.177272	0.17228	0.193745	0.367883	0.0608934	0.696471
ENSG00000068912.9	0.177959	0.0377457	0.0262429	0.0366312	0.0857868	0.0751868	0.021776	0.138285	0.425131	0.44079	0.617909	0.862892
ENSG00000068971.9	0.399762	0.463368	0.385409	0.211164	0.191465	0.234217	0.271	0.158631	0.301717	0.399071	0.114729	0.906211
ENSG00000068976.9	0.220792	0.106943	0.133115	0.275939	0.0943527	0.13257	0.467917	0.722519	0.750106	0.701162	0.0551282	0.719113
ENSG00000069020.14	0.803919	0.330537	0.409705	0.278127	0.328017	0.334197	0.391809	0.686268	0.837882	0.773642	0.151146	0.726131
ENSG00000069188.12	0.0087064	0.0026479	0.00606493	0.015899	0.050795	0.0430446	0.242906	0.199639	0.213867	0.559986	0.00178766	0.00900889
ENSG00000069248.9	0.204892	0.0461433	0.0438784	0.200372	0.254601	0.459709	0.540926	0.866933	0.487915	0.54539	0.668317	0.589068
ENSG00000069275.12	0.836411	0.948248	0.666122	0.69879	0.577742	0.677981	0.431518	0.829932	0.556775	0.475095	0.160888	0.717664
ENSG00000069329.11	0.930475	0.643455	0.681517	0.934796	0.673652	0.780264	0.780802	0.301929	0.662736	0.731475	0.550073	0.488047
ENSG00000069345.7	0.507188	0.128849	0.109339	0.0999924	0.160242	0.0651683	0.209703	0.121654	0.208106	0.88496	0.172558	0.962826
ENSG00000069399.8	0.040156	0.141273	0.158802	0.540273	0.895276	0.737625	0.965527	0.926511	0.760461	0.414471	0.952236	0.0199416
ENSG00000069424.10	0.00295079	0.00425769	0.0203297	0.0144668	0.0550651	0.082066	0.266831	0.450171	0.465048	0.816223	0.165957	0.0250828
ENSG00000069482.6	0.613673	0.457563	0.47752	0.979123	0.683166	0.606506	0.908726	0.82156	0.238611	0.735974	0.878645	0.712018
ENSG00000069493.10	0.2909	0.0688802	0.0472473	0.0458339	0.101693	0.0556083	0.0318845	0.0160403	0.0102426	0.0504726	0.734107	0.970057
ENSG00000069667.11	0.282055	0.181989	0.422385	0.598244	0.699867	0.718347	0.962278	0.942984	0.390299	0.653475	0.274926	0.609184
ENSG00000069696.6	0.82636	0.838778	0.578317	0.950166	0.522624	0.428886	0.546195	0.42726	0.267663	0.132448	0.204562	0.639126
ENSG00000069702.6	0.299363	0.131164	0.174712	0.165147	0.192847	0.0795694	0.372812	0.419169	0.276949	0.831009	0.278526	0.843882
ENSG00000069712.9	0.36361	0.601882	0.264533	0.200516	0.263548	0.327392	0.443168	0.290192	0.267814	0.685857	0.501461	0.857942
ENSG00000069812.7	0.450468	0.284426	0.359191	0.181275	0.217667	0.19055	0.309483	0.163547	0.307377	0.510783	0.579301	1
ENSG00000069849.6	0.0259493	0.0736663	0.022836	0.0309046	0.0233906	0.0229362	0.0892709	0.0350206	0.0130832	0.00813891	0.143305	0.327679
ENSG00000069869.11	0.356876	0.189028	0.179376	0.24873	0.311303	0.278878	0.320433	0.403121	0.379542	0.785655	0.797728	0.765881
ENSG00000069943.5	0.213495	0.391983	0.31394	0.751178	0.903185	0.57258	0.247901	0.0988459	0.122441	0.297295	0.199438	0.162618
ENSG00000069956.7	0.465248	0.529542	0.417191	0.355416	0.131615	0.137785	0.236317	0.619729	0.697581	0.42917	0.834374	0.720923
ENSG00000069966.14	0.506056	0.31924	0.3592	0.373079	0.185672	0.288696	0.168449	0.168392	0.0566445	0.230563	0.598242	0.970077
ENSG00000069974.11	0.693885	0.988395	0.714488	0.709909	0.913718	0.711378	0.809102	0.96942	0.240709	0.664559	0.0753213	0.480628
ENSG00000069998.8	0.502643	0.25326	0.101438	0.135762	0.123364	0.122617	0.227685	0.286949	0.217384	0.821866	0.110909	0.886133
ENSG00000070010.14	0.0682277	0.00107717	0.00466093	0.0191216	0.0661408	0.0366919	0.0183363	0.00861722	0.00504035	0.043951	0.8733	0.901074
ENSG00000070018.4	0.522175	0.141528	0.17015	0.201099	0.105309	0.143604	0.199263	0.34573	0.369904	0.282884	0.47194	0.539883
ENSG00000070019.3	0.441135	0.285424	0.0923402	0.0726648	0.0605205	0.0159692	0.0257199	0.0167606	0.1335	0.0225834	0.862988	0.63833
ENSG00000070031.3	0.9023	0.496882	0.29467	0.740529	0.661133	0.381761	0.385285	0.199582	0.260856	0.29303	0.130147	0.66285
ENSG00000070047.7	0.0164053	0.139563	0.167143	0.193957	0.491411	0.435281	0.737004	0.990733	0.998403	0.314508	0.02985	0.0710106
ENSG00000070061.10	0.64521	0.753661	0.793065	0.972536	0.664692	0.401827	0.358325	0.581728	0.790504	0.603997	0.60493	0.610927
ENSG00000070081.11	0.334401	0.718279	0.980336	0.874503	0.966261	0.822994	0.88614	0.877569	0.805979	0.899085	0.300719	0.590948
ENSG00000070087.9	0.0568269	0.00568424	0.0235089	0.0278487	0.0931202	0.117923	0.0589258	0.135019	0.0490606	0.383694	0.438333	0.375653
ENSG00000070159.9	0.127738	0.0932985	0.105672	0.0609075	0.050146	0.0432869	0.171308	0.108398	0.118594	0.143102	0.307012	0.578094
ENSG00000070214.11	0.264516	0.26328	0.236765	0.357185	0.859586	0.922201	0.823874	0.560923	0.997684	0.600085	0.111608	0.295603
ENSG00000070269.9	0.844589	0.287337	0.157923	0.248107	0.452678	0.423671	0.376809	0.453246	0.594007	0.497918	0.821441	0.444244
ENSG00000070366.9	0.161191	0.3901	0.453634	0.46226	0.212665	0.227619	0.566773	0.690146	0.560869	0.849087	0.910122	0.150769
ENSG00000070367.11	0.520911	0.111039	0.0599796	0.0699695	0.173012	0.358168	0.326125	0.634656	0.259741	0.699389	0.0747659	0.156907
ENSG00000070371.11	0.907412	0.973397	0.931205	0.963158	0.735328	0.61698	0.960132	0.375793	0.849437	0.228266	0.972101	0.826326
ENSG00000070404.5	0.0049033	0.000785252	0.000174089	0.000260981	0.000339483	0.00101623	6.5936e-05	0.000253561	3.56242e-05	0.00270339	0.404502	0.483717
ENSG00000070413.14	0.00810809	0.046586	0.0544709	0.0905487	0.038257	0.0654297	0.0955016	0.439379	0.577769	0.862777	0.771858	0.0246179
ENSG00000070423.13	0.684822	0.993093	0.984359	0.555306	0.751129	0.719292	0.600671	0.615896	0.624417	0.903078	0.0434318	0.997896
ENSG00000070444.10	0.873926	0.842637	0.998369	0.882382	0.835863	0.93888	0.982357	0.777517	0.468609	0.233358	0.240278	0.886878
ENSG00000070476.10	0.231162	0.252655	0.0736901	0.11494	0.147781	0.119271	0.352176	0.265893	0.186123	0.389592	0.211541	0.775164
ENSG00000070495.10	0.318504	0.358697	0.520962	0.601151	0.430037	0.394717	0.272792	0.262385	0.668039	0.741223	0.499038	0.178367
ENSG00000070501.7	0.518711	0.360676	0.640806	0.919883	0.652759	0.661368	0.467292	0.419869	0.414981	0.957184	0.610945	0.444597
ENSG00000070540.8	0.485795	0.872025	0.805014	0.679385	0.319568	0.463562	0.979739	0.836102	0.670254	0.107414	0.352058	0.969681
ENSG00000070610.10	0.0748827	0.354031	0.305639	0.0991984	0.0876907	0.0896177	0.120751	0.2822	0.496779	0.922893	0.224956	0.306422
ENSG00000070614.10	0.147916	0.151406	0.0400326	0.052681	0.0556304	0.133242	0.354749	0.436164	0.433652	0.734075	0.247304	0.63918
ENSG00000070669.12	0.57676	0.972647	0.599824	0.573993	0.540018	0.560023	0.343578	0.609698	0.442399	0.471544	0.178599	0.159242
ENSG00000070718.7	0.0257498	0.103628	0.150179	0.270244	0.475769	0.434062	0.336375	0.470399	0.407328	0.514373	0.174853	0.0133781
ENSG00000070756.9	0.00813178	0.00131146	0.00124762	0.00345522	0.00474318	0.00187072	0.00152223	0.00454192	0.00147638	0.00977608	0.259971	0.202423
ENSG00000070759.12	0.172063	0.293585	0.367414	0.46925	0.842803	0.960489	0.769214	0.535985	0.802482	0.757202	0.601932	0.105361
ENSG00000070761.3	0.341132	0.228875	0.128611	0.238386	0.291369	0.329142	0.433424	0.941248	0.745149	0.853313	0.931641	0.476941
ENSG00000070770.4	0.0998964	0.338179	0.585112	0.974558	0.795822	0.957286	0.733126	0.416292	0.299722	0.102506	0.888834	0.0999105
ENSG00000070778.8	0.710149	0.392172	0.400349	0.654934	0.360808	0.479257	0.630936	0.67112	0.803465	0.632711	0.878448	0.935097
ENSG00000070785.12	0.67212	0.792775	0.73564	0.730376	0.737943	0.70124	0.617649	0.595576	0.465108	0.816281	0.244682	0.850448
ENSG00000070814.13	0.181057	0.0912958	0.0724242	0.0651137	0.176636	0.20751	0.512356	0.241924	0.192572	0.925015	0.069327	0.918318
ENSG00000070831.11	0.77924	0.392851	0.495467	0.609529	0.21713	0.170555	0.221764	0.10659	0.307457	0.0906254	0.978532	0.637388
ENSG00000070882.8	0.501263	0.484378	0.610311	0.697035	0.816717	0.997353	0.703799	0.740442	0.972659	0.741384	0.933063	0.541704
ENSG00000070886.6	0.104562	0.18399	0.330276	0.222647	0.530116	0.703842	0.678928	0.443717	0.581058	0.740171	0.599607	0.161918
ENSG00000070950.5	0.161175	0.243827	0.318991	0.240213	0.12799	0.0753046	0.0938148	0.112992	0.159147	0.65764	0.486774	0.174895
ENSG00000070961.10	0.0069561	0.0312719	0.00644568	0.00493494	0.00246426	0.0103193	0.0865888	0.174716	0.19738	0.0663652	0.46632	0.372996
ENSG00000071051.9	0.402552	0.232518	0.204193	0.395164	0.400812	0.246932	0.516237	0.50812	0.289903	0.658146	0.340276	0.95931
ENSG00000071054.11	0.914116	0.653828	0.775933	0.524763	0.829939	0.870987	0.478003	0.322588	0.722075	0.957443	0.542148	0.508484
ENSG00000071073.8	0.560441	0.807812	0.765402	0.679056	0.544416	0.352972	0.202691	0.345711	0.873897	0.77654	0.474855	0.306104
ENSG00000071082.6	0.130921	0.186859	0.212616	0.371602	0.563877	0.543032	0.245738	0.396222	0.493475	0.849247	0.0493226	0.309434
ENSG00000071127.12	0.830548	0.800503	0.886435	0.750247	0.659601	0.57674	0.333122	0.322371	0.629138	0.890024	0.773182	0.372908
ENSG00000071189.17	0.980032	0.813697	0.640168	0.361658	0.386289	0.872547	0.570751	0.935856	0.570082	0.615506	0.420306	0.11464
ENSG00000071205.7	0.252511	0.317066	0.427902	0.372886	0.65886	0.615353	0.587735	0.693883	0.862693	0.402063	0.353643	0.595454
ENSG00000071242.7	0.17168	0.665582	0.942788	0.692095	0.665029	0.642172	0.443221	0.523668	0.216836	0.152695	0.986777	0.0146662
ENSG00000071243.11	0.0504245	0.169721	0.182881	0.167322	0.312245	0.303007	0.195202	0.771182	0.594024	0.848146	0.681767	0.0697964
ENSG00000071246.6	0.0266985	0.0387188	0.111033	0.0788998	0.18149	0.153804	0.550706	0.321186	0.215898	0.825515	0.762188	0.0694301
ENSG00000071282.7	0.514146	0.807813	0.856682	0.87583	0.785152	0.663677	0.476386	0.357064	0.0612519	0.335749	0.00124826	0.417534
ENSG00000071462.7	0.767631	0.788877	0.929972	0.955135	0.818664	0.787988	0.866387	0.621405	0.789505	0.762175	0.683671	0.421546
ENSG00000071537.9	0.10204	0.629175	0.767896	0.581082	0.776704	0.96203	0.815243	0.732922	0.91224	0.582425	0.934575	0.0549015
ENSG00000071539.9	0.522187	0.318731	0.518621	0.758939	0.778243	0.714882	0.728902	0.884155	0.384243	0.195189	0.532615	0.644521
ENSG00000071564.10	0.910488	0.485251	0.295337	0.469245	0.494984	0.627017	0.300616	0.37974	0.562055	0.924612	0.637459	0.471472
ENSG00000071575.7	0.0307356	0.0259679	0.0327561	0.0194198	0.0236195	0.0224305	0.0384852	0.0870797	0.139868	0.708509	0.0623377	0.365364
ENSG00000071626.12	0.439436	0.138589	0.0346956	0.0989958	0.106677	0.136924	0.174059	0.151938	0.157083	0.128849	0.79016	0.209718
ENSG00000071655.13	0.806064	0.468622	0.437233	0.582722	0.871098	0.856112	0.859838	0.863542	0.6496	0.838779	0.0963193	0.879239
ENSG00000071794.11	0.171258	0.0605401	0.0557163	0.0508477	0.108372	0.21485	0.255054	0.444375	0.154776	0.155999	0.476514	0.656744
ENSG00000071894.10	0.619023	0.713802	0.762518	0.413949	0.702231	0.903409	0.742102	0.779466	0.926008	0.731723	0.680964	0.978767
ENSG00000071967.7	0.766849	0.755126	0.972585	0.702285	0.979451	0.655531	0.561532	0.20617	0.0747837	0.130727	0.972876	0.43995
ENSG00000071994.6	0.911358	0.990089	0.88319	0.513422	0.52008	0.674131	0.750107	0.585578	0.716753	0.747029	0.0569358	0.901891
ENSG00000072041.12	0.0587811	0.0594166	0.028632	0.0640523	0.0121202	0.0188592	0.0114381	0.00735688	0.037274	0.00964888	0.00233638	0.443815
ENSG00000072042.8	0.602778	0.704389	0.753423	0.791341	0.719551	0.755031	0.486142	0.576246	0.776137	0.175649	0.631063	0.192772
ENSG00000072062.9	0.122462	0.233047	0.397415	0.405899	0.73232	0.581634	0.286037	0.116251	0.0533845	0.00634852	0.559419	0.359732
ENSG00000072071.12	0.191838	0.818526	0.98203	0.700948	0.631155	0.566093	0.677509	0.455819	0.529309	0.465059	0.0340202	0.0272448
ENSG00000072110.9	0.655345	0.605728	0.417789	0.299188	0.533358	0.342291	0.86919	0.874893	0.502308	0.604633	0.00193281	0.794548
ENSG00000072121.11	0.326411	0.6875	0.68271	0.911586	0.794219	0.840691	0.663328	0.474422	0.281768	0.172634	0.539948	0.0693627
ENSG00000072134.11	0.436484	0.421987	0.477789	0.650492	0.441147	0.548333	0.531192	0.159608	0.245937	0.48025	0.12283	0.501547
ENSG00000072135.8	0.305492	0.161025	0.36963	0.439158	0.580141	0.491488	0.535247	0.83649	0.975205	0.72374	0.49875	0.661812
ENSG00000072163.14	0.253682	0.214064	0.115003	0.309614	0.362541	0.257043	0.524209	0.225991	0.055256	0.305956	0.369626	0.10319
ENSG00000072195.10	0.836225	0.43836	0.265035	0.254016	0.281082	0.419705	0.695741	0.651942	0.674025	0.497702	0.0421807	0.404389
ENSG00000072201.9	0.0745541	0.285354	0.255364	0.295979	0.342839	0.428404	0.27603	0.153444	0.0373466	0.146045	0.285869	0.0297455
ENSG00000072210.14	0.332311	0.0736535	0.0538945	0.0131132	0.00969548	0.012226	0.0199234	0.0386871	0.00998737	0.0331516	0.89742	0.121229
ENSG00000072274.8	0.687603	0.866117	0.916639	0.933205	0.733755	0.86031	0.86906	0.936623	0.931522	0.290827	0.988586	0.418565
ENSG00000072310.12	0.204461	0.398275	0.839369	0.970658	0.631444	0.81792	0.413051	0.434355	0.480073	0.246813	0.00129352	0.032065
ENSG00000072364.8	0.205547	0.253045	0.230432	0.0614091	0.194865	0.118117	0.158481	0.249322	0.261879	0.185812	0.418878	0.995537
ENSG00000072401.10	0.753839	0.610819	0.599636	0.588789	0.445423	0.686639	0.729587	0.547941	0.200143	0.0529342	0.0096804	0.464225
ENSG00000072415.4	0.929522	0.456833	0.456807	0.387684	0.814875	0.981672	0.703493	0.603636	0.932836	0.698867	0.00551365	0.193999
ENSG00000072422.12	0.771204	0.370514	0.69523	0.619884	0.803831	0.762207	0.260806	0.264929	0.430244	0.133961	0.409228	0.807203
ENSG00000072518.16	0.015784	0.0152523	0.0153249	0.00236548	0.0186426	0.0176529	0.058505	0.112902	0.18029	0.972078	0.56857	0.86505
ENSG00000072571.15	0.848952	0.854283	0.639228	0.583604	0.323892	0.485696	0.988705	0.45682	0.216796	0.147949	0.226279	0.419499
ENSG00000072609.13	0.904392	0.995214	0.91327	0.301816	0.535274	0.894171	0.547299	0.836715	0.752479	0.619002	0.0587697	0.150938
ENSG00000072657.4	0.0177911	0.186557	0.489939	0.784902	0.88679	0.98449	0.815627	0.724886	0.499674	0.596747	0.783267	0.00613034
ENSG00000072682.14	0.291821	0.182452	0.237567	0.182302	0.271289	0.43484	0.464878	0.327565	0.299876	0.369557	0.771003	0.526275
ENSG00000072736.14	0.557181	0.651625	0.647871	0.355397	0.589942	0.480953	0.942695	0.96939	0.507926	0.903018	0.611676	0.73127
ENSG00000072756.12	0.0531968	0.0167544	0.0234536	0.0936996	0.206295	0.192401	0.0882563	0.0572251	0.132945	0.499387	0.0921907	0.0268899
ENSG00000072778.15	0.178209	0.355175	0.227946	0.0913036	0.421409	0.601223	0.58623	0.893528	0.901072	0.355333	0.23372	0.848275
ENSG00000072786.8	0.716328	0.40949	0.211424	0.0830596	0.053355	0.0690411	0.201016	0.331878	0.554253	0.667977	0.688049	0.184325
ENSG00000072803.13	0.800798	0.487493	0.237164	0.307942	0.348775	0.615747	0.36737	0.335663	0.476143	0.952952	0.0514199	0.361655
ENSG00000072818.7	0.501254	0.716289	0.282754	0.321299	0.428646	0.702763	0.73953	0.896743	0.772289	0.815452	0.946426	0.732192
ENSG00000072832.10	0.025837	0.148062	0.347638	0.274084	0.448739	0.408437	0.310244	0.606552	0.76087	0.684573	0.0522937	0.0442568
ENSG00000072840.8	0.198807	0.133418	0.0714884	0.0818467	0.107673	0.14295	0.21761	0.0826686	0.134599	0.0712817	0.205843	0.586899
ENSG00000072849.6	0.691887	0.429357	0.382309	0.689709	0.829831	0.713584	0.850162	0.532123	0.799857	0.484428	0.62231	0.900611
ENSG00000072864.8	0.972797	0.750217	0.955298	0.768919	0.789433	0.976431	0.545625	0.539744	0.274761	0.794786	0.231956	0.451409
ENSG00000072952.14	0.844718	0.876976	0.886177	0.997044	0.837273	0.562883	0.58493	0.625932	0.538198	0.410865	0.788483	0.607831
ENSG00000072954.2	0.871638	0.79479	0.426728	0.279179	0.4726	0.261735	0.426055	0.358821	0.915131	0.751194	0.668312	0.123471
ENSG00000072958.4	0.886039	0.624693	0.817068	0.623177	0.616861	0.597986	0.785537	0.867864	0.571018	0.921265	0.360783	0.367775
ENSG00000073008.10	0.210415	0.167355	0.132606	0.139566	0.240096	0.31641	0.715323	0.491907	0.542093	0.387212	0.566812	0.742749
ENSG00000073050.7	0.714584	0.806446	0.355816	0.338316	0.474526	0.473924	0.413709	0.147066	0.175673	0.0777656	0.936739	0.440472
ENSG00000073060.11	0.506541	0.445338	0.698258	0.47912	0.494514	0.55761	0.376205	0.442179	0.977704	0.702845	0.439214	0.439599
ENSG00000073111.9	0.563646	0.379643	0.323049	0.463081	0.249898	0.168944	0.167307	0.411944	0.272412	0.947547	0.372336	0.339664
ENSG00000073150.9	0.532829	0.52105	0.296883	0.697016	0.473438	0.539099	0.962286	0.207406	0.102278	0.152531	0.0251455	0.711609
ENSG00000073169.9	0.10464	0.0646808	0.132249	0.162613	0.419755	0.327052	0.144809	0.402533	0.886451	0.602985	0.163424	0.426285
ENSG00000073350.9	0.993082	0.83228	0.642768	0.685495	0.341435	0.325043	0.193152	0.22326	0.524391	0.543037	0.537036	0.983115
ENSG00000073417.10	0.674943	0.455172	0.389471	0.497722	0.312101	0.21116	0.407928	0.851314	0.508134	0.682527	0.0331234	0.229947
ENSG00000073536.13	0.0609922	0.0266573	0.00456525	0.00459124	0.0388942	0.0465158	0.0260398	0.0167943	0.00170057	0.0337297	0.209671	0.773817
ENSG00000073578.12	0.242797	0.515104	0.465324	0.595689	0.69542	0.987542	0.736043	0.839368	0.756801	0.491226	0.466963	0.373915
ENSG00000073584.14	0.00741015	0.000348006	0.000207399	0.000110539	0.00163094	0.00196044	0.0564323	0.0837755	0.0332597	0.627264	0.00589137	0.956251
ENSG00000073605.14	0.585449	0.422446	0.348474	0.269854	0.502892	0.744661	0.78369	0.803608	0.926525	0.622107	0.984416	0.710957
ENSG00000073614.7	0.872198	0.916161	0.969175	0.842496	0.90816	0.594027	0.406024	0.48773	0.342587	0.27787	0.426672	0.975929
ENSG00000073670.9	0.284386	0.746684	0.84396	0.892019	0.661154	0.775662	0.492297	0.832775	0.573538	0.608453	0.162938	0.0863634
ENSG00000073711.6	0.262161	0.213489	0.303659	0.463564	0.699055	0.457828	0.446464	0.707411	0.253619	0.86965	0.164892	0.617031
ENSG00000073712.9	0.188021	0.13274	0.251776	0.194283	0.106551	0.187035	0.0413896	0.167627	0.458392	0.19184	0.0773368	0.338892
ENSG00000073792.11	0.809313	0.738121	0.714139	0.788483	0.800578	0.719657	0.451514	0.64206	0.19118	0.724886	0.654789	0.585049
ENSG00000073803.9	0.385726	0.593317	0.974137	0.995435	0.899262	0.805322	0.798971	0.640793	0.957971	0.862514	0.638343	0.266829
ENSG00000073849.10	0.787571	0.87074	0.522623	0.709521	0.414218	0.254352	0.46559	0.344635	0.392737	0.410837	0.0456478	0.804505
ENSG00000073910.15	0.972265	0.929978	0.839613	0.806562	0.84487	0.781295	0.629638	0.947478	0.725373	0.835002	0.817995	0.429889
ENSG00000073921.13	0.731868	0.406887	0.283076	0.294968	0.107156	0.174266	0.0349982	0.154498	0.417808	0.217867	0.212064	0.345221
ENSG00000073969.14	0.368369	0.900821	0.858451	0.62409	0.490292	0.328293	0.353312	0.217695	0.365717	0.254268	0.7332	0.517327
ENSG00000074047.16	0.757226	0.658007	0.706112	0.402407	0.375045	0.445807	0.548246	0.973398	0.704002	0.564455	0.44553	0.573314
ENSG00000074054.13	0.360885	0.203694	0.116226	0.0664479	0.177927	0.236217	0.0717542	0.26656	0.441828	0.777507	0.108398	0.673267
ENSG00000074071.9	0.715641	0.254039	0.344062	0.697922	0.935521	0.88475	0.880268	0.524529	0.293394	0.366182	0.269116	0.615968
ENSG00000074181.4	0.460055	0.376682	0.3675	0.145409	0.228221	0.307554	0.547715	0.788461	0.257317	0.198747	0.326523	0.551604
ENSG00000074201.4	0.92111	0.985912	0.422847	0.678308	0.750043	0.928067	0.95159	0.756206	0.784815	0.721068	0.246338	0.912356
ENSG00000074211.9	0.266063	0.0298683	0.0632489	0.0385503	0.0261726	0.0641883	0.0511121	0.0369191	0.0278123	0.244034	0.003793	0.329859
ENSG00000074219.9	0.960668	0.947486	0.836488	0.869074	0.746979	0.967128	0.846681	0.686533	0.910812	0.916177	0.311221	0.750216
ENSG00000074266.13	0.426268	0.208592	0.149383	0.0670078	0.222034	0.313885	0.464093	0.845754	0.606035	0.841077	0.823243	0.561712
ENSG00000074317.6	0.487013	0.4095	0.712598	0.887939	0.71172	0.83985	0.79325	0.611254	0.409437	0.598615	0.0102835	0.1012
ENSG00000074319.8	0.0441438	0.250194	0.201288	0.133249	0.0839547	0.16179	0.186534	0.36415	0.342549	0.690457	0.559622	0.0531125
ENSG00000074356.12	0.602736	0.865506	0.924365	0.943055	0.712476	0.805499	0.954866	0.808253	0.525621	0.350768	0.161698	0.331711
ENSG00000074370.13	0.4378	0.483857	0.465209	0.554012	0.452977	0.250904	0.541622	0.365268	0.764596	0.901408	0.0825002	0.326528
ENSG00000074410.9	0.0380277	0.204246	0.494769	0.466246	0.296749	0.296616	0.47821	0.880631	0.982147	0.372911	0.0102204	0.0374167
ENSG00000074527.7	0.873727	0.169546	0.0263065	0.0549212	0.0369357	0.0415064	0.0608606	0.120984	0.0225166	0.0550286	0.0297874	1
ENSG00000074582.8	0.609913	0.331637	0.381585	0.347555	0.218368	0.184092	0.113525	0.176783	0.275906	0.303023	0.313621	0.551093
ENSG00000074590.9	0.618125	0.472375	0.625714	0.415138	0.924553	0.924096	0.862312	0.7357	0.749318	0.500073	0.142376	0.925494
ENSG00000074603.14	0.45859	0.644354	0.326142	0.233514	0.255237	0.217164	0.0514079	0.047641	0.14745	0.318432	0.88979	0.0146089
ENSG00000074621.9	0.0625695	0.409531	0.453288	0.21278	0.271242	0.154908	0.058932	0.073737	0.110181	0.518274	0.0449571	0.392746
ENSG00000074657.9	0.108846	0.095289	0.274991	0.296968	0.374187	0.849511	0.883097	0.796506	0.928367	0.257539	0.245497	0.338878
ENSG00000074660.11	0.956111	0.983349	0.730309	0.63324	0.309179	0.129416	0.0467772	0.120951	0.156628	0.865168	0.493707	1
ENSG00000074695.5	0.000961224	0.000844129	0.0010333	0.000339866	0.00132475	0.00193968	0.0797972	0.104295	0.12705	0.665127	0.135179	0.27231
ENSG00000074696.8	0.00763005	0.000885404	7.91199e-05	3.06771e-05	2.63601e-05	4.60973e-05	0.000150486	0.00321202	0.00471859	0.00110482	0.3942	0.812604
ENSG00000074755.10	0.434899	0.643128	0.39036	0.414695	0.364409	0.261044	0.117498	0.108377	0.0251797	0.343604	0.296067	0.887704
ENSG00000074800.9	0.81598	0.767471	0.539449	0.552738	0.539856	0.43172	0.238608	0.0778039	0.0615702	0.307216	0.125625	0.825297
ENSG00000074842.3	0.217631	0.391966	0.457411	0.316815	0.568584	0.42327	0.887127	0.58167	0.600029	0.841937	0.888016	0.322186
ENSG00000074855.6	0.270232	0.0589738	0.017916	0.0178576	0.0651121	0.08768	0.070005	0.0992696	0.0218598	0.260217	0.569473	0.646736
ENSG00000074935.9	0.633913	0.88364	0.918076	0.857652	0.613205	0.735716	0.753026	0.469801	0.306816	0.103402	0.0798138	0.586902
ENSG00000074964.12	0.818834	0.622192	0.62915	0.68376	0.411936	0.311907	0.44648	0.153816	0.0289471	0.0780777	0.356858	0.954183
ENSG00000075035.5	0.0450158	0.313586	0.674189	0.841109	0.503828	0.24824	0.276896	0.245407	0.578785	0.120273	0.941369	1
ENSG00000075043.13	0.172753	0.297589	0.333316	0.448676	0.751534	0.664011	0.828461	0.250387	0.0217188	0.0437133	0.0648685	0.137585
ENSG00000075089.5	0.0158928	0.0720489	0.0405564	0.103746	0.082789	0.223069	0.222256	0.16882	0.299886	0.288791	0.0718838	0.146178
ENSG00000075131.5	0.832812	0.633506	0.619341	0.760407	0.947279	0.786496	0.859158	0.517634	0.885811	0.324807	0.482715	0.409806
ENSG00000075142.9	0.825497	0.749838	0.758441	0.931016	0.705376	0.497895	0.22211	0.130383	0.0766687	0.0319556	0.40106	0.791572
ENSG00000075151.15	0.513131	0.192411	0.175084	0.0649696	0.171639	0.344537	0.372255	0.904242	0.877472	0.6819	0.158646	0.0390981
ENSG00000075188.4	0.644744	0.895414	0.942753	0.455112	0.279482	0.20644	0.178736	0.436322	0.33398	0.486626	0.193239	0.0510717
ENSG00000075213.6	0.839299	0.563893	0.697244	0.595769	0.870438	0.902073	0.953725	0.615913	0.171802	0.209275	0.0046714	0.566541
ENSG00000075218.14	0.420613	0.699016	0.714495	0.817265	0.765808	0.526901	0.793145	0.655085	0.288007	0.864188	0.496382	0.424534
ENSG00000075234.12	0.202238	0.0619535	0.106218	0.0769803	0.203959	0.154008	0.276034	0.255358	0.194087	0.726388	0.233074	0.954103
ENSG00000075239.9	0.56959	0.664865	0.700513	0.575453	0.437304	0.647002	0.281242	0.450096	0.644574	0.939616	0.0661933	0.944806
ENSG00000075240.12	0.4514	0.621185	0.973998	0.888574	0.899866	0.93499	0.808205	0.997375	0.926215	0.675252	0.602936	0.519841
ENSG00000075275.12	0.516753	0.645606	0.290068	0.142392	0.446863	0.481339	0.252802	0.93043	0.919794	0.899052	0.879603	0.30421
ENSG00000075292.14	0.937941	0.887656	0.819274	0.645301	0.840608	0.98114	0.933975	0.910015	0.562545	0.0687646	0.668004	0.637355
ENSG00000075303.8	0.724706	0.411743	0.652675	0.401157	0.721645	0.965197	0.956984	0.875394	0.881032	0.899414	0.623168	0.712955
ENSG00000075336.7	0.2026	0.269581	0.168053	0.0636785	0.11916	0.127547	0.158685	0.10667	0.211433	0.173889	0.691364	0.724109
ENSG00000075340.18	0.98291	0.234403	0.0686946	0.134314	0.120671	0.0741309	0.270472	0.198623	0.129557	0.659476	0.746973	0.0790186
ENSG00000075391.12	0.187602	0.621345	0.999397	0.795609	0.761696	0.705095	0.807472	0.696512	0.950887	0.233638	0.368656	0.0649088
ENSG00000075399.8	0.191362	0.661511	0.946582	0.996974	0.691054	0.647795	0.757217	0.800937	0.961397	0.480617	0.43205	0.092632
ENSG00000075407.13	0.216787	0.378473	0.418426	0.549869	0.560111	0.82235	0.951263	0.971033	0.541568	0.28642	0.892605	0.218681
ENSG00000075413.13	0.444553	0.124843	0.0930798	0.0295505	0.0627782	0.0668647	0.0812118	0.210677	0.196774	0.508371	0.186778	0.165865
ENSG00000075415.8	0.0196761	0.0251935	0.0275325	0.0133521	0.0319139	0.0140036	0.0252369	0.0682545	0.0203793	0.324342	0.118257	0.7666
ENSG00000075420.8	0.825354	0.319024	0.316984	0.712225	0.99831	0.863647	0.929401	0.990974	0.821775	0.68059	0.0592478	0.881134
ENSG00000075426.7	0.670873	0.367329	0.374222	0.11839	0.23346	0.226236	0.0874332	0.114641	0.150476	0.133438	0.815166	0.0822206
ENSG00000075429.4	0.267957	0.112178	0.0505827	0.181183	0.171406	0.329855	0.512595	0.180872	0.273357	0.460385	0.123646	1
ENSG00000075461.5	0.0273573	0.0204578	0.0208518	0.017147	0.020476	0.0776308	0.163172	0.0772064	0.2435	0.0110946	0.0430364	0.252584
ENSG00000075539.9	0.895309	0.391216	0.456218	0.498483	0.42586	0.542412	0.649938	0.952941	0.587234	0.237159	0.27236	0.324479
ENSG00000075568.12	0.815435	0.961198	0.870894	0.739509	0.867128	0.991849	0.606963	0.616852	0.829594	0.507465	0.115034	0.153836
ENSG00000075618.13	0.0908549	0.0213406	0.0112047	0.00646361	0.0109131	0.0123249	0.0333674	0.114054	0.100187	0.30706	0.0141409	0.547408
ENSG00000075624.9	0.101563	0.00830125	0.0208396	0.0135842	0.0122629	0.0126895	0.0600549	0.0122815	0.0529449	0.0433936	2.08659e-05	0.420877
ENSG00000075643.5	0.547123	0.957507	0.817527	0.574824	0.961324	0.832867	0.883727	0.776805	0.92973	0.514148	0.120732	0.176885
ENSG00000075651.11	0.214745	0.64053	0.552391	0.225691	0.151844	0.0267518	0.0399353	0.134201	0.386412	0.733174	0.924956	0.90693
ENSG00000075702.12	0.265855	0.333838	0.224273	0.282566	0.27265	0.411439	0.229372	0.349766	0.373394	0.522161	0.130329	0.409902
ENSG00000075711.16	0.111075	0.199178	0.213192	0.265104	0.315345	0.462289	0.505201	0.711082	0.399028	0.786752	0.61721	0.468278
ENSG00000075785.8	0.577177	0.723226	0.755835	0.649962	0.979161	0.923375	0.777798	0.998752	0.997728	0.408937	0.517462	0.997564
ENSG00000075790.6	0.11592	0.17049	0.048675	0.385128	0.520477	0.754045	0.726925	0.591838	0.503199	0.507825	0.738485	0.282402
ENSG00000075826.12	0.352268	0.331176	0.278244	0.284122	0.674616	0.938891	0.992431	0.975056	0.957228	0.798144	0.184846	0.843156
ENSG00000075856.7	0.560035	0.322569	0.156574	0.230564	0.139672	0.0665879	0.365414	0.37212	0.355941	0.129207	0.506661	0.642427
ENSG00000075914.8	0.637378	0.671978	0.229045	0.188446	0.157531	0.110791	0.113876	0.0860271	0.0637886	0.626636	0.563322	0.645415
ENSG00000075945.8	0.319364	0.376418	0.31926	0.349466	0.223303	0.132447	0.29814	0.171871	0.141866	0.295598	0.000487478	0.834848
ENSG00000075975.11	0.0471733	0.00792213	0.00115939	0.00477221	0.00586768	0.0113932	0.0405991	0.0547988	0.0478703	0.283599	0.0317927	0.777
ENSG00000076003.4	0.00812561	0.000470226	0.000272671	0.000227921	0.000642938	0.00232127	0.00385251	0.00124128	0.0262964	0.45345	0.0269445	0.257245
ENSG00000076043.5	0.174179	0.138896	0.182103	0.111574	0.0971894	0.109486	0.0984799	0.148448	0.147694	0.361523	0.777977	0.709329
ENSG00000076053.6	0.981043	0.781831	0.597632	0.534181	0.667318	0.801438	0.37647	0.278986	0.221486	0.731597	0.93627	0.267764
ENSG00000076067.7	0.131006	0.0569806	0.0508596	0.14087	0.206065	0.211266	0.172431	0.0924114	0.263518	0.0433677	0.668481	0.537709
ENSG00000076108.7	0.6019	0.941574	0.83078	0.70948	0.79234	0.584183	0.636099	0.66126	0.578181	0.523084	0.960973	0.388122
ENSG00000076201.10	0.310031	0.166673	0.143871	0.256891	0.271302	0.209059	0.618214	0.1972	0.88888	0.85547	0.424727	0.788341
ENSG00000076242.10	0.416111	0.362673	0.71985	0.638129	0.497073	0.421619	0.58348	0.576086	0.430827	0.575853	0.230689	0.401041
ENSG00000076248.6	0.464512	0.352453	0.230169	0.248383	0.401579	0.40465	0.214299	0.204048	0.386491	0.554037	0.81114	0.365043
ENSG00000076258.5	0.427404	0.762298	0.938733	0.971855	0.949624	0.942183	0.746707	0.701766	0.890594	0.680872	0.362529	0.115577
ENSG00000076321.6	0.501042	0.443292	0.943699	0.751044	0.605906	0.421029	0.771941	0.894753	0.600896	0.945558	0.767685	0.542677
ENSG00000076351.8	0.408054	0.382252	0.210438	0.283757	0.249565	0.319507	0.547639	0.738984	0.576462	0.783886	0.485349	0.677099
ENSG00000076382.12	0.54807	0.840036	0.83299	0.83146	0.642286	0.833865	0.734199	0.482014	0.714447	0.0281131	0.213558	0.0591252
ENSG00000076513.12	0.0496445	0.32378	0.495948	0.84977	0.91539	0.966484	0.496871	0.589754	0.601748	0.821704	0.665485	0.00500733
ENSG00000076554.11	0.355468	0.80413	0.706119	0.54304	0.505705	0.600099	0.948195	0.76841	0.799139	0.371751	0.277624	0.446696
ENSG00000076555.11	0.0692789	0.177722	0.117503	0.155039	0.152424	0.199831	0.298402	0.773	0.814027	0.50072	0.98826	0.502798
ENSG00000076604.10	0.945467	0.951351	0.767629	0.521381	0.914466	0.986055	0.46045	0.828241	0.373446	0.26333	0.25533	0.724104
ENSG00000076650.2	0.224133	0.571565	0.423442	0.506317	0.666345	0.619983	0.858583	0.734428	0.867567	0.59191	0.642022	0.131352
ENSG00000076662.5	0.848698	0.570343	0.494648	0.494966	0.814352	0.792663	0.811445	0.57249	0.486594	0.125563	0.379015	0.947695
ENSG00000076685.14	0.495649	0.128512	0.0316212	0.0136133	0.0141865	0.00418392	0.060376	0.0502227	0.00649287	0.492487	0.0014074	0.109431
ENSG00000076706.10	0.709836	0.622923	0.325937	0.325492	0.363861	0.330731	0.699646	0.947057	0.618496	0.687793	0.000292962	0.334455
ENSG00000076826.5	0.159628	0.52683	0.199495	0.279954	0.441795	0.734795	0.393097	0.31808	0.185974	0.298761	0.699637	0.55814
ENSG00000076864.15	0.236883	0.154195	0.316021	0.445534	0.28152	0.156235	0.251923	0.542782	0.735468	0.596294	0.35284	0.155069
ENSG00000076924.7	0.873392	0.993503	0.902074	0.934912	0.846715	0.839807	0.81796	0.958572	0.768715	0.927811	0.493419	0.306279
ENSG00000076928.13	0.16427	0.0533725	0.0966683	0.0625133	0.0183937	0.00807569	0.00916248	0.0287565	0.196752	0.378593	0.0377666	0.788023
ENSG00000076944.10	0.517597	0.391265	0.518152	0.694952	0.98227	0.941734	0.70987	0.822327	0.445801	0.3686	0.731578	0.710199
ENSG00000076984.13	0.955227	0.635075	0.708454	0.9511	0.907204	0.788514	0.649535	0.914255	0.511666	0.592188	0.915113	0.953824
ENSG00000077009.9	0.587588	0.613043	0.534455	0.284075	0.323387	0.296091	0.399789	0.64957	0.316069	0.399976	0.606884	0.68992
ENSG00000077044.5	0.0888162	0.784705	0.625177	0.872684	0.716986	0.410448	0.291023	0.19815	0.214831	0.967165	0.333542	0.0896247
ENSG00000077063.6	0.0518729	0.152172	0.364003	0.318531	0.462545	0.592896	0.599757	0.206976	0.202723	0.982142	0.399286	0.0702815
ENSG00000077080.5	0.0532126	0.0866367	0.0638425	0.129966	0.0950381	0.0474497	0.0982023	0.131276	0.713915	0.906504	0.0020753	0.492234
ENSG00000077097.9	0.0895576	0.278108	0.276598	0.138286	0.131449	0.163098	0.167824	0.182224	0.630098	0.950827	0.164048	0.300856
ENSG00000077147.10	0.349406	0.337176	0.44859	0.704201	0.739238	0.674603	0.550356	0.377695	0.967543	0.541775	0.424929	0.229406
ENSG00000077150.13	0.142113	0.813484	0.812365	0.750267	0.761489	0.999705	0.860789	0.902957	0.940962	0.795758	0.976634	0.0221749
ENSG00000077152.5	0.827789	0.872905	0.851316	0.795229	0.821445	0.797171	0.771766	0.915621	0.804446	0.373296	0.346049	0.89505
ENSG00000077157.16	0.213739	0.670159	0.697506	0.816495	0.842126	0.752686	0.464565	0.932256	0.854141	0.481365	0.446477	0.230669
ENSG00000077232.12	0.925838	0.873706	0.853909	0.644086	0.920772	0.738136	0.831885	0.709259	0.907632	0.863726	0.760737	0.513991
ENSG00000077235.13	0.403636	0.458699	0.494794	0.995268	0.666125	0.567691	0.445378	0.842012	0.427712	0.404098	0.738187	0.190796
ENSG00000077238.9	0.0745785	0.589879	0.314301	0.18904	0.418272	0.72493	0.918121	0.42013	0.785468	0.330555	0.660645	0.256709
ENSG00000077254.10	0.740642	0.963478	0.984273	0.775658	0.866219	0.681006	0.612651	0.494008	0.557587	0.505081	0.00274683	0.797489
ENSG00000077312.4	0.509711	0.617279	0.756823	0.839691	0.606029	0.502269	0.158977	0.0791315	0.381283	0.184633	0.982244	0.113765
ENSG00000077348.4	0.159724	0.0315917	0.0189035	0.0332506	0.0472029	0.062738	0.0396525	0.174757	0.132718	0.380044	0.0665938	0.801152
ENSG00000077380.11	0.493711	0.193529	0.421224	0.189755	0.223924	0.252199	0.546128	0.746838	0.950228	0.681199	0.364039	0.662616
ENSG00000077454.11	0.410993	0.156653	0.0222841	0.00906432	0.0182548	0.0198464	0.0116147	0.00409113	0.0018927	0.0779268	0.320454	0.116896
ENSG00000077458.8	0.861118	0.709511	0.657849	0.678434	0.275687	0.477081	0.656133	0.858297	0.202524	0.0518254	0.0448574	0.648661
ENSG00000077463.10	0.155449	0.404672	0.241407	0.244317	0.212757	0.198702	0.531982	0.212259	0.222092	0.533361	0.617334	0.452116
ENSG00000077514.4	0.16049	0.0730102	0.0757899	0.0236457	0.134565	0.144913	0.293841	0.174461	0.368615	0.297783	0.719799	0.561602
ENSG00000077522.8	0.648687	0.572723	0.34876	0.330354	0.308506	0.26389	0.431333	0.520099	0.555457	0.868185	0.431828	0.734209
ENSG00000077549.13	0.155201	0.00710891	0.00473588	0.0100141	0.0102042	0.015064	0.00191489	0.00117705	0.00307414	0.00113294	0.0550184	0.21193
ENSG00000077585.9	0.55892	0.459072	0.37809	0.475133	0.331778	0.370386	0.216282	0.06614	0.161818	0.964253	0.811929	0.226918
ENSG00000077616.6	0.0380269	0.0108129	0.0127077	0.00803428	0.0125448	0.0109299	0.0525774	0.162064	0.177161	0.785383	0.307078	0.605973
ENSG00000077684.11	0.73869	0.966573	0.951211	0.878692	0.980288	0.916999	0.535944	0.855681	0.955424	0.922224	0.0271929	0.883682
ENSG00000077782.15	0.274239	0.629584	0.885511	0.868437	0.971337	0.768314	0.948976	0.844828	0.972434	0.608731	0.00106373	0.317929
ENSG00000077809.8	0.22425	0.312687	0.521911	0.640331	0.574254	0.512425	0.474792	0.367389	0.424016	0.636889	0.0495161	0.16427
ENSG00000077942.13	0.768814	0.993227	0.620957	0.556603	0.370555	0.497589	0.61132	0.354825	0.696928	0.932849	0.694285	0.854815
ENSG00000078018.15	0.672148	0.707182	0.595462	0.75804	0.845999	0.97796	0.472994	0.451308	0.124342	0.551874	0.151382	0.750726
ENSG00000078043.11	0.593861	0.391316	0.611681	0.534567	0.639667	0.606066	0.713023	0.687926	0.792373	0.506726	0.126155	0.999425
ENSG00000078053.12	0.0288917	0.0546213	0.0974504	0.112208	0.0881417	0.11309	0.517321	0.555184	0.212545	0.140507	0.570669	0.002364
ENSG00000078070.7	0.0933654	0.0187572	0.0407241	0.0897363	0.0822627	0.05026	0.0495355	0.163324	0.0296479	0.31712	0.434941	0.518038
ENSG00000078114.14	0.15295	0.72717	0.968199	0.854925	0.922503	0.954732	0.786684	0.898798	0.870833	0.346092	0.520232	0.0491876
ENSG00000078124.7	0.172016	0.111936	0.144761	0.109214	0.0466634	0.0961665	0.19388	0.0485961	0.104418	0.64483	0.827252	0.977567
ENSG00000078140.9	0.740339	0.610917	0.920063	0.906506	0.852602	0.777073	0.380891	0.167728	0.0963618	0.868651	0.702534	0.438711
ENSG00000078142.7	0.0467238	0.04726	0.0309871	0.0283441	0.0854955	0.113637	0.25939	0.200797	0.366513	0.13117	0.936729	0.205048
ENSG00000078177.9	0.202321	0.671812	0.908301	0.855351	0.85942	0.952961	0.698641	0.953213	0.856818	0.620352	0.466426	0.0154198
ENSG00000078237.4	0.918806	0.792263	0.789654	0.712241	0.174477	0.16929	0.147591	0.0712271	0.0695093	0.216492	0.389578	0.660984
ENSG00000078246.11	0.894795	0.487676	0.474863	0.539458	0.731182	0.618036	0.618135	0.2847	0.248065	0.934678	0.391392	0.613991
ENSG00000078269.9	0.263396	0.272759	0.545518	0.351791	0.484238	0.206092	0.0251607	0.139204	0.134761	0.992249	0.321867	0.577987
ENSG00000078295.11	0.453182	0.798719	0.527031	0.443101	0.670213	0.82518	0.862551	0.758854	0.680087	0.770843	0.0331522	0.189595
ENSG00000078304.15	0.406951	0.436384	0.325736	0.131034	0.0385864	0.072419	0.15463	0.251806	0.285629	0.130774	0.226479	0.773655
ENSG00000078319.7	0.994502	0.260739	0.223707	0.499589	0.466892	0.522744	0.412317	0.734146	0.435104	0.898752	0.688218	0.629538
ENSG00000078369.13	0.78283	0.512002	0.586574	0.376064	0.235956	0.279932	0.350535	0.863882	0.857017	0.505421	0.580561	0.408048
ENSG00000078401.6	0.360004	0.198914	0.146071	0.169089	0.380338	0.785047	0.350552	0.448932	0.310815	0.433115	0.957028	1
ENSG00000078403.12	0.24878	0.593351	0.88034	0.57635	0.576823	0.402594	0.456877	0.715288	0.74456	0.728476	0.895201	0.232241
ENSG00000078487.13	0.881139	0.611949	0.528625	0.170072	0.1492	0.349696	0.319798	0.312929	0.227968	0.219298	0.855606	0.0411897
ENSG00000078549.10	0.00408263	0.00326207	0.00296063	0.0020768	0.00889136	0.0139891	0.0284882	0.0773182	0.188685	0.37968	0.181903	0.219084
ENSG00000078618.15	0.190295	0.100039	0.0864938	0.0945246	0.292788	0.212626	0.254558	0.221114	0.343399	0.264544	0.0540015	0.483027
ENSG00000078668.9	0.653703	0.446297	0.290762	0.205856	0.173605	0.140881	0.0727904	0.128013	0.295779	0.925629	0.0742136	0.213709
ENSG00000078674.13	0.972626	0.675861	0.922299	0.994724	0.40129	0.368268	0.391899	0.319984	0.428384	0.208284	0.413174	0.276625
ENSG00000078687.12	0.92938	0.720204	0.750487	0.435883	0.562782	0.625963	0.551438	0.480762	0.394461	0.161926	0.323858	0.274795
ENSG00000078699.17	0.201879	0.271871	0.315282	0.199662	0.172389	0.208635	0.661411	0.456262	0.490571	0.0736568	0.500953	0.776097
ENSG00000078725.8	0.733805	0.751705	0.341619	0.142786	0.0860326	0.173014	0.0857739	0.192673	0.448734	0.420009	0.326306	0.0515626
ENSG00000078747.8	0.496966	0.823151	0.721873	0.810877	0.671588	0.840775	0.92408	0.881447	0.72854	0.75477	0.839117	0.127272
ENSG00000078804.8	0.570826	0.789848	0.867029	0.540945	0.609358	0.668775	0.551059	0.875013	0.518008	0.665706	0.914855	0.100814
ENSG00000078808.12	0.691465	0.633224	0.385794	0.37706	0.49709	0.377048	0.378327	0.22675	0.133582	0.241822	0.166068	0.972927
ENSG00000078900.10	0.935166	0.908568	0.914458	0.565703	0.746556	0.566074	0.232071	0.261302	0.280622	0.330994	0.306551	0.737503
ENSG00000078902.11	0.0171417	0.045501	0.0514603	0.13758	0.0789446	0.061784	0.0646684	0.148578	0.680926	0.879972	0.729792	0.00235683
ENSG00000078967.8	0.456857	0.92273	0.784912	0.730645	0.549101	0.383948	0.270837	0.477067	0.566623	0.671959	0.38492	0.965051
ENSG00000079102.12	0.0160393	0.120268	0.0875704	0.0978683	0.090236	0.0865648	0.175038	0.118368	0.15903	0.532488	0.915748	0.13749
ENSG00000079134.7	0.145956	0.211812	0.199977	0.142066	0.612021	0.584485	0.56856	0.688409	0.79072	0.885542	0.944231	0.82294
ENSG00000079150.13	0.730048	0.996415	0.838492	0.90797	0.753042	0.981037	0.995357	0.863387	0.344917	0.0776506	0.60746	0.699107
ENSG00000079156.12	0.223393	0.351336	0.238787	0.274599	0.373971	0.215061	0.523184	0.919489	0.954404	0.471159	0.135915	0.749017
ENSG00000079215.9	0.395746	0.697784	0.352028	0.245436	0.215752	0.214057	0.4044	0.381526	0.777588	0.284672	0.0368645	0.488168
ENSG00000079246.11	0.904208	0.404218	0.262554	0.263234	0.188723	0.187441	0.288021	0.151869	0.28838	0.551756	0.80021	0.959455
ENSG00000079257.3	0.0443094	0.310065	0.309177	0.167844	0.0638575	0.124908	0.270912	0.990272	0.953736	0.884429	0.937115	0.0318638
ENSG00000079277.15	0.382254	0.836766	0.625012	0.87792	0.996409	0.964688	0.740918	0.443818	0.678508	0.658358	0.472785	0.217744
ENSG00000079308.12	0.833361	0.557107	0.770107	0.431629	0.490421	0.376248	0.400131	0.389882	0.266819	0.0185507	0.853819	0.358652
ENSG00000079313.7	0.816787	0.795558	0.715577	0.641544	0.845915	0.976511	0.91872	0.45617	0.340044	0.122528	0.541429	0.376906
ENSG00000079332.10	0.00425399	0.0194988	0.0518371	0.0639767	0.0519914	0.0248612	0.0480296	0.0521462	0.0340641	0.354651	0.716096	0.0156565
ENSG00000079335.13	0.0250948	0.0221013	0.0749485	0.256524	0.412266	0.324077	0.473436	0.705275	0.946428	0.964659	0.703944	0.125345
ENSG00000079337.11	0.899978	0.68895	0.805823	0.379778	0.628534	0.65695	0.725491	0.647692	0.622317	0.822607	0.254332	0.301856
ENSG00000079385.17	0.968493	0.933726	0.397471	0.413539	0.277615	0.282884	0.41292	0.77112	0.549423	0.544305	0.169306	0.562391
ENSG00000079387.9	0.802216	0.791727	0.724275	0.952385	0.766471	0.700798	0.87217	0.294342	0.757982	0.766029	0.690065	0.939354
ENSG00000079393.16	0.913902	0.617517	0.600089	0.662463	0.66179	0.391812	0.58692	0.400679	0.401955	0.824928	0.636007	0.963456
ENSG00000079432.3	0.833716	0.877621	0.664964	0.691955	0.960644	0.81881	0.750332	0.883163	0.457904	0.344644	0.790748	0.691372
ENSG00000079435.5	0.940882	0.491343	0.40596	0.0396145	0.0506969	0.0250073	0.029751	0.0777663	0.101759	0.00434388	0.120771	0.00749322
ENSG00000079459.8	0.642726	0.928477	0.607222	0.52473	0.187405	0.185846	0.560419	0.174707	0.239146	0.0589549	0.871108	0.0161477
ENSG00000079462.3	0.167648	0.169253	0.0704984	0.0370122	0.0343986	0.0612162	0.11252	0.69862	0.554837	0.349768	0.0345452	0.468843
ENSG00000079616.8	0.661842	0.551608	0.346418	0.489587	0.330966	0.41689	0.182142	0.209338	0.201091	0.302272	0.581356	0.752217
ENSG00000079691.15	0.0835279	0.0221489	0.0165958	0.0157434	0.231796	0.422386	0.738372	0.637746	0.412722	0.714783	0.755499	0.951992
ENSG00000079739.11	0.827187	0.911852	0.951668	0.990298	0.627233	0.90507	0.632293	0.80593	0.679812	0.405138	0.164084	0.407469
ENSG00000079785.10	0.827937	0.418274	0.290073	0.331926	0.327031	0.274473	0.91663	0.559815	0.895841	0.821919	0.182407	0.569625
ENSG00000079805.12	0.850594	0.503247	0.67815	0.95615	0.950835	0.892144	0.840003	0.826175	0.871342	0.256847	0.589735	0.756991
ENSG00000079819.12	0.878038	0.253757	0.202979	0.102665	0.139081	0.209119	0.380445	0.807752	0.676106	0.911303	0.828552	0.0406549
ENSG00000079931.10	0.0336568	0.261085	0.163879	0.251186	0.405285	0.767929	0.835436	0.334937	0.117151	0.384668	0.981786	0.0170052
ENSG00000079950.9	0.76839	0.763177	0.917294	0.613066	0.171972	0.148922	0.265831	0.386636	0.41985	0.132607	0.123781	0.35952
ENSG00000079974.13	0.93699	0.699117	0.726726	0.560159	0.854983	0.838895	0.446695	0.404004	0.384761	0.398177	0.0426599	0.447484
ENSG00000079999.9	0.363634	0.911531	0.765569	0.952463	0.614015	0.769909	0.998187	0.638422	0.670023	0.784521	0.929057	0.176512
ENSG00000080007.6	0.702263	0.628176	0.733664	0.887509	0.810783	0.629769	0.523647	0.825684	0.986477	0.844027	0.401261	0.332899
ENSG00000080189.10	0.873286	0.949779	0.882509	0.845858	0.977892	0.903953	0.749661	0.889475	0.99553	0.917982	0.338954	0.257592
ENSG00000080200.5	0.113572	0.0607598	0.0182429	0.0236009	0.118453	0.0886905	0.214593	0.27299	0.48323	0.114925	0.397926	0.886884
ENSG00000080224.13	0.765696	0.214532	0.10255	0.108416	0.0293792	0.0243625	0.120848	0.0332245	0.108017	0.812927	0.254357	0.191753
ENSG00000080298.11	0.00406756	0.00868461	0.00547621	0.032749	0.0254703	0.0666053	0.110452	0.033591	0.0456115	0.0456908	0.505604	0.195727
ENSG00000080345.13	0.414571	0.177515	0.225303	0.374956	0.401172	0.363779	0.202803	0.380246	0.264761	0.67514	0.623072	0.746963
ENSG00000080371.4	0.931864	0.584049	0.289934	0.169056	0.34113	0.384156	0.965149	0.913368	0.819495	0.729206	0.042754	0.143132
ENSG00000080503.15	0.0918403	0.227812	0.203505	0.0893759	0.216258	0.190192	0.168756	0.197967	0.779493	0.83349	0.616225	0.0861045
ENSG00000080546.9	0.727455	0.29787	0.137877	0.0675439	0.158215	0.116552	0.148605	0.461491	0.246043	0.440971	0.780353	0.0953068
ENSG00000080603.12	0.117203	0.123188	0.287456	0.230868	0.245717	0.268952	0.348685	0.510773	0.359488	0.760333	0.575676	0.40298
ENSG00000080608.9	0.763206	0.793753	0.832862	0.936153	0.833945	0.903518	0.74385	0.535139	0.415406	0.941967	0.2082	0.633928
ENSG00000080644.11	0.467515	0.742161	0.582433	0.798023	0.450097	0.339675	0.434205	0.592826	0.447002	0.321629	0.742625	0.211848
ENSG00000080709.10	0.556007	0.0991817	0.129016	0.448299	0.675269	0.649604	0.52349	0.620743	0.685754	0.779583	0.765106	0.691948
ENSG00000080802.14	0.218779	0.286767	0.306193	0.180061	0.159593	0.129004	0.366808	0.576795	0.441756	0.412653	0.00722701	0.96132
ENSG00000080815.14	0.0224517	0.00989118	0.00575296	0.0313402	0.017001	0.0496837	0.266781	0.108798	0.0389356	0.120916	0.630604	0.392869
ENSG00000080819.2	0.898888	0.95484	0.912764	0.935353	0.719415	0.623799	0.630019	0.65935	0.360833	0.65323	0.226966	0.655501
ENSG00000080822.12	0.46466	0.206514	0.581388	0.670609	0.512272	0.290389	0.310827	0.399166	0.17805	0.586631	0.513954	0.483253
ENSG00000080823.17	0.649191	0.567811	0.567689	0.428461	0.61037	0.372463	0.959265	0.842089	0.569375	0.866825	0.367919	0.863099
ENSG00000080824.14	0.541705	0.531016	0.40788	0.27033	0.174284	0.248344	0.12823	0.252021	0.17295	0.225036	0.990489	0.152608
ENSG00000080839.7	0.632469	0.730045	0.945066	0.613493	0.790437	0.621798	0.855612	0.958213	0.681438	0.837711	0.0822768	0.210756
ENSG00000080845.13	0.187085	0.158292	0.103542	0.155775	0.194826	0.390617	0.252892	0.184338	0.101717	0.0887977	0.631642	0.883234
ENSG00000080854.10	0.148058	0.204805	0.397572	0.541227	0.638915	0.719938	0.57645	0.147328	0.54947	0.554545	0.946414	0.0737238
ENSG00000080947.10	0.740512	0.240881	0.577599	0.96411	0.824769	0.68269	0.902702	0.786882	0.43093	0.558736	0.924972	0.573302
ENSG00000080986.8	0.0853845	0.172302	0.078167	0.0828646	0.386051	0.324763	0.514836	0.848211	0.443151	0.723921	0.80246	0.119845
ENSG00000081014.6	0.13138	0.0980173	0.0442054	0.0442264	0.2195	0.0764792	0.187837	0.316642	0.603383	0.824789	0.46587	0.453361
ENSG00000081019.9	0.759923	0.583113	0.663594	0.555643	0.436657	0.570648	0.336586	0.433869	0.168937	0.177101	0.281599	0.578047
ENSG00000081026.14	0.501526	0.781747	0.505968	0.480466	0.689667	0.55441	0.381452	0.521926	0.735032	0.716145	0.843198	0.868088
ENSG00000081041.8	0.547819	0.234903	0.402906	0.475104	0.632851	0.478999	0.422255	0.787382	0.33752	0.267684	0.561677	1
ENSG00000081051.3	0.0167066	0.0302441	0.0205005	0.0257774	0.0840636	0.0898137	0.438192	0.254752	0.0966678	0.936044	0.862062	0.140974
ENSG00000081059.15	0.0543142	0.00510721	0.0534736	0.0454313	0.0573736	0.0801672	0.359169	0.114226	0.411906	0.587138	0.410916	0.593886
ENSG00000081087.10	0.431828	0.794082	0.794753	0.719018	0.638507	0.887591	0.964981	0.906145	0.564076	0.72588	0.370669	0.634531
ENSG00000081154.7	0.877116	0.990877	0.834396	0.934961	0.344247	0.781412	0.601228	0.868291	0.485067	0.865147	0.591663	0.522433
ENSG00000081177.14	0.222231	0.0763422	0.0911131	0.175977	0.325999	0.342184	0.233386	0.420799	0.157084	0.415438	0.704241	0.682253
ENSG00000081181.3	0.192397	0.260363	0.333567	0.413802	0.901769	0.910498	0.517722	0.985565	0.671548	0.682724	0.078291	0.353999
ENSG00000081307.8	0.822653	0.219733	0.160042	0.229785	0.159945	0.0830147	0.149476	0.0702119	0.177147	0.203728	0.504818	0.0907652
ENSG00000081320.6	0.211237	0.292443	0.361327	0.283924	0.577395	0.553034	0.591672	0.616882	0.676064	0.446437	0.458263	0.876946
ENSG00000081377.12	0.831903	0.372752	0.593298	0.816452	0.790096	0.707674	0.417045	0.608495	0.43582	0.780008	0.442411	0.184398
ENSG00000081386.8	0.246293	0.311782	0.190162	0.778551	0.756248	0.724195	0.434358	0.729196	0.959406	0.216842	0.0430486	0.609679
ENSG00000081479.8	0.158249	0.101835	0.114359	0.181835	0.274875	0.48505	0.664962	0.612566	0.641683	0.457744	0.495397	0.32503
ENSG00000081665.9	0.616035	0.7809	0.965495	0.603358	0.800662	0.846902	0.924657	0.754752	0.420814	0.397151	0.702869	0.211054
ENSG00000081692.8	0.409215	0.755323	0.844127	0.822188	0.926603	0.942366	0.621136	0.81332	0.670671	0.363031	0.501016	0.38753
ENSG00000081721.7	0.917727	0.859797	0.493147	0.628349	0.408815	0.383096	0.176818	0.574371	0.519942	0.808847	0.702333	0.869515
ENSG00000081760.12	0.75425	0.787243	0.534468	0.800125	0.90954	0.924833	0.804247	0.207376	0.333125	0.451659	0.218452	0.617198
ENSG00000081791.4	0.184665	0.376311	0.387588	0.125306	0.12705	0.0614419	0.0706522	0.113661	0.561061	0.396579	0.531784	0.631453
ENSG00000081803.11	0.0422893	0.116547	0.078649	0.0995342	0.175986	0.214863	0.520151	0.657621	0.710706	0.586165	0.323433	0.106234
ENSG00000081842.13	0.748151	0.574511	0.737122	0.839359	0.699844	0.925533	0.828217	0.215868	0.840628	0.640739	0.329203	0.886336
ENSG00000081870.7	0.379436	0.182321	0.122784	0.0199864	0.0147567	0.00372182	0.0415963	0.148091	0.114173	0.165083	0.390389	0.126762
ENSG00000081913.9	0.0216053	0.0809833	0.0997376	0.0800426	0.134175	0.151032	0.175371	0.204978	0.4941	0.909024	0.317505	0.271118
ENSG00000081923.6	0.0328685	0.0345023	0.0982035	0.165416	0.216064	0.218678	0.422841	0.457426	0.55502	0.461768	0.910971	0.136098
ENSG00000081985.6	0.736097	0.308363	0.315732	0.663465	0.796246	0.965683	0.897679	0.729778	0.74148	0.293036	0.199052	0.867405
ENSG00000082014.12	0.359742	0.567704	0.83592	0.870939	0.941873	0.954191	0.730649	0.735402	0.332724	0.706458	0.493495	0.256119
ENSG00000082068.4	0.754618	0.61114	0.341446	0.70693	0.748648	0.88511	0.621177	0.739647	0.593309	0.94274	0.595156	0.87078
ENSG00000082146.8	0.425434	0.0210836	0.0555463	0.0835784	0.150272	0.0877034	0.134942	0.141243	0.216039	0.338867	0.000126143	0.704089
ENSG00000082153.13	0.640881	0.914629	0.728081	0.693888	0.941065	0.806552	0.769868	0.457301	0.615877	0.948678	0.473105	0.521511
ENSG00000082212.7	0.222555	0.741861	0.487972	0.573933	0.942375	0.949771	0.650609	0.689157	0.551162	0.0668087	0.471906	0.120722
ENSG00000082213.13	0.895232	0.754956	0.439137	0.566473	0.730058	0.536089	0.703272	0.821807	0.366078	0.128417	0.343307	0.793874
ENSG00000082258.8	0.550143	0.116325	0.207972	0.0521474	0.0241616	0.0542752	0.0390852	0.00670736	0.0134591	0.597965	0.651486	0.768874
ENSG00000082269.12	0.213715	0.221382	0.230454	0.0821223	0.0778878	0.0594262	0.197	0.0255131	0.0388175	0.328413	0.520077	0.917184
ENSG00000082397.11	0.105815	0.163482	0.0805722	0.0572497	0.0571943	0.0550133	0.143562	0.137174	0.444987	0.791381	0.88618	0.799149
ENSG00000082438.11	0.0328941	0.0203144	0.0350115	0.113731	0.252214	0.181102	0.120233	0.0568739	0.0653358	0.152579	0.00226439	0.118057
ENSG00000082497.7	0.165476	0.229092	0.339958	0.166402	0.122878	0.126474	0.253782	0.304856	0.677567	0.253986	0.159433	0.683893
ENSG00000082512.10	0.204138	0.0607597	0.11877	0.0565568	0.144827	0.203809	0.161238	0.333184	0.404106	0.611741	0.792923	0.860634
ENSG00000082515.12	0.89463	0.726949	0.955026	0.974052	0.656657	0.620573	0.480307	0.751718	0.715909	0.762245	0.767616	0.495682
ENSG00000082516.8	0.907944	0.914421	0.451688	0.71243	0.759942	0.530993	0.703299	0.460859	0.690011	0.623861	0.29051	0.475573
ENSG00000082641.11	0.645726	0.797114	0.843508	0.601365	0.462264	0.363473	0.403722	0.54933	0.22684	0.0461717	0.24176	0.126346
ENSG00000082684.10	0.185609	0.900486	0.934122	0.914085	0.853065	0.969343	0.878952	0.267075	0.180334	0.223597	0.600359	0.078368
ENSG00000082701.10	0.263229	0.0810664	0.0518807	0.0450672	0.119067	0.182147	0.206963	0.497721	0.376771	0.77471	0.764732	0.134598
ENSG00000082781.7	0.519475	0.433616	0.282549	0.289011	0.327136	0.514654	0.120061	0.126332	0.095453	0.115093	0.214294	0.794005
ENSG00000082805.15	0.482156	0.843254	0.533091	0.906518	0.444902	0.517505	0.551365	0.64712	0.789487	0.37046	0.668189	0.228954
ENSG00000082898.12	0.912541	0.831634	0.686226	0.533623	0.168798	0.2054	0.153971	0.282022	0.0698479	0.506049	0.55824	0.880482
ENSG00000082996.15	0.497866	0.4923	0.572107	0.887284	0.992433	0.909853	0.859904	0.535117	0.677203	0.554337	0.80792	0.801236
ENSG00000083067.18	0.178574	0.444693	0.543621	0.591856	0.607833	0.777498	0.727844	0.906894	0.0704913	0.598836	0.253967	0.0655049
ENSG00000083093.5	0.561243	0.114404	0.0652799	0.0518065	0.136583	0.109673	0.0910717	0.172923	0.133428	0.441132	0.477693	0.486856
ENSG00000083097.10	0.196585	0.480593	0.140262	0.112321	0.153732	0.12355	0.179345	0.356147	0.285937	0.909066	0.05596	0.863714
ENSG00000083099.6	0.17582	0.293786	0.453081	0.267604	0.0875943	0.0924565	0.21876	0.317013	0.487402	0.259745	0.0501995	0.328637
ENSG00000083123.10	0.299624	0.311203	0.300477	0.269955	0.347226	0.388527	0.402683	0.198279	0.191474	0.59703	0.860219	0.914466
ENSG00000083168.5	0.231211	0.350334	0.111822	0.0199533	0.0113361	0.0045978	0.00564569	0.00213501	0.0535209	0.976487	0.991275	0.326161
ENSG00000083223.13	0.435164	0.380237	0.484518	0.673066	0.715859	0.663837	0.453228	0.368179	0.925015	0.978818	0.649219	0.47152
ENSG00000083290.15	0.688375	0.844123	0.49049	0.368608	0.375008	0.229394	0.289839	0.34535	0.240546	0.727605	0.0121531	0.22855
ENSG00000083307.6	0.111336	0.0962548	0.140325	0.0924077	0.0987685	0.108838	0.44797	0.905009	0.659912	0.700279	0.885821	0.441126
ENSG00000083312.13	0.330862	0.379849	0.37831	0.390008	0.458974	0.753008	0.712097	0.808765	0.765278	0.690925	0.289477	0.568203
ENSG00000083444.12	0.780101	0.922827	0.772061	0.765414	0.600433	0.585627	0.738356	0.75418	0.647763	0.218793	0.605224	0.273437
ENSG00000083454.17	0.992617	0.828337	0.679256	0.890361	0.847645	0.872728	0.769845	0.872174	0.616204	0.0987138	0.131853	0.895208
ENSG00000083457.7	0.93501	0.926197	0.708068	0.671101	0.729069	0.487033	0.562404	0.607473	0.92461	0.358085	0.0193285	0.302355
ENSG00000083520.10	0.400174	0.492616	0.669426	0.440698	0.394942	0.644196	0.47532	0.776097	0.903285	0.368594	0.933475	0.486813
ENSG00000083535.11	0.19896	0.248361	0.16605	0.212132	0.286278	0.370429	0.293777	0.174144	0.186096	0.110705	0.186797	0.713418
ENSG00000083544.9	0.447769	0.407741	0.176719	0.222091	0.154055	0.180522	0.113853	0.290514	0.406262	0.894662	0.811075	0.898579
ENSG00000083635.7	0.653415	0.418068	0.104273	0.0529398	0.0701955	0.192549	0.195236	0.114935	0.0787181	0.346684	0.804094	0.369012
ENSG00000083642.14	0.435112	0.835804	0.667606	0.608833	0.463644	0.472209	0.911861	0.689912	0.565947	0.350225	0.834792	0.688727
ENSG00000083720.8	0.418026	0.254733	0.460452	0.762954	0.978898	0.950201	0.765224	0.740695	0.375458	0.0549572	0.662582	0.265707
ENSG00000083799.13	0.499969	0.244121	0.660008	0.992465	0.750417	0.96998	0.820911	0.914327	0.757795	0.314227	0.00756946	0.0475523
ENSG00000083807.5	0.894331	0.726015	0.550646	0.277473	0.47891	0.244811	0.154449	0.100029	0.0834946	0.266704	0.0788387	0.232326
ENSG00000083812.7	0.243078	0.976283	0.972345	0.780718	0.570157	0.543543	0.710226	0.562951	0.455463	0.361309	0.308046	0.119244
ENSG00000083814.8	0.50657	0.275994	0.0518965	0.078223	0.160584	0.104325	0.233754	0.77685	0.715231	0.738241	0.11981	0.642694
ENSG00000083817.8	0.885028	0.211156	0.309581	0.212241	0.334857	0.220797	0.0774157	0.199509	0.326229	0.502989	0.30931	0.288553
ENSG00000083828.11	0.139249	0.0123367	0.00357417	0.00316904	0.00734616	0.0144181	0.0797009	0.231423	0.150996	0.692764	0.865122	0.35608
ENSG00000083838.11	0.203305	0.248962	0.247529	0.0832217	0.10131	0.0785524	0.028661	0.172938	0.201658	0.0712394	0.445003	0.953065
ENSG00000083844.6	0.77495	0.824061	0.931182	0.952794	0.748326	0.829734	0.377754	0.990365	0.759985	0.382684	0.614733	0.949621
ENSG00000083845.4	0.446734	0.679694	0.93884	0.642019	0.35126	0.319164	0.5459	0.56478	0.514142	0.313323	0.803094	0.0710845
ENSG00000083857.9	0.906564	0.850227	0.641629	0.874508	0.557065	0.371307	0.511697	0.300153	0.15031	0.202548	0.00786527	0.836283
ENSG00000083896.8	0.909837	0.824361	0.709576	0.589397	0.645713	0.520377	0.55858	0.332963	0.834936	0.615501	0.675574	0.213129
ENSG00000083937.4	0.959659	0.943257	0.746462	0.876317	0.736581	0.905018	0.962319	0.766159	0.936071	0.883417	0.249567	0.55548
ENSG00000084070.7	0.00194578	0.00222372	0.00102384	0.000253781	5.58404e-05	0.000126377	0.00750619	0.00153363	0.0138928	0.05688	0.00830921	0.707449
ENSG00000084072.12	0.861419	0.414387	0.404938	0.635662	0.429993	0.392421	0.204782	0.312126	0.144592	0.354202	0.882247	0.62185
ENSG00000084073.4	0.240198	0.558386	0.192833	0.206773	0.215571	0.219464	0.407336	0.508839	0.341859	0.94161	0.796175	0.853174
ENSG00000084090.9	0.987817	0.61484	0.612298	0.442661	0.862218	0.806071	0.671541	0.312219	0.0567038	0.0306073	0.08275	0.43901
ENSG00000084092.6	0.668504	0.384277	0.285726	0.332809	0.387852	0.407241	0.347484	0.453011	0.386193	0.179383	0.0392489	0.343038
ENSG00000084093.11	0.332289	0.430968	0.434315	0.728449	0.722245	0.401201	0.483296	0.459736	0.466632	0.340861	0.794148	0.158124
ENSG00000084112.10	0.509792	0.507849	0.280978	0.0959068	0.0676594	0.0482113	0.072727	0.0881212	0.14529	0.0750775	0.334946	0.416555
ENSG00000084207.11	0.373159	0.535104	0.824175	0.579154	0.791008	0.727193	0.440041	0.858288	0.519391	0.399319	0.0931079	0.652764
ENSG00000084234.12	0.0684779	0.0949623	0.0640114	0.0500087	0.04615	0.0922317	0.274989	0.358207	0.798059	0.306602	0.618169	0.382081
ENSG00000084444.9	0.864128	0.802868	0.686278	0.6733	0.825521	0.894231	0.693759	0.431415	0.402555	0.15649	0.0318849	0.242027
ENSG00000084453.12	0.175795	0.268166	0.202874	0.328297	0.220625	0.125545	0.614247	0.623078	0.77136	0.0794804	0.0251749	0.806693
ENSG00000084463.3	0.24771	0.425538	0.36934	0.258115	0.476121	0.580765	0.880721	0.888665	0.814042	0.400345	0.145739	0.60745
ENSG00000084623.7	0.0692417	0.0449594	0.0309147	0.061483	0.0436066	0.180242	0.126757	0.133738	0.129565	0.388241	0.59726	0.230331
ENSG00000084628.5	0.290458	0.41511	0.562524	0.412655	0.839053	0.829251	0.635968	0.186797	0.17177	0.337971	0.0318873	0.172601
ENSG00000084636.13	0.252442	0.273755	0.186168	0.198367	0.206328	0.243052	0.084602	0.0238582	0.0309537	0.255068	0.2313	0.722488
ENSG00000084652.11	0.66711	0.903976	0.809236	0.828877	0.498974	0.536015	0.548789	0.669914	0.760899	0.507276	0.000417435	0.785627
ENSG00000084676.11	0.0889504	0.0216511	0.0354373	0.0281009	0.0477637	0.0368827	0.173594	0.100396	0.128886	0.130986	0.219742	0.553709
ENSG00000084693.11	0.437995	0.996866	0.775317	0.817631	0.955198	0.74896	0.649829	0.884852	0.898391	0.575742	0.557322	0.675415
ENSG00000084710.9	0.377799	0.561638	0.499602	0.251241	0.643417	0.829257	0.975879	0.818129	0.603339	0.754843	0.734842	0.89848
ENSG00000084731.9	0.748198	0.671566	0.365657	0.378571	0.585867	0.675402	0.716181	0.651602	0.786382	0.730096	0.490972	0.213545
ENSG00000084733.6	0.572389	0.517328	0.409874	0.357461	0.424501	0.263784	0.193838	0.173908	0.0906845	0.293797	0.631946	0.840087
ENSG00000084754.6	0.0574739	0.0933663	0.198574	0.128298	0.267592	0.335615	0.465576	0.474798	0.499115	0.467931	0.631324	0.44118
ENSG00000084764.6	0.382619	0.449766	0.539177	0.401639	0.788222	0.786686	0.790061	0.467543	0.33446	0.241202	0.327742	0.614728
ENSG00000084774.9	0.868785	0.83426	0.877807	0.956419	0.516822	0.488316	0.580821	0.377722	0.20708	0.388045	0.160279	0.66981
ENSG00000085063.10	0.633624	0.473008	0.424843	0.32692	0.489089	0.401536	0.336251	0.26322	0.375509	0.695519	0.151587	0.490788
ENSG00000085117.7	0.00101385	8.9959e-05	2.66364e-05	1.09329e-05	3.79354e-05	0.000327736	0.00131609	0.00815309	0.0097371	0.342743	0.0142359	0.889029
ENSG00000085231.9	0.408825	0.929648	0.413949	0.279181	0.19055	0.240775	0.216549	0.504573	0.951144	0.359335	0.928087	0.893871
ENSG00000085274.11	0.947719	0.849717	0.992085	0.529775	0.513811	0.651974	0.496271	0.144643	0.0413282	0.00874863	0.496336	0.666779
ENSG00000085365.13	0.0349625	0.177494	0.327228	0.511251	0.692638	0.587982	0.450362	0.207527	0.168948	0.107864	0.579674	0.0489185
ENSG00000085377.9	0.39323	0.254696	0.58113	0.738782	0.531499	0.491929	0.376086	0.679283	0.261309	0.505854	0.889554	0.184539
ENSG00000085382.7	0.690722	0.83179	0.845575	0.75477	0.783997	0.933813	0.69592	0.918851	0.77467	0.757841	0.284018	0.13936
ENSG00000085415.11	0.074876	0.257377	0.171852	0.183451	0.560966	0.410851	0.304135	0.288833	0.25503	0.0761167	0.0781416	0.695248
ENSG00000085433.11	0.82769	0.997536	0.817859	0.990569	0.783296	0.762332	0.683319	0.7525	0.781885	0.224609	0.094259	0.136119
ENSG00000085449.10	0.0613248	0.367253	0.302314	0.223938	0.391785	0.522307	0.682345	0.95684	0.431297	0.644021	0.268537	0.0873243
ENSG00000085465.11	0.506745	0.848967	0.974335	0.908717	0.997205	0.601803	0.956529	0.988277	0.850881	0.697971	0.45072	0.467693
ENSG00000085491.11	0.501172	0.378713	0.421422	0.499023	0.2865	0.255399	0.110185	0.0712819	0.353971	0.0523745	0.413205	0.675967
ENSG00000085511.15	0.43261	0.51943	0.375196	0.396468	0.332971	0.26185	0.4897	0.570056	0.367174	0.531695	0.521863	0.868168
ENSG00000085514.11	0.443804	0.94283	0.879235	0.676798	0.652662	0.612737	0.94231	0.906668	0.939875	0.767129	0.482238	0.737384
ENSG00000085552.12	0.706578	0.516739	0.602137	0.344285	0.59132	0.535648	0.674261	0.322568	0.211967	0.643697	0.0547953	0.923109
ENSG00000085644.9	0.863482	0.661916	0.562692	0.672898	0.594591	0.48302	0.334424	0.459841	0.720667	0.76202	0.857867	0.732445
ENSG00000085662.9	0.357377	0.477608	0.677522	0.497979	0.439898	0.351929	0.376542	0.657711	0.466428	0.790504	0.680069	0.767745
ENSG00000085719.7	0.104305	0.0175964	0.0728107	0.168583	0.112022	0.0982899	0.50888	0.281546	0.327936	0.0556863	4.20485e-07	0.109522
ENSG00000085721.8	0.588572	0.440336	0.360274	0.148888	0.1299	0.108185	0.15353	0.193205	0.191849	0.0752668	0.986096	0.59644
ENSG00000085733.11	0.92277	0.485048	0.527873	0.654292	0.686921	0.740931	0.486549	0.626432	0.787922	0.244063	0.777429	0.567668
ENSG00000085760.10	0.769567	0.391249	0.380329	0.369022	0.122391	0.083281	0.0503693	0.149415	0.188077	0.0828295	0.949418	0.155289
ENSG00000085788.9	0.210474	0.443586	0.732183	0.52088	0.411508	0.396825	0.875379	0.695049	0.705879	0.0316669	0.840091	0.573949
ENSG00000085831.11	0.782507	0.984314	0.877555	0.962498	0.827312	0.865127	0.928272	0.657132	0.683287	0.363609	0.345249	0.704211
ENSG00000085832.12	0.951939	0.879149	0.571757	0.36727	0.37623	0.451796	0.465841	0.548452	0.274215	0.348127	0.63346	0.354797
ENSG00000085840.8	0.805548	0.246644	0.14752	0.260679	0.0630856	0.0379642	0.143941	0.22507	0.0739779	0.427527	0.171678	0.949513
ENSG00000085871.4	0.0582935	0.134546	0.27707	0.377177	0.349388	0.168182	0.0659931	0.0626314	0.0405004	0.574695	0.626983	0.0555766
ENSG00000085872.10	0.126281	0.204048	0.222822	0.329469	0.408608	0.37362	0.730875	0.814752	0.619643	0.728731	0.101363	0.154862
ENSG00000085978.17	0.341096	0.254023	0.374564	0.376579	0.484352	0.800107	0.49522	0.564463	0.634343	0.886631	0.0962418	0.732719
ENSG00000085982.9	0.0313827	0.223754	0.252014	0.172465	0.21302	0.536147	0.929747	0.975414	0.987232	0.914718	0.531441	0.0754891
ENSG00000085998.9	0.139461	0.639921	0.699836	0.832721	0.971442	0.687139	0.750013	0.62326	0.981704	0.565006	0.0031319	0.00826303
ENSG00000085999.7	0.274645	0.432075	0.312631	0.15653	0.163594	0.257278	0.26691	0.327569	0.640302	0.722681	0.872112	0.888814
ENSG00000086015.16	0.772897	0.703942	0.362754	0.316359	0.435917	0.273295	0.558133	0.620503	0.86383	0.954496	0.056831	0.214698
ENSG00000086061.11	0.0278281	0.134097	0.268274	0.407703	0.508682	0.464357	0.391182	0.898654	0.431541	0.222163	0.314251	0.411389
ENSG00000086062.8	0.284245	0.684785	0.788871	0.796253	0.459055	0.471576	0.654488	0.354782	0.834075	0.45592	0.137367	0.0913163
ENSG00000086065.9	0.144968	0.044359	0.0242447	0.00774648	0.00529872	0.0122944	0.0305123	0.191204	0.373784	0.188203	0.464375	0.513127
ENSG00000086102.14	0.180549	0.238236	0.301212	0.439585	0.330991	0.335754	0.554268	0.815772	0.353646	0.358389	0.887302	0.72389
ENSG00000086189.5	0.71759	0.675455	0.929071	0.758133	0.811571	0.745872	0.746187	0.706284	0.762837	0.872362	0.41617	0.547322
ENSG00000086200.12	0.414567	0.877262	0.96664	0.924281	0.586963	0.491638	0.326165	0.093947	0.0911326	0.0616621	0.82297	0.242575
ENSG00000086232.8	0.836545	0.87789	0.444283	0.72085	0.957007	0.955638	0.901752	0.754982	0.937571	0.676919	0.157006	0.512059
ENSG00000086289.7	0.103562	0.122773	0.134606	0.154498	0.195231	0.277967	0.452389	0.372047	0.281811	0.75064	0.735132	0.338258
ENSG00000086300.11	0.905174	0.310199	0.575899	0.913525	0.615151	0.413994	0.15449	0.116943	0.0230889	0.080537	0.00684656	0.999668
ENSG00000086475.10	0.514889	0.201194	0.107125	0.122915	0.076198	0.0728565	0.194252	0.203848	0.195895	0.57929	0.283026	0.717999
ENSG00000086504.11	0.535031	0.440773	0.32794	0.261928	0.54086	0.406861	0.23551	0.670476	0.615343	0.72313	0.180102	0.691648
ENSG00000086506.2	0.00529352	0.00029549	0.000576975	0.00131797	0.000328021	0.0021158	0.0200961	0.0188615	0.0317274	0.69875	0.210645	0.379965
ENSG00000086544.2	0.575629	0.707254	0.363371	0.157145	0.429063	0.396734	0.25146	0.129521	0.0356996	0.0565718	0.427478	0.490446
ENSG00000086589.7	0.078307	0.0284243	0.0725327	0.126349	0.0373983	0.0258082	0.0311407	0.0505627	0.00725008	0.214663	0.435073	0.473407
ENSG00000086598.6	0.996992	0.872439	0.99598	0.705431	0.288671	0.302402	0.531715	0.213724	0.452253	0.434913	0.0905905	0.695029
ENSG00000086619.9	0.180072	0.463113	0.549891	0.682564	0.424648	0.350237	0.460155	0.389222	0.617923	0.53747	0.046574	0.342946
ENSG00000086666.14	0.299305	0.320728	0.299984	0.414261	0.356357	0.393343	0.540139	0.819025	0.740183	0.842524	0.633322	0.468589
ENSG00000086827.4	0.61927	0.374236	0.525865	0.367181	0.452563	0.558966	0.353797	0.885839	0.278211	0.942117	0.894772	0.644925
ENSG00000086848.10	0.0895389	0.157907	0.340019	0.378061	0.382854	0.405343	0.484216	0.645576	0.835472	0.97468	0.367298	0.154839
ENSG00000086967.9	0.153395	0.573609	0.492998	0.534372	0.659951	0.509792	0.818426	0.933795	0.731335	0.556247	0.844811	0.481578
ENSG00000086991.8	0.411122	0.852382	0.59919	0.986474	0.728581	0.663177	0.463291	0.307178	0.482962	0.382201	0.296012	1
ENSG00000087008.11	0.864196	0.827915	0.423029	0.397509	0.249198	0.436975	0.805953	0.467331	0.725893	0.896987	0.264601	0.51515
ENSG00000087053.14	0.129234	0.094578	0.166335	0.484642	0.171972	0.431986	0.33384	0.813582	0.435527	0.119059	0.570157	0.132877
ENSG00000087074.7	0.512067	0.517713	0.364115	0.316223	0.351387	0.573838	0.399149	0.729565	0.262798	0.738849	0.123625	0.673273
ENSG00000087076.4	0.503131	0.842604	0.778632	0.590195	0.517058	0.86367	0.870299	0.703697	0.87405	0.997959	0.482742	0.332874
ENSG00000087077.7	0.162618	0.0556413	0.124891	0.0354256	0.0511493	0.0511657	0.202735	0.376026	0.253634	0.734545	0.0941514	0.858322
ENSG00000087085.9	0.584311	0.669436	0.311513	0.758877	0.859105	0.662462	0.769515	0.943699	0.417542	0.745684	0.268061	0.573835
ENSG00000087086.9	0.0233959	0.0227154	0.0559842	0.0551597	0.0479682	0.0382891	0.142386	0.132928	0.114772	0.785973	0.489293	0.0475753
ENSG00000087087.14	0.30798	0.589591	0.788904	0.621919	0.747789	0.915508	0.46751	0.348943	0.445143	0.166157	0.982211	0.0353999
ENSG00000087088.15	0.0639879	0.0647481	0.0645499	0.0507698	0.125683	0.0922848	0.192256	0.249485	0.0512819	0.261167	0.0248282	0.442762
ENSG00000087095.8	0.135759	0.193395	0.221423	0.116663	0.16336	0.15058	0.0517966	0.0259516	0.107909	0.801437	0.626875	0.767536
ENSG00000087111.16	0.248905	0.25878	0.279519	0.25212	0.328996	0.384685	0.269823	0.362976	0.831158	0.617536	0.210843	0.506951
ENSG00000087116.9	0.161282	0.0723838	0.0989916	0.154704	0.213528	0.0858976	0.0544649	0.059318	0.0892871	0.870296	0.677996	0.809852
ENSG00000087128.5	0.99987	0.429174	0.097618	0.0302555	0.0446844	0.102403	0.0771838	0.32933	0.500213	0.294973	0.908375	0.00456383
ENSG00000087152.11	0.630303	0.246835	0.125061	0.419405	0.49563	0.525832	0.392047	0.379025	0.21616	0.520089	0.826854	0.96702
ENSG00000087157.14	0.750604	0.393718	0.377695	0.472194	0.4207	0.630163	0.425863	0.39783	0.72484	0.325596	0.648622	0.598557
ENSG00000087191.8	0.0110248	0.026748	0.0225544	0.0669877	0.11793	0.0832579	0.0872053	0.167821	0.0676296	0.171355	0.00385304	0.0582648
ENSG00000087206.12	0.21336	0.130189	0.143241	0.118007	0.0776102	0.159816	0.245247	0.615083	0.468023	0.592568	0.222063	0.295121
ENSG00000087245.8	0.351225	0.287141	0.418309	0.518068	0.704242	0.64907	0.910944	0.704419	0.429167	0.707113	0.0134061	0.162537
ENSG00000087253.7	0.0701294	0.357179	0.349583	0.452025	0.213985	0.0944147	0.18758	0.135223	0.38401	0.775552	0.398344	0.0175397
ENSG00000087258.9	0.0384294	0.283369	0.325959	0.412959	0.287155	0.256421	0.543696	0.444877	0.616124	0.709197	0.240805	0.00429564
ENSG00000087263.12	0.0744167	0.0805992	0.0203691	0.0455441	0.0406287	0.0664035	0.0517609	0.0578477	0.127785	0.414967	0.493278	0.213127
ENSG00000087266.11	0.124803	0.166651	0.296956	0.114808	0.213445	0.310379	0.181132	0.142418	0.266124	0.475508	0.558008	0.610242
ENSG00000087269.11	0.377073	0.814007	0.673547	0.502158	0.633036	0.760651	0.286089	0.27671	0.153686	0.401799	0.0722808	0.881186
ENSG00000087274.12	0.0464329	0.0163866	0.0281045	0.0479104	0.0399509	0.0327261	0.0346001	0.181609	0.179697	0.0948256	0.155141	0.362183
ENSG00000087299.7	0.135164	0.146369	0.133627	0.136875	0.142915	0.201336	0.0653119	0.0914591	0.121178	0.246229	0.948026	0.442956
ENSG00000087301.4	0.664792	0.885144	0.954831	0.954285	0.97375	0.783468	0.836939	0.83041	0.752311	0.758635	0.548181	0.610536
ENSG00000087302.4	0.151342	0.243374	0.127763	0.0613008	0.0550344	0.0571247	0.100325	0.107474	0.146309	0.289159	0.716413	0.916112
ENSG00000087303.12	0.177096	0.364051	0.256733	0.248742	0.130352	0.106142	0.135696	0.0621998	0.0886101	0.577231	0.27655	0.678774
ENSG00000087338.4	0.653892	0.97107	0.69828	0.625108	0.620731	0.99796	0.63296	0.720271	0.334105	0.483455	0.306459	0.18901
ENSG00000087365.10	0.22318	0.213654	0.228002	0.246784	0.451003	0.513868	0.908141	0.356001	0.414134	0.388851	0.85454	0.309125
ENSG00000087448.5	0.398845	0.368316	0.466616	0.490348	0.230821	0.124673	0.0618434	0.617283	0.793874	0.720343	0.450796	0.363527
ENSG00000087460.19	0.138711	0.023475	0.014461	0.00359053	0.00451324	0.0164593	0.00180325	0.00751767	0.0248014	0.0223191	0.439447	0.301128
ENSG00000087470.13	0.282177	0.261351	0.101321	0.127705	0.244303	0.3099	0.844001	0.497498	0.717886	0.967299	0.245252	0.349238
ENSG00000087502.13	0.62514	0.987832	0.948911	0.960428	0.756714	0.89833	0.956173	0.976981	0.718772	0.363063	0.818642	0.391546
ENSG00000087510.5	0.11776	0.126985	0.0468383	0.0355465	0.0637765	0.250619	0.442509	0.435741	0.657133	0.973482	0.265378	0.504082
ENSG00000087586.13	0.984042	0.798791	0.646841	0.520807	0.705144	0.841393	0.975853	0.623376	0.529343	0.30338	0.443458	0.631308
ENSG00000087884.10	0.284604	0.284663	0.483563	0.263491	0.671023	0.798538	0.895386	0.880957	0.817564	0.997233	0.302266	0.999919
ENSG00000087903.8	0.926432	0.222065	0.171201	0.314382	0.267619	0.46906	0.678832	0.476267	0.497097	0.121361	0.126975	0.183144
ENSG00000087995.11	0.936676	0.956002	0.575494	0.410263	0.289122	0.241966	0.326645	0.62598	0.789074	0.939986	0.392979	0.418124
ENSG00000088002.7	0.681521	0.714716	0.696512	0.408757	0.404296	0.46936	0.598021	0.223374	0.0228194	0.0320222	0.912758	0.0826753
ENSG00000088035.11	0.67536	0.650453	0.532642	0.690663	0.947832	0.897618	0.960083	0.524082	0.433314	0.368015	0.692116	0.6496
ENSG00000088038.13	0.0525379	0.050905	0.0426225	0.0159733	0.0586353	0.0341092	0.174962	0.46615	0.339589	0.699425	0.476303	0.887591
ENSG00000088179.4	0.0587886	0.0259896	0.0121222	0.00746773	0.0116803	0.00540387	0.00633835	0.0130753	0.114044	0.293408	0.233219	0.995433
ENSG00000088205.8	0.499364	0.153944	0.412547	0.605901	0.256814	0.211722	0.561336	0.307905	0.261483	0.357415	0.506335	0.576157
ENSG00000088247.11	0.428455	0.758938	0.830428	0.352523	0.498159	0.631356	0.676925	0.84129	0.730045	0.731094	0.458878	0.100726
ENSG00000088256.4	0.307731	0.320076	0.138016	0.104621	0.173787	0.211135	0.451567	0.408764	0.444696	0.865304	0.158827	0.730841
ENSG00000088280.14	0.40084	0.65271	0.668495	0.670732	0.849762	0.990234	0.637282	0.918328	0.781072	0.538407	0.0778269	0.149085
ENSG00000088298.8	0.600573	0.393984	0.448896	0.456159	0.356534	0.46372	0.283714	0.163956	0.825914	0.699241	0.646021	0.238901
ENSG00000088305.14	0.0608963	0.268647	0.187307	0.124798	0.344703	0.538975	0.673034	0.634324	0.894437	0.853133	0.823532	0.266369
ENSG00000088325.11	0.947379	0.926797	0.903926	0.843943	0.690658	0.66341	0.973977	0.763978	0.433686	0.758002	0.308575	0.69008
ENSG00000088340.11	0.0855935	0.254601	0.406704	0.37159	0.807333	0.965863	0.966719	0.498219	0.455166	0.520951	0.289248	0.190772
ENSG00000088356.4	0.846901	0.477297	0.230954	0.178029	0.0646016	0.0774953	0.126882	0.0845356	0.0987712	0.121429	0.252466	0.0369927
ENSG00000088367.16	0.518634	0.581503	0.286808	0.359216	0.361577	0.552612	0.625341	0.626562	0.955955	0.564308	0.68156	0.93123
ENSG00000088386.11	0.83363	0.977845	0.841236	0.973691	0.766129	0.925347	0.854555	0.715845	0.322051	0.199745	0.858354	0.663896
ENSG00000088387.13	0.594881	0.410106	0.830072	0.724789	0.86176	0.904447	0.611156	0.655289	0.190547	0.172157	0.261714	0.433191
ENSG00000088448.10	0.746177	0.411648	0.370497	0.609442	0.85767	0.730456	0.963064	0.722684	0.962584	0.787781	0.939639	0.796976
ENSG00000088451.6	0.46827	0.535358	0.808668	0.92608	0.792839	0.871411	0.625075	0.840445	0.928727	0.849535	0.784437	0.300029
ENSG00000088538.12	0.798224	0.697489	0.817327	0.641688	0.811126	0.925751	0.932514	0.53234	0.282389	0.670794	0.0119767	0.980854
ENSG00000088543.10	0.450983	0.611775	0.550314	0.838046	0.839737	0.668168	0.925742	0.446106	0.351731	0.400054	0.0733674	0.544717
ENSG00000088682.9	0.942331	0.754961	0.865662	0.968937	0.882433	0.874852	0.848879	0.753904	0.812439	0.452015	0.244138	0.963772
ENSG00000088727.8	0.430358	0.508848	0.462299	0.46974	0.56631	0.405492	0.403684	0.288699	0.316044	0.154338	0.605223	0.812664
ENSG00000088756.8	0.61277	0.552869	0.612728	0.953492	0.992998	0.986938	0.820083	0.717608	0.350388	0.557518	0.906826	0.930789
ENSG00000088766.7	0.152313	0.0157566	0.0118467	0.00865475	0.00474413	0.00691179	0.0228075	0.0289836	0.0489268	0.379452	0.0132784	0.43738
ENSG00000088808.12	0.259623	0.375243	0.61938	0.754762	0.462483	0.682733	0.328782	0.635391	0.498623	0.349734	0.398384	0.312047
ENSG00000088812.13	0.198473	0.0632259	0.0792554	0.0990499	0.387786	0.410104	0.593087	0.992981	0.672722	0.41261	0.00106866	0.856165
ENSG00000088826.13	0.790114	0.195039	0.138155	0.203044	0.199464	0.180617	0.349147	0.213794	0.230017	0.3258	0.00340702	0.480803
ENSG00000088832.10	0.42312	0.355038	0.410978	0.537294	0.508707	0.773728	0.924687	0.942713	0.918918	0.0842708	0.318494	0.505108
ENSG00000088833.13	0.481633	0.153291	0.0473143	0.015898	0.0539409	0.0945646	0.183833	0.205912	0.305109	0.118965	0.132412	0.0394603
ENSG00000088836.8	0.027391	0.0455916	0.0294309	0.0605142	0.0300093	0.0172715	0.0622888	0.022399	0.00569545	0.0397911	0.0145853	0.227067
ENSG00000088854.11	0.715551	0.729739	0.535216	0.596725	0.573075	0.53562	0.284131	0.798647	0.977931	0.580818	0.70074	0.645028
ENSG00000088876.7	0.560567	0.500081	0.291071	0.254667	0.386431	0.677775	0.777019	0.684348	0.613359	0.825126	0.882204	0.122745
ENSG00000088881.16	0.0296741	0.077807	0.0680492	0.106267	0.0695951	0.0823851	0.15938	0.260745	0.223176	0.836776	0.357982	0.0395975
ENSG00000088882.7	0.00865752	0.0560463	0.0426614	0.0755529	0.0855713	0.18568	0.201121	0.446477	0.419451	0.101025	0.514786	0.00187555
ENSG00000088888.13	0.7295	0.943994	0.899719	0.769949	0.941296	0.909486	0.880576	0.592315	0.463351	0.315018	0.0716181	0.522327
ENSG00000088899.10	0.036859	0.0731729	0.0480156	0.0305123	0.0143723	0.0112471	0.0159229	0.00437374	0.00498507	0.373334	0.0413679	0.602509
ENSG00000088930.6	0.0932351	0.0250049	0.0266075	0.068488	0.0423458	0.0180121	0.00414388	0.0128664	0.212554	0.447276	0.763901	0.390419
ENSG00000088970.11	0.0980188	0.572433	0.620768	0.499312	0.884424	0.788805	0.890405	0.834969	0.492802	0.508291	0.323813	0.00559065
ENSG00000088986.6	0.981455	0.393455	0.547419	0.512728	0.752111	0.786145	0.802135	0.425461	0.315243	0.866898	0.0558921	0.954774
ENSG00000088992.13	0.0336907	0.158787	0.097724	0.230798	0.514451	0.5538	0.90052	0.844432	0.641422	0.404459	0.450162	0.0575493
ENSG00000089006.12	0.22581	0.383457	0.152022	0.0812573	0.0776482	0.119821	0.172865	0.248665	0.491518	0.465868	0.0369294	0.163753
ENSG00000089009.11	0.450502	0.247188	0.307464	0.31033	0.242104	0.188611	0.207121	0.345822	0.639153	0.211993	0.77845	0.665828
ENSG00000089022.9	0.302715	0.603481	0.93894	0.701013	0.531805	0.643043	0.806315	0.574031	0.766342	0.812077	0.830041	0.0677057
ENSG00000089048.10	0.339653	0.806694	0.349589	0.409288	0.561259	0.859045	0.879096	0.886897	0.77158	0.303545	0.409385	0.505242
ENSG00000089050.10	0.0130012	0.0174991	0.018209	0.00493522	0.0157209	0.0023329	0.00660874	0.0125062	0.00233193	0.0669824	0.025873	0.839249
ENSG00000089053.8	0.347245	0.168889	0.169895	0.0720064	0.170192	0.105664	0.333945	0.156967	0.0885941	0.0555418	0.540493	0.643876
ENSG00000089057.10	0.84772	0.362539	0.563537	0.743243	0.924382	0.990835	0.900771	0.698493	0.511446	0.492464	0.552642	0.841537
ENSG00000089060.7	0.145532	0.0857223	0.156187	0.101454	0.0769289	0.0990834	0.0370201	0.0326586	0.0997502	0.0679807	0.68397	0.773376
ENSG00000089063.10	0.698077	0.494111	0.363584	0.325959	0.113565	0.175251	0.218447	0.563537	0.313529	0.477294	0.143753	0.567282
ENSG00000089091.12	0.505094	0.541052	0.92293	0.87544	0.934235	0.755054	0.570706	0.901213	0.514858	0.511572	0.316659	0.701755
ENSG00000089094.12	0.327499	0.115863	0.24963	0.123606	0.149331	0.165393	0.06335	0.0343498	0.0123889	0.707013	0.52442	0.285546
ENSG00000089116.3	0.0751382	0.0704771	0.0511532	0.0606906	0.136608	0.0572175	0.080657	0.103253	0.0503969	0.325014	0.000888999	0.911696
ENSG00000089123.11	0.00531533	0.0246378	0.0300688	0.0024794	0.00533313	0.00766485	0.0721298	0.0985693	0.188388	0.139826	0.171094	0.877388
ENSG00000089154.6	0.349056	0.393241	0.438447	0.299869	0.250771	0.12084	0.154182	0.100037	0.137686	0.0490455	0.784112	0.719747
ENSG00000089157.11	0.361661	0.30301	0.239459	0.344929	0.449831	0.405874	0.467428	0.470469	0.163172	0.892695	0.102569	0.740742
ENSG00000089159.11	0.3518	0.26844	0.223447	0.159067	0.10268	0.301301	0.160795	0.191958	0.215876	0.379135	0.868323	0.86222
ENSG00000089163.4	0.762249	0.820623	0.86189	0.691962	0.412398	0.506619	0.652742	0.842823	0.982335	0.995299	0.479315	0.95111
ENSG00000089177.13	0.966757	0.8664	0.868244	0.851603	0.592401	0.404632	0.114344	0.211033	0.121506	0.164841	0.604298	0.893136
ENSG00000089195.10	0.599942	0.385698	0.18075	0.0969706	0.0586563	0.0839267	0.0971815	0.165412	0.0686217	0.0423582	0.491421	0.737883
ENSG00000089199.5	0.204414	0.550458	0.334939	0.442456	0.255907	0.320044	0.30793	0.12701	0.0753136	0.00890083	0.480609	0.276255
ENSG00000089220.4	0.535955	0.896204	0.655092	0.404455	0.810305	0.948818	0.517335	0.660442	0.236345	0.263044	0.0974339	0.92706
ENSG00000089234.11	0.517493	0.078912	0.151163	0.257611	0.4233	0.512812	0.843968	0.67024	0.124731	0.234759	0.985671	0.978925
ENSG00000089248.6	0.387485	0.303466	0.482007	0.999263	0.77009	0.63852	0.671734	0.665605	0.613832	0.990644	0.0610652	0.0936932
ENSG00000089250.14	0.46482	0.770176	0.799351	0.747232	0.937231	0.964186	0.993523	0.872243	0.9645	0.632815	0.781379	0.0679191
ENSG00000089280.14	0.420447	0.469328	0.355624	0.368206	0.900135	0.847093	0.992526	0.672263	0.891705	0.946364	0.0567502	0.970124
ENSG00000089327.10	0.721394	0.46675	0.660245	0.546857	0.807725	0.843741	0.966116	0.838074	0.800743	0.73459	0.25139	0.315247
ENSG00000089335.16	0.932721	0.355706	0.224233	0.108982	0.0698171	0.1017	0.939435	0.652643	0.366048	0.228003	0.508561	0.0225209
ENSG00000089351.10	0.204398	0.377229	0.209776	0.345534	0.457952	0.403149	0.326153	0.43639	0.316287	0.605583	0.680703	0.959615
ENSG00000089486.12	0.197249	0.072158	0.0375007	0.0485783	0.0556055	0.0601219	0.155237	0.208514	0.438615	0.893622	0.063359	0.662521
ENSG00000089505.13	0.629137	0.834813	0.656788	0.766144	0.643659	0.616932	0.87089	0.789924	0.652731	0.89972	0.477437	0.659926
ENSG00000089597.12	0.706109	0.25784	0.14796	0.0933909	0.0911772	0.17686	0.0203023	0.0441614	0.153478	0.355406	0.411459	0.0997158
ENSG00000089639.6	0.77282	0.274035	0.237445	0.282295	0.27641	0.19828	0.390654	0.310613	0.560954	0.451838	0.146618	0.26396
ENSG00000089685.10	0.0126758	0.00326723	0.00591783	0.00560719	0.00604712	0.00590741	0.0121096	0.0367668	0.166016	0.579914	0.643136	0.186795
ENSG00000089692.4	0.909157	0.786954	0.649888	0.63845	0.812806	0.455506	0.804064	0.351363	0.60676	0.91821	0.197757	0.526784
ENSG00000089693.6	0.189485	0.0526767	0.0218662	0.0219581	0.00850437	0.01182	0.0716972	0.188658	0.503126	0.0626852	0.0223105	0.998315
ENSG00000089723.5	0.00137042	0.0179539	0.0797088	0.0905916	0.0808251	0.0459615	0.0313683	0.0495331	0.0370886	0.0279871	0.593633	7.11268e-05
ENSG00000089737.11	0.715287	0.939009	0.860153	0.616721	0.524944	0.652963	0.245093	0.372835	0.685457	0.77952	0.257041	0.598002
ENSG00000089775.7	0.544382	0.202581	0.396663	0.319918	0.214099	0.137834	0.0605	0.127379	0.161047	0.474446	0.749958	0.696581
ENSG00000089818.12	0.0544768	0.0459418	0.016002	0.032692	0.0276307	0.0240061	0.222521	0.419797	0.190333	0.204677	0.47553	0.283674
ENSG00000089847.8	0.938298	0.66383	0.468386	0.438854	0.441638	0.578535	0.282633	0.560716	0.813211	0.951142	0.0188835	0.331236
ENSG00000089876.7	0.148101	0.456391	0.382694	0.28372	0.304536	0.433876	0.268748	0.907293	0.687029	0.446186	0.257168	0.317182
ENSG00000089902.8	0.406343	0.538557	0.258132	0.0745748	0.0305327	0.0843787	0.127428	0.187639	0.518341	0.877362	0.326374	0.299349
ENSG00000089916.13	0.687034	0.891404	0.928856	0.667423	0.499405	0.514337	0.491551	0.985548	0.317718	0.183239	0.777437	0.145446
ENSG00000090006.13	0.633388	0.596315	0.367808	0.410776	0.419662	0.442329	0.532746	0.803782	0.779614	0.71678	0.209742	0.299112
ENSG00000090013.5	0.204456	0.184725	0.26794	0.176499	0.165725	0.349457	0.596951	0.552973	0.685444	0.92365	0.866314	0.275198
ENSG00000090020.6	0.118377	0.0409415	0.0359952	0.0253627	0.113664	0.177084	0.298428	0.37127	0.452809	0.72884	0.603669	0.695418
ENSG00000090054.9	0.961816	0.465463	0.541659	0.654468	0.465553	0.398531	0.143429	0.479156	0.973489	0.707835	0.663635	0.787842
ENSG00000090060.13	0.696853	0.332351	0.403271	0.538948	0.821499	0.787639	0.377028	0.342191	0.0849155	0.537284	0.712286	0.32734
ENSG00000090061.13	0.415396	0.131537	0.058025	0.0265919	0.0550814	0.0680113	0.137988	0.129107	0.270651	0.469869	0.680267	0.0873212
ENSG00000090097.16	0.967265	0.860599	0.650449	0.533205	0.189904	0.15456	0.227403	0.232154	0.409052	0.49107	0.333429	0.505569
ENSG00000090238.7	0.42469	0.922447	0.956992	0.895087	0.829665	0.789958	0.777542	0.964574	0.640489	0.438396	0.512514	0.163784
ENSG00000090263.11	0.163943	0.253054	0.223718	0.159687	0.139154	0.0648752	0.0128158	0.0137261	0.0397704	0.455806	0.185378	0.127842
ENSG00000090266.8	0.290372	0.283381	0.35864	0.328933	0.425671	0.496802	0.851975	0.822043	0.85733	0.360925	0.0240127	0.20119
ENSG00000090273.9	0.138307	0.339112	0.245205	0.151801	0.347988	0.316935	0.35372	0.346511	0.449978	0.72489	0.484354	0.811138
ENSG00000090316.11	0.875258	0.225703	0.157685	0.0374108	0.0806954	0.198904	0.34689	0.443605	0.599129	0.641508	0.62027	0.0200321
ENSG00000090339.4	0.00456049	0.00808388	0.0060528	0.0104969	0.00758653	0.0123296	0.131108	0.0578272	0.15716	0.140651	0.0216704	0.00267377
ENSG00000090372.10	0.515187	0.318069	0.426361	0.44853	0.604543	0.81265	0.939656	0.609115	0.289059	0.674491	0.783241	0.54832
ENSG00000090432.5	0.136458	0.158557	0.141676	0.108554	0.0610017	0.141789	0.260591	0.312687	0.70213	0.27609	0.823691	0.426706
ENSG00000090447.7	0.0682812	0.00386899	0.0333566	0.0546067	0.089716	0.0893073	0.0677403	0.286198	0.112705	0.423998	0.662407	0.613418
ENSG00000090470.10	0.184553	0.138611	0.181961	0.0489676	0.0718542	0.093159	0.234993	0.302988	0.558986	0.730757	0.0862327	0.539435
ENSG00000090487.6	0.218178	0.223344	0.268279	0.412992	0.918739	0.795966	0.883656	0.996319	0.834244	0.800652	0.00383464	0.311359
ENSG00000090520.6	0.996311	0.694352	0.68794	0.735683	0.699732	0.878727	0.775569	0.622954	0.598356	0.956401	0.514524	0.239816
ENSG00000090530.5	0.681079	0.520025	0.622578	0.774796	0.789348	0.793272	0.493991	0.330407	0.345129	0.945745	0.651752	0.441525
ENSG00000090554.8	0.39085	0.451959	0.441307	0.616287	0.427983	0.71508	0.59754	0.518844	0.959507	0.0527445	0.76757	0.396672
ENSG00000090565.11	0.529139	0.458691	0.37749	0.266787	0.391009	0.324318	0.286153	0.495891	0.539485	0.876423	0.00674671	0.612011
ENSG00000090581.5	0.821412	0.970254	0.969991	0.677665	0.525832	0.311485	0.257732	0.404749	0.774642	0.870015	0.430306	0.627928
ENSG00000090612.16	0.991497	0.980967	0.975881	0.967921	0.602436	0.344792	0.44511	0.786082	0.863113	0.905588	0.672335	0.499684
ENSG00000090615.8	0.0537409	0.200292	0.397271	0.308167	0.328328	0.188736	0.174166	0.250772	0.252391	0.283955	0.334663	0.23253
ENSG00000090621.9	0.490377	0.396815	0.188535	0.141908	0.161754	0.177139	0.0913217	0.140883	0.128246	0.312864	0.876222	0.190484
ENSG00000090661.7	0.0433223	0.144541	0.102645	0.20508	0.325609	0.288036	0.0869467	0.134878	0.119791	0.709399	0.683457	0.0588036
ENSG00000090674.11	0.207151	0.688973	0.767534	0.988322	0.948698	0.603927	0.440134	0.592127	0.485106	0.477038	0.603634	0.0539373
ENSG00000090686.11	0.745252	0.996611	0.949347	0.901936	0.935986	0.972418	0.726131	0.461516	0.627244	0.372785	0.124923	0.15619
ENSG00000090857.9	0.342667	0.111369	0.0925009	0.143614	0.0312936	0.0278432	0.0984956	0.383163	0.728649	0.560052	0.159703	0.711581
ENSG00000090861.11	0.740061	0.591245	0.997148	0.818776	0.633694	0.800231	0.860075	0.963414	0.89279	0.424209	0.742201	0.289466
ENSG00000090863.7	0.268009	0.106156	0.162273	0.311186	0.593899	0.392502	0.637702	0.582109	0.104559	0.80746	0.0636843	0.30918
ENSG00000090905.13	0.0901057	0.250904	0.264303	0.342172	0.961981	0.967473	0.483227	0.733759	0.982266	0.789442	0.371898	0.319375
ENSG00000090924.10	0.518027	0.453348	0.559698	0.393043	0.48378	0.376901	0.627928	0.991225	0.633248	0.553858	0.807128	0.876147
ENSG00000090932.6	0.0971247	0.143011	0.0439648	0.0459322	0.0726472	0.0825135	0.205675	0.136184	0.461436	0.703889	0.332194	0.701347
ENSG00000090971.4	0.220687	0.242785	0.51291	0.663737	0.743314	0.679677	0.866376	0.653682	0.897249	0.844856	0.502396	0.21435
ENSG00000090989.13	0.122969	0.0782851	0.0452519	0.0149333	0.0185274	0.00785007	0.0308165	0.110609	0.131263	0.215535	0.873146	0.872736
ENSG00000091009.6	0.184642	0.273236	0.719665	0.496654	0.344051	0.246408	0.457417	0.499694	0.560468	0.492632	0.317244	0.379522
ENSG00000091039.12	0.0601748	0.0498851	0.0444832	0.0318724	0.0691159	0.0884274	0.0679851	0.139237	0.0933419	0.0261105	0.835444	0.99483
ENSG00000091073.15	0.302042	0.109183	0.0881855	0.0268699	0.0618581	0.0773455	0.093659	0.0301017	0.0182753	0.251519	0.579392	0.8141
ENSG00000091127.9	0.340916	0.352417	0.347455	0.276557	0.302616	0.314404	0.502106	0.511878	0.440241	0.898288	0.536493	0.22742
ENSG00000091129.15	0.221858	0.643604	0.641863	0.711799	0.984593	0.645177	0.967679	0.487727	0.801851	0.993572	0.390473	0.0870042
ENSG00000091136.9	0.864124	0.76981	0.871268	0.946423	0.861207	0.829515	0.536186	0.868776	0.884708	0.466825	0.193066	0.82813
ENSG00000091140.8	0.221406	0.184157	0.111562	0.274968	0.394847	0.342247	0.651821	0.497969	0.203839	0.53768	0.302649	0.558873
ENSG00000091157.9	0.183634	0.183536	0.21283	0.123519	0.193913	0.104459	0.759279	0.728058	0.456021	0.71838	0.310046	0.766794
ENSG00000091164.8	0.0710774	0.0233791	0.0363316	0.0596884	0.0522647	0.0231764	0.0349593	0.134161	0.189074	0.934645	0.285655	0.693095
ENSG00000091262.10	0.350119	0.425435	0.37906	0.243504	0.201882	0.20085	0.684238	0.53959	0.498168	0.726212	0.995841	0.653978
ENSG00000091317.7	0.382906	0.389853	0.231692	0.363343	0.496541	0.275487	0.699295	0.988185	0.89946	0.366244	0.826419	0.859819
ENSG00000091409.10	0.117848	0.0127647	0.0276279	0.0425897	0.0906922	0.101771	0.128476	0.131499	0.209868	0.855027	0.984568	0.890312
ENSG00000091428.13	0.199863	0.400174	0.801928	0.718168	0.716336	0.677373	0.194662	0.243355	0.139708	0.451231	0.210794	1
ENSG00000091436.12	0.0722267	0.0626572	0.0546559	0.0831238	0.128941	0.21695	0.505642	0.507915	0.578883	0.786168	0.119326	0.682964
ENSG00000091483.6	0.15304	0.352059	0.137925	0.126043	0.139424	0.33225	0.0998528	0.270417	0.265912	0.499963	0.00571672	0.889689
ENSG00000091490.6	0.960702	0.587538	0.578114	0.554862	0.665903	0.489357	0.818579	0.946167	0.84497	0.622787	0.197828	0.91245
ENSG00000091527.11	0.289022	0.412728	0.296655	0.159596	0.121326	0.109918	0.197939	0.333048	0.395688	0.646973	0.312724	0.582336
ENSG00000091536.12	0.908424	0.612444	0.882792	0.869834	0.857328	0.623213	0.501657	0.396836	0.206945	0.0914795	0.398018	0.895839
ENSG00000091542.8	0.247818	0.0884682	0.0563862	0.0673445	0.13398	0.0768125	0.261549	0.51266	0.831649	0.385151	0.00169021	0.586773
ENSG00000091592.11	0.785796	0.615664	0.34946	0.269152	0.599972	0.460055	0.380742	0.327925	0.852129	0.226679	0.542882	0.728592
ENSG00000091622.11	0.645867	0.365454	0.287894	0.58943	0.597446	0.989167	0.279485	0.794148	0.818193	0.551186	0.110896	0.880555
ENSG00000091640.3	0.100483	0.107942	0.0275568	0.0184999	0.0168347	0.023076	0.250194	0.572967	0.53114	0.791379	0.294084	0.964285
ENSG00000091651.4	0.235468	0.105954	0.275286	0.47094	0.871344	0.645217	0.976844	0.682994	0.268507	0.429464	0.107695	0.301792
ENSG00000091732.11	0.230241	0.335088	0.0543525	0.0683297	0.123825	0.114405	0.164557	0.187078	0.398603	0.709852	0.650507	0.817732
ENSG00000091844.3	0.841348	0.817592	0.953668	0.951745	0.656555	0.972081	0.543679	0.6459	0.314852	0.972638	0.564886	0.697099
ENSG00000091947.5	0.988253	0.682426	0.409098	0.445679	0.589791	0.710421	0.628516	0.898451	0.762715	0.358516	0.897264	0.0800345
ENSG00000091972.14	0.0631031	0.158709	0.177709	0.109818	0.0652922	0.0650847	0.0906393	0.349002	0.293596	0.937382	0.962145	0.892618
ENSG00000091986.11	0.646292	0.402946	0.678538	0.488197	0.531945	0.268451	0.228601	0.240284	0.147704	0.673517	0.41342	0.900467
ENSG00000092010.10	0.433674	0.0871325	0.157174	0.153423	0.0874956	0.144124	0.245066	0.46321	0.332713	0.60334	0.484457	0.646623
ENSG00000092020.6	0.344022	0.342758	0.438597	0.396958	0.34128	0.263775	0.561662	0.937375	0.989235	0.513299	0.0312467	0.72148
ENSG00000092036.12	0.672822	0.963133	0.850327	0.649855	0.815416	0.993189	0.91313	0.397098	0.458133	0.395016	0.121908	0.707725
ENSG00000092051.12	0.738794	0.967569	0.9731	0.894644	0.941331	0.842383	0.933326	0.952987	0.841479	0.827077	0.139982	0.224717
ENSG00000092068.14	0.234583	0.185722	0.226142	0.384274	0.10468	0.125193	0.154019	0.115989	0.208647	0.595632	0.939369	0.235269
ENSG00000092094.6	0.772451	0.211334	0.33816	0.425972	0.581551	0.63147	0.960124	0.720676	0.97348	0.702669	0.425514	0.774135
ENSG00000092096.10	0.701871	0.807302	0.488289	0.443567	0.402494	0.3275	0.350575	0.527384	0.427177	0.517973	0.371865	0.998112
ENSG00000092098.12	0.101218	0.0027391	0.000947544	0.00073254	0.000900563	0.00104904	0.00474818	0.0265721	0.047823	0.0342752	0.338302	0.297194
ENSG00000092108.16	0.257602	0.523588	0.441922	0.388517	0.626031	0.406981	0.169253	0.30856	0.139195	0.105446	0.983851	0.577403
ENSG00000092140.10	0.485755	0.630384	0.698543	0.786487	0.945292	0.925176	0.92904	0.948344	0.355038	0.564807	0.976896	0.896546
ENSG00000092148.8	0.109669	0.0369939	0.0389691	0.011737	0.0796157	0.150375	0.191063	0.219676	0.507827	0.985382	0.000426273	0.427743
ENSG00000092199.13	0.160104	0.155486	0.118619	0.266737	0.757826	0.57095	0.384896	0.520206	0.373648	0.841579	0.680717	0.321512
ENSG00000092201.5	0.677378	0.586485	0.616678	0.571472	0.87349	0.734238	0.747573	0.914257	0.439973	0.930601	0.954184	0.762291
ENSG00000092203.9	0.0310346	0.0370502	0.0141218	0.00396745	0.00329005	0.00590413	0.0125795	0.0131099	0.00424156	0.00534453	0.524403	0.978857
ENSG00000092208.12	0.747134	0.61775	0.51135	0.45393	0.585503	0.737581	0.53155	0.99183	0.948503	0.474761	0.463244	0.163426
ENSG00000092295.7	0.227083	0.21243	0.301641	0.430514	0.317212	0.259616	0.220822	0.410388	0.405821	0.530518	0.733145	0.383385
ENSG00000092330.11	0.7483	0.331498	0.378469	0.602543	0.952064	0.8545	0.455015	0.539653	0.546291	0.497047	0.711109	0.409873
ENSG00000092345.9	0.521092	0.231727	0.130621	0.103898	0.0588807	0.0354877	0.0355085	0.155567	0.0203494	0.652926	0.106321	0.462698
ENSG00000092421.12	0.970724	0.546945	0.686063	0.91101	0.743213	0.5421	0.835201	0.7001	0.850217	0.966494	0.0199692	0.426829
ENSG00000092439.9	0.826299	0.32635	0.318899	0.406805	0.442842	0.21354	0.300903	0.556165	0.476386	0.547691	0.270218	0.529635
ENSG00000092445.7	0.931698	0.625149	0.562449	0.448818	0.572869	0.561064	0.320368	0.675084	0.565352	0.17567	0.899053	0.66954
ENSG00000092470.7	0.377487	0.337822	0.631175	0.680958	0.545891	0.604674	0.430685	0.664538	0.522541	0.44422	0.944496	0.659081
ENSG00000092531.5	0.698498	0.655301	0.902195	0.826467	0.64517	0.810911	0.11783	0.195967	0.303677	0.316948	0.663805	0.539358
ENSG00000092621.7	0.2956	0.247711	0.406495	0.705264	0.775268	0.559382	0.652573	0.589582	0.272815	0.716249	0.124779	0.138604
ENSG00000092758.11	0.98306	0.09287	0.0628161	0.141203	0.13208	0.0389395	0.219232	0.253783	0.428822	0.419964	0.0206856	0.37018
ENSG00000092820.13	0.113975	0.030263	0.0552349	0.0267802	0.0687071	0.351501	0.460974	0.972307	0.471379	0.328471	0.0160549	0.447076
ENSG00000092841.14	0.0986638	0.00974402	0.00855913	0.0260261	0.0861361	0.0372464	0.111586	0.270353	0.279479	0.616809	0.371722	0.737139
ENSG00000092847.6	0.0812581	0.0270882	0.01155	0.00592248	0.0400703	0.0562458	0.0763927	0.0419999	0.0977804	0.880639	0.0323501	0.598419
ENSG00000092853.9	0.540895	0.363658	0.270271	0.103274	0.153289	0.170121	0.402787	0.451367	0.207736	0.112916	0.780133	0.583391
ENSG00000092871.12	0.552307	0.689246	0.842759	0.635537	0.402336	0.282351	0.148949	0.103891	0.0465368	0.0492313	0.00101146	0.160773
ENSG00000092929.7	0.312563	0.828872	0.872522	0.721331	0.816755	0.868979	0.891756	0.245361	0.195524	0.374734	0.203971	0.349799
ENSG00000092931.7	0.0428107	0.0199051	0.0180273	0.061981	0.0355133	0.0192237	0.0289239	0.00404103	0.000427357	0.0116096	0.570545	0.0292306
ENSG00000092964.12	0.255407	0.496218	0.376212	0.501656	0.451443	0.48664	0.775228	0.859818	0.414773	0.438638	0.0381573	0.241906
ENSG00000092978.6	0.282865	0.203905	0.22066	0.207422	0.798586	0.84407	0.926439	0.613144	0.420476	0.41999	0.345912	0.987666
ENSG00000093000.14	0.192946	0.0983716	0.25865	0.376061	0.369143	0.428328	0.347365	0.27982	0.0655308	0.0833125	0.221688	0.445459
ENSG00000093009.5	0.0373024	0.209132	0.363336	0.648288	0.998608	0.881601	0.871777	0.759905	0.580234	0.729236	0.756072	0.00907115
ENSG00000093010.7	0.47584	0.984994	0.909259	0.850346	0.777488	0.635075	0.664101	0.294923	0.556458	0.905152	0.263986	0.500387
ENSG00000093072.11	0.450549	0.206109	0.146146	0.0803319	0.0370079	0.163085	0.571687	0.686436	0.896315	0.259604	0.183133	0.497595
ENSG00000093100.13	0.673326	0.531482	0.39607	0.135274	0.133768	0.105035	0.0186345	0.0306199	0.0438262	0.805321	0.714926	0.0863123
ENSG00000093144.14	0.354654	0.226696	0.316468	0.182147	0.138738	0.10201	0.355465	0.39038	0.171994	0.442846	0.195111	0.643549
ENSG00000093167.13	0.476424	0.584068	0.642704	0.479702	0.632277	0.577692	0.699659	0.651556	0.945386	0.86305	0.579233	0.927802
ENSG00000093183.9	0.157114	0.288908	0.263019	0.235055	0.0383124	0.0522838	0.0848905	0.100366	0.169841	0.0410511	0.0675502	0.791276
ENSG00000093217.5	0.752756	0.805952	0.961095	0.831777	0.721387	0.713298	0.848963	0.42266	0.927917	0.827277	0.564155	1
ENSG00000094755.12	0.465725	0.906289	0.940387	0.970119	0.78943	0.682954	0.578436	0.93704	0.671105	0.943433	0.695483	0.11164
ENSG00000094804.5	0.393577	0.143579	0.243436	0.236066	0.306683	0.411565	0.603088	0.548464	0.346015	0.737108	0.15607	0.584645
ENSG00000094880.6	0.983447	0.165465	0.101785	0.0335725	0.027473	0.0555999	0.0488605	0.0420468	0.0952489	0.0796601	0.0309373	0.00249504
ENSG00000094914.8	0.114732	0.144646	0.155221	0.595075	0.856787	0.605664	0.447701	0.306305	0.361251	0.958211	0.77675	0.297905
ENSG00000094916.9	0.801505	0.280487	0.149127	0.0861103	0.0969818	0.0398469	0.0242218	0.011988	0.0303487	0.114338	0.232114	0.146317
ENSG00000094975.9	0.373652	0.322299	0.46824	0.375604	0.426088	0.426137	0.696354	0.469903	0.934166	0.330076	0.509841	0.276257
ENSG00000095002.8	0.853061	0.701337	0.731042	0.989366	0.919785	0.825529	0.541424	0.453241	0.821247	0.686402	0.520144	0.715887
ENSG00000095015.5	0.605751	0.437886	0.401321	0.356994	0.228737	0.306898	0.249302	0.865705	0.602753	0.0443909	0.0710442	0.564321
ENSG00000095059.11	0.549821	0.598162	0.603018	0.196224	0.733028	0.704549	0.891023	0.752074	0.652108	0.274917	0.999469	0.636244
ENSG00000095066.7	0.854353	0.721827	0.727262	0.487785	0.796873	0.56385	0.567087	0.499134	0.753783	0.907121	0.373383	0.279531
ENSG00000095139.9	0.105113	0.0778797	0.101098	0.22536	0.361348	0.419378	0.415779	0.281134	0.323012	0.0401995	0.614323	0.441441
ENSG00000095203.10	0.0648649	0.0240317	0.0411533	0.0345007	0.0909948	0.113689	0.15208	0.0510384	0.0987093	0.438096	0.753759	0.554822
ENSG00000095209.7	0.406092	0.744126	0.789606	0.943277	0.620677	0.4697	0.446404	0.196574	0.509445	0.533525	0.499398	0.270746
ENSG00000095261.9	0.773058	0.176952	0.22071	0.329018	0.354987	0.318329	0.254268	0.78371	0.553821	0.890685	0.320787	0.18939
ENSG00000095319.10	0.546073	0.450008	0.552485	0.376715	0.562344	0.657498	0.896669	0.932049	0.530857	0.766328	0.24892	0.883859
ENSG00000095321.12	0.48399	0.800903	0.567931	0.796265	0.788218	0.775425	0.597352	0.855369	0.510011	0.489563	0.621697	0.751338
ENSG00000095370.15	0.930837	0.575894	0.438572	0.58444	0.381896	0.344741	0.462544	0.632054	0.487671	0.255795	0.480876	0.167827
ENSG00000095380.10	0.290941	0.0396053	0.109632	0.131412	0.0518059	0.0785367	0.0552643	0.0823592	0.0903996	0.260452	0.00362446	0.967132
ENSG00000095383.15	0.172246	0.154533	0.0820436	0.0643113	0.223979	0.324123	0.319245	0.878319	0.821179	0.710553	0.689887	0.878472
ENSG00000095397.9	0.30695	0.948559	0.62054	0.787633	0.601527	0.565799	0.238974	0.0963458	0.144101	0.522515	0.168683	0.225884
ENSG00000095485.12	0.99275	0.814578	0.733082	0.633424	0.898489	0.910465	0.758332	0.93569	0.722496	0.206092	0.928538	0.936314
ENSG00000095539.11	0.176472	0.0635151	0.0970385	0.0660385	0.0376597	0.0800445	0.0736363	0.13699	0.119119	0.498207	0.14145	0.753749
ENSG00000095564.9	0.0858663	0.0384592	0.0257674	0.0131677	0.0636382	0.050322	0.0228943	0.229131	0.279517	0.779791	0.857288	0.613983
ENSG00000095574.7	0.67735	0.720271	0.897331	0.946189	0.716887	0.572762	0.729691	0.310075	0.359636	0.266719	0.510103	0.953358
ENSG00000095587.8	0.292968	0.688946	0.667082	0.922139	0.998839	0.979948	0.910579	0.905707	0.840541	0.345215	0.00288804	1
ENSG00000095596.7	0.14775	0.126743	0.0745399	0.036026	0.0285254	0.0915608	0.116501	0.326166	0.310179	0.776297	0.237246	0.766828
ENSG00000095637.16	0.0511838	0.033711	0.0577922	0.038785	0.0891001	0.10723	0.0894291	0.0507943	0.0226438	0.257458	0.949255	0.539109
ENSG00000095739.7	0.53832	0.857311	0.68945	0.966805	0.600959	0.322848	0.626881	0.740715	0.928991	0.712988	0.105229	0.469831
ENSG00000095752.2	0.806543	0.490419	0.452595	0.378907	0.42012	0.664307	0.320884	0.893555	0.882324	0.700722	0.2923	0.0855779
ENSG00000095777.10	0.111193	0.461813	0.467198	0.541022	0.441342	0.809153	0.943554	0.603152	0.676215	0.917154	0.185046	0.118102
ENSG00000095787.17	0.201273	0.0345363	0.0989403	0.0889357	0.128211	0.0862352	0.334498	0.473249	0.243158	0.101461	0.529832	0.921027
ENSG00000095794.15	0.203687	0.157434	0.11295	0.11557	0.114467	0.0895431	0.150593	0.0189614	0.0863487	0.287862	0.40902	0.888293
ENSG00000095906.12	0.608695	0.169204	0.404396	0.788154	0.877472	0.659709	0.737664	0.847372	0.958108	0.402447	0.768157	0.438871
ENSG00000095917.9	0.634246	0.92453	0.91353	0.742263	0.373219	0.442969	0.206309	0.373002	0.508653	0.932444	0.0522293	1
ENSG00000095932.5	0.0869193	0.11016	0.0915747	0.0411687	0.0448025	0.0806897	0.175515	0.261536	0.0806795	0.143169	0.365078	0.762073
ENSG00000095951.12	0.00746646	0.0019835	0.00704149	0.0290603	0.0456522	0.0495262	0.0147059	0.0693071	0.0491049	0.763499	0.150491	0.351286
ENSG00000096060.10	0.0747879	0.0899416	0.269722	0.283077	0.375454	0.371484	0.430769	0.960936	0.555296	0.18552	0.45107	0.334757
ENSG00000096063.10	0.702627	0.547617	0.55045	0.552547	0.679829	0.89716	0.460536	0.526036	0.748843	0.734113	0.0382516	0.867282
ENSG00000096070.15	0.00434362	0.0112587	0.0218171	0.0229458	0.0493523	0.0351302	0.110516	0.24339	0.408755	0.557663	0.284381	0.182623
ENSG00000096080.7	0.813329	0.426239	0.31037	0.263791	0.482996	0.271298	0.626314	0.557734	0.123175	0.28384	0.246412	0.461735
ENSG00000096092.5	0.123721	0.028341	0.0223619	0.0236092	0.0345538	0.0542972	0.0460641	0.0166011	0.00146269	0.0433445	0.497343	0.850521
ENSG00000096093.10	0.000395587	0.00438279	0.00636735	0.0288061	0.0796385	0.0693883	0.212244	0.593399	0.831919	0.837951	0.177286	0.0117207
ENSG00000096384.15	0.429331	0.900345	0.974903	0.811578	0.597871	0.476305	0.505884	0.404801	0.693812	0.851249	0.294205	0.165611
ENSG00000096401.7	0.115434	0.0544871	0.0983952	0.14945	0.373033	0.385371	0.556922	0.811093	0.953408	0.26154	0.257934	0.172128
ENSG00000096433.6	0.251165	0.73146	0.868151	0.936967	0.882007	0.950943	0.68592	0.974017	0.877573	0.445858	0.11124	0.12148
ENSG00000096654.11	0.496941	0.821791	0.683566	0.681764	0.819125	0.919761	0.771808	0.800322	0.631114	0.706444	0.715949	0.131049
ENSG00000096696.9	0.931772	0.940964	0.709522	0.594815	0.405077	0.227975	0.206314	0.132981	0.21356	0.398527	0.292741	0.577348
ENSG00000096717.7	0.102361	0.480959	0.409474	0.313193	0.54071	0.59181	0.645602	0.393015	0.575032	0.409171	0.995677	0.295908
ENSG00000096746.13	0.126652	0.121366	0.0649335	0.0822434	0.140702	0.167453	0.217019	0.812439	0.633122	0.929161	0.778471	0.977549
ENSG00000096872.11	0.655859	0.0807335	0.0435786	0.0962502	0.167221	0.269441	0.249575	0.324985	0.417364	0.269229	0.631431	0.281139
ENSG00000096968.8	0.0216755	0.010426	0.00873684	0.0054629	0.00186529	0.00198303	0.00537662	0.0100039	0.0282764	0.153939	0.00163986	1
ENSG00000097007.13	0.949808	0.703415	0.678335	0.286896	0.317981	0.280278	0.256092	0.154773	0.201807	0.408112	0.983223	0.131898
ENSG00000097021.15	0.963639	0.979276	0.704972	0.81842	0.735291	0.900815	0.822417	0.939045	0.580677	0.639915	0.674171	0.625274
ENSG00000097033.10	0.363054	0.353943	0.432752	0.766279	0.800572	0.812122	0.870166	0.703289	0.790057	0.546864	0.353478	0.404625
ENSG00000097046.8	0.377737	0.326895	0.27499	0.673939	0.79793	0.581791	0.178703	0.214285	0.448441	0.665977	0.330379	0.138635
ENSG00000097096.8	0.0694393	0.399004	0.380313	0.487248	0.660373	0.711877	0.396621	0.884749	0.784436	0.352602	0.326287	0.146073
ENSG00000099139.9	0.433596	0.573327	0.484684	0.586707	0.700107	0.669836	0.667485	0.289247	0.459774	0.267799	0.941642	0.495457
ENSG00000099194.5	0.961581	0.492066	0.254215	0.203851	0.148375	0.180989	0.323069	0.0821737	0.0523658	0.442495	0.962678	0.00358961
ENSG00000099203.2	0.689464	0.611451	0.699285	0.687311	0.703865	0.557071	0.621601	0.446616	0.481572	0.639946	0.949162	0.732636
ENSG00000099204.14	0.225992	0.349057	0.325178	0.661388	0.627558	0.484956	0.278618	0.330011	0.364442	0.641446	0.236862	0.248322
ENSG00000099219.9	0.0466639	0.0981985	0.134119	0.114914	0.0551435	0.132828	0.312505	0.605358	0.706217	0.148991	0.391964	0.0414406
ENSG00000099246.12	0.58538	0.607796	0.594206	0.997407	0.651804	0.591358	0.990683	0.706573	0.335058	0.617267	0.864162	0.869041
ENSG00000099250.13	0.666996	0.897067	0.625622	0.593721	0.534312	0.767172	0.533661	0.602405	0.736244	0.781776	0.256068	0.989331
ENSG00000099251.10	0.223017	0.218726	0.199675	0.124485	0.0683303	0.197267	0.137989	0.399301	0.298507	0.375012	0.549952	0.547815
ENSG00000099256.14	0.150977	0.0319042	0.072591	0.108494	0.094315	0.0515815	0.051669	0.159472	0.0753994	0.372346	0.111615	0.396506
ENSG00000099282.5	0.457205	0.757692	0.738239	0.980569	0.842821	0.994232	0.660828	0.644605	0.606208	0.170523	0.121547	0.128721
ENSG00000099284.9	0.128471	0.217316	0.176715	0.0953269	0.12508	0.112412	0.173811	0.325866	0.574647	0.68887	0.0248692	0.402109
ENSG00000099290.11	0.714788	0.78409	0.653145	0.700481	0.960181	0.857486	0.893681	0.801377	0.339841	0.963116	0.67277	0.33556
ENSG00000099308.6	0.686591	0.779267	0.598903	0.828425	0.688062	0.690605	0.4786	0.92957	0.857688	0.874525	0.878886	0.60657
ENSG00000099326.4	0.342922	0.635734	0.384963	0.500531	0.723566	0.716688	0.976846	0.690942	0.516185	0.602301	0.827124	0.266055
ENSG00000099330.4	0.153211	0.0786606	0.0619778	0.0958263	0.11955	0.0843444	0.0636981	0.121093	0.0769449	0.233531	0.202461	0.676028
ENSG00000099331.9	0.563102	0.361905	0.610586	0.688511	0.781183	0.54691	0.363944	0.163109	0.374744	0.598916	0.0303499	0.332403
ENSG00000099337.3	0.0794452	0.0390554	0.0471753	0.0423139	0.0355651	0.0456144	0.0474022	0.0181942	0.110131	0.102925	0.00804829	0.169606
ENSG00000099338.18	0.496878	0.557289	0.872841	0.806027	0.766725	0.445112	0.696312	0.675345	0.837428	0.216493	0.500764	1
ENSG00000099341.7	0.367531	0.32748	0.311189	0.423972	0.316787	0.333272	0.262011	0.291744	0.435408	0.0507834	0.340648	0.609445
ENSG00000099364.12	0.282379	0.0554845	0.0209271	0.254611	0.205596	0.224412	0.201959	0.11003	0.0212668	0.00946288	0.757481	0.335902
ENSG00000099365.5	0.321573	0.556363	0.510999	0.65994	0.445628	0.402558	0.491186	0.763333	0.943239	0.764648	0.239554	0.512658
ENSG00000099377.9	0.992898	0.612281	0.897806	0.709947	0.629775	0.45672	0.602246	0.537061	0.657382	0.336521	0.680493	0.378552
ENSG00000099381.12	0.753955	0.117615	0.166969	0.202857	0.312685	0.218775	0.568218	0.521573	0.224438	0.892991	0.885346	0.351812
ENSG00000099385.7	0.564002	0.586785	0.776121	0.852256	0.773418	0.806224	0.775336	0.746301	0.392273	0.742289	0.00422093	0.302167
ENSG00000099617.2	0.00520228	0.00225701	0.00350949	0.00696418	0.0165065	0.00327078	0.0215034	0.00720156	0.0051615	0.0804027	0.819904	0.0511881
ENSG00000099622.9	0.953926	0.783308	0.673393	0.452543	0.629602	0.754445	0.72112	0.56189	0.866531	0.778159	0.93604	0.826279
ENSG00000099624.3	0.29996	0.0888719	0.0471039	0.144254	0.128911	0.172176	0.0641671	0.224388	0.144588	0.273101	0.998033	0.670106
ENSG00000099625.8	0.00499223	0.000123482	0.00093686	0.00290607	0.0107022	0.0226973	0.0280583	0.0568462	0.162932	0.565553	0.408544	0.195921
ENSG00000099783.7	0.189663	0.070788	0.0513023	0.0838631	0.0854351	0.112973	0.149809	0.127385	0.111092	0.111427	0.238461	0.898332
ENSG00000099785.6	0.930854	0.511738	0.558051	0.846639	0.707485	0.572376	0.594558	0.78523	0.690522	0.243518	0.276951	0.901649
ENSG00000099795.2	0.212657	0.267935	0.310954	0.238621	0.416297	0.594028	0.896547	0.462619	0.432283	0.303214	0.613687	0.818072
ENSG00000099797.7	0.568738	0.385618	0.552901	0.83097	0.984758	0.966878	0.665556	0.663096	0.597187	0.156914	0.792245	0.856482
ENSG00000099800.3	0.587531	0.398275	0.182042	0.172151	0.396443	0.733203	0.52455	0.340814	0.599334	0.465189	0.874201	0.294251
ENSG00000099804.4	0.25129	0.0334349	0.0574675	0.0746297	0.036716	0.0700161	0.157139	0.155676	0.161819	0.119919	0.71446	0.687279
ENSG00000099810.14	0.0927361	0.0387376	0.108463	0.212998	0.507803	0.418791	0.191932	0.327428	0.307435	0.247928	0.839595	0.471125
ENSG00000099814.11	0.930488	0.167361	0.0660027	0.175859	0.147062	0.139672	0.0349726	0.0268969	0.0135742	0.0349053	0.149811	0.19699
ENSG00000099817.7	0.387737	0.813612	0.447952	0.405577	0.579535	0.567009	0.345303	0.290013	0.820006	0.598047	0.333959	0.925364
ENSG00000099821.9	0.377108	0.445192	0.531696	0.739766	0.318733	0.36143	0.58273	0.241027	0.320535	0.405311	0.315493	0.389605
ENSG00000099822.2	0.80496	0.797816	0.233289	0.145356	0.0750789	0.0775118	0.0464753	0.0164489	0.0222329	0.00179804	0.0389208	0.154916
ENSG00000099840.9	0.938443	0.705406	0.91201	0.772909	0.968217	0.885539	0.683816	0.951715	0.917241	0.854693	0.90921	1
ENSG00000099849.10	0.369433	0.247049	0.217435	0.385449	0.462178	0.46849	0.226839	0.193288	0.117898	0.322073	0.0273661	0.996307
ENSG00000099860.4	0.689284	0.988392	0.629688	0.981441	0.83661	0.619537	0.95221	0.572194	0.471857	0.737128	0.690911	0.544309
ENSG00000099864.13	0.340327	0.26571	0.119638	0.088734	0.0790876	0.0890934	0.0564231	0.0933734	0.200845	0.787151	0.0567901	0.885554
ENSG00000099866.10	0.440656	0.123092	0.154489	0.12988	0.20437	0.312465	0.543988	0.588096	0.413029	0.69015	0.981833	0.223876
ENSG00000099875.10	0.899222	0.911872	0.921044	0.873291	0.850803	0.96584	0.741945	0.955443	0.695294	0.611477	0.319365	0.449426
ENSG00000099889.9	0.284882	0.114086	0.20222	0.14692	0.397629	0.531356	0.241884	0.828608	0.730607	0.952479	0.413153	0.777977
ENSG00000099899.10	0.473408	0.685061	0.956811	0.524413	0.621173	0.481386	0.606232	0.529241	0.136705	0.0164762	0.745661	0.694575
ENSG00000099901.12	0.453745	0.220882	0.132229	0.231933	0.396236	0.241084	0.137325	0.126909	0.0544923	0.118162	0.354025	0.625025
ENSG00000099904.11	0.396549	0.233839	0.245682	0.0628844	0.201303	0.158372	0.241663	0.172254	0.121852	0.508755	0.59594	0.351659
ENSG00000099910.12	0.532738	0.450984	0.387259	0.340417	0.420357	0.248814	0.26755	0.232533	0.437685	0.299557	0.0006926	0.0203726
ENSG00000099917.13	0.196835	0.262771	0.132062	0.129885	0.255007	0.200656	0.620788	0.388728	0.23637	0.0748685	0.914023	0.932729
ENSG00000099940.7	0.0475698	0.162802	0.0450445	0.0190937	0.0343945	0.0257804	0.157338	0.237445	0.396122	0.165394	0.459164	0.621581
ENSG00000099942.8	0.393547	0.117254	0.0719793	0.151015	0.239385	0.0992821	0.234881	0.641966	0.418149	0.168956	0.386106	0.985585
ENSG00000099949.14	0.0158418	0.0448037	0.0424188	0.0500708	0.164353	0.330093	0.212891	0.734969	0.687877	0.872888	0.2238	0.10584
ENSG00000099953.5	0.0940575	0.386635	0.298563	0.270956	0.500663	0.961093	0.612262	0.438016	0.327594	0.828742	0.407472	0.282092
ENSG00000099954.14	0.605071	0.462971	0.297532	0.124866	0.234623	0.187075	0.337074	0.181215	0.23061	0.859509	0.00582245	0.693813
ENSG00000099956.13	0.253157	0.577156	0.407766	0.528178	0.638267	0.614084	0.803783	0.890843	0.234601	0.787434	0.568504	0.446443
ENSG00000099958.10	0.370038	0.286163	0.549816	0.671859	0.641597	0.559442	0.823131	0.744955	0.405587	0.613706	0.794214	0.296984
ENSG00000099968.13	0.729414	0.588045	0.283914	0.270674	0.412439	0.699548	0.488916	0.576194	0.412372	0.750009	0.298086	0.971283
ENSG00000099974.7	0.356428	0.868641	0.697984	0.450457	0.74457	0.826351	0.950139	0.7282	0.663108	0.738187	0.601633	1
ENSG00000099977.9	0.841103	0.569033	0.219694	0.221203	0.323284	0.363065	0.07471	0.124651	0.0878994	0.183506	0.0723211	0.244277
ENSG00000099984.6	0.395374	0.180595	0.132169	0.10811	0.248458	0.232478	0.313666	0.529101	0.402138	0.31459	0.642109	0.757034
ENSG00000099991.12	0.124444	0.0990015	0.120652	0.238167	0.3956	0.300417	0.428442	0.563024	0.4825	0.913011	0.0437915	0.394068
ENSG00000099992.11	0.562143	0.373881	0.211854	0.596342	0.438829	0.227674	0.162254	0.253129	0.382233	0.111955	0.12573	0.782216
ENSG00000099994.10	0.350612	0.614919	0.759573	0.946431	0.906714	0.833494	0.999273	0.436291	0.522216	0.982466	0.336133	0.15624
ENSG00000099995.14	0.114521	0.324046	0.171878	0.0748735	0.169997	0.137318	0.0408319	0.08544	0.104447	0.126388	0.577399	0.648121
ENSG00000099999.10	0.0848637	0.135424	0.131024	0.13019	0.163777	0.156572	0.0736086	0.351703	0.919171	0.923806	0.709186	0.35472
ENSG00000100003.13	0.962906	0.902696	0.967088	0.716023	0.977982	0.805003	0.898661	0.985023	0.829137	0.845313	0.323921	0.79929
ENSG00000100014.15	0.598455	0.488804	0.923454	0.905851	0.799524	0.992382	0.633524	0.697038	0.769418	0.707103	0.0995988	0.346614
ENSG00000100023.13	0.300357	0.752054	0.776619	0.983771	0.915156	0.936598	0.331679	0.345524	0.137717	0.65965	0.456353	0.0868076
ENSG00000100027.10	0.567918	0.0604126	0.033313	0.0376554	0.06312	0.0861217	0.354933	0.279565	0.225005	0.290506	0.662987	0.130142
ENSG00000100028.7	0.443047	0.528656	0.886654	0.960904	0.85448	0.71035	0.335676	0.618689	0.911046	0.71141	0.854098	0.402857
ENSG00000100029.13	0.349617	0.123565	0.0575942	0.050582	0.0587927	0.0153837	0.0170226	0.0337388	0.00280908	0.10148	0.209229	0.785364
ENSG00000100030.10	0.108387	0.563606	0.689774	0.76846	0.954332	0.770023	0.756494	0.990808	0.947195	0.258337	0.323812	0.0345915
ENSG00000100031.14	0.449617	0.0727622	0.0862147	0.127953	0.231644	0.211963	0.289	0.280096	0.278788	0.385576	0.0157178	0.563023
ENSG00000100033.12	0.450276	0.184673	0.315214	0.445347	0.443566	0.558228	0.853886	0.865478	0.421789	0.785159	0.697786	0.861913
ENSG00000100034.9	0.112296	0.0710532	0.127063	0.196485	0.35867	0.304923	0.256796	0.232771	0.1852	0.197391	0.560792	0.121114
ENSG00000100036.11	0.936354	0.779264	0.906991	0.915235	0.368527	0.633145	0.276383	0.119633	0.173354	0.129265	0.000780789	0.755735
ENSG00000100038.15	0.482757	0.201201	0.15596	0.540162	0.287469	0.247388	0.663537	0.775576	0.661907	0.451275	0.0213551	0.620888
ENSG00000100056.7	0.220552	0.562816	0.222314	0.179297	0.120347	0.0393861	0.160696	0.0407721	0.162967	0.56455	0.642192	0.550862
ENSG00000100058.8	0.509301	0.96657	0.66452	0.543727	0.887771	0.824857	0.362854	0.196616	0.110655	0.103597	0.520636	0.54856
ENSG00000100060.13	0.230946	0.283572	0.31383	0.327176	0.94507	0.76503	0.571773	0.615663	0.339899	0.56564	0.682595	0.717789
ENSG00000100065.10	0.710853	0.670405	0.581409	0.661326	0.652569	0.649982	0.625226	0.525534	0.445052	0.628516	0.138163	0.561964
ENSG00000100068.7	0.551062	0.601852	0.566796	0.73752	0.850791	0.437105	0.542609	0.783008	0.550748	0.365783	0.00905898	0.942005
ENSG00000100075.5	0.334154	0.265445	0.198386	0.427813	0.449949	0.325157	0.273228	0.48622	0.30571	0.61767	0.300389	0.216172
ENSG00000100077.10	0.1248	0.0461101	0.0193945	0.0178878	0.0055798	0.0149407	0.0460861	0.109734	0.0367801	0.264042	0.336985	0.956302
ENSG00000100078.3	0.466066	0.868597	0.930392	0.955304	0.412578	0.590995	0.756379	0.299438	0.756592	0.393213	0.403642	0.0849437
ENSG00000100083.14	0.819559	0.962779	0.954828	0.576785	0.417678	0.520937	0.543371	0.270862	0.311491	0.841092	0.378121	0.367526
ENSG00000100084.10	0.302156	0.279962	0.256553	0.314401	0.237027	0.145879	0.122561	0.319269	0.353516	0.367521	0.456142	0.654358
ENSG00000100092.16	0.370787	0.855209	0.782196	0.722842	0.646541	0.975224	0.660728	0.71801	0.817039	0.608767	0.874421	0.0317629
ENSG00000100097.7	0.0728951	0.0766831	0.053238	0.0480798	0.021983	0.0237306	0.184316	0.199822	0.104665	0.147272	0.280858	0.839048
ENSG00000100099.16	0.133941	0.187946	0.183929	0.366245	0.46963	0.61816	0.579991	0.64314	0.696677	0.521598	0.388918	0.264996
ENSG00000100100.8	0.458773	0.264566	0.178418	0.121597	0.0688591	0.12616	0.132548	0.0627131	0.0191273	0.122699	0.246107	0.873111
ENSG00000100101.13	0.992154	0.835973	0.571583	0.665554	0.660802	0.872599	0.621181	0.847842	0.375021	0.0992544	0.954101	0.91941
ENSG00000100104.8	0.138342	0.158922	0.423053	0.313415	0.238451	0.264102	0.857838	0.739449	0.88697	0.938902	0.405691	0.327965
ENSG00000100105.13	0.0761537	0.208556	0.192314	0.0552973	0.123257	0.0891184	0.0310928	0.426268	0.552974	0.652284	0.00114301	0.742279
ENSG00000100106.15	0.101143	0.227219	0.346751	0.267244	0.620192	0.555834	0.572051	0.688802	0.98642	0.125139	0.560574	0.208415
ENSG00000100109.12	0.853377	0.579914	0.666772	0.759354	0.863773	0.780941	0.560827	0.822198	0.601788	0.657521	0.632699	0.415515
ENSG00000100116.12	0.386439	0.330801	0.552384	0.980906	0.880643	0.719635	0.410883	0.773513	0.393996	0.921443	0.281511	0.0201055
ENSG00000100122.5	0.753187	0.918239	0.738347	0.934938	0.966445	0.762005	0.516168	0.813369	0.987081	0.922593	0.0520265	0.23315
ENSG00000100124.8	0.124055	0.475464	0.328117	0.42892	0.443391	0.252412	0.166824	0.0567473	0.0492412	0.053294	0.496934	0.193653
ENSG00000100129.13	0.17817	0.219682	0.331968	0.263508	0.382327	0.251958	0.249553	0.21703	0.873792	0.696381	0.150724	0.128173
ENSG00000100138.9	0.42026	0.268839	0.0611935	0.0479263	0.0411306	0.0634162	0.0216532	0.0738986	0.363929	0.42546	0.519449	0.260177
ENSG00000100139.9	0.434341	0.0444197	0.0242475	0.0754075	0.0684976	0.0374471	0.0442673	0.0452018	0.123561	0.65316	0.00844487	0.486901
ENSG00000100142.10	0.807647	0.419881	0.495507	0.568982	0.687148	0.472673	0.40467	0.524632	0.985526	0.568064	0.883638	0.899802
ENSG00000100146.12	0.932855	0.627288	0.671907	0.165848	0.156958	0.175932	0.25702	0.845426	0.476693	0.578549	0.321391	0.0634397
ENSG00000100147.9	0.866995	0.739311	0.569579	0.666618	0.544071	0.367762	0.50449	0.745398	0.57681	0.303783	0.131581	0.66543
ENSG00000100150.12	0.154871	0.356982	0.197167	0.153748	0.053693	0.111622	0.122457	0.740658	0.873007	0.819508	0.965239	0.66202
ENSG00000100151.11	0.652943	0.638979	0.555828	0.77863	0.685129	0.477266	0.519532	0.647396	0.642254	0.367829	0.106059	0.370053
ENSG00000100154.10	0.362345	0.997297	0.696805	0.309144	0.253036	0.207906	0.100989	0.188615	0.346326	0.613799	0.572972	0.00230234
ENSG00000100156.6	0.432404	0.79436	0.970363	0.735479	0.435237	0.479505	0.713955	0.777033	0.586894	0.798727	0.391633	0.439492
ENSG00000100162.10	0.241742	0.548065	0.751306	0.849453	0.574071	0.937255	0.681585	0.974836	0.958818	0.82511	0.751848	0.0455714
ENSG00000100167.15	0.886687	0.530967	0.853975	0.980529	0.849149	0.562906	0.497526	0.586488	0.242598	0.375101	0.733941	0.476858
ENSG00000100181.17	0.378618	0.794955	0.839152	0.985708	0.8542	0.832544	0.979127	0.63091	0.899518	0.969738	0.941368	0.178159
ENSG00000100196.6	0.450363	0.178102	0.255718	0.272216	0.120879	0.0946045	0.174203	0.345417	0.426055	0.75216	0.132829	0.62495
ENSG00000100201.14	0.119103	0.0404765	0.0415388	0.0337141	0.0489605	0.0218221	0.0423718	0.120775	0.0920328	0.961303	0.783221	0.531216
ENSG00000100206.5	0.631142	0.971444	0.782355	0.601497	0.724219	0.501329	0.742716	0.841913	0.788238	0.135793	0.0287667	0.172128
ENSG00000100207.14	0.931467	0.839812	0.709473	0.680221	0.425902	0.685626	0.61897	0.199848	0.372127	0.600036	0.228136	0.867797
ENSG00000100209.5	0.42872	0.0836985	0.119218	0.220637	0.225204	0.220945	0.252865	0.0641414	0.132551	0.175493	0.458821	0.627447
ENSG00000100211.6	0.261462	0.61188	0.527388	0.459539	0.492377	0.529112	0.48262	0.594223	0.830547	0.17437	0.324414	0.809861
ENSG00000100216.4	0.164806	0.256825	0.163682	0.239808	0.160779	0.340419	0.195116	0.173475	0.340629	0.103144	0.339891	0.890842
ENSG00000100219.12	0.958237	0.986045	0.951588	0.991188	0.655451	0.713394	0.595281	0.844652	0.861668	0.765102	0.905319	0.70793
ENSG00000100220.7	0.337686	0.177617	0.11847	0.114459	0.0472239	0.055424	0.124503	0.30077	0.101986	0.208787	0.448761	0.924761
ENSG00000100221.6	0.43168	0.260119	0.127832	0.10163	0.162471	0.156231	0.300113	0.0965853	0.0273603	0.120921	0.513072	0.515731
ENSG00000100225.13	0.520809	0.102897	0.031958	0.00845481	0.00821573	0.00826419	0.0335681	0.154551	0.749352	0.508608	0.000220683	0.022273
ENSG00000100226.11	0.872507	0.533284	0.433316	0.415855	0.424539	0.472854	0.253427	0.188626	0.0605105	0.0735295	0.95777	0.378413
ENSG00000100227.13	0.0703684	0.0220445	0.0150234	0.011078	0.00539038	0.0084537	0.00769106	0.0106514	0.0257053	0.45106	0.772756	0.992125
ENSG00000100234.11	0.308057	0.188119	0.239777	0.394136	0.564731	0.621597	0.682452	0.669525	0.707565	0.617246	0.0895671	0.357833
ENSG00000100239.11	0.0901457	0.219812	0.12824	0.0453797	0.0620831	0.100908	0.154745	0.276362	0.732021	0.272605	0.196766	0.71871
ENSG00000100241.16	0.425831	0.298023	0.265644	0.331755	0.39931	0.536815	0.927611	0.750236	0.744529	0.959918	0.629697	0.244477
ENSG00000100242.11	0.584314	0.982942	0.920679	0.300938	0.374999	0.600473	0.692866	0.854238	0.406187	0.659681	0.782265	0.872368
ENSG00000100243.16	0.382179	0.833688	0.921583	0.638435	0.785089	0.914206	0.81932	0.421066	0.241904	0.169129	0.141141	0.00405931
ENSG00000100246.8	0.0720039	0.280933	0.132274	0.196351	0.107823	0.162974	0.102382	0.140874	0.0521594	0.0884923	0.82462	0.752855
ENSG00000100258.13	0.441339	0.195228	0.0546478	0.0410352	0.177771	0.162136	0.152167	0.111322	0.0440385	0.835951	0.592388	0.604233
ENSG00000100263.9	0.558675	0.451999	0.881323	0.759119	0.995881	0.917817	0.686461	0.882371	0.422495	0.65119	0.0228352	0.580266
ENSG00000100266.13	0.452449	0.439899	0.170307	0.0999003	0.257435	0.414897	0.488393	0.706221	0.777461	0.324627	0.992104	0.951827
ENSG00000100271.12	0.278105	0.531518	0.735005	0.463086	0.659499	0.782386	0.969189	0.726757	0.221938	0.273429	0.93279	0.406808
ENSG00000100280.12	0.0414648	0.123662	0.125876	0.1278	0.232688	0.29435	0.308845	0.179569	0.202721	0.533327	0.693821	0.218707
ENSG00000100281.9	0.905414	0.815281	0.916955	0.729956	0.875201	0.673489	0.399793	0.969274	0.371974	0.341263	0.509128	0.551344
ENSG00000100284.16	0.13216	0.0529818	0.115456	0.0505289	0.0219899	0.0272982	0.0246214	0.00172255	0.00246958	0.164426	0.115461	0.734525
ENSG00000100285.9	0.841345	0.914135	0.874007	0.811549	0.857569	0.966077	0.994182	0.73121	0.460802	0.0296912	0.27257	0.42292
ENSG00000100288.15	0.496377	0.826022	0.889908	0.619677	0.704696	0.57578	0.771255	0.734447	0.625808	0.816265	0.0187648	0.698184
ENSG00000100290.2	0.233735	0.256632	0.216101	0.182447	0.154182	0.21058	0.14426	0.746968	0.521949	0.823731	0.515253	0.729497
ENSG00000100292.12	0.554653	0.203704	0.293132	0.285784	0.587061	0.462058	0.308764	0.20182	0.336895	0.199575	0.0277564	0.510294
ENSG00000100294.8	0.396763	0.8518	0.743534	0.831525	0.594334	0.569745	0.880923	0.868872	0.401055	0.742957	0.773224	0.229059
ENSG00000100296.9	0.573491	0.341676	0.517185	0.653718	0.653365	0.586942	0.55195	0.501768	0.467237	0.46019	0.0373718	0.84685
ENSG00000100297.11	0.779494	0.685092	0.341525	0.223983	0.230988	0.320908	0.314051	0.314903	0.148206	0.127434	0.919576	0.767433
ENSG00000100298.11	0.311169	0.611881	0.610539	0.508632	0.431721	0.55878	0.630464	0.289587	0.152698	0.0618837	0.958503	0.483593
ENSG00000100299.13	0.0652639	0.0928158	0.0585001	0.0571391	0.0964029	0.2873	0.236097	0.0917902	0.0641059	0.235152	0.822585	0.509352
ENSG00000100300.13	0.0196888	0.00906464	0.00739618	0.0324349	0.125249	0.219681	0.495651	0.17677	0.0724833	0.447466	0.653853	0.080674
ENSG00000100302.6	0.265288	0.0500428	0.0246214	0.00582954	0.0125189	0.0283773	0.114932	0.189972	0.279444	0.604605	0.0633064	0.330245
ENSG00000100304.12	0.662474	0.850242	0.750973	0.901408	0.795203	0.889682	0.995905	0.505679	0.167897	0.25133	0.0947536	0.352188
ENSG00000100307.8	0.0708092	0.0712632	0.125978	0.210948	0.229018	0.239266	0.524134	0.178456	0.270393	0.742409	0.357209	0.592615
ENSG00000100311.12	0.238454	0.0196292	0.0303093	0.0185406	0.0245341	0.0420924	0.00219452	0.0268125	0.0584043	0.173967	0.670503	0.293675
ENSG00000100316.11	0.323528	0.935736	0.662961	0.776877	0.870257	0.869348	0.518564	0.610564	0.800956	0.122417	0.825914	0.121238
ENSG00000100319.11	0.649604	0.248789	0.107809	0.171549	0.136287	0.140245	0.0537523	0.442605	0.462353	0.230516	0.480437	0.0993822
ENSG00000100320.18	0.388988	0.363259	0.402914	0.211335	0.176663	0.119916	0.129228	0.757846	0.6893	0.74137	0.829177	0.744534
ENSG00000100321.10	0.130651	0.177317	0.225031	0.427974	0.257684	0.126643	0.263524	0.401398	0.532799	0.810315	0.1685	0.13051
ENSG00000100324.9	0.224874	0.258887	0.730642	0.969803	0.877302	0.685286	0.523095	0.211326	0.599487	0.897751	0.662212	0.18094
ENSG00000100325.10	0.00125126	0.000421875	0.000383614	0.00100717	0.0198623	0.0105689	0.0136898	0.00937578	0.0167731	0.000651952	0.70941	0.0745163
ENSG00000100330.11	0.0352156	0.0201397	0.00544115	0.0096758	0.00923762	0.0107164	0.0085886	0.0149862	0.0268951	0.0347595	0.0196795	0.603409
ENSG00000100335.8	0.825703	0.830542	0.928386	0.637551	0.757434	0.953947	0.522364	0.714279	0.522387	0.402554	0.398486	0.898471
ENSG00000100341.7	0.824907	0.46326	0.200588	0.184507	0.251219	0.175091	0.138504	0.0418174	0.0346407	0.104353	0.333258	0.459465
ENSG00000100344.6	0.053766	0.00771662	0.0110367	0.0115538	0.0808695	0.0756111	0.163892	0.140696	0.174973	0.840205	0.237325	0.764544
ENSG00000100345.16	0.0926881	0.0698601	0.0726577	0.345388	0.228405	0.136211	0.432925	0.304175	0.223634	0.425343	6.22318e-05	0.121837
ENSG00000100347.10	0.729477	0.407043	0.680105	0.365796	0.504798	0.598003	0.369854	0.945241	0.907739	0.516213	0.327417	0.280447
ENSG00000100348.5	0.465141	0.581356	0.229885	0.133769	0.0505665	0.0434175	0.0102909	0.04231	0.0303836	0.563745	0.681404	0.534966
ENSG00000100350.10	0.717982	0.363784	0.582507	0.942073	0.59084	0.345677	0.371608	0.472903	0.090973	0.0472454	0.252529	0.300904
ENSG00000100353.13	0.619223	0.461216	0.32919	0.485846	0.374752	0.4994	0.52169	0.89836	0.252132	0.492135	0.712585	0.995376
ENSG00000100354.16	0.0905415	0.123093	0.124295	0.165289	0.441882	0.288136	0.38504	0.570455	0.865726	0.440258	0.199802	0.266991
ENSG00000100359.16	0.322015	0.145535	0.214535	0.167846	0.38723	0.165129	0.161296	0.596354	0.663851	0.713503	0.30778	0.423318
ENSG00000100360.10	0.907814	0.526528	0.376878	0.441782	0.26345	0.199527	0.0779094	0.0236304	0.0757604	0.0312459	0.996188	0.509304
ENSG00000100362.8	0.000985085	0.00218013	0.00363904	0.0161161	0.0278429	0.0344796	0.063212	0.140524	0.169759	0.88821	0.319347	0.0103223
ENSG00000100364.14	0.0542718	0.0521409	0.0483488	0.117036	0.138167	0.131919	0.186389	0.151616	0.117517	0.231511	0.795606	0.0952679
ENSG00000100372.10	0.0671451	0.00630465	0.0115018	0.0150868	0.102385	0.0889844	0.0746321	0.0591292	0.0238819	0.465079	0.815792	0.859384
ENSG00000100373.5	0.467493	0.983697	0.913228	0.867219	0.630831	0.433836	0.264105	0.119292	0.0825489	0.0679824	0.221779	1
ENSG00000100376.7	0.772483	0.795819	0.980251	0.950548	0.505048	0.362247	0.102834	0.333684	0.142054	0.853918	0.579552	0.797953
ENSG00000100379.13	0.790315	0.373031	0.190166	0.123531	0.0793661	0.255645	0.18523	0.281766	0.181484	0.907671	0.951556	0.0123383
ENSG00000100380.8	0.212514	0.148267	0.233066	0.244947	0.199317	0.124074	0.209769	0.150522	0.291762	0.285089	0.819775	0.322436
ENSG00000100387.8	0.039616	0.0765813	0.0812973	0.192787	0.138786	0.150126	0.0805186	0.214954	0.365925	0.811987	0.891836	0.116059
ENSG00000100393.9	0.0653532	0.137382	0.115218	0.0267315	0.0673517	0.0593329	0.0697473	0.380015	0.302316	0.696227	0.843531	0.891826
ENSG00000100395.10	0.22966	0.508035	0.355346	0.315035	0.174521	0.22402	0.206293	0.232421	0.0872343	0.159671	0.637001	0.789087
ENSG00000100401.15	0.541949	0.539252	0.61273	0.644668	0.410265	0.30359	0.796588	0.460511	0.229263	0.0886373	0.0315126	0.849811
ENSG00000100403.10	0.190952	0.083741	0.098881	0.0860365	0.221575	0.212717	0.196246	0.247293	0.453073	0.894037	4.43645e-05	0.922673
ENSG00000100410.3	0.462244	0.425603	0.708542	0.720285	0.628048	0.681876	0.924819	0.80906	0.473897	0.501157	0.829916	0.573684
ENSG00000100412.11	0.637837	0.767604	0.785138	0.660299	0.399987	0.223392	0.130355	0.476107	0.632273	0.407921	0.289259	0.793902
ENSG00000100413.12	0.785088	0.630642	0.908947	0.78533	0.757553	0.869837	0.917339	0.987338	0.593783	0.676933	0.613349	0.569493
ENSG00000100416.8	0.518466	0.240735	0.288435	0.116596	0.203311	0.376448	0.224995	0.735026	0.850136	0.352513	0.00297566	0.103652
ENSG00000100417.7	0.677243	0.836983	0.927149	0.957818	0.969801	0.820742	0.83512	0.934128	0.94543	0.427232	0.206615	0.292611
ENSG00000100418.7	0.477974	0.529286	0.364009	0.303534	0.465005	0.546373	0.508159	0.310538	0.501959	0.66976	0.178629	0.978303
ENSG00000100422.9	0.56138	0.722009	0.564442	0.634425	0.318873	0.421361	0.674079	0.23914	0.118158	0.0964031	0.102156	0.541628
ENSG00000100425.14	0.140487	0.490603	0.448255	0.672995	0.666487	0.371816	0.298431	0.848473	0.946361	0.807619	0.224714	0.0884057
ENSG00000100426.6	0.809309	0.639667	0.405643	0.360517	0.353951	0.228042	0.13342	0.291397	0.515261	0.858391	0.0220166	0.523985
ENSG00000100429.13	0.0514954	0.0304887	0.00449705	0.000805833	0.00360943	0.00702888	0.0402587	0.233682	0.203663	0.714069	0.996412	0.0523851
ENSG00000100439.6	0.748346	0.403021	0.828414	0.988337	0.594271	0.815225	0.561119	0.299075	0.115516	0.150184	0.524506	0.382232
ENSG00000100441.5	0.208193	0.267702	0.173373	0.285677	0.3833	0.479378	0.652167	0.96071	0.941958	0.470156	0.98668	0.463815
ENSG00000100442.6	0.349099	0.825526	0.531385	0.803712	0.722961	0.557754	0.820223	0.790517	0.934831	0.587149	0.831736	0.0901878
ENSG00000100445.12	0.496298	0.358956	0.426263	0.420634	0.912935	0.620934	0.475996	0.467429	0.196305	0.132024	0.403994	0.482828
ENSG00000100461.13	0.0360215	0.0365319	0.113953	0.151956	0.0725487	0.0836377	0.156619	0.147744	0.280604	0.645944	0.875563	0.370171
ENSG00000100462.11	0.0410256	0.0131635	0.00841772	0.00469113	0.0413585	0.0660554	0.0928151	0.194297	0.15997	0.627419	0.115788	0.779968
ENSG00000100473.11	0.603054	0.863989	0.877699	0.894932	0.861786	0.444212	0.488215	0.439242	0.104854	0.35361	0.802856	0.27357
ENSG00000100478.10	0.782284	0.725684	0.873187	0.66847	0.508944	0.614976	0.761637	0.626346	0.621304	0.798341	0.414009	0.70958
ENSG00000100479.8	0.949547	0.888727	0.729539	0.927643	0.948801	0.944546	0.94551	0.989188	0.772448	0.74012	0.627156	0.679116
ENSG00000100483.9	0.470382	0.287959	0.450229	0.519629	0.377867	0.193979	0.101115	0.176039	0.106234	0.616676	0.0137113	0.780869
ENSG00000100485.7	0.66522	0.58608	0.23241	0.380183	0.212257	0.168103	0.0911373	0.0373548	0.0530636	0.096287	0.113018	0.87184
ENSG00000100490.5	0.285017	0.709855	0.485052	0.474165	0.286053	0.39438	0.112006	0.102401	0.255973	0.391827	0.701825	0.443746
ENSG00000100503.19	0.213058	0.227291	0.230106	0.493917	0.380813	0.413242	0.55218	0.59852	0.744728	0.401462	0.70688	0.283189
ENSG00000100504.12	0.797932	0.761228	0.7448	0.868871	0.939736	0.884818	0.829814	0.259608	0.194634	0.0474397	0.163997	0.763431
ENSG00000100505.9	0.82799	0.859462	0.657633	0.977297	0.743633	0.586494	0.878199	0.954852	0.497273	0.170966	0.248807	0.689466
ENSG00000100519.7	0.143697	0.202786	0.132028	0.245625	0.314322	0.218171	0.640732	0.320442	0.379041	0.329756	0.794567	0.255911
ENSG00000100522.4	0.91539	0.89379	0.4906	0.720054	0.870967	0.780036	0.564984	0.196438	0.219703	0.448608	0.333886	0.282482
ENSG00000100523.10	0.194305	0.50886	0.761702	0.614538	0.378358	0.995567	0.82791	0.972322	0.70912	0.207915	0.0122665	0.0269092
ENSG00000100526.15	0.617801	0.36597	0.231877	0.127446	0.140371	0.474966	0.980187	0.733463	0.615265	0.839586	0.0987344	0.175034
ENSG00000100528.7	0.184325	0.17544	0.0627183	0.0730046	0.429927	0.454211	0.514508	0.177241	0.200758	0.0941305	0.243143	0.723761
ENSG00000100532.7	0.378746	0.102178	0.0968736	0.213367	0.0969291	0.0380124	0.0668268	0.11846	0.042536	0.439234	0.213049	0.47992
ENSG00000100554.7	0.0642245	0.239209	0.192661	0.428908	0.484674	0.514988	0.745886	0.905811	0.987566	0.392539	0.786158	0.163647
ENSG00000100564.4	0.0529498	0.22272	0.132922	0.230285	0.335449	0.556211	0.647722	0.286844	0.209371	0.812257	0.258577	0.0638757
ENSG00000100567.8	0.187841	0.298931	0.436081	0.506233	0.476248	0.565434	0.297268	0.257068	0.110924	0.173101	0.102341	0.44199
ENSG00000100568.6	0.147613	0.0504822	0.0534583	0.0440825	0.138728	0.0620925	0.0622417	0.249977	0.260832	0.442645	0.774857	0.832422
ENSG00000100575.9	0.911809	0.84736	0.681771	0.557485	0.606009	0.775946	0.78616	0.857761	0.727483	0.492678	0.458757	0.474558
ENSG00000100577.14	0.20711	0.491884	0.45197	0.458574	0.250575	0.266235	0.384314	0.395028	0.311147	0.177639	0.786601	0.418338
ENSG00000100578.10	0.749643	0.548391	0.686043	0.434906	0.361135	0.398405	0.291855	0.257273	0.274049	0.547553	0.0859734	0.338056
ENSG00000100580.7	0.507316	0.433089	0.436079	0.154164	0.394153	0.552873	0.709093	0.389724	0.543839	0.75565	0.00927271	0.608314
ENSG00000100591.3	0.00877544	0.0168825	0.00378789	0.00239752	0.00886231	0.0137981	0.0232553	0.111724	0.13445	0.482857	0.097882	0.446119
ENSG00000100592.11	0.426227	0.402428	0.213891	0.342782	0.411961	0.431469	0.18456	0.313634	0.307623	0.355315	0.981885	0.842832
ENSG00000100596.2	0.408535	0.784153	0.535523	0.50988	0.707376	0.487687	0.767877	0.476427	0.318978	0.630477	0.96177	0.0345929
ENSG00000100600.10	0.9151	0.928901	0.799015	0.595168	0.594223	0.706158	0.927604	0.526674	0.972171	0.350741	0.357829	0.995421
ENSG00000100601.5	0.798502	0.334479	0.217808	0.134438	0.0998459	0.0969127	0.397714	0.454411	0.495245	0.915015	0.636215	0.208225
ENSG00000100603.9	0.685753	0.871625	0.449762	0.98056	0.648496	0.466903	0.0914296	0.282071	0.681638	0.825553	0.966729	0.746077
ENSG00000100604.8	0.111079	0.136246	0.11426	0.0844267	0.125947	0.406005	0.290681	0.240238	0.838617	0.429409	0.994867	0.78494
ENSG00000100605.12	0.96363	0.459139	0.680916	0.597412	0.988533	0.819796	0.235934	0.410746	0.0659466	0.657508	0.753689	0.671967
ENSG00000100612.9	0.0761381	0.125372	0.085487	0.176902	0.210111	0.257765	0.566756	0.307188	0.819706	0.417633	0.128863	0.300533
ENSG00000100614.13	0.855714	0.927324	0.960824	0.910223	0.678648	0.760125	0.662475	0.822767	0.525239	0.383978	0.318859	0.401161
ENSG00000100625.8	0.900599	0.196896	0.145336	0.0625215	0.0172859	0.00927426	0.0334979	0.0708306	0.0939417	0.275955	0.0102557	0.0554503
ENSG00000100626.12	0.63309	0.455053	0.207865	0.166333	0.219158	0.206251	0.263061	0.444055	0.22859	0.189366	0.125844	0.723092
ENSG00000100629.12	0.878496	0.605509	0.477164	0.388342	0.561894	0.427617	0.27831	0.228322	0.377647	0.108343	0.293921	0.5448
ENSG00000100632.6	0.392634	0.430579	0.403184	0.496503	0.390643	0.547033	0.533711	0.579871	0.292481	0.130782	0.563523	0.920937
ENSG00000100644.12	0.739065	0.604879	0.358191	0.505736	0.538495	0.672681	0.753609	0.415331	0.344281	0.152605	0.168516	0.447976
ENSG00000100647.7	0.742642	0.208862	0.0760457	0.0347161	0.0996197	0.135537	0.190047	0.217107	0.115902	0.258388	0.286167	0.22736
ENSG00000100650.11	0.386632	0.565759	0.701555	0.906623	0.888049	0.834518	0.43558	0.176477	0.232322	0.727993	0.997852	0.273456
ENSG00000100664.6	0.531143	0.964932	0.611386	0.304148	0.183064	0.333494	0.249105	0.12928	0.099455	0.495215	0.444683	0.543101
ENSG00000100678.14	0.329561	0.354987	0.424932	0.552975	0.573319	0.619522	0.902519	0.743417	0.600493	0.548682	0.348889	0.426641
ENSG00000100697.10	0.523506	0.25397	0.20306	0.20652	0.286559	0.172864	0.373397	0.819442	0.954696	0.64493	0.827387	0.452948
ENSG00000100711.9	0.883804	0.661209	0.792591	0.970757	0.919961	0.692628	0.888277	0.913293	0.428921	0.850798	0.794709	0.654787
ENSG00000100714.11	0.745553	0.717155	0.892651	0.901631	0.731144	0.872258	0.782743	0.946192	0.780429	0.185367	0.700353	0.616728
ENSG00000100721.6	0.0287684	0.00564777	0.00469441	0.0019135	0.00124198	0.000869872	0.0031419	0.000553787	0.0146288	0.060966	6.30677e-06	0.738897
ENSG00000100722.14	0.412681	0.666294	0.629408	0.866601	0.70272	0.571258	0.231085	0.158594	0.167031	0.769736	0.365759	0.254582
ENSG00000100726.10	0.152561	0.274631	0.384985	0.772185	0.847902	0.98174	0.50939	0.36965	0.347385	0.947581	0.543465	0.106428
ENSG00000100731.11	0.507605	0.612007	0.84969	0.719209	0.745399	0.744191	0.684226	0.654459	0.920427	0.770238	0.547784	0.667705
ENSG00000100744.10	0.944713	0.940186	0.886965	0.543515	0.533358	0.607107	0.496799	0.994697	0.501754	0.85026	0.651532	0.196593
ENSG00000100749.3	0.634253	0.479745	0.246073	0.320739	0.196116	0.193348	0.119439	0.148913	0.747792	0.311487	0.986487	0.799369
ENSG00000100764.9	0.633891	0.14757	0.141343	0.198929	0.557837	0.329811	0.673049	0.673474	0.216201	0.373297	0.000867662	0.982943
ENSG00000100767.11	0.00718739	0.00352254	0.00392615	0.00519768	0.0057478	0.00759572	0.00536855	0.0471454	0.034432	0.169702	0.192919	0.329877
ENSG00000100784.5	0.862882	0.684215	0.429619	0.482687	0.271541	0.156912	0.116339	0.344681	0.846095	0.225489	0.252933	0.695893
ENSG00000100796.13	0.00911486	0.0146221	0.0201616	0.0106528	0.0219307	0.023245	0.012026	0.0439334	0.0363877	0.928668	0.72818	0.170466
ENSG00000100802.10	0.927422	0.984627	0.925277	0.907017	0.998565	0.670341	0.788299	0.47662	0.296243	0.990181	0.152951	0.952277
ENSG00000100804.14	0.362282	0.430295	0.952229	0.948703	0.737809	0.731986	0.406998	0.281333	0.249479	0.61364	0.53391	0.12935
ENSG00000100811.6	0.308387	0.87438	0.861924	0.723796	0.641634	0.681337	0.634369	0.522118	0.203256	0.0320514	0.0633768	0.469035
ENSG00000100813.10	0.991343	0.893815	0.95379	0.552474	0.598637	0.720706	0.871141	0.887531	0.304628	0.399288	0.813536	0.208201
ENSG00000100814.13	0.603424	0.753733	0.403481	0.295705	0.292029	0.339496	0.239133	0.628272	0.7055	0.984683	0.088968	0.00802779
ENSG00000100815.8	0.82847	0.346579	0.215636	0.0733336	0.139449	0.0830964	0.120121	0.192149	0.444986	0.886739	0.879982	0.12779
ENSG00000100823.7	0.975178	0.38125	0.166594	0.27651	0.157513	0.297188	0.205839	0.14087	0.312964	0.418028	0.201162	0.310279
ENSG00000100836.6	0.842071	0.663869	0.833523	0.718391	0.743746	0.903407	0.978598	0.544114	0.463456	0.975685	0.519359	0.403724
ENSG00000100842.8	0.102852	0.177126	0.239073	0.230942	0.529536	0.65184	0.658453	0.883442	0.438631	0.687244	0.963081	0.0852988
ENSG00000100852.8	0.179464	0.225821	0.126282	0.15651	0.11672	0.0389888	0.148001	0.406135	0.337877	0.320346	0.0250825	0.265783
ENSG00000100865.10	0.75229	0.811152	0.757925	0.959824	0.962098	0.856749	0.946561	0.856922	0.730789	0.738798	0.255025	0.944206
ENSG00000100867.10	0.671293	0.0872429	0.168683	0.141653	0.189438	0.170242	0.51998	0.693182	0.334595	0.30992	0.00129719	0.420125
ENSG00000100883.7	0.903599	0.402764	0.279468	0.263461	0.0776064	0.0922002	0.121391	0.0584212	0.227519	0.391354	0.0435861	0.158609
ENSG00000100888.8	0.0441249	0.161267	0.0814396	0.0484328	0.256585	0.260492	0.601761	0.480018	0.245646	0.113613	0.788953	0.548306
ENSG00000100889.7	0.388662	0.454	0.774291	0.865598	0.999967	0.964593	0.664356	0.926039	0.594678	0.180202	0.156118	0.155818
ENSG00000100890.11	0.212335	0.0455284	0.0443081	0.0653494	0.117472	0.0505616	0.0530452	0.316551	0.306009	0.831559	0.425177	0.768779
ENSG00000100897.13	0.168183	0.163446	0.0937637	0.0804141	0.310195	0.388332	0.325377	0.415962	0.32241	0.477657	0.982444	0.638871
ENSG00000100902.6	0.532102	0.324241	0.484326	0.929261	0.836537	0.602444	0.587266	0.249907	0.0718372	0.155131	0.287374	0.395804
ENSG00000100906.6	0.257943	0.268486	0.31813	0.257523	0.486312	0.243188	0.134205	0.176044	0.121211	0.0563383	0.163501	0.723252
ENSG00000100908.9	0.965193	0.610191	0.875846	0.573533	0.646109	0.388231	0.6915	0.482002	0.774323	0.771452	0.38205	0.525843
ENSG00000100911.9	0.0987989	0.507374	0.535567	0.365049	0.576338	0.996507	0.890612	0.682908	0.83688	0.965225	0.469542	0.341525
ENSG00000100916.9	0.702928	0.303577	0.108353	0.141668	0.244074	0.118116	0.134693	0.336701	0.226685	0.199979	0.0773091	0.023654
ENSG00000100918.8	0.989647	0.755422	0.558741	0.807663	0.556875	0.410687	0.815236	0.352309	0.402981	0.251288	0.998209	0.847706
ENSG00000100926.10	0.942578	0.940036	0.997098	0.796517	0.937304	0.906598	0.88639	0.779013	0.964538	0.96734	0.527335	0.356973
ENSG00000100934.10	0.158218	0.0449429	0.103664	0.138393	0.211105	0.305887	0.16602	0.521187	0.508905	0.200599	0.438996	0.689565
ENSG00000100938.13	0.871269	0.662886	0.924046	0.92756	0.953279	0.676689	0.900229	0.980106	0.978391	0.661497	0.927195	0.818344
ENSG00000100941.4	0.658716	0.22087	0.187174	0.172254	0.279601	0.165735	0.170134	0.594603	0.87271	0.195802	0.448376	0.267415
ENSG00000100949.10	0.457155	0.559879	0.933586	0.633229	0.627092	0.927246	0.862385	0.592429	0.458619	0.931279	0.6379	0.393579
ENSG00000100968.9	0.145455	0.293401	0.286599	0.306103	0.309156	0.636846	0.926708	0.778394	0.795902	0.495434	0.0519746	0.42248
ENSG00000100979.10	0.618257	0.610134	0.425661	0.15103	0.051993	0.0687979	0.125523	0.199887	0.468704	0.196323	0.0637323	0.752353
ENSG00000100982.7	0.520505	0.930343	0.826886	0.809215	0.555574	0.629156	0.628812	0.834453	0.575775	0.339648	0.373187	0.191196
ENSG00000100983.5	0.576834	0.577211	0.852532	0.931553	0.88309	0.782652	0.988424	0.816563	0.905353	0.563357	0.821747	0.183607
ENSG00000100985.7	0.679883	0.546698	0.593769	0.595334	0.89862	0.736855	0.961434	0.995757	0.397966	0.799219	0.178022	0.745867
ENSG00000100991.7	0.341797	0.0787966	0.0519113	0.0862398	0.0991471	0.219956	0.369492	0.208989	0.393084	0.449636	0.213596	0.832873
ENSG00000100994.7	0.0888396	0.0788609	0.105189	0.0733862	0.0934432	0.0542922	0.122841	0.156583	0.214656	0.733435	0.065714	0.957429
ENSG00000100997.14	0.63602	0.337328	0.274437	0.609696	0.818609	0.813928	0.823529	0.93115	0.938357	0.0836717	0.155026	0.973147
ENSG00000101000.4	0.768667	0.429927	0.825015	0.826821	0.887905	0.627573	0.605364	0.471514	0.712261	0.867312	0.379065	0.500967
ENSG00000101003.8	0.41323	0.401489	0.334399	0.242553	0.406138	0.283893	0.21734	0.299663	0.138386	0.953574	0.143557	0.618527
ENSG00000101004.10	0.0124733	0.0127081	0.109021	0.0946759	0.109434	0.0890086	0.0478497	0.114215	0.102565	0.189748	0.127586	0.0272581
ENSG00000101017.9	0.00409266	0.438674	0.43273	0.788211	0.847174	0.556574	0.275518	0.253422	0.178852	0.412303	0.841487	0.000176521
ENSG00000101019.17	0.559957	0.325329	0.252055	0.312823	0.378451	0.349569	0.906318	0.80113	0.942431	0.549763	0.770082	0.486645
ENSG00000101040.15	0.417117	0.635203	0.918126	0.69082	0.851007	0.984713	0.54383	0.365115	0.391864	0.612524	0.235447	0.345343
ENSG00000101052.8	0.0243998	0.0353869	0.027611	0.0525129	0.0356403	0.0509729	0.0115702	0.0343176	0.0219276	0.117657	0.973862	0.225475
ENSG00000101057.11	0.121523	0.114523	0.163854	0.331352	0.395675	0.80321	0.669501	0.790389	0.487487	0.665637	0.128249	0.297124
ENSG00000101079.16	0.04325	0.0427875	0.0797479	0.254482	0.421434	0.975992	0.539595	0.486676	0.387021	0.626951	0.893718	0.0779777
ENSG00000101084.12	0.572259	0.4752	0.154782	0.102052	0.135031	0.117592	0.196291	0.3816	0.23079	0.448551	0.392504	0.446155
ENSG00000101098.8	0.0383056	0.080845	0.178597	0.124216	0.134908	0.0917404	0.34064	0.313141	0.287155	0.757156	0.0661558	0.0164066
ENSG00000101104.8	0.619321	0.476275	0.337841	0.48337	0.16303	0.14309	0.305544	0.564953	0.868158	0.129607	0.487826	0.753582
ENSG00000101109.7	0.255716	0.861454	0.681017	0.489594	0.304869	0.37308	0.487442	0.349581	0.274589	0.558961	0.406502	0.0227176
ENSG00000101115.8	0.129208	0.433262	0.620513	0.325673	0.621072	0.613423	0.824706	0.758112	0.969221	0.671418	0.264293	0.372518
ENSG00000101126.11	0.232435	0.448742	0.546991	0.422231	0.574427	0.751354	0.29018	0.768863	0.948795	0.560909	0.0102495	0.463343
ENSG00000101132.5	0.515922	0.297018	0.115465	0.0796454	0.0671339	0.0625812	0.219678	0.320428	0.464467	0.301835	0.00901983	0.350544
ENSG00000101134.7	0.302807	0.332222	0.486479	0.929875	0.77679	0.81391	0.831925	0.518769	0.859095	0.63941	0.266154	0.18816
ENSG00000101138.7	0.92001	0.922727	0.95809	0.938643	0.550905	0.385751	0.651658	0.747875	0.919985	0.551491	0.233639	0.816483
ENSG00000101144.8	0.529637	0.810304	0.978772	0.956216	0.413651	0.203237	0.389278	0.164547	0.151019	0.446683	0.0528216	0.193892
ENSG00000101146.8	0.53416	0.784882	0.503276	0.458746	0.470414	0.572319	0.975827	0.895189	0.824406	0.506892	0.425944	0.150924
ENSG00000101150.13	0.150916	0.739259	0.428731	0.154388	0.0955367	0.24986	0.45022	0.508595	0.556546	0.0784209	0.886703	0.813204
ENSG00000101152.6	0.529845	0.919521	0.858582	0.994889	0.689041	0.563478	0.656571	0.25682	0.144752	0.578545	0.136982	0.310245
ENSG00000101158.8	0.802153	0.79069	0.961383	0.977644	0.720236	0.775897	0.767609	0.95986	0.956614	0.450216	0.453937	0.451205
ENSG00000101160.9	0.137592	0.163927	0.148604	0.28868	0.271654	0.220085	0.34742	0.364059	0.226856	0.949135	0.530976	0.144235
ENSG00000101161.6	0.406163	0.356468	0.212772	0.193272	0.28426	0.572487	0.695762	0.6888	0.587823	0.785466	0.684939	0.733768
ENSG00000101166.11	0.280011	0.123496	0.228771	0.246481	0.0968874	0.216213	0.680887	0.916798	0.33605	0.72258	0.0910397	0.674933
ENSG00000101180.11	0.00362349	0.00037726	0.000220972	0.000119846	0.000209933	0.00016693	0.000529769	0.00265927	0.00119488	0.00903229	5.60988e-07	0.736994
ENSG00000101181.13	0.331514	0.450616	0.595297	0.784044	0.947019	0.935879	0.922536	0.636242	0.253923	0.759535	0.370436	0.214454
ENSG00000101182.10	0.625463	0.26831	0.0645317	0.0340154	0.0425508	0.0471631	0.0631334	0.0441023	0.102329	0.25825	0.676261	0.0387765
ENSG00000101187.11	0.921969	0.649686	0.86664	0.969591	0.902745	0.909534	0.529044	0.77412	0.414333	0.270742	0.717799	0.848995
ENSG00000101189.5	0.16764	0.455469	0.446235	0.596932	0.365173	0.261306	0.239345	0.0265798	0.093531	0.035539	0.222522	0.318129
ENSG00000101190.8	0.27426	0.40011	0.694483	0.918788	0.945171	0.749488	0.625023	0.614972	0.681501	0.639072	0.268517	0.095158
ENSG00000101191.12	0.336386	0.322684	0.498875	0.801612	0.895432	0.804518	0.765418	0.554875	0.247756	0.539478	0.647674	0.498073
ENSG00000101193.6	0.840451	0.861034	0.872569	0.887861	0.805594	0.854137	0.732371	0.713578	0.814439	0.926142	0.221363	0.629323
ENSG00000101194.13	0.265428	0.276866	0.175491	0.127578	0.209521	0.0881164	0.292968	0.182262	0.347038	0.348574	0.486133	0.532397
ENSG00000101198.10	0.765855	0.0875311	0.170427	0.114843	0.0513106	0.211534	0.257125	0.70002	0.516723	0.888639	0.916581	0.162732
ENSG00000101199.8	0.191981	0.0726727	0.0739614	0.0727619	0.283519	0.213525	0.175723	0.460171	0.958871	0.485691	0.346072	0.768061
ENSG00000101210.6	0.347307	0.0867317	0.129789	0.0712361	0.0497955	0.169152	0.272235	0.249285	0.366356	0.240753	0.456316	0.396159
ENSG00000101216.6	0.0428746	0.038103	0.0125115	0.0239337	0.0183992	0.0228883	0.0389886	0.0349338	0.0385311	0.674678	0.407661	0.485445
ENSG00000101220.13	0.0746734	0.117561	0.067853	0.0744949	0.0707059	0.0951492	0.192322	0.306603	0.346328	0.534289	0.60149	0.268157
ENSG00000101224.13	0.0687041	0.334272	0.224407	0.13364	0.197311	0.301696	0.716377	0.913911	0.689754	0.20774	0.337188	0.13811
ENSG00000101236.12	0.242337	0.348376	0.476211	0.707569	0.995854	0.916507	0.943874	0.912482	0.95446	0.773067	0.0996945	0.105159
ENSG00000101246.15	0.514047	0.826775	0.830988	0.854509	0.918984	0.942376	0.810511	0.64832	0.855739	0.595019	0.00199978	0.414331
ENSG00000101247.13	0.90303	0.968827	0.875838	0.526689	0.66077	0.567139	0.335494	0.435642	0.416316	0.212691	0.166334	0.432269
ENSG00000101255.6	0.402136	0.99163	0.739485	0.691583	0.510375	0.642056	0.651818	0.966228	0.886651	0.363918	0.166777	0.179927
ENSG00000101265.11	0.400795	0.410888	0.751185	0.998941	0.736823	0.66011	0.786843	0.345761	0.934125	0.404298	0.272919	0.247609
ENSG00000101266.12	0.343299	0.840234	0.455394	0.349686	0.272352	0.345961	0.551561	0.941305	0.934916	0.883164	0.691447	0.0418007
ENSG00000101276.10	0.50556	0.806832	0.680878	0.893642	0.65058	0.700498	0.545914	0.514688	0.438085	0.442363	0.49554	0.617232
ENSG00000101282.4	0.196633	0.237611	0.372431	0.351714	0.675442	0.663433	0.465408	0.399942	0.616576	0.721396	0.655974	0.200809
ENSG00000101290.9	0.238704	0.409539	0.448467	0.545363	0.408972	0.317689	0.103732	0.379601	0.177801	0.256686	0.410193	0.017304
ENSG00000101294.12	0.423681	0.50535	0.245642	0.176045	0.196459	0.19682	0.13794	0.593944	0.686157	0.0925963	0.464408	0.563598
ENSG00000101298.9	0.525989	0.115788	0.123948	0.0387631	0.0431683	0.0283912	0.0832085	0.0573307	0.0721157	0.245292	0.935813	0.222792
ENSG00000101310.10	0.254852	0.342128	0.170657	0.152061	0.137712	0.359916	0.249759	0.26615	0.499451	0.501131	0.721754	0.796562
ENSG00000101311.11	0.0168197	0.0415759	0.0275928	0.0264792	0.0400979	0.16178	0.494791	0.687294	0.774827	0.440841	0.855317	0.0727713
ENSG00000101331.11	0.0333237	0.45522	0.605049	0.880261	0.998634	0.890178	0.783898	0.732546	0.435606	0.646035	0.577931	0.0048907
ENSG00000101333.12	0.168793	0.0368248	0.0379171	0.0616911	0.027222	0.0205756	0.0889289	0.274948	0.580847	0.0845301	0.0190414	0.958194
ENSG00000101335.5	0.636585	0.710684	0.795803	0.65578	0.828054	0.973142	0.599251	0.977709	0.583226	0.717119	0.199082	0.522348
ENSG00000101336.8	0.419194	0.992454	0.973148	0.880074	0.791863	0.759329	0.979747	0.885188	0.955428	0.365027	0.371506	1
ENSG00000101337.11	0.0187489	0.00138574	0.000937192	0.00223846	0.00929167	0.0215404	0.0344467	0.0403052	0.029533	0.72634	0.479015	0.700877
ENSG00000101343.10	0.351229	0.416457	0.803572	0.964918	0.781489	0.596542	0.352756	0.640352	0.968717	0.711773	0.229708	0.531708
ENSG00000101346.7	0.48727	0.411294	0.501181	0.719078	0.628825	0.66987	0.986084	0.685876	0.38232	0.526462	0.660379	0.797539
ENSG00000101347.7	0.124844	0.0802898	0.122334	0.0778884	0.116075	0.181757	0.293498	0.38106	0.898482	0.664669	0.544866	0.872657
ENSG00000101350.6	0.842067	0.606976	0.715404	0.876303	0.825235	0.82071	0.79414	0.962632	0.517077	0.758863	0.103918	0.916937
ENSG00000101361.10	0.0976557	0.128966	0.0539209	0.011161	0.0293643	0.0590242	0.100876	0.209545	0.459423	0.600957	0.162277	0.312818
ENSG00000101363.8	0.0982696	0.10616	0.0687595	0.151338	0.251288	0.314638	0.252059	0.420283	0.589602	0.38448	0.108022	0.54962
ENSG00000101365.16	0.565355	0.969367	0.85148	0.90932	0.494672	0.378966	0.414121	0.6155	0.98704	0.308463	0.63944	0.117389
ENSG00000101367.8	0.77791	0.690894	0.976867	0.773024	0.848698	0.958099	0.501926	0.49095	0.560283	0.873384	0.55898	0.606957
ENSG00000101384.7	0.436132	0.815888	0.59371	0.513857	0.571038	0.398474	0.574452	0.875897	0.976589	0.973792	0.211989	0.87257
ENSG00000101391.16	0.399463	0.116818	0.0347485	0.0371125	0.0925854	0.177379	0.268562	0.188575	0.156137	0.906895	0.65846	0.777567
ENSG00000101400.5	0.327591	0.77405	0.966756	0.964599	0.799808	0.809172	0.526715	0.829201	0.977063	0.356673	0.00505724	0.357638
ENSG00000101407.8	0.0175348	0.000795295	0.00101219	0.000619643	0.00235798	0.00282657	0.00600688	0.00618422	0.033725	0.857602	0.131876	0.591734
ENSG00000101412.9	0.137578	0.155911	0.268097	0.462324	0.290935	0.325143	0.300072	0.412223	0.0615713	0.0975411	0.0678878	0.0480615
ENSG00000101413.7	0.177789	0.0508063	0.138803	0.0588091	0.250373	0.179699	0.561189	0.456283	0.78505	0.778978	0.518431	0.43775
ENSG00000101417.7	0.0638993	0.215106	0.220873	0.178567	0.196644	0.345181	0.609244	0.505944	0.172327	0.110208	0.447769	0.301104
ENSG00000101421.3	0.0371563	0.016492	0.0055912	0.00652962	0.0108795	0.0459457	0.348009	0.272453	0.457869	0.921038	0.0079112	0.910085
ENSG00000101439.4	0.0141978	0.00781328	0.00222181	0.00276724	0.0023764	0.00528672	0.00227235	0.00732136	0.000442265	0.0400299	0.215484	0.316057
ENSG00000101442.8	0.104075	0.110902	0.209298	0.233517	0.177245	0.129058	0.0924156	0.121086	0.143093	0.0940237	0.735311	0.93158
ENSG00000101443.13	0.717916	0.780018	0.76977	0.925585	0.736855	0.811413	0.979777	0.853993	0.539733	0.644459	0.132706	0.641811
ENSG00000101444.8	0.00895716	0.109908	0.22146	0.45489	0.457528	0.149856	0.416361	0.356529	0.1872	0.512764	0.375165	0.000165198
ENSG00000101445.5	0.0440115	0.116032	0.12301	0.0501313	0.0615621	0.111676	0.114179	0.302429	0.132441	0.717417	0.133641	0.062223
ENSG00000101447.9	0.158462	0.426504	0.518002	0.965009	0.930298	0.983979	0.904142	0.865608	0.769449	0.435888	0.500395	0.128306
ENSG00000101452.10	0.782463	0.854836	0.899052	0.912313	0.804251	0.919035	0.573056	0.75651	0.727756	0.806744	0.00418311	0.91444
ENSG00000101457.8	0.221374	0.704446	0.456475	0.307707	0.261991	0.291044	0.37009	0.444216	0.486073	0.816119	0.813461	0.849041
ENSG00000101460.8	0.939692	0.865039	0.859436	0.841809	0.891823	0.95068	0.89371	0.321834	0.30328	0.260793	0.376429	0.142009
ENSG00000101463.5	0.760365	0.83679	0.893535	0.969512	0.515603	0.520882	0.450624	0.450293	0.410557	0.284091	0.2254	0.85175
ENSG00000101464.6	0.78736	0.916266	0.617905	0.777615	0.705864	0.941636	0.54672	0.983444	0.880312	0.457086	0.699672	0.107936
ENSG00000101470.5	0.690733	0.629103	0.673823	0.782055	0.760186	0.694813	0.695196	0.434784	0.603273	0.17896	0.0382337	0.699842
ENSG00000101473.12	0.310602	0.282549	0.166649	0.112681	0.203678	0.245914	0.19771	0.0765359	0.309278	0.393879	0.325845	0.964246
ENSG00000101474.7	0.13295	0.226687	0.246374	0.198583	0.159739	0.143593	0.177407	0.239088	0.505821	0.298244	0.117444	0.0677685
ENSG00000101489.14	0.120499	0.506626	0.29772	0.426767	0.544398	0.418376	0.471947	0.63484	0.3865	0.469263	0.0477194	0.399647
ENSG00000101493.6	0.205055	0.750608	0.889154	0.823979	0.66067	0.444761	0.539504	0.762131	0.651586	0.525761	0.901521	0.0958213
ENSG00000101544.4	0.736736	0.847078	0.715163	0.853931	0.804687	0.544566	0.824385	0.736281	0.580592	0.356576	0.609934	0.815496
ENSG00000101546.8	0.203229	0.113819	0.133387	0.20198	0.270546	0.457051	0.825705	0.666202	0.549655	0.544452	0.99168	0.960316
ENSG00000101557.10	0.369832	0.345299	0.359694	0.409304	0.672077	0.710985	0.619117	0.831017	0.792496	0.964664	0.0565733	0.375535
ENSG00000101558.9	0.25701	0.130773	0.0902402	0.0866626	0.131471	0.121938	0.239855	0.402299	0.602763	0.514725	0.399276	0.878178
[truncated: 13,229 more rows]

## Sheet: Table S3B
Gene ID	CM population 0%	CM population 10%	CM population 20%	CM population 30%	CM population 40%	CM population 50%	CM population 60%	CM population 70%	CM population 80%	CM population 90%	Females vs. Males	EPDC vs. Terminated
ENSG00000000419.8	0.613713	0.492476	0.447093	0.428063	0.538617	0.609657	0.768219	0.852919	0.864385	0.916417	0.82643	0.960206
ENSG00000000457.9	0.743557	0.528276	0.383229	0.317073	0.422188	0.366652	0.366325	0.526365	0.513039	0.810129	0.710703	0.972774
ENSG00000000460.12	0.51022	0.372452	0.353656	0.331978	0.28093	0.28157	0.409618	0.594541	0.686155	0.874282	0.428866	0.939424
ENSG00000001036.9	0.827873	0.60282	0.623185	0.662076	0.594352	0.619786	0.766384	0.884229	0.788745	0.914097	0.706274	0.965886
ENSG00000001084.6	0.771737	0.607662	0.703371	0.752319	0.733326	0.757817	0.804914	0.809333	0.866887	0.878459	0.710392	0.971919
ENSG00000001167.10	0.613713	0.566276	0.56785	0.491191	0.364945	0.427671	0.569505	0.784658	0.758965	0.914097	0.836283	0.974773
ENSG00000001460.13	0.796706	0.801952	0.703624	0.726008	0.615256	0.715582	0.848111	0.919656	0.777451	0.902406	0.821761	0.925634
ENSG00000001461.12	0.568329	0.718799	0.693041	0.658983	0.772995	0.806917	0.815049	0.873524	0.753705	0.892761	0.821761	0.925528
ENSG00000001561.6	0.339972	0.277546	0.329192	0.372227	0.482948	0.564418	0.758294	0.918256	0.797707	0.905712	0.771093	0.866637
ENSG00000001617.7	0.848361	0.605829	0.629923	0.522767	0.618551	0.603158	0.578115	0.846919	0.761487	0.89088	0.460819	0.925528
ENSG00000001629.5	0.792995	0.798273	0.776197	0.703395	0.71715	0.67268	0.792507	0.901497	0.856825	0.901333	0.790221	0.972774
ENSG00000001630.11	0.768753	0.65431	0.630126	0.6757	0.689377	0.76903	0.792507	0.918062	0.873027	0.902406	0.771937	0.953817
ENSG00000001631.10	0.640098	0.48431	0.48845	0.564026	0.548326	0.542156	0.557102	0.752724	0.760149	0.894539	0.38593	0.931958
ENSG00000002016.12	0.77112	0.713811	0.660737	0.804229	0.755985	0.809721	0.815049	0.911133	0.830885	0.910002	0.750652	0.953817
ENSG00000002330.9	0.718095	0.385888	0.432505	0.610632	0.775187	0.79024	0.714562	0.857826	0.74155	0.904403	0.542203	0.960206
ENSG00000002549.8	0.712131	0.661311	0.69592	0.777193	0.699995	0.743454	0.746551	0.846597	0.840828	0.884036	0.628453	0.933695
ENSG00000002746.10	0.517775	0.269803	0.323	0.421707	0.545352	0.627138	0.637599	0.635082	0.724787	0.910002	0.765899	0.953817
ENSG00000002822.11	0.817047	0.761636	0.710826	0.810338	0.740499	0.80747	0.847126	0.928247	0.799621	0.850158	0.27388	0.960334
ENSG00000002834.13	0.818324	0.800254	0.807434	0.726701	0.762043	0.791637	0.847126	0.916794	0.8178	0.914097	0.649187	0.974678
ENSG00000002919.10	0.845601	0.574165	0.532888	0.583803	0.544664	0.499513	0.663681	0.781098	0.65156	0.874687	0.76433	0.961745
ENSG00000003056.3	0.807731	0.809074	0.775672	0.799435	0.744376	0.768927	0.804908	0.888956	0.818521	0.878459	0.787837	0.971919
ENSG00000003147.13	0.722807	0.53797	0.448994	0.521732	0.492213	0.614053	0.789826	0.88618	0.679853	0.878459	0.290287	0.953817
ENSG00000003249.9	0.56017	0.556321	0.582504	0.436441	0.558445	0.692702	0.752247	0.901185	0.873658	0.878459	0.625862	0.970843
ENSG00000003393.10	0.720432	0.709667	0.792748	0.765009	0.755787	0.684873	0.746626	0.742777	0.673674	0.88717	0.812306	0.964281
ENSG00000003400.10	0.847814	0.794344	0.769216	0.70229	0.768669	0.762831	0.775757	0.921678	0.820482	0.896471	0.842658	0.953817
ENSG00000003402.15	0.607121	0.555332	0.620382	0.531713	0.47181	0.464716	0.662258	0.73807	0.70734	0.878459	0.568284	0.960206
ENSG00000003436.10	0.723869	0.782006	0.6613	0.686641	0.80084	0.788625	0.825509	0.914886	0.805603	0.878459	0.794414	0.953817
ENSG00000003509.11	0.756303	0.628101	0.641188	0.624675	0.568353	0.625601	0.709289	0.923859	0.863485	0.88717	0.64582	0.971919
ENSG00000003756.12	0.805788	0.78963	0.694894	0.758328	0.741744	0.693343	0.776609	0.914763	0.818353	0.857231	0.810787	0.964281
ENSG00000003987.9	0.835701	0.752115	0.770067	0.793592	0.730322	0.792985	0.794617	0.913133	0.865666	0.916355	0.734427	0.971919
ENSG00000003989.12	0.7973	0.78339	0.800073	0.78163	0.633343	0.63219	0.705272	0.669542	0.517446	0.425766	0.801907	0.971919
ENSG00000004059.6	0.81701	0.683069	0.727383	0.72212	0.711257	0.668006	0.814515	0.84154	0.861527	0.904403	0.00369512	0.971919
ENSG00000004139.9	0.634577	0.639836	0.660056	0.695059	0.576577	0.714929	0.783894	0.850488	0.828983	0.884589	0.801921	0.925634
ENSG00000004142.7	0.808972	0.725005	0.684497	0.653453	0.762043	0.821226	0.857855	0.890928	0.868433	0.878459	0.843279	0.925634
ENSG00000004399.8	0.570504	0.58503	0.505933	0.522767	0.438515	0.359604	0.531929	0.70506	0.756629	0.902406	0.392951	0.939424
ENSG00000004455.12	0.839532	0.723945	0.796131	0.789958	0.80264	0.826921	0.853529	0.929276	0.861065	0.907944	0.806352	0.966724
ENSG00000004478.5	0.53864	0.363305	0.381203	0.447751	0.544988	0.619919	0.668239	0.84321	0.792594	0.910002	0.727371	0.953817
ENSG00000004487.11	0.788687	0.514838	0.574811	0.538888	0.582677	0.628401	0.67605	0.764337	0.752692	0.86013	0.343701	0.953817
ENSG00000004534.10	0.660309	0.476789	0.375751	0.384088	0.362858	0.352476	0.592254	0.700343	0.690503	0.88571	0.784602	0.971919
ENSG00000004660.10	0.85388	0.640542	0.667919	0.788774	0.711711	0.725755	0.83472	0.926164	0.859985	0.884036	0.849734	0.953817
ENSG00000004700.11	0.771179	0.599674	0.383873	0.416433	0.540826	0.576059	0.60563	0.742777	0.674604	0.910002	0.846318	0.935418
ENSG00000004766.11	0.805009	0.744442	0.736722	0.756561	0.79678	0.779166	0.791964	0.873524	0.817738	0.884036	0.806352	0.972774
ENSG00000004776.7	0.659569	0.612239	0.588204	0.587083	0.492467	0.642758	0.729899	0.700343	0.76019	0.878459	0.677668	0.953817
ENSG00000004777.14	0.788761	0.681039	0.655655	0.713394	0.78341	0.800985	0.861292	0.922269	0.862781	0.912558	0.75981	0.960206
ENSG00000004779.5	0.781654	0.513629	0.364132	0.348665	0.428425	0.45767	0.450854	0.771483	0.590521	0.850158	0.793987	0.925634
ENSG00000004864.9	0.701887	0.596298	0.590993	0.510563	0.598914	0.674001	0.764588	0.901497	0.774613	0.914516	0.848227	0.954858
ENSG00000004866.14	0.699658	0.528945	0.521955	0.457915	0.623822	0.674001	0.758263	0.788428	0.819297	0.910002	0.831215	0.960206
ENSG00000004897.7	0.639935	0.580261	0.71759	0.793642	0.756751	0.759088	0.843417	0.887627	0.860313	0.8532	0.352917	0.860631
ENSG00000004948.9	0.727816	0.760081	0.6921	0.684623	0.754962	0.788625	0.849906	0.886802	0.774613	0.921625	0.824069	0.970843
ENSG00000004975.7	0.704695	0.753651	0.623688	0.54949	0.584937	0.661982	0.788065	0.909575	0.80362	0.878459	0.832195	0.967379
ENSG00000005001.5	0.748761	0.809626	0.796987	0.795593	0.741017	0.821138	0.788328	0.925885	0.871931	0.874282	0.80179	0.925634
ENSG00000005007.8	0.748618	0.722259	0.682549	0.636146	0.632649	0.623035	0.73296	0.796823	0.777451	0.884036	0.50741	0.96902
ENSG00000005020.8	0.818324	0.807647	0.768937	0.752935	0.7249	0.661982	0.608041	0.683092	0.73227	0.874687	0.845551	0.953817
ENSG00000005059.11	0.54351	0.689178	0.688029	0.743696	0.772857	0.79024	0.857227	0.892232	0.849999	0.910002	0.829725	0.860631
ENSG00000005075.11	0.840827	0.67011	0.73186	0.796283	0.790488	0.821969	0.86311	0.922755	0.797236	0.874282	0.740303	0.971919
ENSG00000005100.8	0.518136	0.322457	0.227119	0.28893	0.323437	0.439269	0.637599	0.893607	0.798512	0.892761	0.80953	0.960206
ENSG00000005156.7	0.832891	0.76109	0.803893	0.780698	0.749549	0.828429	0.855151	0.873524	0.758965	0.878459	0.522211	0.960206
ENSG00000005175.5	0.843715	0.807541	0.787753	0.773471	0.749655	0.800985	0.861292	0.902553	0.867938	0.894638	0.573609	0.965642
ENSG00000005187.7	0.699371	0.777016	0.700809	0.617103	0.501637	0.614053	0.609561	0.84498	0.760277	0.882423	0.740303	0.97352
ENSG00000005189.15	0.821106	0.74171	0.764908	0.726417	0.667255	0.760008	0.762643	0.855201	0.810081	0.905702	0.747311	0.964281
ENSG00000005194.10	0.803076	0.729177	0.651201	0.627929	0.636697	0.674001	0.747538	0.877616	0.757822	0.918622	0.826571	0.974523
ENSG00000005206.12	0.567796	0.407047	0.311391	0.238221	0.323437	0.424558	0.475246	0.731438	0.723171	0.882423	0.726365	0.965642
ENSG00000005238.15	0.812286	0.702085	0.638007	0.554975	0.60248	0.619919	0.729896	0.816333	0.758965	0.836722	0.740303	0.953817
ENSG00000005249.8	0.552711	0.691737	0.717294	0.73549	0.787622	0.80499	0.861292	0.92297	0.73227	0.850158	0.805009	0.795414
ENSG00000005339.8	0.535605	0.321826	0.295723	0.436441	0.42712	0.379326	0.541803	0.824661	0.625541	0.878459	0.761133	0.939424
ENSG00000005379.11	0.543359	0.445359	0.523731	0.573494	0.637231	0.607854	0.7951	0.915988	0.828983	0.904912	0.827496	0.925528
ENSG00000005436.9	0.846847	0.781144	0.7419	0.810584	0.674969	0.739749	0.732592	0.911133	0.857573	0.910002	0.776226	0.960206
ENSG00000005448.12	0.771994	0.698362	0.626498	0.600007	0.535287	0.534634	0.523153	0.746706	0.641357	0.905702	0.775768	0.967379
ENSG00000005469.7	0.749263	0.660769	0.634862	0.52377	0.551665	0.472831	0.570624	0.70506	0.599163	0.850158	0.812417	0.96902
ENSG00000005471.11	0.692003	0.604398	0.625221	0.6021	0.498943	0.435032	0.607577	0.810323	0.687522	0.905702	0.695894	0.692003
ENSG00000005483.15	0.747996	0.786856	0.738024	0.625856	0.54445	0.625597	0.637599	0.817718	0.828676	0.878459	0.837736	0.834111
ENSG00000005486.12	0.85388	0.732285	0.637443	0.49889	0.506869	0.56124	0.559811	0.781098	0.784725	0.874687	0.772798	0.890187
ENSG00000005513.9	0.638666	0.597717	0.610226	0.617855	0.743781	0.77112	0.857161	0.889704	0.788031	0.902406	0.520666	0.953817
ENSG00000005700.10	0.822591	0.749102	0.641745	0.618201	0.688571	0.75263	0.785902	0.84498	0.850463	0.896471	0.747673	0.96902
ENSG00000005801.12	0.813445	0.796168	0.787428	0.804229	0.782858	0.804572	0.837047	0.902522	0.758965	0.896471	0.434873	0.964281
ENSG00000005810.13	0.481638	0.492066	0.488132	0.465052	0.632798	0.723621	0.665734	0.841885	0.823859	0.878459	0.846318	0.925528
ENSG00000005812.6	0.853019	0.751545	0.737902	0.607207	0.568364	0.615034	0.6507	0.868305	0.835443	0.896471	0.664468	0.925528
ENSG00000005882.7	0.634577	0.623166	0.505404	0.348665	0.319961	0.301462	0.646373	0.754849	0.739299	0.918054	0.158363	0.971919
ENSG00000005884.13	0.825889	0.539334	0.368597	0.382787	0.427856	0.319991	0.592007	0.856261	0.874056	0.874687	0.622223	0.925634
ENSG00000005955.8	0.640098	0.623304	0.667048	0.629604	0.676515	0.712811	0.76647	0.884989	0.852934	0.91019	0.803442	0.964281
ENSG00000005961.13	0.702799	0.639438	0.538001	0.462975	0.543297	0.604978	0.766384	0.893607	0.752922	0.882423	0.787837	0.968384
ENSG00000006007.7	0.846791	0.796145	0.732639	0.804229	0.735659	0.803004	0.806175	0.91779	0.829247	0.892761	0.729327	0.96902
ENSG00000006015.13	0.420717	0.118232	0.0297445	0.047931	0.0785731	0.139492	0.278829	0.622924	0.583181	0.874282	0.602167	0.97019
ENSG00000006016.6	0.836602	0.787753	0.791635	0.769579	0.741869	0.821959	0.767358	0.830552	0.792513	0.910002	0.764801	0.972511
ENSG00000006025.7	0.84842	0.80043	0.772533	0.731104	0.761109	0.788605	0.789946	0.927143	0.819297	0.874687	0.699384	0.964281
ENSG00000006042.7	0.644719	0.705546	0.763358	0.811268	0.767118	0.826709	0.780696	0.91779	0.864385	0.879889	0.846318	0.925528
ENSG00000006047.8	0.658805	0.448236	0.409057	0.358449	0.302322	0.329351	0.498102	0.746706	0.811043	0.905702	0.758664	0.971919
ENSG00000006062.9	0.838956	0.81016	0.70745	0.735689	0.774213	0.770397	0.83472	0.868305	0.810064	0.874282	0.622638	0.96902
ENSG00000006071.7	0.640098	0.355182	0.363854	0.466582	0.387211	0.464716	0.616095	0.868544	0.776679	0.905702	0.507629	0.965886
ENSG00000006114.11	0.676808	0.746528	0.801503	0.79738	0.778211	0.79024	0.862253	0.901185	0.816817	0.878459	0.786797	0.939424
ENSG00000006118.10	0.751774	0.713045	0.635251	0.513172	0.688233	0.739823	0.769585	0.89875	0.818353	0.902406	0.812306	0.972774
ENSG00000006125.12	0.617923	0.43283	0.36684	0.311064	0.313134	0.321457	0.4424	0.562124	0.517446	0.896471	0.374082	0.967342
ENSG00000006128.7	0.748024	0.803709	0.79593	0.822006	0.708931	0.690396	0.775757	0.890928	0.850777	0.902833	0.450772	0.941152
ENSG00000006194.6	0.710225	0.472621	0.606509	0.723513	0.740175	0.778173	0.839175	0.906273	0.856543	0.892761	0.621626	0.964281
ENSG00000006210.6	0.640098	0.600703	0.521955	0.585562	0.635013	0.590741	0.790758	0.901497	0.872868	0.902406	0.556089	0.95839
ENSG00000006282.15	0.854473	0.723945	0.712225	0.670655	0.749549	0.776828	0.856296	0.927962	0.777451	0.86013	0.739934	0.925634
ENSG00000006283.13	0.830568	0.72174	0.64231	0.65115	0.743679	0.739823	0.817194	0.918211	0.851872	0.905702	0.142148	0.830568
ENSG00000006327.9	0.533278	0.314253	0.478323	0.463451	0.492467	0.515286	0.519145	0.885698	0.856165	0.874687	0.800818	0.96902
ENSG00000006432.11	0.654545	0.563436	0.606861	0.46063	0.536777	0.519533	0.756665	0.901497	0.852934	0.86356	0.850196	0.971919
ENSG00000006451.3	0.80496	0.377213	0.291128	0.245859	0.239491	0.22563	0.371645	0.562124	0.298441	0.902832	0.770207	0.886505
ENSG00000006453.9	0.667949	0.662871	0.65511	0.669202	0.724412	0.780179	0.767358	0.909575	0.864385	0.878459	0.420862	0.935418
ENSG00000006459.6	0.522947	0.382737	0.254664	0.230723	0.302322	0.392814	0.524295	0.898653	0.823859	0.851888	0.642317	0.960206
ENSG00000006468.9	0.848578	0.756718	0.731304	0.635886	0.610919	0.568608	0.649364	0.817718	0.583315	0.874282	0.731627	0.925634
ENSG00000006530.11	0.816352	0.791816	0.769216	0.763441	0.785335	0.819868	0.781094	0.90994	0.874241	0.884036	0.540131	0.953817
ENSG00000006576.12	0.783705	0.622081	0.566351	0.688204	0.656438	0.615269	0.512517	0.641258	0.604816	0.836722	0.842904	0.973854
ENSG00000006606.4	0.85388	0.78963	0.754708	0.747077	0.748824	0.810008	0.861324	0.890928	0.848817	0.910002	0.838092	0.960206
ENSG00000006607.9	0.849516	0.794344	0.804172	0.762854	0.782031	0.800985	0.782651	0.875342	0.80191	0.905702	0.358502	0.97019
ENSG00000006611.11	0.772743	0.612893	0.667287	0.723513	0.792843	0.738231	0.774948	0.927913	0.792594	0.904403	0.689715	0.960206
ENSG00000006625.13	0.655661	0.363266	0.370176	0.3893	0.367938	0.364794	0.524295	0.757969	0.608152	0.878459	0.233863	0.971919
ENSG00000006634.3	0.562311	0.285109	0.197913	0.223626	0.271162	0.288062	0.541803	0.779255	0.688751	0.902833	0.521917	0.965642
ENSG00000006652.9	0.831775	0.684578	0.591599	0.483209	0.365199	0.39849	0.511139	0.700343	0.583181	0.874282	0.63265	0.925634
ENSG00000006659.8	0.813429	0.61549	0.648671	0.51786	0.427856	0.325363	0.381503	0.623954	0.517446	0.850158	0.775708	0.925634
ENSG00000006695.6	0.752462	0.611683	0.609847	0.473246	0.419547	0.413163	0.563593	0.886988	0.799621	0.910567	0.798316	0.953817
ENSG00000006704.6	0.819854	0.780524	0.711848	0.743696	0.778893	0.80747	0.830682	0.857826	0.795965	0.878459	0.634109	0.953817
ENSG00000006712.10	0.827873	0.806601	0.796131	0.812775	0.801875	0.797251	0.811508	0.904348	0.841899	0.916417	0.829725	0.968384
ENSG00000006715.11	0.737162	0.713394	0.623688	0.658877	0.681651	0.674001	0.649364	0.810926	0.813423	0.874687	0.445923	0.925634
ENSG00000006740.12	0.824223	0.677593	0.631866	0.5591	0.61071	0.615269	0.778431	0.918062	0.820522	0.896905	0.836555	0.951196
ENSG00000006744.14	0.805788	0.680347	0.780079	0.748352	0.657179	0.730196	0.79847	0.893607	0.841984	0.914097	0.82882	0.925528
ENSG00000006831.9	0.800987	0.689343	0.632328	0.654525	0.493797	0.532587	0.617418	0.700343	0.73227	0.884036	0.765899	0.953817
ENSG00000006837.7	0.704358	0.439078	0.383229	0.284484	0.44207	0.48691	0.563593	0.822256	0.776679	0.874687	0.711026	0.953817
ENSG00000007038.6	0.825889	0.681386	0.655624	0.561484	0.607315	0.534634	0.628025	0.771478	0.73256	0.878459	0.424932	0.925634
ENSG00000007047.10	0.781289	0.771264	0.764908	0.676738	0.73972	0.76967	0.682314	0.851548	0.776755	0.874282	0.600143	0.925528
ENSG00000007062.7	0.640098	0.446385	0.409057	0.444994	0.468235	0.561966	0.73296	0.792607	0.80191	0.916417	0.290137	0.972511
ENSG00000007080.6	0.795219	0.784131	0.707584	0.776885	0.776396	0.821138	0.829953	0.928247	0.820124	0.874282	0.154028	0.953817
ENSG00000007168.8	0.722977	0.683069	0.724351	0.750901	0.788732	0.805799	0.861833	0.91304	0.798718	0.838328	0.806352	0.953817
ENSG00000007202.10	0.800987	0.780862	0.604066	0.70334	0.708931	0.826921	0.845769	0.923092	0.873658	0.906678	0.556535	0.960206
ENSG00000007237.14	0.634577	0.597354	0.49022	0.488916	0.665105	0.58419	0.715684	0.84498	0.747276	0.921625	0.779881	0.965642
ENSG00000007255.6	0.736077	0.678947	0.519067	0.518846	0.663797	0.637341	0.730722	0.901497	0.791882	0.874687	0.200973	0.968384
ENSG00000007264.9	0.788687	0.769455	0.771467	0.675687	0.646066	0.72574	0.740267	0.848233	0.872748	0.898958	0.84429	0.925701
ENSG00000007312.8	0.624398	0.605302	0.60336	0.596358	0.755702	0.762338	0.83472	0.870102	0.823859	0.878459	0.779597	0.953817
ENSG00000007314.7	0.82504	0.779091	0.768937	0.819119	0.778211	0.778128	0.783894	0.911133	0.78254	0.896471	0.731529	0.953817
ENSG00000007341.14	0.321917	0.350735	0.316706	0.421644	0.419206	0.438478	0.526521	0.702835	0.750565	0.896471	0.556914	0.862744
ENSG00000007376.3	0.77112	0.783387	0.736722	0.803237	0.77606	0.81068	0.79847	0.911133	0.819321	0.878459	0.41892	0.953817
ENSG00000007384.11	0.741605	0.627186	0.64231	0.639187	0.636697	0.648649	0.804781	0.900053	0.820482	0.910274	0.781053	0.966495
ENSG00000007392.12	0.701887	0.535513	0.589218	0.552413	0.538617	0.543902	0.762102	0.81902	0.823859	0.910002	0.494006	0.960334
ENSG00000007402.7	0.836818	0.622081	0.597639	0.671072	0.695932	0.779057	0.789946	0.888956	0.859092	0.878459	0.770395	0.925634
ENSG00000007516.9	0.824323	0.583852	0.548313	0.546576	0.667613	0.703785	0.848059	0.817782	0.820482	0.878459	0.748791	0.953817
ENSG00000007520.3	0.843722	0.805843	0.776899	0.592167	0.605811	0.686066	0.731616	0.78358	0.727476	0.882423	0.740303	0.925634
ENSG00000007541.10	0.663245	0.55812	0.478958	0.324898	0.350397	0.310371	0.541803	0.846597	0.833267	0.914097	0.779712	0.953817
ENSG00000007545.11	0.720385	0.684578	0.684677	0.768952	0.680333	0.76649	0.818909	0.918843	0.866887	0.878459	0.7545	0.925701
ENSG00000007866.14	0.53864	0.250785	0.240687	0.183362	0.246582	0.310371	0.336304	0.631901	0.74155	0.838328	0.518281	0.942345
ENSG00000007923.11	0.492133	0.401609	0.348243	0.410132	0.45067	0.359604	0.539453	0.625348	0.354407	0.86013	0.73545	0.925528
ENSG00000007944.10	0.835753	0.740958	0.691546	0.609792	0.505493	0.526503	0.563593	0.806175	0.687522	0.836722	0.558034	0.925634
ENSG00000007968.6	0.832891	0.802142	0.806099	0.811887	0.768674	0.813871	0.845639	0.893607	0.817738	0.86013	0.726621	0.971919
ENSG00000008018.8	0.719912	0.54437	0.453461	0.516949	0.571039	0.553348	0.524446	0.731438	0.585313	0.843826	0.379267	0.971919
ENSG00000008083.9	0.784998	0.744095	0.656975	0.569369	0.641471	0.716229	0.862253	0.921657	0.866264	0.874687	0.177127	0.974523
ENSG00000008128.18	0.836087	0.798122	0.771256	0.762237	0.706966	0.72574	0.838821	0.924802	0.864385	0.91019	0.7545	0.971919
ENSG00000008130.11	0.788761	0.646741	0.65511	0.715858	0.722552	0.733924	0.758454	0.892729	0.862328	0.914097	0.820126	0.960402
ENSG00000008256.11	0.797858	0.701393	0.657579	0.635777	0.582103	0.510985	0.49892	0.694234	0.527241	0.878459	0.787837	0.971919
ENSG00000008277.10	0.712431	0.579751	0.64305	0.586193	0.644217	0.780179	0.781281	0.923001	0.873658	0.878459	0.764878	0.960206
ENSG00000008282.3	0.64405	0.691737	0.582331	0.489915	0.492213	0.592557	0.718199	0.796823	0.728328	0.86013	0.266447	0.965886
ENSG00000008283.11	0.805557	0.742545	0.764309	0.819435	0.795854	0.801856	0.823487	0.875943	0.784793	0.878459	0.814962	0.953817
ENSG00000008294.16	0.771936	0.713543	0.564478	0.570964	0.644948	0.780179	0.862253	0.913133	0.807745	0.878459	0.434163	0.971919
ENSG00000008300.10	0.647948	0.519909	0.648113	0.500143	0.582084	0.604978	0.697379	0.901185	0.828983	0.810129	0.717506	0.956535
ENSG00000008311.10	0.842109	0.785397	0.680439	0.636141	0.664444	0.691197	0.776309	0.746802	0.74155	0.881182	0.81318	0.963588
ENSG00000008323.11	0.79747	0.719323	0.699913	0.808677	0.756874	0.758473	0.842411	0.90994	0.774613	0.910002	0.68551	0.953817
ENSG00000008324.6	0.715063	0.749575	0.655655	0.743837	0.798608	0.802273	0.850043	0.921239	0.820522	0.906678	0.693733	0.964281
ENSG00000008382.11	0.76067	0.623126	0.572124	0.499242	0.489679	0.473026	0.748683	0.742777	0.608152	0.878459	0.650933	0.960206
ENSG00000008394.8	0.739686	0.769455	0.784615	0.758167	0.726973	0.748537	0.837047	0.873524	0.827288	0.910002	0.634644	0.943447
ENSG00000008405.7	0.69044	0.607393	0.629179	0.573264	0.633343	0.787799	0.780977	0.832063	0.76711	0.878459	0.727444	0.96902
ENSG00000008513.10	0.727499	0.355182	0.393325	0.416368	0.399415	0.467555	0.590169	0.72276	0.738648	0.902832	0.67403	0.971919
ENSG00000008516.12	0.584647	0.659001	0.604224	0.607891	0.41985	0.450856	0.590094	0.700343	0.769032	0.8532	0.742835	0.933695
ENSG00000008517.12	0.442822	0.234709	0.213233	0.284293	0.323437	0.359604	0.431535	0.683092	0.668605	0.859001	0.739793	0.953817
ENSG00000008710.13	0.535605	0.492082	0.439215	0.373653	0.540826	0.593003	0.673782	0.704036	0.553036	0.850158	0.776226	0.939424
ENSG00000008838.13	0.77222	0.805812	0.80011	0.821309	0.787059	0.806969	0.78567	0.858886	0.806059	0.896471	0.835217	0.953817
ENSG00000008853.12	0.832157	0.793309	0.724646	0.813596	0.786429	0.808772	0.849906	0.918256	0.789756	0.878459	0.832489	0.972511
ENSG00000008869.7	0.793065	0.713394	0.672424	0.695317	0.656252	0.722487	0.858901	0.923994	0.84604	0.914097	0.331575	0.960206
ENSG00000008952.12	0.752432	0.742511	0.792702	0.776493	0.770273	0.769079	0.750237	0.869955	0.861229	0.905702	0.543998	0.960402
ENSG00000008988.5	0.852247	0.792287	0.795305	0.821309	0.778238	0.823521	0.802977	0.921239	0.829519	0.905702	0.801683	0.961745
ENSG00000009307.11	0.479402	0.200809	0.152691	0.10507	0.229993	0.28157	0.310458	0.667945	0.687522	0.902406	0.742835	0.965642
ENSG00000009335.13	0.849409	0.780894	0.806479	0.738807	0.770273	0.777243	0.861015	0.912926	0.857573	0.910002	0.680563	0.960335
ENSG00000009413.11	0.721647	0.695129	0.664351	0.669202	0.666019	0.801187	0.690044	0.81902	0.817738	0.902406	0.376322	0.960335
ENSG00000009780.11	0.843715	0.709153	0.688029	0.730466	0.718859	0.760183	0.857175	0.919871	0.865057	0.910002	0.421206	0.965642
ENSG00000009830.7	0.545691	0.611702	0.635394	0.695261	0.719746	0.650078	0.768211	0.850488	0.819297	0.914088	0.247039	0.925528
ENSG00000009844.11	0.60586	0.327875	0.288012	0.271583	0.304288	0.339427	0.543969	0.699355	0.835773	0.916256	0.67685	0.971919
ENSG00000009950.11	0.516511	0.583852	0.557038	0.382787	0.570755	0.701701	0.734612	0.911133	0.838383	0.874687	0.801683	0.925528
ENSG00000009954.6	0.782468	0.762846	0.715164	0.613203	0.632798	0.604361	0.761943	0.796823	0.804032	0.920153	0.758381	0.964281
ENSG00000010017.9	0.321917	0.0629041	0.0303225	0.0246118	0.0357656	0.041579	0.189025	0.384479	0.202558	0.416294	0.644956	0.965642
ENSG00000010030.9	0.694184	0.583852	0.446608	0.445722	0.562209	0.591621	0.727789	0.874144	0.844724	0.878459	0.602437	0.965886
ENSG00000010072.11	0.846757	0.768116	0.776943	0.77314	0.749549	0.809561	0.790758	0.890928	0.825256	0.878459	0.543998	0.973874
ENSG00000010165.15	0.637032	0.59091	0.490466	0.51741	0.510574	0.512221	0.709289	0.796823	0.804695	0.911044	0.834407	0.941152
ENSG00000010219.9	0.719585	0.490481	0.619576	0.673007	0.708931	0.586484	0.650431	0.843587	0.77148	0.902832	0.52636	0.953817
ENSG00000010244.12	0.606501	0.355182	0.347679	0.299986	0.347253	0.407778	0.592007	0.769617	0.76464	0.878459	0.570269	0.971919
ENSG00000010256.6	0.766822	0.707954	0.650735	0.680371	0.684353	0.701594	0.752376	0.924802	0.857335	0.892761	0.740303	0.971919
ENSG00000010270.9	0.800987	0.798562	0.777785	0.803123	0.796846	0.76983	0.778114	0.918062	0.846231	0.902832	0.789872	0.953817
ENSG00000010278.7	0.827873	0.774515	0.747093	0.720077	0.69645	0.778128	0.80393	0.928247	0.864385	0.905702	0.784785	0.969281
ENSG00000010292.8	0.848361	0.708993	0.671011	0.697458	0.708931	0.692777	0.570354	0.841885	0.756051	0.914097	0.801907	0.953817
ENSG00000010295.15	0.778469	0.788879	0.712989	0.770026	0.790822	0.823904	0.855151	0.911133	0.846932	0.905702	0.82882	0.97019
ENSG00000010318.15	0.646561	0.441905	0.383229	0.294887	0.333511	0.359604	0.57882	0.713508	0.697326	0.902406	0.742835	0.959833
ENSG00000010319.2	0.596384	0.584236	0.63824	0.611802	0.492467	0.473026	0.694896	0.862252	0.817738	0.91019	0.421206	0.939486
ENSG00000010322.11	0.676855	0.747466	0.806088	0.788213	0.696398	0.688009	0.765763	0.810926	0.708314	0.874282	0.765304	0.925528
ENSG00000010327.6	0.768802	0.796756	0.741074	0.746772	0.720504	0.76983	0.743743	0.85754	0.821587	0.894539	0.445851	0.953817
ENSG00000010361.9	0.708212	0.558586	0.567654	0.488916	0.438465	0.439269	0.744985	0.889701	0.843693	0.86013	0.806352	0.954859
ENSG00000010438.12	0.650387	0.536881	0.541896	0.574277	0.593137	0.690902	0.845769	0.90994	0.848817	0.902406	0.673364	0.964281
ENSG00000010539.7	0.757043	0.595536	0.588251	0.51786	0.533231	0.55323	0.663198	0.781098	0.739369	0.874687	0.819667	0.941152
ENSG00000010610.5	0.323899	0.137085	0.0901531	0.0722057	0.196381	0.166682	0.336304	0.679636	0.52121	0.874282	0.621052	0.925528
ENSG00000010626.10	0.634577	0.52854	0.562744	0.564249	0.711255	0.635289	0.721138	0.83325	0.676662	0.896471	0.717722	0.960206
ENSG00000010803.12	0.661458	0.335251	0.250239	0.223626	0.299892	0.250478	0.445445	0.623954	0.514779	0.86013	0.338886	0.926135
ENSG00000010810.13	0.519681	0.389319	0.42561	0.57976	0.69459	0.674001	0.807658	0.920678	0.838383	0.919557	0.797447	0.925528
ENSG00000010818.4	0.51022	0.239676	0.241474	0.171715	0.226144	0.274797	0.381503	0.64506	0.702634	0.902833	0.814983	0.953817
ENSG00000011007.8	0.833287	0.733511	0.785213	0.584014	0.459525	0.564418	0.60066	0.810323	0.794663	0.874282	0.837613	0.844548
ENSG00000011009.6	0.808219	0.748705	0.785883	0.774341	0.79409	0.76983	0.839175	0.866442	0.857713	0.911044	0.433966	0.964281
ENSG00000011021.17	0.673768	0.515991	0.446608	0.426838	0.422188	0.460302	0.6507	0.768196	0.53391	0.790429	0.837871	0.953817
ENSG00000011028.9	0.849642	0.710452	0.768937	0.779884	0.743277	0.722632	0.743743	0.8899	0.857335	0.902406	0.61942	0.959833
ENSG00000011052.17	0.806034	0.810505	0.805598	0.799845	0.717409	0.791251	0.862406	0.90024	0.777628	0.910002	0.746721	0.968384
ENSG00000011105.7	0.533278	0.334202	0.347472	0.249293	0.364945	0.364794	0.57422	0.721261	0.790686	0.882102	0.588033	0.96902
ENSG00000011114.10	0.710319	0.689177	0.660893	0.780917	0.79678	0.817553	0.776309	0.893607	0.820185	0.914097	0.79886	0.941152
ENSG00000011132.7	0.777849	0.703048	0.649779	0.56013	0.623822	0.622101	0.776309	0.901787	0.826423	0.906509	0.625632	0.953817
ENSG00000011143.12	0.756777	0.67746	0.79593	0.777265	0.774075	0.753418	0.78466	0.857816	0.784725	0.878459	0.849251	0.968384
ENSG00000011198.3	0.819708	0.756058	0.806088	0.773099	0.762043	0.768135	0.659084	0.882331	0.837648	0.914097	0.831215	0.953817
ENSG00000011243.13	0.773718	0.787327	0.759477	0.631868	0.664251	0.682255	0.611778	0.817718	0.77582	0.910002	0.576842	0.969281
ENSG00000011258.11	0.515289	0.485284	0.505468	0.420389	0.524601	0.490003	0.648417	0.886671	0.847105	0.904403	0.787546	0.925528
ENSG00000011260.9	0.800987	0.71645	0.656588	0.683424	0.599729	0.674001	0.811508	0.877616	0.862328	0.918725	0.746429	0.971919
ENSG00000011275.14	0.585753	0.32841	0.267756	0.266587	0.30038	0.264128	0.381503	0.630533	0.440725	0.878459	0.338886	0.974678
ENSG00000011295.11	0.665709	0.698362	0.618942	0.635353	0.631805	0.746184	0.758294	0.783653	0.774613	0.851888	0.781288	0.953817
ENSG00000011304.12	0.617387	0.588547	0.592269	0.524725	0.540826	0.541638	0.73296	0.847451	0.747276	0.874282	0.60447	0.960206
ENSG00000011332.15	0.759797	0.64749	0.441308	0.510986	0.717296	0.726992	0.774288	0.921657	0.873658	0.86013	0.817062	0.960206
ENSG00000011347.5	0.492797	0.279172	0.235844	0.218749	0.347253	0.335694	0.473962	0.700343	0.747276	0.878459	0.34743	0.939486
ENSG00000011376.5	0.817686	0.775579	0.67124	0.687462	0.703111	0.676325	0.543969	0.700343	0.752692	0.86356	0.693783	0.953817
ENSG00000011405.9	0.635461	0.688298	0.553737	0.552272	0.59218	0.572789	0.686201	0.700343	0.667318	0.86013	0.839422	0.971919
ENSG00000011422.7	0.807941	0.80596	0.752336	0.706713	0.708174	0.77121	0.723323	0.90294	0.866588	0.920184	0.55418	0.972511
ENSG00000011426.6	0.611615	0.513629	0.372965	0.380536	0.368404	0.359931	0.552419	0.75994	0.631028	0.876532	0.450085	0.960206
ENSG00000011451.13	0.810973	0.766578	0.806186	0.762854	0.746295	0.819324	0.836889	0.919871	0.873462	0.910002	0.121935	0.971919
ENSG00000011454.12	0.768442	0.585896	0.654874	0.793642	0.769731	0.804572	0.858901	0.890928	0.833267	0.920153	0.690864	0.953817
ENSG00000011478.7	0.767296	0.708446	0.677996	0.642917	0.660334	0.619047	0.637897	0.830126	0.72809	0.874282	0.728633	0.971919
ENSG00000011485.10	0.768439	0.805812	0.751575	0.71672	0.691137	0.704185	0.681312	0.80674	0.760048	0.887412	0.588214	0.926135
ENSG00000011523.9	0.6126	0.478393	0.597639	0.717653	0.721571	0.694572	0.841052	0.890928	0.873658	0.888542	0.241533	0.939424
ENSG00000011566.10	0.677716	0.539334	0.63032	0.615435	0.636548	0.627138	0.553654	0.70473	0.667318	0.878459	0.703478	0.953817
ENSG00000011638.6	0.750759	0.512795	0.482744	0.462962	0.548007	0.546126	0.70793	0.868305	0.822	0.890189	0.680563	0.961745
ENSG00000012048.15	0.699371	0.711245	0.655655	0.595441	0.706585	0.723621	0.666022	0.817711	0.704793	0.882423	0.801707	0.942345
ENSG00000012061.11	0.803433	0.771847	0.759084	0.800899	0.781059	0.821138	0.817433	0.921657	0.861147	0.87333	0.534978	0.971919
ENSG00000012171.13	0.640098	0.424282	0.403795	0.444176	0.55673	0.458818	0.555216	0.7942	0.712448	0.896471	0.567977	0.965642
ENSG00000012232.4	0.756918	0.774103	0.772395	0.803027	0.781798	0.736363	0.858017	0.915988	0.762717	0.878459	0.819144	0.96902
ENSG00000012660.9	0.651601	0.628362	0.607635	0.565823	0.65701	0.712424	0.759833	0.879321	0.80362	0.892761	0.818236	0.925528
ENSG00000012779.6	0.738518	0.797879	0.756137	0.705299	0.685029	0.70994	0.658231	0.886988	0.853026	0.884036	0.797447	0.964281
ENSG00000012822.11	0.57991	0.312784	0.405009	0.382929	0.59851	0.564753	0.728764	0.846597	0.846487	0.878459	0.78103	0.971919
ENSG00000012963.9	0.567989	0.669095	0.677996	0.734953	0.688571	0.739771	0.793019	0.885698	0.758965	0.874687	0.665467	0.925528
ENSG00000012983.7	0.710225	0.567184	0.664093	0.67968	0.613295	0.665899	0.748683	0.846597	0.790292	0.896789	0.842677	0.953817
ENSG00000013016.10	0.821106	0.711884	0.737773	0.645169	0.644948	0.665061	0.744985	0.924802	0.795965	0.914097	0.347876	0.971919
ENSG00000013275.3	0.321917	0.258256	0.236656	0.21599	0.289977	0.310408	0.592254	0.786396	0.721759	0.874282	0.693021	0.939424
ENSG00000013288.4	0.795457	0.580997	0.512551	0.473246	0.508569	0.522972	0.703466	0.831493	0.866887	0.913418	0.716136	0.925634
ENSG00000013297.6	0.339972	0.0629041	0.0297445	0.108395	0.116816	0.0645673	0.189025	0.30675	0.0684616	0.425766	0.0571085	0.953817
ENSG00000013306.11	0.819708	0.761636	0.76484	0.744778	0.691906	0.709174	0.792507	0.899661	0.864385	0.910002	0.523978	0.965886
ENSG00000013364.14	0.774692	0.712499	0.737223	0.74098	0.661623	0.789639	0.839364	0.913633	0.840557	0.902406	0.81951	0.960402
ENSG00000013374.11	0.830713	0.759597	0.752336	0.699859	0.672895	0.659926	0.640046	0.81065	0.73256	0.905702	0.669372	0.953817
ENSG00000013375.11	0.671631	0.581645	0.534224	0.633062	0.578955	0.598482	0.703466	0.771574	0.665223	0.86013	0.806352	0.956535
ENSG00000013392.6	0.783805	0.799608	0.768937	0.815298	0.720522	0.725856	0.720535	0.865504	0.781095	0.874687	0.696565	0.939424
ENSG00000013441.11	0.830714	0.732755	0.802979	0.724391	0.717409	0.758795	0.839345	0.915988	0.818521	0.878459	0.542203	0.971823
ENSG00000013503.5	0.755591	0.741039	0.771256	0.72212	0.711257	0.815397	0.862253	0.853947	0.784793	0.905702	0.784617	0.964281
ENSG00000013523.5	0.796706	0.749002	0.771256	0.719024	0.797347	0.827572	0.83472	0.90994	0.794438	0.910002	0.153847	0.968384
ENSG00000013561.13	0.695705	0.789785	0.791961	0.793104	0.666019	0.674001	0.784375	0.778959	0.723992	0.884036	0.246541	0.925528
ENSG00000013573.12	0.464926	0.261406	0.19949	0.0928172	0.154862	0.17964	0.336304	0.562124	0.514779	0.88571	0.75981	0.965886
ENSG00000013583.4	0.742815	0.666997	0.630363	0.67091	0.702853	0.672709	0.666022	0.831764	0.790292	0.918622	0.832286	0.958148
ENSG00000013810.14	0.838508	0.49356	0.552872	0.532361	0.552756	0.644928	0.649364	0.753908	0.719517	0.874282	0.7545	0.925634
ENSG00000014123.9	0.556886	0.404385	0.446608	0.425283	0.368404	0.304753	0.421506	0.562124	0.487219	0.874282	0.434696	0.954858
ENSG00000014138.4	0.75876	0.702085	0.808746	0.806457	0.796973	0.812986	0.845769	0.818661	0.560603	0.790429	0.718898	0.941152
ENSG00000014164.6	0.717985	0.488085	0.406566	0.318072	0.462578	0.404478	0.54347	0.679636	0.707486	0.874418	0.579773	0.925528
ENSG00000014216.11	0.529345	0.477093	0.363854	0.280122	0.31746	0.290881	0.522828	0.700343	0.774613	0.874282	0.520958	0.971919
ENSG00000014257.11	0.795457	0.6277	0.614362	0.54949	0.562209	0.584007	0.668239	0.87581	0.873658	0.878459	0.631509	0.795457
ENSG00000014641.13	0.836818	0.650617	0.60423	0.570964	0.592564	0.576541	0.689933	0.901774	0.801067	0.902406	0.793987	0.925528
ENSG00000014824.9	0.518136	0.37303	0.33357	0.362653	0.378838	0.427671	0.592007	0.817718	0.784725	0.915224	0.800818	0.964056
ENSG00000014914.15	0.492797	0.498664	0.585397	0.70617	0.617358	0.607996	0.721212	0.810323	0.73227	0.878459	0.815972	0.844548
ENSG00000014919.8	0.76533	0.785771	0.80011	0.814419	0.733103	0.798058	0.861292	0.911133	0.820482	0.896471	0.797447	0.964281
ENSG00000015133.14	0.835179	0.809074	0.804172	0.81623	0.75481	0.787563	0.854908	0.919871	0.863198	0.892761	0.0881524	0.972774
ENSG00000015153.10	0.616074	0.614225	0.623185	0.70334	0.803984	0.794688	0.862529	0.889903	0.863456	0.902406	0.703486	0.616074
ENSG00000015171.14	0.360033	0.324741	0.291629	0.238221	0.279834	0.236777	0.43303	0.794619	0.774613	0.902406	0.323984	0.953368
ENSG00000015413.5	0.690175	0.64407	0.674922	0.789559	0.785492	0.810195	0.76648	0.890928	0.698431	0.850158	0.774394	0.953817
ENSG00000015475.14	0.845052	0.802012	0.684869	0.728115	0.724263	0.723621	0.842652	0.909893	0.818521	0.91909	0.784617	0.959833
ENSG00000015479.13	0.632789	0.377213	0.470467	0.399242	0.415762	0.405373	0.563593	0.753483	0.689816	0.874282	0.705376	0.96902
ENSG00000015532.5	0.545691	0.410265	0.470467	0.47951	0.607634	0.610369	0.654253	0.860322	0.849365	0.881182	0.517035	0.925701
ENSG00000015568.8	0.585678	0.698989	0.629923	0.734143	0.718113	0.81391	0.859171	0.925448	0.825818	0.910002	0.812306	0.953817
ENSG00000015676.13	0.813429	0.663652	0.580194	0.474249	0.350397	0.351403	0.621915	0.712463	0.73227	0.878459	0.658009	0.953817
ENSG00000016391.6	0.833733	0.780618	0.756024	0.812203	0.666019	0.739749	0.814229	0.832063	0.723171	0.86013	0.776226	0.971919
ENSG00000016402.8	0.36348	0.406648	0.370948	0.412409	0.323649	0.398919	0.377246	0.64506	0.517446	0.86013	0.790615	0.925528
ENSG00000016864.12	0.658805	0.40237	0.393163	0.504925	0.682899	0.647264	0.73296	0.890928	0.824862	0.882423	0.473113	0.960206
ENSG00000017260.15	0.818324	0.73356	0.697326	0.670655	0.804499	0.79024	0.757451	0.84321	0.769788	0.911181	0.849086	0.941152
ENSG00000017373.11	0.680855	0.519107	0.383229	0.348665	0.316324	0.39849	0.645486	0.812058	0.828983	0.905702	0.321979	0.953817
ENSG00000017797.7	0.768763	0.767741	0.741016	0.734953	0.629365	0.656342	0.635393	0.850488	0.832447	0.878459	0.735656	0.925634
ENSG00000018189.8	0.748024	0.777016	0.767867	0.64059	0.738916	0.775578	0.709289	0.837411	0.800874	0.902406	0.842658	0.925528
ENSG00000018236.10	0.63109	0.471065	0.50923	0.619783	0.629365	0.643163	0.732592	0.742777	0.556042	0.874687	0.717946	0.939486
ENSG00000018408.10	0.695434	0.572308	0.580424	0.635353	0.72043	0.826516	0.675574	0.700343	0.723171	0.878459	0.827556	0.953817
ENSG00000018510.8	0.676653	0.622773	0.548285	0.472626	0.492467	0.484283	0.41405	0.562124	0.276678	0.790429	0.526489	0.964281
ENSG00000018625.10	0.194441	0.0981334	0.0879949	0.124444	0.171243	0.236777	0.35895	0.562124	0.700465	0.892761	0.811397	0.860631
ENSG00000018699.7	0.83166	0.594339	0.640741	0.756795	0.717409	0.726992	0.740686	0.901497	0.799621	0.910002	0.754282	0.960402
ENSG00000018869.12	0.722977	0.52813	0.560272	0.635777	0.571039	0.495404	0.674132	0.699355	0.678647	0.902406	0.613947	0.953817
ENSG00000019144.12	0.572183	0.382737	0.29086	0.347309	0.417468	0.423411	0.551981	0.78358	0.738648	0.914097	0.489304	0.965886
ENSG00000019485.8	0.756777	0.804756	0.633475	0.708538	0.671655	0.70994	0.842652	0.925833	0.862364	0.874687	0.541963	0.925528
ENSG00000019505.3	0.728288	0.451756	0.435202	0.383344	0.56372	0.604978	0.625198	0.899945	0.818353	0.905702	0.431113	0.953817
ENSG00000019582.10	0.62383	0.439078	0.454622	0.500155	0.582656	0.591621	0.720535	0.846919	0.792594	0.902406	0.823698	0.960334
ENSG00000019995.6	0.808219	0.713987	0.478323	0.402264	0.605811	0.652303	0.758263	0.857418	0.849999	0.905702	0.769255	0.935418
ENSG00000020129.11	0.716913	0.675401	0.604224	0.581515	0.60677	0.747562	0.810046	0.846597	0.775822	0.905702	0.188533	0.953817
ENSG00000020256.15	0.622141	0.566276	0.588448	0.627021	0.581124	0.674001	0.729896	0.844254	0.818353	0.910002	0.534466	0.925528
ENSG00000020426.6	0.635461	0.642564	0.614919	0.518846	0.667327	0.67818	0.830682	0.928247	0.833267	0.914097	0.705836	0.960574
ENSG00000020577.9	0.829663	0.572095	0.666554	0.645299	0.568364	0.647032	0.659084	0.829867	0.790035	0.874687	0.813756	0.968384
ENSG00000020922.8	0.571036	0.269803	0.200149	0.169109	0.142171	0.16249	0.189025	0.480676	0.316851	0.87946	0.402755	0.953817
ENSG00000021300.9	0.839646	0.748705	0.808927	0.804345	0.757157	0.767126	0.778432	0.865075	0.850777	0.874282	0.744713	0.971919
ENSG00000021355.8	0.791376	0.605693	0.679103	0.768458	0.656438	0.688955	0.857855	0.86164	0.756051	0.86013	0.512303	0.960335
ENSG00000021574.7	0.621368	0.404385	0.480323	0.441964	0.49532	0.598189	0.701025	0.8603	0.863485	0.916417	0.450262	0.953817
ENSG00000021645.13	0.64862	0.691369	0.617932	0.620614	0.720338	0.808417	0.806175	0.834184	0.76916	0.914097	0.300494	0.64862
ENSG00000021762.15	0.327812	0.406648	0.388156	0.348665	0.484849	0.496933	0.639633	0.841885	0.732846	0.903557	0.820285	0.925634
ENSG00000021776.6	0.515289	0.270954	0.198742	0.174927	0.274616	0.335694	0.529965	0.701449	0.752692	0.904403	0.74735	0.971919
ENSG00000021826.10	0.812062	0.744205	0.791243	0.772373	0.778385	0.810112	0.781206	0.886671	0.791882	0.86013	0.800818	0.971919
ENSG00000022277.8	0.733217	0.562752	0.49022	0.37806	0.368646	0.589311	0.689095	0.700343	0.73256	0.874282	0.820285	0.939424
ENSG00000022556.11	0.650829	0.612447	0.582853	0.463451	0.559954	0.529772	0.667735	0.70506	0.754566	0.878459	0.801683	0.971919
ENSG00000022567.5	0.726282	0.809074	0.775094	0.699197	0.567125	0.39174	0.650431	0.752724	0.796438	0.878459	0.433769	0.866637
ENSG00000022840.11	0.84748	0.722259	0.74205	0.743722	0.676515	0.748784	0.811508	0.918928	0.847069	0.878459	0.623008	0.925701
ENSG00000022976.11	0.624398	0.262967	0.152897	0.217497	0.266676	0.294281	0.526227	0.742777	0.636221	0.878459	0.375035	0.971919
ENSG00000023041.7	0.850226	0.69032	0.7493	0.818465	0.755388	0.826818	0.808743	0.913133	0.851778	0.905125	0.680589	0.965886
ENSG00000023171.10	0.339972	0.251593	0.302844	0.250152	0.457141	0.464716	0.56617	0.778959	0.745935	0.892761	0.775768	0.933695
ENSG00000023191.12	0.718181	0.518606	0.614919	0.631455	0.549121	0.559208	0.715823	0.742777	0.77148	0.916355	0.543998	0.953817
ENSG00000023228.9	0.837461	0.799655	0.787018	0.736175	0.663797	0.720304	0.693014	0.846654	0.752692	0.874687	0.689798	0.953817
ENSG00000023287.8	0.849516	0.799131	0.765527	0.75628	0.755935	0.821138	0.862434	0.864312	0.846487	0.903636	0.754282	0.96902
ENSG00000023318.7	0.816435	0.794509	0.762482	0.803027	0.770084	0.823904	0.747538	0.810323	0.756051	0.884036	0.744813	0.960206
ENSG00000023330.10	0.671174	0.597163	0.522759	0.6021	0.664699	0.67818	0.81577	0.918062	0.861292	0.902406	0.46043	0.960334
ENSG00000023516.7	0.818324	0.692563	0.697614	0.81308	0.791062	0.755029	0.797357	0.892863	0.846487	0.878459	0.465557	0.965886
ENSG00000023572.4	0.646736	0.656259	0.687892	0.695317	0.724263	0.773123	0.760471	0.781098	0.732327	0.86013	0.543498	0.953817
ENSG00000023608.4	0.846847	0.679587	0.631203	0.573352	0.705133	0.643163	0.792507	0.915885	0.873204	0.892613	0.722795	0.953817
ENSG00000023697.8	0.737643	0.678753	0.727055	0.73549	0.792389	0.767126	0.720535	0.81902	0.785525	0.874282	0.742835	0.953817
ENSG00000023734.6	0.828228	0.753969	0.725443	0.793089	0.673111	0.683867	0.695978	0.766577	0.78534	0.86356	0.705376	0.974523
ENSG00000023892.9	0.813445	0.642564	0.630126	0.59993	0.635013	0.692526	0.779253	0.919871	0.770193	0.918333	0.819897	0.971919
ENSG00000023902.9	0.683556	0.389319	0.388327	0.437786	0.445678	0.460302	0.371495	0.700343	0.752692	0.8532	0.756578	0.953817
ENSG00000023909.5	0.649457	0.392476	0.362511	0.398113	0.508312	0.533646	0.649364	0.868305	0.871568	0.920347	0.710037	0.953817
ENSG00000024048.6	0.542969	0.312784	0.270276	0.244036	0.283535	0.303362	0.621915	0.830541	0.813454	0.896789	0.211464	0.965886
ENSG00000024422.7	0.643836	0.511365	0.469662	0.45	0.492467	0.438478	0.483919	0.683092	0.706682	0.894638	0.496639	0.941152
ENSG00000024526.12	0.724576	0.4861	0.466914	0.469693	0.51415	0.532402	0.718483	0.896075	0.756629	0.905021	0.776226	0.953817
ENSG00000024862.12	0.747891	0.748705	0.625135	0.64112	0.734159	0.788625	0.839175	0.909575	0.839575	0.896471	0.848588	0.960206
ENSG00000025039.10	0.730474	0.528408	0.478158	0.622322	0.558445	0.576059	0.669413	0.89759	0.806081	0.884036	0.802488	0.965886
ENSG00000025156.8	0.617042	0.627186	0.792058	0.750901	0.789557	0.781785	0.862253	0.90994	0.769788	0.881182	0.625862	0.925528
ENSG00000025293.11	0.552711	0.20616	0.157416	0.20381	0.196617	0.201199	0.314132	0.384479	0.186813	0.790429	0.773555	0.971919
ENSG00000025423.7	0.839977	0.809626	0.766058	0.64276	0.76797	0.750889	0.687711	0.845448	0.857996	0.896471	0.81669	0.925634
ENSG00000025434.14	0.793993	0.776122	0.736108	0.813618	0.781544	0.76983	0.682314	0.742777	0.760149	0.874687	0.41161	0.926135
ENSG00000025770.14	0.56017	0.602467	0.477253	0.50177	0.530352	0.532587	0.74372	0.913888	0.792594	0.86013	0.817062	0.953817
ENSG00000025772.7	0.811943	0.780894	0.736722	0.676422	0.627606	0.684882	0.789946	0.860322	0.727476	0.916417	0.739743	0.925634
ENSG00000025796.9	0.788761	0.740508	0.621805	0.556122	0.605811	0.652783	0.659084	0.918789	0.828983	0.902406	0.788236	0.860631
ENSG00000025800.9	0.81701	0.798282	0.792748	0.81949	0.786443	0.826818	0.845769	0.92171	0.873658	0.91019	0.632854	0.971919
ENSG00000026025.9	0.774607	0.567184	0.579048	0.631455	0.637231	0.680915	0.824516	0.926542	0.815603	0.874703	0.060098	0.971919
ENSG00000026036.16	0.827879	0.717831	0.709189	0.751725	0.737688	0.760239	0.810263	0.75233	0.748425	0.878459	0.728633	0.953817
ENSG00000026103.15	0.721647	0.660886	0.538097	0.457329	0.540766	0.556266	0.666926	0.725996	0.749117	0.874687	0.493883	0.953817
ENSG00000026297.11	0.762207	0.55812	0.636186	0.656306	0.601778	0.683471	0.703466	0.818661	0.784793	0.86013	0.681709	0.965642
ENSG00000026508.12	0.850774	0.730496	0.751095	0.756702	0.721571	0.691447	0.637599	0.781098	0.79486	0.921625	0.831116	0.965886
ENSG00000026559.9	0.650829	0.369216	0.332036	0.314201	0.30038	0.464716	0.457616	0.818661	0.830111	0.915901	0.850609	0.965886
ENSG00000026652.9	0.789058	0.711884	0.787428	0.785253	0.78008	0.728235	0.808682	0.885698	0.799621	0.921625	0.795098	0.928342
ENSG00000026950.12	0.552711	0.290682	0.302734	0.268348	0.313134	0.362881	0.381503	0.480676	0.540689	0.847828	0.845712	0.960206
ENSG00000027001.7	0.793895	0.690485	0.677796	0.75821	0.79678	0.797251	0.784432	0.84283	0.739265	0.874282	0.528356	0.939486
ENSG00000027075.9	0.718255	0.539807	0.530603	0.411693	0.452436	0.455486	0.561561	0.553916	0.52121	0.833188	0.693021	0.959927
ENSG00000027697.8	0.713637	0.497985	0.371641	0.451695	0.548326	0.582581	0.663322	0.886671	0.73227	0.878459	0.846067	0.96902
ENSG00000027847.9	0.627737	0.679638	0.713121	0.755548	0.672895	0.767126	0.845769	0.911133	0.799621	0.878459	0.832534	0.860631
ENSG00000027869.7	0.556854	0.299902	0.235238	0.218749	0.206947	0.227555	0.390406	0.562124	0.470219	0.810129	0.772009	0.971919
ENSG00000028116.12	0.747166	0.613598	0.665115	0.687443	0.656188	0.758795	0.774948	0.786144	0.747276	0.910002	0.801835	0.971919
ENSG00000028137.12	0.593838	0.629111	0.568263	0.611514	0.540562	0.5693	0.6652	0.850488	0.636221	0.86013	0.776226	0.593838
ENSG00000028203.13	0.774692	0.653439	0.693041	0.624193	0.585916	0.576922	0.639633	0.808624	0.560699	0.850158	0.0678886	0.960574
ENSG00000028277.16	0.718181	0.629111	0.646247	0.710575	0.791062	0.77112	0.697379	0.764337	0.819297	0.901301	0.602167	0.953817
ENSG00000028310.13	0.757043	0.607322	0.634325	0.684623	0.650322	0.640737	0.678611	0.886671	0.864385	0.878459	0.836513	0.971919
ENSG00000028528.10	0.730474	0.536881	0.555524	0.549558	0.56394	0.500724	0.553654	0.701449	0.553036	0.902832	0.824727	0.96902
ENSG00000028839.5	0.634577	0.718474	0.770369	0.78071	0.755935	0.814524	0.817501	0.915885	0.805603	0.916355	0.714476	0.860631
ENSG00000029153.10	0.843715	0.791179	0.79593	0.784104	0.76387	0.797668	0.862253	0.873016	0.795965	0.89474	0.821761	0.971919
ENSG00000029363.11	0.781654	0.759394	0.773821	0.726417	0.695932	0.693728	0.78567	0.890928	0.795965	0.902406	0.726621	0.959833
ENSG00000029364.7	0.567989	0.384864	0.495026	0.444176	0.462691	0.498476	0.523153	0.744267	0.732846	0.874687	0.591572	0.965642
ENSG00000029534.15	0.832248	0.705797	0.677996	0.62426	0.491827	0.48956	0.649364	0.731223	0.667318	0.898958	0.667015	0.953817
ENSG00000029639.6	0.827873	0.570023	0.42561	0.430535	0.540562	0.647032	0.808676	0.877616	0.826516	0.912558	0.797012	0.926135
ENSG00000029725.12	0.849098	0.570508	0.535637	0.596358	0.605811	0.694046	0.779059	0.909575	0.747276	0.874282	0.801683	0.939424
ENSG00000030066.9	0.689301	0.56653	0.609308	0.676847	0.575863	0.516996	0.638117	0.786396	0.804032	0.896471	0.79976	0.925634
ENSG00000030110.8	0.824039	0.808919	0.741084	0.776406	0.793263	0.77112	0.861858	0.90994	0.818521	0.882423	0.803085	0.925528
ENSG00000030419.12	0.664548	0.583852	0.521019	0.599138	0.660673	0.691645	0.793243	0.857826	0.820522	0.902406	0.6235	0.970843
ENSG00000030582.12	0.823741	0.679564	0.677996	0.631179	0.582103	0.607547	0.743599	0.879321	0.735122	0.910274	0.703378	0.964281
ENSG00000031003.6	0.827738	0.806601	0.791635	0.81	0.672967	0.735317	0.844626	0.918094	0.857335	0.878459	0.451049	0.971919
ENSG00000031081.6	0.647948	0.607662	0.51412	0.362653	0.455938	0.467814	0.520641	0.679636	0.667318	0.874282	0.800818	0.647948
ENSG00000031691.6	0.755349	0.771264	0.751646	0.780784	0.74343	0.792256	0.775981	0.84321	0.687522	0.86013	0.669372	0.960335
ENSG00000031698.8	0.831337	0.798273	0.77497	0.754343	0.792992	0.806917	0.843666	0.918843	0.860629	0.874282	0.67685	0.97352
ENSG00000031823.10	0.74427	0.801535	0.731018	0.674548	0.616888	0.604978	0.716187	0.796823	0.727491	0.824477	0.594213	0.925528
ENSG00000032219.14	0.695198	0.481666	0.516676	0.545319	0.508569	0.498726	0.543969	0.679636	0.664648	0.89088	0.834007	0.960206
ENSG00000032389.8	0.827873	0.806194	0.784269	0.761377	0.786268	0.816108	0.755834	0.865484	0.781964	0.878459	0.75981	0.925634
ENSG00000032444.11	0.727602	0.502808	0.441784	0.38368	0.490453	0.540832	0.552419	0.719698	0.606849	0.902406	0.849734	0.950622
ENSG00000032742.13	0.742332	0.733637	0.805438	0.768952	0.744029	0.787819	0.851105	0.922258	0.870961	0.878459	0.772704	0.97019
ENSG00000033011.7	0.844003	0.781921	0.696031	0.716586	0.72043	0.733907	0.724729	0.80316	0.842541	0.902406	0.69124	0.968384
ENSG00000033030.9	0.636272	0.526774	0.488132	0.382479	0.282701	0.303362	0.400846	0.670032	0.542645	0.855332	0.761119	0.965886
ENSG00000033050.3	0.671293	0.678378	0.536819	0.588851	0.496634	0.546252	0.730557	0.784658	0.738648	0.86013	0.643049	0.964281
ENSG00000033100.10	0.765923	0.420217	0.481598	0.423571	0.452787	0.470298	0.497794	0.742777	0.583181	0.902406	0.742237	0.97019
ENSG00000033170.12	0.835701	0.80805	0.797856	0.819702	0.785335	0.810195	0.863108	0.868305	0.769788	0.878459	0.698911	0.964984
ENSG00000033178.8	0.472609	0.200885	0.0930152	0.13109	0.163063	0.134244	0.623747	0.847451	0.857335	0.902406	0.24293	0.971919
ENSG00000033327.8	0.573386	0.487164	0.422259	0.601113	0.666019	0.697503	0.833199	0.875342	0.797236	0.913864	0.478946	0.925634
ENSG00000033627.10	0.286313	0.15713	0.105007	0.108395	0.163063	0.153997	0.400846	0.562124	0.467774	0.83319	0.599941	0.886505
ENSG00000033800.9	0.701216	0.658044	0.675661	0.709733	0.678238	0.679374	0.693872	0.84154	0.724787	0.823829	0.711026	0.964799
ENSG00000033867.12	0.634577	0.616825	0.636126	0.611458	0.749855	0.782111	0.813992	0.893607	0.774613	0.878459	0.407193	0.939424
ENSG00000034053.10	0.63109	0.487164	0.522759	0.635353	0.577958	0.604978	0.641583	0.720004	0.756051	0.874282	0.722006	0.953817
ENSG00000034063.9	0.735991	0.730496	0.651201	0.670655	0.605999	0.674001	0.595583	0.847451	0.831586	0.911044	0.820846	0.941152
ENSG00000034152.14	0.84842	0.748705	0.792919	0.814204	0.758697	0.800421	0.774047	0.846597	0.588335	0.874687	0.656115	0.97352
ENSG00000034510.4	0.819684	0.80043	0.796987	0.780236	0.757755	0.821138	0.845583	0.921657	0.818578	0.905702	0.81669	0.960206
ENSG00000034533.7	0.507293	0.528945	0.541506	0.526689	0.718859	0.77112	0.785902	0.84321	0.754566	0.917694	0.821649	0.925634
ENSG00000034677.7	0.697582	0.701393	0.742976	0.696665	0.767334	0.812803	0.85415	0.925448	0.786176	0.905021	0.379267	0.953817
ENSG00000034693.10	0.350231	0.154597	0.126301	0.140367	0.20396	0.218674	0.529384	0.701449	0.440725	0.850158	0.149691	0.939424
ENSG00000034713.3	0.728869	0.79845	0.790456	0.735646	0.756141	0.812803	0.842411	0.911133	0.813064	0.892761	0.600173	0.925528
ENSG00000035115.17	0.805788	0.749657	0.752017	0.639157	0.729993	0.720377	0.659008	0.842437	0.862781	0.878459	0.674152	0.971919
ENSG00000035141.3	0.654545	0.528735	0.39698	0.346687	0.279186	0.288062	0.613086	0.842437	0.817738	0.878459	0.422529	0.964281
ENSG00000035403.12	0.64862	0.369216	0.360749	0.326122	0.367938	0.4786	0.465093	0.622924	0.556042	0.874687	0.711815	0.925634
ENSG00000035499.8	0.835701	0.740508	0.756063	0.742523	0.78516	0.801187	0.788328	0.903891	0.866887	0.905702	0.82586	0.925634
ENSG00000035664.7	0.596835	0.519705	0.413376	0.500143	0.47177	0.535436	0.62026	0.761749	0.74155	0.892761	0.832201	0.953817
ENSG00000035681.3	0.785148	0.803709	0.803331	0.770026	0.603038	0.748734	0.692514	0.732234	0.703407	0.902833	0.709602	0.925634
ENSG00000035687.9	0.803076	0.607662	0.641188	0.684623	0.597317	0.53582	0.624936	0.857418	0.648233	0.862749	0.459958	0.971919
ENSG00000035862.8	0.639935	0.506753	0.451974	0.317111	0.390035	0.366652	0.666926	0.771483	0.73256	0.86013	0.00146497	0.96902
ENSG00000035928.10	0.518136	0.611106	0.644484	0.673007	0.762491	0.764108	0.838232	0.917963	0.840557	0.902406	0.842713	0.925528
ENSG00000036054.8	0.676653	0.771735	0.725187	0.689827	0.644465	0.647032	0.6507	0.683092	0.709306	0.878459	0.602437	0.953817
ENSG00000036257.8	0.800987	0.531533	0.498608	0.402505	0.548326	0.519023	0.635582	0.742777	0.707416	0.86013	0.46202	0.925634
ENSG00000036448.5	0.831976	0.682886	0.65511	0.705787	0.672895	0.619786	0.667248	0.741932	0.775526	0.874687	0.744724	0.831976
ENSG00000036549.8	0.750923	0.762966	0.790754	0.814204	0.787593	0.774339	0.862032	0.917013	0.840782	0.874687	0.766243	0.933557
ENSG00000036672.11	0.818324	0.800842	0.770245	0.81567	0.792992	0.77112	0.802001	0.742777	0.753587	0.905702	0.747673	0.925634
ENSG00000037042.8	0.85388	0.77816	0.768937	0.81	0.742975	0.729846	0.857855	0.91304	0.848817	0.911181	0.393766	0.974523
ENSG00000037241.3	0.649457	0.49356	0.538001	0.615382	0.634685	0.674001	0.715684	0.84498	0.637247	0.910002	0.787546	0.953817
ENSG00000037280.11	0.704449	0.564143	0.555602	0.381375	0.540562	0.576922	0.764718	0.837411	0.784725	0.874282	0.717395	0.962625
ENSG00000037474.10	0.420717	0.261406	0.15496	0.145255	0.20209	0.185379	0.339111	0.570803	0.436375	0.874687	0.492397	0.953817
ENSG00000037637.6	0.846757	0.772147	0.767461	0.793642	0.802274	0.804572	0.805148	0.828047	0.752692	0.810129	0.459966	0.971919
ENSG00000037749.7	0.494518	0.334202	0.365033	0.400303	0.507505	0.545067	0.73296	0.881496	0.832447	0.904403	0.564004	0.925634
ENSG00000037757.9	0.818324	0.602467	0.505933	0.554238	0.585707	0.546252	0.563593	0.700343	0.651248	0.898958	0.79976	0.964281
ENSG00000037897.12	0.782321	0.570023	0.652456	0.771233	0.733326	0.689356	0.840066	0.909882	0.827742	0.874687	0.821087	0.97019
ENSG00000038002.4	0.780352	0.742511	0.752336	0.769639	0.783296	0.816134	0.807578	0.885698	0.800874	0.881883	0.690864	0.970769
ENSG00000038210.9	0.784455	0.512795	0.612389	0.609929	0.554869	0.497198	0.685817	0.7922	0.645994	0.902406	0.797447	0.953817
ENSG00000038219.8	0.646561	0.62945	0.636174	0.672351	0.804743	0.769461	0.845639	0.918843	0.873658	0.882423	0.756791	0.953817
ENSG00000038274.12	0.836601	0.759597	0.78037	0.712669	0.779414	0.792256	0.811626	0.92297	0.871629	0.910002	0.714848	0.941152
ENSG00000038358.10	0.617042	0.692924	0.571209	0.412409	0.537678	0.604978	0.715684	0.847451	0.819297	0.905125	0.622223	0.972511
ENSG00000038382.13	0.551659	0.317024	0.182153	0.13598	0.171243	0.146471	0.189025	0.484007	0.508897	0.86013	0.821761	0.953817
ENSG00000038427.11	0.835179	0.708839	0.677996	0.697579	0.635324	0.65223	0.673625	0.87336	0.671784	0.850158	0.528356	0.960334
ENSG00000038532.10	0.596384	0.583852	0.533276	0.400303	0.513819	0.572789	0.637599	0.793021	0.774613	0.874687	0.688671	0.971919
ENSG00000039068.14	0.807731	0.641328	0.791243	0.806648	0.80406	0.828201	0.830086	0.928247	0.805719	0.914097	0.521637	0.960334
ENSG00000039123.11	0.790536	0.629111	0.60336	0.724391	0.771121	0.789508	0.828007	0.918062	0.857573	0.910002	0.765505	0.953817
ENSG00000039319.12	0.748265	0.797879	0.805598	0.815891	0.75985	0.797251	0.822388	0.885698	0.819297	0.902406	0.797447	0.925634
ENSG00000039523.13	0.842543	0.76788	0.760361	0.766894	0.803984	0.816134	0.840261	0.906596	0.823859	0.889172	0.848402	0.971919
ENSG00000039560.9	0.739757	0.583852	0.612957	0.607207	0.546149	0.420422	0.553654	0.771483	0.65156	0.874282	0.500577	0.971919
ENSG00000039650.5	0.552711	0.321826	0.29117	0.274002	0.416344	0.457465	0.637599	0.782426	0.738648	0.879619	0.68474	0.971919
ENSG00000039987.2	0.836818	0.782697	0.677996	0.767655	0.688571	0.691439	0.845639	0.800728	0.734595	0.879517	0.843439	0.971919
ENSG00000040199.14	0.77852	0.587328	0.450959	0.465052	0.542032	0.59807	0.722416	0.753483	0.631181	0.896471	0.543998	0.960206
ENSG00000040275.12	0.669636	0.769455	0.727102	0.70229	0.798193	0.811948	0.839175	0.921664	0.861448	0.891007	0.771816	0.959833
ENSG00000040341.13	0.795881	0.785399	0.761053	0.766278	0.666589	0.671544	0.764588	0.851264	0.837805	0.902406	0.651981	0.971919
ENSG00000040487.8	0.660309	0.55812	0.548715	0.530629	0.582677	0.691439	0.810932	0.901602	0.792594	0.902406	0.849734	0.964281
ENSG00000040531.10	0.718181	0.726415	0.748893	0.713611	0.657669	0.692777	0.828251	0.914886	0.818353	0.904403	0.634718	0.925634
ENSG00000040608.9	0.492797	0.137085	0.0388923	0.0621426	0.149642	0.139492	0.322335	0.520865	0.390872	0.850158	0.803364	0.965642
ENSG00000040633.8	0.820872	0.734666	0.72455	0.748417	0.745463	0.794712	0.810901	0.911133	0.846487	0.874687	0.776978	0.953817
ENSG00000040933.11	0.76863	0.730558	0.763615	0.819435	0.743456	0.806969	0.818909	0.918062	0.872234	0.912347	0.74483	0.96902
ENSG00000041357.11	0.845802	0.761904	0.798335	0.723562	0.647989	0.771131	0.855151	0.890928	0.77148	0.89088	0.705376	0.939424
ENSG00000041802.6	0.75876	0.708839	0.685997	0.790493	0.721192	0.765018	0.818909	0.85754	0.735523	0.902832	0.430065	0.974773
ENSG00000041880.10	0.676653	0.693956	0.60336	0.604412	0.637084	0.658255	0.802977	0.822256	0.804573	0.914552	0.832534	0.953817
ENSG00000041982.10	0.745389	0.74994	0.748314	0.82335	0.695932	0.727428	0.862253	0.886671	0.815603	0.884589	0.430065	0.928342
ENSG00000041988.11	0.756777	0.669095	0.604075	0.56013	0.634989	0.604978	0.720535	0.758203	0.78974	0.907969	0.819463	0.964281
ENSG00000042062.7	0.839003	0.804052	0.804877	0.818886	0.724356	0.751926	0.755446	0.890928	0.833267	0.920578	0.673364	0.964281
ENSG00000042088.9	0.622141	0.606073	0.44777	0.497473	0.625194	0.717871	0.844708	0.871764	0.863485	0.905702	0.81318	0.960334
ENSG00000042286.10	0.570964	0.783387	0.792702	0.767753	0.736121	0.751932	0.767358	0.877616	0.735122	0.918126	0.414374	0.840429
ENSG00000042317.12	0.781289	0.661311	0.735902	0.717457	0.75709	0.814624	0.861312	0.928247	0.865091	0.885896	0.82882	0.972774
ENSG00000042429.6	0.830295	0.756058	0.802	0.726516	0.750675	0.822622	0.837862	0.917852	0.828381	0.878459	0.834151	0.939424
ENSG00000042445.9	0.713367	0.615771	0.729179	0.742284	0.650322	0.685416	0.728021	0.825953	0.799645	0.874687	0.794195	0.959833
ENSG00000042493.11	0.494518	0.350735	0.379407	0.28893	0.323437	0.361884	0.714562	0.766214	0.73256	0.874687	0.437165	0.960206
ENSG00000042753.7	0.640098	0.552338	0.446614	0.424186	0.438839	0.614053	0.666926	0.850488	0.728328	0.910002	0.824009	0.964056
ENSG00000043093.9	0.761076	0.685979	0.608656	0.53044	0.602217	0.673017	0.720535	0.84161	0.835118	0.916355	0.739934	0.953817
ENSG00000043143.16	0.764621	0.752198	0.768326	0.635318	0.540766	0.567113	0.599448	0.84983	0.799339	0.89574	0.767895	0.965886
ENSG00000043355.6	0.849709	0.786746	0.808996	0.820497	0.794784	0.77112	0.831218	0.894681	0.869588	0.91019	0.292098	0.953817
ENSG00000043514.11	0.827873	0.80805	0.804172	0.607207	0.610767	0.712733	0.788328	0.817718	0.748425	0.878459	0.795977	0.860206
ENSG00000044090.4	0.533278	0.340422	0.196372	0.182342	0.14452	0.134244	0.189025	0.384479	0.227471	0.790429	0.556089	0.965642
ENSG00000044115.16	0.729228	0.602467	0.585397	0.586161	0.611004	0.719115	0.733858	0.901497	0.85808	0.874282	0.834284	0.964281
ENSG00000044459.10	0.674308	0.657445	0.655624	0.579434	0.673748	0.661364	0.825105	0.91676	0.868433	0.902833	0.591171	0.971919
ENSG00000044574.7	0.818324	0.808567	0.743532	0.620767	0.686369	0.614343	0.693475	0.890928	0.76711	0.874687	0.820497	0.96749
ENSG00000046604.8	0.640098	0.458293	0.385059	0.28893	0.377212	0.465765	0.714562	0.802605	0.734595	0.878459	0.573861	0.959833
ENSG00000046889.14	0.846847	0.794344	0.787579	0.674548	0.666019	0.716254	0.640755	0.802022	0.774613	0.910002	0.299259	0.971919
ENSG00000047056.10	0.584647	0.317072	0.254664	0.223626	0.367938	0.372613	0.56179	0.649312	0.667972	0.86013	0.837613	0.971919
ENSG00000047188.11	0.59831	0.672245	0.597639	0.567119	0.598533	0.560725	0.55411	0.700343	0.664648	0.920153	0.669453	0.960206
ENSG00000047249.12	0.846791	0.751632	0.725187	0.670859	0.70507	0.711587	0.833616	0.870654	0.774613	0.874282	0.716247	0.963357
ENSG00000047315.10	0.833637	0.783387	0.80804	0.783029	0.765944	0.766587	0.76647	0.885698	0.703407	0.874687	0.842677	0.971919
ENSG00000047346.8	0.744114	0.677017	0.752336	0.801884	0.778724	0.805799	0.776814	0.893165	0.8178	0.878459	0.790615	0.925634
ENSG00000047410.9	0.635461	0.55812	0.466914	0.369259	0.588802	0.704303	0.752247	0.915522	0.842541	0.89088	0.764122	0.972774
ENSG00000047457.9	0.836602	0.7632	0.769008	0.659497	0.699952	0.810195	0.845769	0.921239	0.848817	0.86013	0.615397	0.836602
ENSG00000047578.8	0.728843	0.759579	0.737392	0.766278	0.782991	0.826743	0.862253	0.921239	0.853086	0.850158	0.782478	0.953817
ENSG00000047579.15	0.846757	0.793184	0.764024	0.770026	0.79409	0.81858	0.853529	0.8603	0.752692	0.902406	0.15945	0.964281
ENSG00000047617.10	0.822591	0.647442	0.632328	0.643032	0.686872	0.796384	0.836386	0.915885	0.873595	0.882423	0.72614	0.964281
ENSG00000047621.7	0.791376	0.790647	0.790329	0.803809	0.771994	0.76983	0.826849	0.890815	0.849365	0.91909	0.842517	0.960335
ENSG00000047849.17	0.77112	0.730193	0.71759	0.804229	0.766459	0.814624	0.847126	0.873791	0.752621	0.878459	0.71873	0.925528
ENSG00000047932.9	0.847423	0.767204	0.652795	0.46929	0.486554	0.526539	0.76647	0.881132	0.856239	0.91909	0.73316	0.953817
ENSG00000048028.7	0.53864	0.38341	0.382372	0.323749	0.472231	0.460783	0.666883	0.705799	0.763064	0.905702	0.712863	0.939424
ENSG00000048052.17	0.741144	0.713725	0.79593	0.733485	0.795404	0.791092	0.74608	0.886671	0.776934	0.874282	0.711026	0.925634
ENSG00000048140.13	0.828979	0.722259	0.758742	0.762452	0.753963	0.787432	0.857227	0.866442	0.864385	0.874687	0.716136	0.953817
ENSG00000048162.15	0.796319	0.787753	0.784269	0.794832	0.785226	0.778786	0.803326	0.890928	0.846487	0.874687	0.642044	0.964281
ENSG00000048342.11	0.803926	0.742545	0.609449	0.468946	0.552937	0.595821	0.548019	0.700343	0.631181	0.874282	0.850408	0.941152
ENSG00000048392.7	0.658805	0.38341	0.251933	0.198432	0.256812	0.278441	0.556124	0.814364	0.723171	0.902954	0.334668	0.939424
ENSG00000048405.5	0.81701	0.694259	0.738024	0.734607	0.658993	0.692933	0.793733	0.91676	0.784725	0.916355	0.494198	0.965886
ENSG00000048471.9	0.644593	0.406648	0.303894	0.426176	0.551914	0.583931	0.637599	0.810323	0.734598	0.86013	0.476155	0.971919
ENSG00000048540.10	0.648563	0.552563	0.458803	0.438497	0.454674	0.519023	0.682193	0.778959	0.844059	0.896905	0.0679185	0.967342
ENSG00000048544.5	0.782468	0.536263	0.461341	0.551153	0.724263	0.765914	0.857227	0.915988	0.811981	0.910002	0.434873	0.971919
ENSG00000048545.9	0.51022	0.269803	0.177668	0.109137	0.171243	0.132432	0.381503	0.515703	0.301472	0.838328	0.512303	0.953817
ENSG00000048649.9	0.819708	0.72853	0.680727	0.710595	0.738548	0.759108	0.784375	0.928247	0.840557	0.910567	0.788236	0.953817
ENSG00000048707.9	0.606511	0.492845	0.478323	0.343906	0.666019	0.744407	0.847126	0.917767	0.792526	0.850158	0.803364	0.964281
ENSG00000048740.13	0.716913	0.734297	0.620302	0.726417	0.704844	0.754685	0.785298	0.86771	0.823859	0.905702	0.804664	0.953817
ENSG00000048828.12	0.820398	0.789509	0.758574	0.761726	0.755702	0.806969	0.865457	0.913133	0.851583	0.911044	0.791546	0.953817
ENSG00000048991.12	0.691843	0.709359	0.652258	0.579405	0.734158	0.774339	0.815392	0.886671	0.848201	0.910002	0.805411	0.965886
ENSG00000049089.9	0.51022	0.197728	0.173031	0.20246	0.288493	0.256624	0.553654	0.781098	0.752692	0.902406	0.544951	0.965886
ENSG00000049130.9	0.744114	0.326211	0.15496	0.10507	0.159571	0.116179	0.189025	0.423829	0.23771	0.850158	0.223438	0.76518
ENSG00000049167.9	0.775796	0.711884	0.6328	0.51781	0.45067	0.540832	0.563816	0.771478	0.687784	0.850158	0.687395	0.953817
ENSG00000049239.8	0.768753	0.807647	0.759084	0.811218	0.780537	0.770397	0.839175	0.770024	0.65156	0.878459	0.103307	0.947239
ENSG00000049245.8	0.533278	0.283314	0.263002	0.295332	0.553766	0.558697	0.571062	0.800728	0.701382	0.874687	0.685825	0.966495
ENSG00000049246.10	0.665709	0.451756	0.588402	0.652177	0.610765	0.598679	0.624936	0.7922	0.665386	0.810129	0.363147	0.964056
ENSG00000049247.9	0.74487	0.567181	0.597963	0.768952	0.745954	0.802959	0.837047	0.886671	0.84145	0.892761	0.720579	0.939424
ENSG00000049283.13	0.848578	0.749847	0.701328	0.696665	0.598533	0.645054	0.574454	0.856261	0.799621	0.918725	0.436134	0.935474
ENSG00000049323.11	0.703546	0.707981	0.709208	0.66246	0.644465	0.664894	0.739827	0.812058	0.777451	0.91019	0.806352	0.960206
ENSG00000049449.4	0.515289	0.40237	0.439673	0.485374	0.454674	0.424241	0.578516	0.767454	0.777451	0.836722	0.761133	0.834111
ENSG00000049540.12	0.846847	0.78754	0.65511	0.635777	0.657669	0.637002	0.561859	0.753527	0.390872	0.8532	0.710541	0.953817
ENSG00000049541.6	0.804346	0.717831	0.720296	0.749865	0.788592	0.806917	0.791443	0.880685	0.817738	0.885428	0.58753	0.953817
ENSG00000049618.17	0.660309	0.412109	0.329192	0.295334	0.484039	0.57264	0.742987	0.875943	0.86205	0.894943	0.665533	0.943028
ENSG00000049656.9	0.744766	0.747466	0.758574	0.73549	0.666019	0.681009	0.762202	0.925621	0.866887	0.90701	0.81669	0.952064
ENSG00000049759.12	0.83166	0.786377	0.803331	0.718647	0.648996	0.683071	0.780696	0.927496	0.864385	0.914031	0.834419	0.953817
ENSG00000049860.9	0.845918	0.719323	0.69595	0.791551	0.790488	0.821226	0.855215	0.924802	0.82562	0.918521	0.81669	0.972511
ENSG00000049883.10	0.481638	0.470656	0.392463	0.414054	0.454674	0.555036	0.720535	0.84436	0.830885	0.902406	0.711108	0.953817
ENSG00000050130.13	0.816869	0.622073	0.538707	0.451779	0.533231	0.536412	0.639633	0.700343	0.592889	0.850158	0.441992	0.953817
ENSG00000050165.13	0.791432	0.629111	0.725667	0.776919	0.790197	0.82487	0.809676	0.902522	0.83052	0.897522	0.535155	0.953817
ENSG00000050327.10	0.821106	0.743898	0.78073	0.746817	0.790488	0.825366	0.854933	0.913633	0.873658	0.918521	0.608992	0.965886
ENSG00000050344.8	0.798357	0.7372	0.677996	0.684071	0.677601	0.77112	0.823487	0.90114	0.738648	0.878459	0.656384	0.971919
ENSG00000050393.7	0.732574	0.681907	0.621131	0.620614	0.755779	0.764138	0.838821	0.928247	0.840557	0.907954	0.811397	0.960335
ENSG00000050405.9	0.784455	0.716481	0.736722	0.630947	0.631775	0.692702	0.716187	0.866028	0.77148	0.912347	0.82882	0.973639
ENSG00000050426.11	0.844895	0.773539	0.700593	0.695261	0.648996	0.605362	0.75682	0.875342	0.799339	0.90701	0.72614	0.960206
ENSG00000050438.12	0.69995	0.713394	0.780997	0.810652	0.741591	0.780081	0.835161	0.8603	0.764516	0.878459	0.557301	0.925528
ENSG00000050555.13	0.768439	0.684071	0.607615	0.579749	0.493797	0.556266	0.561561	0.762903	0.75531	0.882102	0.642749	0.960206
ENSG00000050748.13	0.741144	0.643493	0.689016	0.716654	0.728331	0.741713	0.790758	0.926164	0.797967	0.914097	0.634109	0.953817
ENSG00000050767.11	0.682923	0.401469	0.413376	0.348454	0.335817	0.332429	0.515936	0.562124	0.517446	0.902406	0.848186	0.971919
ENSG00000050820.12	0.568329	0.647442	0.587549	0.673415	0.740681	0.752858	0.858235	0.89136	0.830055	0.892761	0.526273	0.878988
ENSG00000051009.6	0.768753	0.498877	0.507484	0.713394	0.65596	0.556703	0.646373	0.781098	0.65156	0.878459	0.5568	0.965886
ENSG00000051108.10	0.791376	0.629772	0.570352	0.501511	0.466753	0.456834	0.56617	0.762718	0.664648	0.86013	0.836187	0.959833
ENSG00000051128.14	0.448447	0.261406	0.152691	0.228044	0.239373	0.338371	0.625198	0.711177	0.679557	0.874687	0.787837	0.953817
ENSG00000051180.12	0.634577	0.722259	0.788808	0.780901	0.693578	0.752045	0.775762	0.832063	0.773565	0.910002	0.84202	0.925701
ENSG00000051341.9	0.763098	0.691737	0.594613	0.607207	0.667613	0.713292	0.75667	0.84321	0.804695	0.914097	0.407193	0.965886
ENSG00000051382.4	0.827879	0.810553	0.766282	0.738617	0.740892	0.728462	0.76539	0.8539	0.861147	0.878459	0.818079	0.968384
ENSG00000051523.6	0.680523	0.623323	0.496388	0.590269	0.585501	0.688997	0.766384	0.860322	0.866887	0.910002	0.607832	0.965642
ENSG00000051596.5	0.748761	0.687767	0.70608	0.675273	0.691906	0.759108	0.764137	0.885698	0.74193	0.850158	0.60928	0.960334
ENSG00000051620.6	0.803811	0.744945	0.792748	0.770026	0.786736	0.817253	0.817815	0.923859	0.823859	0.905702	0.781053	0.964056
ENSG00000051825.10	0.776882	0.556808	0.45141	0.438021	0.468609	0.538689	0.522828	0.70506	0.641357	0.889379	0.76137	0.967487
ENSG00000052126.10	0.692003	0.77797	0.794038	0.766756	0.798622	0.76903	0.769585	0.915988	0.820482	0.914088	0.833485	0.925634
ENSG00000052344.11	0.748894	0.663192	0.659998	0.70334	0.727414	0.643019	0.774245	0.8395	0.739369	0.91019	0.796252	0.958924
ENSG00000052723.7	0.551602	0.239676	0.155694	0.174568	0.300039	0.278818	0.34441	0.562124	0.516562	0.892761	0.839746	0.960206
ENSG00000052749.9	0.827879	0.711884	0.674922	0.612507	0.578905	0.614053	0.786362	0.911133	0.824862	0.896789	0.847126	0.953817
ENSG00000052795.8	0.849516	0.731128	0.796131	0.735689	0.675376	0.76983	0.776309	0.915988	0.868433	0.893798	0.801683	0.960206
ENSG00000052802.8	0.79747	0.59797	0.5106	0.488484	0.637956	0.621382	0.729384	0.924802	0.806059	0.921625	0.801683	0.971919
ENSG00000052841.10	0.795457	0.589051	0.598011	0.729259	0.759781	0.800015	0.862253	0.920858	0.819658	0.874282	0.838094	0.925528
ENSG00000053108.12	0.729587	0.583438	0.65704	0.742284	0.692281	0.645969	0.592254	0.753483	0.630859	0.892761	0.500623	0.953817
ENSG00000053254.11	0.843589	0.727334	0.708248	0.465052	0.681109	0.687378	0.741158	0.712463	0.73227	0.911044	0.788407	0.925528
ENSG00000053371.8	0.806928	0.782088	0.738024	0.736614	0.759875	0.826516	0.847126	0.920678	0.853086	0.896471	0.714701	0.973332
ENSG00000053372.4	0.64759	0.771261	0.771256	0.736844	0.674994	0.811783	0.807658	0.900053	0.784725	0.874282	0.710703	0.953817
ENSG00000053438.7	0.77871	0.809074	0.797152	0.770623	0.747918	0.770397	0.792053	0.885698	0.800874	0.8532	0.72477	0.935418
ENSG00000053501.8	0.849098	0.748482	0.538097	0.639187	0.678822	0.672807	0.649364	0.848997	0.774613	0.884589	0.407202	0.941152
ENSG00000053524.7	0.472143	0.281627	0.269665	0.276338	0.278819	0.288662	0.35895	0.527295	0.616683	0.838328	0.787546	0.960206
ENSG00000053770.7	0.668411	0.583852	0.54242	0.656047	0.575261	0.679589	0.770903	0.912886	0.814216	0.902406	0.743322	0.925528
ENSG00000053900.6	0.633476	0.508433	0.451974	0.250152	0.456886	0.464716	0.569505	0.809333	0.687522	0.874687	0.397057	0.925634
ENSG00000053918.11	0.552711	0.315328	0.329192	0.291179	0.511778	0.54896	0.623182	0.81065	0.774613	0.916417	0.846463	0.971919
ENSG00000054116.7	0.640098	0.632509	0.614919	0.61742	0.535313	0.5693	0.70396	0.817718	0.739369	0.882423	0.317989	0.960402
ENSG00000054118.9	0.820872	0.787271	0.806713	0.806288	0.798455	0.797168	0.777898	0.877616	0.748425	0.8532	0.804002	0.972511
ENSG00000054148.13	0.732574	0.780486	0.786921	0.776406	0.798455	0.81391	0.838732	0.903891	0.820067	0.904912	0.756447	0.935418
ENSG00000054179.7	0.640098	0.751088	0.697016	0.74098	0.717721	0.64105	0.78466	0.817711	0.840557	0.889565	0.575596	0.938027
ENSG00000054219.9	0.686477	0.537128	0.665115	0.627021	0.675341	0.748574	0.775389	0.886671	0.769492	0.874687	0.771517	0.965642
ENSG00000054267.16	0.711534	0.740417	0.631773	0.526689	0.532908	0.691604	0.83755	0.925931	0.820522	0.912347	0.728558	0.971919
ENSG00000054277.8	0.800663	0.722284	0.800803	0.78002	0.755935	0.786749	0.799019	0.898653	0.786745	0.905702	0.630672	0.925634
ENSG00000054282.11	0.852146	0.79976	0.800623	0.760373	0.755779	0.761314	0.669413	0.78358	0.75713	0.910002	0.64582	0.953817
ENSG00000054356.9	0.832454	0.787753	0.780079	0.73549	0.671594	0.709632	0.693014	0.890815	0.751728	0.905702	0.628136	0.964281
ENSG00000054523.12	0.748024	0.800041	0.808841	0.710406	0.775153	0.743958	0.805654	0.927499	0.872748	0.905702	0.800818	0.96902
ENSG00000054611.9	0.845644	0.765839	0.73427	0.765009	0.723772	0.689868	0.613086	0.788487	0.729	0.878459	0.81318	0.959927
ENSG00000054654.11	0.813429	0.725005	0.650867	0.566652	0.737117	0.759679	0.770903	0.815255	0.799621	0.878459	0.832534	0.953817
ENSG00000054690.9	0.836269	0.797879	0.768709	0.78432	0.70797	0.720967	0.803565	0.8603	0.735122	0.844012	0.796216	0.965642
ENSG00000054793.9	0.736312	0.801972	0.768847	0.801934	0.781062	0.7953	0.848136	0.915988	0.860203	0.874282	0.771937	0.926135
ENSG00000054965.6	0.634577	0.537297	0.398195	0.319379	0.422188	0.460146	0.613086	0.700343	0.624932	0.874282	0.799622	0.953817
ENSG00000054967.8	0.805788	0.777745	0.771644	0.752112	0.66195	0.676325	0.746972	0.841885	0.803951	0.920153	0.800818	0.965642
ENSG00000054983.12	0.515821	0.488352	0.579048	0.477185	0.457141	0.52325	0.730722	0.819644	0.771244	0.864405	0.500109	0.935418
ENSG00000055044.6	0.668979	0.544901	0.704342	0.739772	0.798455	0.826058	0.841524	0.926164	0.850777	0.918622	0.800818	0.953817
ENSG00000055070.12	0.577551	0.5406	0.413376	0.439129	0.500429	0.6071	0.693872	0.817718	0.792594	0.905702	0.656115	0.960206
ENSG00000055118.10	0.640098	0.80056	0.805802	0.772373	0.706034	0.692702	0.70276	0.800728	0.711934	0.884589	0.834007	0.866637
ENSG00000055130.11	0.804815	0.718348	0.776899	0.735689	0.631805	0.630163	0.774948	0.825386	0.738648	0.905702	0.771517	0.971919
ENSG00000055147.13	0.772564	0.803938	0.789924	0.756476	0.742975	0.780004	0.825931	0.918094	0.74155	0.905702	0.840134	0.947239
ENSG00000055163.14	0.453138	0.407047	0.499946	0.60193	0.688927	0.732417	0.786084	0.886671	0.849365	0.911032	0.848963	0.925528
ENSG00000055208.13	0.804889	0.715632	0.770576	0.764336	0.704169	0.784945	0.747538	0.913133	0.823859	0.87946	0.474124	0.974773
ENSG00000055211.8	0.719585	0.628338	0.623688	0.546576	0.509441	0.43055	0.478904	0.712463	0.739652	0.874687	0.392498	0.971919
ENSG00000055332.12	0.54351	0.40237	0.450372	0.470833	0.459525	0.593003	0.553654	0.753483	0.799621	0.914465	0.669872	0.935418
ENSG00000055483.15	0.847399	0.702085	0.631203	0.653855	0.770732	0.784475	0.824516	0.839622	0.866887	0.902406	0.78493	0.953817
ENSG00000055609.13	0.535605	0.33294	0.254664	0.262788	0.4454	0.4786	0.553654	0.732234	0.748186	0.884036	0.772688	0.96902
ENSG00000055732.8	0.812062	0.690381	0.571209	0.636141	0.68866	0.696706	0.780696	0.890928	0.760277	0.914097	0.831819	0.953817
ENSG00000055917.11	0.835179	0.801972	0.700593	0.607207	0.715827	0.725856	0.774245	0.856565	0.828875	0.90701	0.305995	0.953817
ENSG00000055950.12	0.63109	0.387053	0.358508	0.349279	0.350397	0.472954	0.563593	0.664519	0.588335	0.874282	0.314343	0.965642
ENSG00000055955.11	0.664719	0.460947	0.347679	0.365544	0.469034	0.565026	0.563593	0.885698	0.823859	0.915895	0.842658	0.970242
ENSG00000056050.6	0.748618	0.744095	0.770576	0.59604	0.659901	0.590741	0.653689	0.752724	0.770537	0.911044	0.481268	0.960402
ENSG00000056097.11	0.84539	0.773949	0.786921	0.82371	0.80084	0.825386	0.86175	0.911197	0.865593	0.878459	0.670795	0.971919
ENSG00000056291.13	0.36348	0.415179	0.389732	0.533189	0.55966	0.556782	0.638117	0.796823	0.679887	0.874282	0.624384	0.860631
ENSG00000056487.11	0.800987	0.508255	0.505933	0.588005	0.558806	0.635585	0.709706	0.831333	0.725043	0.881883	0.620144	0.973883
ENSG00000056558.6	0.625461	0.491173	0.505404	0.518846	0.583909	0.654594	0.811492	0.882516	0.818521	0.902406	0.68749	0.953817
ENSG00000056586.11	0.724952	0.580997	0.580424	0.573264	0.584917	0.619786	0.758294	0.802605	0.65156	0.874687	0.346223	0.965642
ENSG00000056661.9	0.682718	0.524136	0.547152	0.534359	0.512905	0.562196	0.746551	0.895441	0.863485	0.894539	0.736681	0.971919
ENSG00000056736.5	0.809615	0.748705	0.8064	0.726501	0.75081	0.733924	0.788065	0.899069	0.865091	0.91019	0.749432	0.971919
ENSG00000056972.14	0.739792	0.617694	0.509645	0.438021	0.48861	0.540336	0.549303	0.754696	0.746941	0.914097	0.62732	0.964281
ENSG00000057019.11	0.453102	0.33192	0.236656	0.244036	0.275993	0.192939	0.359441	0.562124	0.306217	0.425766	0.500623	0.939424
ENSG00000057252.8	0.756777	0.714756	0.69464	0.690188	0.632676	0.742127	0.817501	0.911133	0.864385	0.896471	0.801683	0.960574
ENSG00000057294.9	0.645131	0.800708	0.785883	0.810162	0.699665	0.702435	0.783894	0.846597	0.687522	0.91019	0.565861	0.925528
ENSG00000057608.12	0.803076	0.71261	0.720589	0.801879	0.675585	0.646625	0.650431	0.746706	0.707654	0.874282	0.579773	0.968424
ENSG00000057663.8	0.805788	0.784904	0.802039	0.814204	0.798902	0.774926	0.825931	0.851264	0.73227	0.896471	0.81951	0.972511
ENSG00000057704.6	0.647748	0.683069	0.792748	0.819562	0.781059	0.813276	0.857227	0.918789	0.854139	0.86013	0.800279	0.647748
ENSG00000057757.5	0.721342	0.77816	0.801031	0.802805	0.690548	0.751926	0.670707	0.787169	0.796438	0.911044	0.336312	0.925528
ENSG00000057935.9	0.516511	0.52171	0.450372	0.42875	0.631805	0.690989	0.797297	0.8678	0.873658	0.914097	0.402493	0.925634
ENSG00000058056.4	0.808219	0.776906	0.768364	0.822124	0.748824	0.790836	0.840066	0.889701	0.820482	0.878459	0.433779	0.953817
ENSG00000058063.11	0.846847	0.746603	0.677996	0.793104	0.782858	0.826921	0.862253	0.921896	0.851778	0.902406	0.169329	0.972774
ENSG00000058085.10	0.832538	0.794344	0.734202	0.801884	0.797999	0.822622	0.851915	0.874594	0.823859	0.904403	0.575181	0.960335
ENSG00000058091.12	0.708137	0.69345	0.700979	0.730222	0.772214	0.817837	0.86147	0.870654	0.83658	0.884036	0.67403	0.941152
ENSG00000058262.5	0.685355	0.377213	0.370226	0.433734	0.548611	0.456834	0.665734	0.890928	0.769788	0.896471	0.516512	0.941152
ENSG00000058272.11	0.507293	0.632907	0.646693	0.65115	0.693418	0.672102	0.819055	0.862252	0.8178	0.914088	0.707451	0.925528
ENSG00000058453.12	0.619312	0.605019	0.454622	0.39055	0.57262	0.664223	0.549303	0.700343	0.727476	0.843826	0.834244	0.971919
ENSG00000058600.11	0.813445	0.802075	0.759084	0.819778	0.728783	0.727428	0.83472	0.915885	0.853215	0.916417	0.43401	0.971919
ENSG00000058668.10	0.621212	0.727323	0.725235	0.690384	0.591584	0.604296	0.768219	0.913133	0.848817	0.914097	0.542506	0.939486
ENSG00000058673.11	0.540362	0.388143	0.486985	0.613525	0.59851	0.653962	0.722462	0.890171	0.849999	0.878459	0.832534	0.953817
ENSG00000058729.6	0.640098	0.560354	0.471558	0.347309	0.450965	0.439269	0.553654	0.800728	0.538887	0.86013	0.80308	0.964056
ENSG00000058799.9	0.718181	0.570508	0.39698	0.328466	0.32956	0.332429	0.479219	0.700343	0.440725	0.86013	0.736312	0.96902
ENSG00000058804.10	0.634577	0.666997	0.655624	0.641371	0.730322	0.821138	0.789883	0.920684	0.828381	0.836722	0.585134	0.953817
ENSG00000059122.12	0.641474	0.484922	0.425474	0.465052	0.468235	0.432906	0.489269	0.844053	0.836036	0.878459	0.423571	0.953817
ENSG00000059145.14	0.747996	0.765563	0.76476	0.800899	0.772467	0.762338	0.795125	0.914886	0.805603	0.86013	0.371214	0.925701
ENSG00000059377.11	0.831338	0.748705	0.629923	0.718647	0.579782	0.612318	0.523153	0.809333	0.747276	0.918333	0.812316	0.831338
ENSG00000059378.8	0.54323	0.45106	0.381203	0.323749	0.410125	0.55323	0.520641	0.70506	0.526166	0.838328	0.648771	0.953817
ENSG00000059573.4	0.622141	0.605302	0.548866	0.525858	0.650322	0.781453	0.848353	0.920684	0.77148	0.902406	0.849251	0.953817
ENSG00000059588.5	0.70669	0.605302	0.51412	0.407269	0.492467	0.514882	0.785298	0.921664	0.864385	0.902406	0.84721	0.96902
ENSG00000059691.7	0.68033	0.671254	0.553029	0.569332	0.537491	0.620736	0.623747	0.746706	0.760277	0.884036	0.808764	0.925528
ENSG00000059728.6	0.744114	0.72117	0.666141	0.713483	0.733326	0.774339	0.778114	0.886671	0.864385	0.905702	0.669372	0.744114
ENSG00000059758.3	0.535605	0.385499	0.383229	0.347309	0.335932	0.294281	0.356573	0.678214	0.636221	0.836722	0.649187	0.953817
ENSG00000059769.15	0.805788	0.682156	0.594288	0.71078	0.688939	0.682255	0.842652	0.910249	0.850777	0.913418	0.842713	0.971919
ENSG00000059804.11	0.819684	0.724425	0.738024	0.699859	0.76952	0.792635	0.798437	0.897125	0.822334	0.910002	0.80179	0.964281
ENSG00000059915.12	0.456592	0.322064	0.41914	0.299614	0.364945	0.483307	0.729896	0.839622	0.747276	0.874282	0.800044	0.953817
ENSG00000060069.12	0.660309	0.800708	0.781173	0.800083	0.76797	0.82668	0.69689	0.786396	0.723554	0.874282	0.55629	0.925634
ENSG00000060138.8	0.818324	0.718799	0.752336	0.810338	0.760422	0.744407	0.789946	0.841885	0.727476	0.874282	0.740303	0.968384
ENSG00000060237.12	0.780061	0.685767	0.792748	0.769579	0.802483	0.824796	0.858591	0.918062	0.828983	0.902406	0.803442	0.925634
ENSG00000060339.9	0.513281	0.232172	0.232288	0.177576	0.309133	0.322955	0.388049	0.683092	0.664648	0.88571	0.710037	0.972774
ENSG00000060491.12	0.812635	0.809074	0.787018	0.736614	0.793105	0.787819	0.781043	0.828881	0.770537	0.878459	0.67663	0.971919
ENSG00000060642.6	0.830714	0.753783	0.674922	0.653453	0.710681	0.704303	0.642773	0.841885	0.818353	0.878459	0.788236	0.965886
ENSG00000060656.15	0.555999	0.511365	0.549338	0.468562	0.567331	0.564418	0.768219	0.890928	0.846487	0.884036	0.492543	0.953817
ENSG00000060688.8	0.845529	0.720266	0.758046	0.75039	0.63623	0.662447	0.831218	0.858886	0.828983	0.918622	0.43401	0.971919
ENSG00000060718.14	0.827358	0.797879	0.766167	0.742284	0.708931	0.813276	0.829953	0.912461	0.819297	0.878459	0.711026	0.96902
ENSG00000060749.10	0.687359	0.722259	0.773981	0.803379	0.745381	0.733907	0.7951	0.884161	0.868039	0.905702	0.834238	0.947239
ENSG00000060762.14	0.733217	0.597717	0.468285	0.525162	0.548326	0.566036	0.650731	0.711177	0.734595	0.878459	0.797847	0.965886
ENSG00000060971.13	0.642091	0.607662	0.608892	0.627471	0.552963	0.628076	0.637599	0.835372	0.747276	0.898958	0.80179	0.959833
ENSG00000060982.10	0.738862	0.560354	0.520645	0.528187	0.724856	0.77112	0.79847	0.901497	0.790224	0.896789	0.685825	0.971919
ENSG00000061273.13	0.756765	0.747466	0.759964	0.813639	0.641471	0.676372	0.679588	0.900235	0.776755	0.89088	0.823698	0.953368
ENSG00000061337.11	0.808219	0.798295	0.803318	0.822209	0.795257	0.825998	0.853516	0.911133	0.655511	0.874282	0.705836	0.953817
ENSG00000061656.5	0.676653	0.520121	0.403594	0.337108	0.332863	0.307982	0.613086	0.781098	0.717681	0.896471	0.477414	0.960335
ENSG00000061676.10	0.64862	0.49397	0.459794	0.518655	0.488248	0.526539	0.621915	0.753483	0.517446	0.874687	0.70231	0.973854
ENSG00000061794.8	0.561154	0.321826	0.299093	0.362653	0.279834	0.254113	0.451481	0.846597	0.748128	0.914547	0.334668	0.953817
ENSG00000061918.8	0.730474	0.538311	0.495658	0.661817	0.590711	0.543902	0.666022	0.70506	0.600484	0.874687	0.749211	0.972774
ENSG00000061936.5	0.748024	0.75993	0.758742	0.721954	0.670042	0.687378	0.788695	0.901185	0.693292	0.916417	0.703486	0.960206
ENSG00000061938.12	0.68978	0.810494	0.804172	0.688298	0.666019	0.726211	0.805534	0.890928	0.848321	0.916417	0.540875	0.860631
ENSG00000061987.10	0.853186	0.695166	0.655352	0.631492	0.583909	0.604978	0.841524	0.884153	0.854139	0.902406	0.338788	0.925634
ENSG00000062038.9	0.561154	0.439806	0.497435	0.501511	0.427856	0.424558	0.594882	0.766577	0.790292	0.874282	0.251962	0.965886
ENSG00000062194.11	0.757043	0.695273	0.674922	0.814011	0.712187	0.765018	0.842652	0.928247	0.856013	0.896471	0.804862	0.954859
ENSG00000062282.10	0.661393	0.738487	0.674345	0.773471	0.712187	0.743958	0.814167	0.800728	0.678585	0.888542	0.420862	0.933557
ENSG00000062370.12	0.84691	0.75166	0.758574	0.792415	0.755787	0.764138	0.766852	0.800728	0.841843	0.882423	0.646409	0.968384
ENSG00000062485.14	0.835753	0.77112	0.770977	0.799535	0.778724	0.821226	0.847126	0.928263	0.860203	0.914097	0.576816	0.964799
ENSG00000062582.9	0.539002	0.369216	0.363854	0.384546	0.422393	0.413901	0.367924	0.679636	0.553036	0.416294	0.800818	0.953817
ENSG00000062598.13	0.828117	0.369216	0.357307	0.347309	0.382856	0.382706	0.545447	0.742777	0.698431	0.878459	0.620446	0.933557
ENSG00000062650.13	0.5744	0.340422	0.249958	0.13598	0.226144	0.166682	0.384324	0.58693	0.550141	0.878459	0.513749	0.949039
ENSG00000062716.6	0.640098	0.580997	0.440543	0.438411	0.548326	0.455633	0.441463	0.754696	0.752692	0.896471	0.763401	0.955478
ENSG00000062725.5	0.392306	0.335574	0.263002	0.349545	0.430726	0.413163	0.54826	0.824661	0.77148	0.916355	0.818192	0.925634
ENSG00000062822.8	0.780352	0.681039	0.806713	0.770178	0.690251	0.759232	0.825682	0.771483	0.732846	0.878459	0.538846	0.959927
ENSG00000063015.15	0.543359	0.401469	0.353621	0.461786	0.623442	0.607427	0.775757	0.905008	0.864385	0.878459	0.800818	0.935418
ENSG00000063046.13	0.85388	0.805891	0.775088	0.776919	0.690954	0.714929	0.724534	0.841885	0.811043	0.905702	0.567452	0.965642
ENSG00000063169.6	0.515289	0.583852	0.639805	0.604445	0.509441	0.426001	0.545935	0.84498	0.768664	0.87946	0.716136	0.941152
ENSG00000063176.11	0.710225	0.500097	0.35049	0.319909	0.341809	0.455633	0.6678	0.792607	0.65156	0.878459	0.848928	0.959927
ENSG00000063177.8	0.793148	0.612893	0.736722	0.761317	0.79678	0.802466	0.85424	0.911133	0.850043	0.851888	0.766243	0.953817
ENSG00000063180.4	0.79051	0.497864	0.516581	0.504877	0.52422	0.468166	0.627175	0.700343	0.612019	0.874687	0.266447	0.941152
ENSG00000063241.3	0.639935	0.612899	0.66476	0.692294	0.748824	0.803004	0.717408	0.781098	0.608152	0.878459	0.38593	0.953817
ENSG00000063244.8	0.516511	0.233781	0.188423	0.20084	0.201708	0.241038	0.35895	0.673769	0.548589	0.878459	0.255339	0.971919
ENSG00000063245.10	0.551659	0.269803	0.157416	0.164871	0.196409	0.210919	0.309995	0.631962	0.497326	0.874687	0.845551	0.965886
ENSG00000063322.9	0.788761	0.718876	0.625882	0.614031	0.638744	0.594733	0.667735	0.781098	0.723992	0.850158	0.832201	0.965886
ENSG00000063660.4	0.733548	0.647442	0.522695	0.582223	0.663972	0.637837	0.762643	0.858886	0.750425	0.904912	0.561538	0.953817
ENSG00000063761.11	0.594973	0.403409	0.475672	0.420359	0.492467	0.554428	0.568963	0.667945	0.550141	0.86013	0.800818	0.96902
ENSG00000063854.8	0.545691	0.471065	0.383229	0.291179	0.246082	0.332429	0.297022	0.435854	0.517897	0.850158	0.41892	0.97352
ENSG00000063978.11	0.784998	0.794618	0.78037	0.81	0.749549	0.737323	0.685243	0.845859	0.774613	0.878459	0.789304	0.925528
ENSG00000064012.17	0.695715	0.698696	0.763	0.782206	0.785882	0.768927	0.795579	0.928662	0.865036	0.90701	0.486627	0.953817
ENSG00000064042.13	0.617042	0.612893	0.6328	0.584014	0.599998	0.530507	0.526227	0.679636	0.514779	0.86013	0.848928	0.925528
ENSG00000064102.10	0.622141	0.544901	0.537141	0.516961	0.691383	0.69367	0.813883	0.928247	0.863456	0.902406	0.838931	0.925634
ENSG00000064115.6	0.817047	0.588611	0.592667	0.564427	0.581167	0.613961	0.633975	0.764637	0.798107	0.904291	0.225884	0.9653
ENSG00000064199.2	0.77112	0.584326	0.456613	0.473246	0.479127	0.609657	0.799089	0.910937	0.864385	0.914088	0.850454	0.953817
ENSG00000064225.8	0.827873	0.80805	0.803318	0.757247	0.784181	0.773123	0.707212	0.846919	0.752922	0.878459	0.800818	0.953817
ENSG00000064270.8	0.835701	0.802644	0.750101	0.735689	0.730402	0.733924	0.80393	0.786144	0.800498	0.904403	0.849734	0.97019
ENSG00000064300.4	0.635461	0.6277	0.674327	0.679149	0.758263	0.702396	0.790758	0.928247	0.857573	0.913992	0.551802	0.926135
ENSG00000064309.10	0.828566	0.75166	0.791243	0.81245	0.762663	0.828957	0.862253	0.90114	0.78347	0.904654	0.800044	0.971919
ENSG00000064313.7	0.753464	0.679564	0.644484	0.719024	0.646318	0.680655	0.761368	0.850488	0.792788	0.905702	0.834007	0.964056
ENSG00000064393.11	0.854473	0.80824	0.779064	0.670859	0.766967	0.76983	0.818411	0.921678	0.873658	0.910002	0.787837	0.925634
ENSG00000064419.9	0.818324	0.797555	0.774278	0.673007	0.739517	0.726195	0.730793	0.877616	0.846242	0.902406	0.722795	0.960206
ENSG00000064489.17	0.839532	0.731718	0.703587	0.823578	0.759899	0.813276	0.825931	0.890815	0.846487	0.910002	0.820497	0.971919
ENSG00000064490.9	0.831126	0.516044	0.39129	0.223521	0.263293	0.309316	0.336304	0.667945	0.583181	0.874282	0.753517	0.886505
ENSG00000064545.10	0.56017	0.498042	0.451974	0.525858	0.538617	0.661387	0.83472	0.909575	0.777451	0.906678	0.849734	0.925528
ENSG00000064547.9	0.829663	0.777016	0.758574	0.762452	0.791527	0.826709	0.859937	0.928247	0.848201	0.874282	0.814962	0.959833
ENSG00000064601.12	0.804994	0.708025	0.552872	0.491191	0.486554	0.438478	0.492282	0.61397	0.517446	0.86013	0.849734	0.953817
ENSG00000064607.12	0.682718	0.560053	0.494	0.459823	0.621864	0.675567	0.598566	0.825386	0.818521	0.904403	0.455275	0.960335
ENSG00000064651.9	0.784455	0.717585	0.663671	0.604445	0.617358	0.797251	0.861324	0.925565	0.868433	0.902406	0.774394	0.972774
ENSG00000064652.6	0.737218	0.748705	0.726701	0.6757	0.650322	0.646625	0.837047	0.892006	0.818353	0.902406	0.733933	0.969894
ENSG00000064666.10	0.755441	0.412691	0.478323	0.445808	0.588792	0.613099	0.666548	0.85767	0.784725	0.902406	0.611931	0.932254
ENSG00000064687.8	0.836627	0.621041	0.522759	0.630812	0.733606	0.816108	0.790758	0.909575	0.873658	0.881182	0.82882	0.964281
ENSG00000064692.14	0.647748	0.792911	0.791635	0.741701	0.582677	0.62149	0.709289	0.850488	0.760277	0.905702	0.809323	0.953817
ENSG00000064703.7	0.847636	0.801042	0.73427	0.811739	0.751903	0.822999	0.790758	0.91779	0.860203	0.910002	0.820497	0.960206
ENSG00000064726.5	0.766822	0.743273	0.604448	0.570964	0.632798	0.617977	0.785902	0.901628	0.846231	0.900334	0.55629	0.971919
ENSG00000064763.6	0.822591	0.716481	0.655624	0.582223	0.5566	0.504827	0.56617	0.742777	0.608152	0.878459	0.707607	0.925634
ENSG00000064932.11	0.827879	0.778286	0.635289	0.661822	0.798455	0.828429	0.833235	0.902085	0.769788	0.878459	0.658887	0.953817
ENSG00000064933.12	0.741213	0.709667	0.688029	0.765105	0.718113	0.754923	0.697379	0.857826	0.723992	0.916355	0.800818	0.960206
ENSG00000064961.14	0.596835	0.287334	0.194666	0.178309	0.16873	0.241705	0.295356	0.480676	0.487219	0.838328	0.764122	0.959833
ENSG00000064989.8	0.660309	0.637588	0.420845	0.275082	0.304074	0.488437	0.776609	0.847304	0.835118	0.90275	0.751269	0.959833
ENSG00000064995.12	0.492944	0.322457	0.263002	0.220479	0.206947	0.201199	0.548441	0.70506	0.792594	0.902406	0.772009	0.971919
ENSG00000064999.12	0.814646	0.620152	0.59479	0.528727	0.582103	0.566213	0.758684	0.923859	0.830111	0.884589	0.806352	0.925634
ENSG00000065000.11	0.581506	0.535174	0.506444	0.61095	0.651879	0.661982	0.731474	0.847075	0.818353	0.910002	0.657616	0.953817
ENSG00000065029.10	0.556854	0.502808	0.418634	0.504877	0.484039	0.40515	0.553654	0.671895	0.723171	0.87333	0.808764	0.953817
ENSG00000065054.9	0.821853	0.742349	0.725667	0.758167	0.801624	0.816611	0.829881	0.799738	0.687522	0.878459	0.824673	0.974678
ENSG00000065057.3	0.745108	0.457882	0.399751	0.433734	0.495676	0.659522	0.766384	0.877616	0.819297	0.896471	0.765899	0.960206
ENSG00000065060.12	0.64862	0.530996	0.445949	0.342505	0.319891	0.404478	0.579836	0.711177	0.683255	0.878459	0.255937	0.953817
ENSG00000065135.7	0.74427	0.604398	0.558317	0.618418	0.55966	0.522058	0.593505	0.700343	0.601735	0.874282	0.5113	0.965886
ENSG00000065150.14	0.64862	0.64183	0.555287	0.425681	0.543297	0.666911	0.742971	0.817718	0.774613	0.906678	0.539838	0.954859
ENSG00000065154.7	0.701887	0.60669	0.449934	0.485708	0.634989	0.627138	0.705741	0.85754	0.739369	0.878459	0.570298	0.965642
ENSG00000065183.11	0.804994	0.439078	0.326216	0.45	0.507505	0.468139	0.662258	0.753483	0.679557	0.902406	0.094572	0.925634
ENSG00000065243.14	0.780061	0.793426	0.742976	0.625856	0.666019	0.564414	0.769585	0.915988	0.81929	0.911181	0.848227	0.76518
ENSG00000065268.6	0.640098	0.37002	0.197913	0.196535	0.271162	0.28157	0.41405	0.591769	0.517446	0.790429	0.19149	0.953817
ENSG00000065308.4	0.724477	0.471065	0.499946	0.501011	0.589589	0.576059	0.552419	0.911133	0.823859	0.878459	0.63886	0.95738
ENSG00000065320.4	0.718181	0.722259	0.70416	0.675792	0.697681	0.791199	0.842411	0.928247	0.820522	0.904403	0.790615	0.953817
ENSG00000065328.12	0.738529	0.612893	0.70358	0.677993	0.596078	0.621034	0.626201	0.742777	0.667318	0.910002	0.684996	0.925528
ENSG00000065357.15	0.83757	0.66692	0.543875	0.551153	0.535313	0.43287	0.61684	0.635082	0.53391	0.905702	0.299259	0.939486
ENSG00000065361.10	0.640098	0.720511	0.70019	0.595788	0.576632	0.701808	0.86147	0.909575	0.864385	0.905702	0.745446	0.925528
ENSG00000065413.12	0.832891	0.787753	0.614919	0.659357	0.682899	0.623963	0.553654	0.810926	0.743829	0.876968	0.70231	0.832891
ENSG00000065427.10	0.742708	0.562752	0.461757	0.550349	0.582677	0.576059	0.621915	0.794661	0.73227	0.878459	0.732832	0.961665
ENSG00000065457.6	0.847636	0.748839	0.802576	0.75131	0.802483	0.748734	0.845769	0.864318	0.786733	0.892761	0.820497	0.964281
ENSG00000065485.13	0.676653	0.473071	0.566351	0.572925	0.589715	0.610735	0.696356	0.812208	0.858991	0.905702	0.51501	0.953817
ENSG00000065491.8	0.781654	0.562856	0.379199	0.461912	0.430759	0.480601	0.769585	0.884229	0.734595	0.902406	0.809751	0.939486
ENSG00000065518.7	0.551147	0.513629	0.51412	0.624969	0.691137	0.576922	0.531929	0.631409	0.466318	0.838328	0.803085	0.953817
ENSG00000065526.6	0.656041	0.787753	0.788808	0.772373	0.701353	0.80747	0.851529	0.91304	0.850777	0.878459	0.832201	0.965886
ENSG00000065534.14	0.823835	0.722259	0.697964	0.774388	0.762254	0.755029	0.639633	0.825386	0.856543	0.904654	0.803442	0.96902
ENSG00000065548.13	0.825889	0.740364	0.725667	0.7635	0.798455	0.778786	0.865805	0.928247	0.792594	0.91019	0.718898	0.953817
ENSG00000065559.10	0.661622	0.611106	0.778712	0.792415	0.767824	0.804572	0.861478	0.910356	0.763064	0.878459	0.526489	0.939424
ENSG00000065600.8	0.768753	0.734666	0.646247	0.596358	0.575255	0.525489	0.639633	0.781098	0.661336	0.878459	0.833515	0.953817
ENSG00000065613.9	0.851025	0.783387	0.784055	0.670655	0.719746	0.736363	0.815422	0.909575	0.866887	0.896471	0.00232583	0.953817
ENSG00000065615.9	0.82703	0.623105	0.722979	0.713567	0.62839	0.648649	0.710606	0.781098	0.815603	0.904403	0.832665	0.953817
ENSG00000065621.10	0.772675	0.583852	0.585446	0.608287	0.502859	0.637837	0.73296	0.890928	0.728328	0.878459	0.824673	0.974678
ENSG00000065665.16	0.743557	0.662315	0.713967	0.794244	0.776952	0.825006	0.860661	0.892329	0.868433	0.910002	0.784617	0.962616
ENSG00000065675.10	0.800987	0.810505	0.805438	0.810652	0.76583	0.800015	0.838232	0.911704	0.874132	0.902406	0.446727	0.960335
ENSG00000065717.10	0.51022	0.313442	0.305948	0.214875	0.309133	0.422318	0.557102	0.787169	0.606742	0.878459	0.165848	0.9653
ENSG00000065802.7	0.747996	0.797879	0.771256	0.804229	0.746315	0.81391	0.813883	0.890928	0.865091	0.898958	0.766243	0.935418
ENSG00000065809.9	0.804994	0.759032	0.791635	0.807734	0.679167	0.70393	0.811501	0.914496	0.805719	0.910002	0.846139	0.926136
ENSG00000065833.7	0.849289	0.562111	0.509645	0.523744	0.554887	0.623128	0.737724	0.845448	0.769788	0.884036	0.0302444	0.939486
ENSG00000065882.11	0.719259	0.603183	0.478323	0.553823	0.484039	0.498726	0.678221	0.841885	0.873658	0.904403	0.392178	0.968384
ENSG00000065883.10	0.321917	0.139027	0.105007	0.0344646	0.0663221	0.0645673	0.16262	0.299013	0.397245	0.850158	0.779712	0.953817
ENSG00000065911.7	0.812286	0.783387	0.770925	0.710323	0.666019	0.725856	0.798437	0.919541	0.854032	0.902406	0.803085	0.925528
ENSG00000065970.4	0.660309	0.429299	0.382372	0.299614	0.438515	0.454561	0.776609	0.892729	0.782562	0.884036	0.798718	0.953817
ENSG00000065978.13	0.545691	0.512795	0.434538	0.319379	0.39715	0.454561	0.553654	0.862252	0.860629	0.896471	0.846463	0.964799
ENSG00000065989.11	0.758473	0.724425	0.539423	0.447751	0.488248	0.348151	0.504803	0.685582	0.567596	0.86013	0.556089	0.953817
ENSG00000066027.7	0.85388	0.748002	0.753923	0.810652	0.763554	0.770757	0.744985	0.875943	0.697326	0.86013	0.755783	0.971919
ENSG00000066032.14	0.670171	0.383836	0.348243	0.271948	0.289672	0.295417	0.688753	0.85159	0.863198	0.916355	0.107011	0.953817
ENSG00000066044.9	0.617042	0.651018	0.759382	0.790289	0.782858	0.806917	0.854133	0.92297	0.863456	0.910002	0.776226	0.922995
ENSG00000066056.9	0.818324	0.803709	0.754062	0.771338	0.802384	0.819324	0.775981	0.873524	0.872748	0.878459	0.672355	0.974773
ENSG00000066084.8	0.51022	0.566276	0.592744	0.46929	0.490453	0.58419	0.613086	0.81065	0.797967	0.911044	0.81318	0.953817
ENSG00000066117.10	0.817853	0.637204	0.56774	0.628428	0.712187	0.752461	0.746465	0.7922	0.707654	0.917117	0.815972	0.953817
ENSG00000066135.8	0.691843	0.59039	0.546902	0.465052	0.687736	0.739749	0.830958	0.89136	0.846487	0.905702	0.799094	0.971919
ENSG00000066136.15	0.636272	0.630159	0.646697	0.517578	0.553766	0.659408	0.851422	0.901497	0.865666	0.900129	0.801683	0.959833
ENSG00000066185.8	0.784455	0.780225	0.714944	0.770026	0.657481	0.760239	0.862253	0.921678	0.823859	0.904403	0.759928	0.784455
ENSG00000066248.10	0.543359	0.377213	0.280563	0.333761	0.50495	0.631262	0.724534	0.864312	0.830111	0.878459	0.541584	0.953817
ENSG00000066279.12	0.7973	0.776122	0.788381	0.796614	0.644217	0.582608	0.756607	0.915522	0.792594	0.874687	0.737884	0.953344
ENSG00000066322.8	0.57449	0.322457	0.316706	0.247663	0.323437	0.332717	0.420121	0.592053	0.648646	0.86013	0.600143	0.973854
ENSG00000066379.10	0.577551	0.610654	0.644484	0.491254	0.517417	0.604978	0.764611	0.787169	0.75801	0.874282	0.401277	0.953817
ENSG00000066382.12	0.582374	0.502732	0.418991	0.534359	0.549912	0.446189	0.744985	0.84321	0.711934	0.86356	0.037871	0.933557
ENSG00000066422.4	0.780352	0.641653	0.559553	0.624675	0.632826	0.654345	0.727789	0.84498	0.756537	0.898958	0.516575	0.971919
ENSG00000066427.17	0.70998	0.71261	0.728545	0.689409	0.704046	0.683018	0.769585	0.817718	0.764642	0.86013	0.352917	0.965642
ENSG00000066455.8	0.62383	0.485284	0.347472	0.20381	0.263137	0.254967	0.43446	0.53269	0.458975	0.567959	0.685813	0.960334
ENSG00000066468.16	0.4992	0.5347	0.484021	0.521202	0.692794	0.715255	0.818411	0.917013	0.846203	0.902406	0.575181	0.860631
ENSG00000066557.5	0.852887	0.752746	0.752336	0.816122	0.747816	0.707848	0.689507	0.70506	0.738648	0.874282	0.246541	0.973854
ENSG00000066583.7	0.533278	0.796279	0.803381	0.730078	0.790488	0.821226	0.838698	0.921657	0.802725	0.86013	0.720579	0.925634
ENSG00000066629.12	0.846791	0.639555	0.581399	0.682459	0.713806	0.825046	0.765002	0.926164	0.811981	0.852269	0.822737	0.965642
ENSG00000066651.13	0.819684	0.67369	0.704455	0.56401	0.648269	0.614053	0.69917	0.860322	0.868039	0.910002	0.804347	0.964984
ENSG00000066654.8	0.739358	0.641319	0.658786	0.719702	0.770273	0.794653	0.858901	0.919871	0.821587	0.8532	0.784617	0.966717
ENSG00000066697.10	0.818324	0.794618	0.797152	0.810652	0.794905	0.775578	0.851729	0.889701	0.76711	0.874687	0.488777	0.959833
ENSG00000066735.10	0.745525	0.628985	0.577803	0.684071	0.732071	0.777243	0.788065	0.886988	0.739369	0.878459	0.0718353	0.96902
ENSG00000066739.7	0.720432	0.6317	0.522582	0.454898	0.413412	0.356594	0.492704	0.683092	0.612392	0.810129	0.461599	0.969281
ENSG00000066777.4	0.736777	0.753969	0.659765	0.579131	0.672895	0.69367	0.799826	0.911133	0.784793	0.790429	0.842677	0.886505
ENSG00000066827.11	0.597416	0.472815	0.42561	0.321603	0.470275	0.47877	0.613086	0.701449	0.739369	0.910002	0.706333	0.97352
ENSG00000066855.11	0.83016	0.80639	0.798742	0.808109	0.79409	0.824349	0.857566	0.906083	0.865812	0.874282	0.806689	0.971919
ENSG00000066923.13	0.619384	0.583852	0.430342	0.484681	0.54138	0.558727	0.637599	0.927316	0.85508	0.878459	0.761133	0.960206
ENSG00000066926.6	0.545836	0.560904	0.53231	0.517903	0.74608	0.77112	0.756371	0.803498	0.790292	0.874703	0.602437	0.935418
ENSG00000066933.11	0.787021	0.757128	0.792555	0.823796	0.780825	0.786749	0.855151	0.925448	0.797707	0.878459	0.786278	0.960206
ENSG00000067057.12	0.68033	0.498664	0.465724	0.477185	0.459525	0.607996	0.7978	0.764337	0.636221	0.866762	0.547309	0.968384
ENSG00000067064.6	0.748024	0.810609	0.792702	0.788165	0.675341	0.744407	0.827015	0.799738	0.830922	0.905702	0.782478	0.97352
ENSG00000067082.10	0.768753	0.58616	0.533231	0.450014	0.347142	0.404478	0.475246	0.630533	0.517446	0.852269	0.720579	0.925634
ENSG00000067113.12	0.739757	0.777842	0.786921	0.804229	0.795257	0.794976	0.847126	0.901057	0.861292	0.914097	0.771517	0.961676
ENSG00000067141.12	0.784998	0.541357	0.386997	0.284293	0.427331	0.433587	0.41405	0.674671	0.696389	0.878459	0.766868	0.858479
ENSG00000067167.3	0.627736	0.509792	0.551587	0.637467	0.673477	0.753363	0.811257	0.90114	0.873658	0.910002	0.77384	0.953817
ENSG00000067182.3	0.733217	0.7632	0.721259	0.712233	0.663972	0.741713	0.848059	0.900522	0.863159	0.910002	0.808874	0.925528
ENSG00000067191.11	0.636272	0.622773	0.568886	0.523159	0.498027	0.546081	0.532898	0.685582	0.719517	0.892761	0.7545	0.96902
ENSG00000067208.10	0.713374	0.672928	0.650532	0.743137	0.770481	0.816611	0.836889	0.918843	0.874241	0.914097	0.490879	0.925634
ENSG00000067221.9	0.730894	0.764518	0.767101	0.818533	0.786736	0.765922	0.783259	0.847451	0.5204	0.859354	0.484138	0.925634
ENSG00000067225.13	0.793065	0.61942	0.551587	0.523744	0.569178	0.542753	0.621915	0.623027	0.583315	0.896471	0.454154	0.959927
ENSG00000067248.5	0.660309	0.485284	0.452579	0.402505	0.372887	0.281031	0.522828	0.786144	0.705486	0.91722	0.786581	0.953817
ENSG00000067334.9	0.807731	0.647855	0.562516	0.504877	0.609608	0.689529	0.777898	0.888266	0.863076	0.874282	0.66662	0.965055
ENSG00000067365.10	0.555399	0.541134	0.608362	0.523744	0.572069	0.639719	0.630666	0.84321	0.866887	0.878459	0.504888	0.953817
ENSG00000067369.9	0.676808	0.61397	0.665431	0.780236	0.749549	0.76967	0.848745	0.918843	0.873658	0.884036	0.801683	0.953817
ENSG00000067533.5	0.72224	0.711884	0.654979	0.72359	0.755113	0.817553	0.769585	0.921788	0.866887	0.878459	0.733395	0.959833
ENSG00000067560.6	0.7973	0.782697	0.68842	0.70229	0.778893	0.823904	0.854135	0.892232	0.846487	0.878459	0.542203	0.953817
ENSG00000067596.6	0.766822	0.627905	0.42561	0.672351	0.676515	0.637837	0.744227	0.764337	0.723171	0.850158	0.764052	0.971919
ENSG00000067601.6	0.773718	0.784904	0.769263	0.676547	0.69459	0.723621	0.743124	0.925621	0.866887	0.911181	0.78493	0.971919
ENSG00000067606.11	0.812286	0.760764	0.6921	0.631868	0.557511	0.583552	0.659008	0.701449	0.583181	0.874282	0.653566	0.953817
ENSG00000067704.8	0.642688	0.568003	0.514805	0.466206	0.461299	0.591621	0.578482	0.700343	0.697326	0.838328	0.492799	0.971919
ENSG00000067715.9	0.731299	0.797499	0.75566	0.762854	0.607315	0.593433	0.749828	0.847799	0.735122	0.902406	0.490879	0.958924
ENSG00000067836.8	0.813445	0.7347	0.801594	0.815639	0.795854	0.824867	0.855151	0.921239	0.873658	0.902406	0.528356	0.97019
ENSG00000067900.6	0.577551	0.390739	0.267756	0.326602	0.318798	0.295113	0.381503	0.622924	0.440725	0.790429	0.832201	0.961653
ENSG00000067955.9	0.568491	0.369863	0.430845	0.425586	0.445759	0.48292	0.611648	0.890815	0.835773	0.86013	0.496639	0.952064
ENSG00000068001.9	0.819684	0.809074	0.758574	0.773856	0.700428	0.705005	0.799019	0.91525	0.874803	0.910002	0.74483	0.959927
ENSG00000068024.12	0.77852	0.67464	0.538097	0.6193	0.562209	0.645969	0.738863	0.800728	0.729113	0.878459	0.68589	0.964281
ENSG00000068028.13	0.647608	0.650147	0.747624	0.714193	0.717721	0.767548	0.735587	0.84154	0.752692	0.866568	0.747584	0.925634
ENSG00000068078.13	0.69995	0.63764	0.770576	0.804229	0.765585	0.814935	0.862253	0.837411	0.564516	0.888542	0.441992	0.935418
ENSG00000068079.3	0.632357	0.55812	0.446608	0.39124	0.338033	0.369227	0.553654	0.766577	0.707416	0.86013	0.794034	0.971919
ENSG00000068097.10	0.627737	0.409344	0.262573	0.246724	0.400049	0.46565	0.774245	0.873524	0.73227	0.874687	0.784336	0.960206
ENSG00000068120.10	0.808219	0.6605	0.706857	0.810162	0.706585	0.748734	0.818411	0.908633	0.861292	0.915313	0.810269	0.953817
ENSG00000068137.10	0.676653	0.393419	0.485984	0.558577	0.512835	0.556266	0.709289	0.921239	0.866887	0.905702	0.775708	0.96902
ENSG00000068305.13	0.647608	0.376525	0.383229	0.472626	0.369768	0.500866	0.595862	0.81902	0.761726	0.874282	0.514642	0.965886
ENSG00000068383.14	0.698562	0.797879	0.636174	0.523744	0.461376	0.530997	0.571885	0.79675	0.668423	0.910002	0.727444	0.76518
ENSG00000068489.8	0.841815	0.625375	0.578878	0.502786	0.581952	0.518832	0.730793	0.85754	0.864385	0.915224	0.842713	0.925634
ENSG00000068650.14	0.718255	0.604398	0.512168	0.570985	0.648168	0.614053	0.779059	0.917998	0.769788	0.914097	0.806352	0.964281
ENSG00000068654.11	0.499792	0.257686	0.540636	0.553816	0.583909	0.594733	0.637599	0.81065	0.723992	0.874687	0.767554	0.953817
ENSG00000068697.6	0.643281	0.438801	0.398141	0.28893	0.365199	0.379326	0.454999	0.753483	0.751709	0.874282	0.470274	0.96902
ENSG00000068724.11	0.798387	0.719323	0.756724	0.726501	0.798274	0.823904	0.830086	0.909575	0.856199	0.896789	0.799059	0.970843
ENSG00000068745.10	0.850786	0.747466	0.787018	0.732267	0.705725	0.723774	0.853516	0.920486	0.833267	0.914097	0.646949	0.953817
ENSG00000068784.8	0.624749	0.472815	0.482315	0.451453	0.538617	0.59786	0.703853	0.868305	0.769788	0.896471	0.314343	0.960334
ENSG00000068793.13	0.639136	0.512795	0.466914	0.571942	0.601678	0.683104	0.789946	0.886671	0.8178	0.915313	0.710037	0.935474
ENSG00000068796.12	0.726421	0.711884	0.418321	0.438084	0.530534	0.725536	0.638117	0.810926	0.774613	0.902832	0.658054	0.971919
ENSG00000068831.14	0.578685	0.528945	0.368197	0.482556	0.703111	0.80994	0.863156	0.924767	0.861292	0.910002	0.839746	0.96902
ENSG00000068878.10	0.732574	0.692965	0.65704	0.686641	0.742902	0.806842	0.760467	0.890928	0.866887	0.910002	0.598209	0.972511
ENSG00000068885.10	0.687198	0.387299	0.476112	0.612507	0.664127	0.652906	0.819315	0.892729	0.746318	0.911181	0.76137	0.960402
ENSG00000068903.15	0.591275	0.583852	0.505731	0.395112	0.433407	0.473026	0.640145	0.781098	0.729113	0.878459	0.424932	0.9653
ENSG00000068912.9	0.640098	0.375151	0.306677	0.320367	0.452699	0.455633	0.433273	0.758203	0.78974	0.884036	0.787546	0.971919
ENSG00000068971.9	0.737162	0.686489	0.64514	0.546576	0.552937	0.608489	0.698986	0.769617	0.758072	0.878459	0.518281	0.971919
ENSG00000068976.9	0.659569	0.490745	0.481598	0.586833	0.460098	0.529772	0.768348	0.907627	0.848817	0.904912	0.416955	0.965642
ENSG00000069020.14	0.827873	0.631409	0.652205	0.587859	0.631083	0.657644	0.747538	0.901497	0.860203	0.908398	0.56461	0.965886
ENSG00000069188.12	0.382884	0.197653	0.197913	0.247815	0.390814	0.398205	0.683384	0.788428	0.732846	0.896835	0.0968991	0.834111
ENSG00000069248.9	0.651474	0.385904	0.357307	0.53767	0.588975	0.703785	0.78449	0.919871	0.79968	0.896471	0.79976	0.960334
ENSG00000069275.12	0.832248	0.801972	0.741074	0.761377	0.717409	0.76983	0.760471	0.91676	0.817768	0.888542	0.573861	0.965642
ENSG00000069329.11	0.846757	0.740417	0.745414	0.813755	0.741631	0.79024	0.83472	0.829475	0.832447	0.905702	0.769806	0.954858
ENSG00000069345.7	0.764621	0.511858	0.45564	0.439556	0.53297	0.439269	0.661085	0.746802	0.73256	0.913418	0.5852	0.973316
ENSG00000069399.8	0.515289	0.522596	0.508785	0.709733	0.787418	0.780179	0.861696	0.92297	0.849555	0.881182	0.845551	0.866637
ENSG00000069424.10	0.338726	0.232172	0.282786	0.243325	0.400156	0.464716	0.69689	0.861678	0.796438	0.910002	0.576842	0.886505
ENSG00000069482.6	0.792995	0.684295	0.676259	0.821309	0.744376	0.752858	0.855151	0.915988	0.740047	0.905702	0.832665	0.965642
ENSG00000069493.10	0.69542	0.434249	0.363854	0.343906	0.471583	0.424511	0.469784	0.589579	0.467774	0.847828	0.806703	0.97352
ENSG00000069667.11	0.691843	0.55812	0.655624	0.729366	0.748824	0.776692	0.86147	0.924802	0.779443	0.902406	0.660988	0.960335
ENSG00000069696.6	0.831038	0.784904	0.713022	0.816075	0.700438	0.693728	0.785902	0.857826	0.750565	0.86355	0.614152	0.964056
ENSG00000069702.6	0.699371	0.513629	0.521417	0.510986	0.552963	0.462056	0.742688	0.85754	0.752692	0.910002	0.664015	0.971919
ENSG00000069712.9	0.724987	0.729177	0.58705	0.537711	0.594874	0.654345	0.764502	0.825386	0.750565	0.904403	0.7545	0.971919
ENSG00000069812.7	0.747996	0.611106	0.6328	0.523803	0.568353	0.576922	0.718366	0.771483	0.760277	0.893798	0.776226	0.747996
ENSG00000069849.6	0.492797	0.442861	0.294018	0.306548	0.319961	0.332429	0.559811	0.667563	0.487219	0.790429	0.553731	0.953817
ENSG00000069869.11	0.722977	0.560904	0.524811	0.570964	0.621864	0.631216	0.721212	0.850488	0.77582	0.910002	0.818079	0.967379
ENSG00000069943.5	0.656516	0.661526	0.614084	0.774341	0.788987	0.741721	0.687507	0.726636	0.680097	0.878459	0.608992	0.925701
ENSG00000069956.7	0.750923	0.708815	0.654874	0.630812	0.502845	0.534634	0.678338	0.890928	0.840557	0.88351	0.824673	0.965886
ENSG00000069966.14	0.764621	0.628203	0.6328	0.637848	0.548326	0.637837	0.637599	0.777844	0.588335	0.874687	0.782611	0.97352
ENSG00000069974.11	0.809615	0.809285	0.754413	0.7635	0.790991	0.774339	0.839175	0.926889	0.74155	0.902832	0.452166	0.953817
ENSG00000069998.8	0.763098	0.597717	0.449392	0.479575	0.492715	0.518832	0.670489	0.824661	0.733394	0.910002	0.5148	0.971919
ENSG00000070010.14	0.550799	0.145713	0.189051	0.262788	0.422393	0.378583	0.41405	0.553916	0.390872	0.838328	0.832286	0.971919
ENSG00000070018.4	0.76863	0.522906	0.517457	0.538218	0.47434	0.540832	0.65267	0.84321	0.774613	0.878459	0.74735	0.960206
ENSG00000070019.3	0.747024	0.611348	0.439215	0.402221	0.413755	0.30461	0.442774	0.592053	0.690503	0.825552	0.830846	0.964056
ENSG00000070031.3	0.843676	0.698579	0.604224	0.771233	0.738916	0.678329	0.744985	0.788428	0.748425	0.878459	0.538273	0.964281
ENSG00000070047.7	0.448447	0.520121	0.5144	0.534143	0.690251	0.694572	0.828251	0.928247	0.875112	0.878459	0.339211	0.925528
ENSG00000070061.10	0.800161	0.769242	0.771256	0.820298	0.73944	0.686475	0.734654	0.886671	0.853845	0.902406	0.784617	0.960402
ENSG00000070081.11	0.716461	0.759789	0.806088	0.804229	0.798455	0.800417	0.84987	0.920678	0.85641	0.914097	0.67685	0.960334
ENSG00000070087.9	0.53864	0.250785	0.295723	0.295375	0.459525	0.514024	0.52787	0.754696	0.583315	0.878459	0.737586	0.953817
ENSG00000070159.9	0.615571	0.474207	0.451974	0.37806	0.389735	0.39849	0.637599	0.742777	0.677056	0.87333	0.680115	0.960206
ENSG00000070214.11	0.68033	0.603507	0.567307	0.631446	0.78093	0.818411	0.841524	0.885698	0.874878	0.902406	0.516242	0.953817
ENSG00000070269.9	0.833287	0.611804	0.507484	0.570964	0.676515	0.692768	0.743929	0.862257	0.820482	0.892761	0.821761	0.953817
ENSG00000070366.9	0.634577	0.660912	0.666061	0.677746	0.566693	0.604978	0.789946	0.901497	0.818353	0.91019	0.838094	0.925634
ENSG00000070367.11	0.768628	0.49356	0.384137	0.396027	0.540766	0.669115	0.724534	0.892006	0.748128	0.904654	0.450711	0.925634
ENSG00000070371.11	0.843715	0.807185	0.798335	0.819052	0.755702	0.755987	0.861292	0.846597	0.861292	0.874687	0.848227	0.970242
ENSG00000070404.5	0.339972	0.125861	0.0477197	0.0606413	0.0815853	0.139492	0.115292	0.299013	0.0952686	0.790429	0.725433	0.95398
ENSG00000070413.14	0.37648	0.387299	0.379407	0.428049	0.365199	0.439269	0.563593	0.8603	0.819297	0.911044	0.814792	0.886505
ENSG00000070423.13	0.807941	0.81016	0.806461	0.713611	0.758084	0.776983	0.798437	0.890815	0.823859	0.914097	0.387234	0.974773
ENSG00000070444.10	0.83685	0.78524	0.809658	0.804855	0.776851	0.821138	0.862253	0.911133	0.797707	0.874687	0.635386	0.971919
ENSG00000070476.10	0.664548	0.597354	0.407244	0.459739	0.517655	0.515258	0.73296	0.817718	0.727476	0.878459	0.61942	0.968384
ENSG00000070495.10	0.708503	0.644785	0.692106	0.730466	0.668137	0.683104	0.700453	0.817711	0.833101	0.905702	0.754282	0.933557
ENSG00000070501.7	0.768439	0.646276	0.736143	0.811454	0.736345	0.767126	0.768219	0.85754	0.786145	0.91657	0.786045	0.953817
ENSG00000070540.8	0.757061	0.788938	0.774278	0.75525	0.625682	0.704857	0.862253	0.917117	0.833267	0.86013	0.702425	0.97352
ENSG00000070610.10	0.552711	0.643429	0.608761	0.439129	0.454525	0.473694	0.596379	0.822256	0.801889	0.914097	0.625519	0.953817
ENSG00000070614.10	0.624749	0.531533	0.35135	0.358076	0.401786	0.529928	0.733212	0.8603	0.790686	0.905702	0.641782	0.964056
ENSG00000070669.12	0.784111	0.806953	0.721415	0.721914	0.705725	0.739225	0.731015	0.890815	0.792594	0.88717	0.592224	0.925701
ENSG00000070718.7	0.492797	0.486904	0.499946	0.583118	0.685029	0.694256	0.729202	0.866701	0.784725	0.894539	0.588214	0.860631
ENSG00000070756.9	0.37648	0.150906	0.119808	0.155317	0.209159	0.165194	0.257351	0.480676	0.298325	0.790429	0.649187	0.939239
ENSG00000070759.12	0.636272	0.614225	0.636186	0.68178	0.778211	0.824796	0.833948	0.880685	0.85548	0.905702	0.784602	0.925634
ENSG00000070761.3	0.718181	0.583852	0.478323	0.564249	0.610767	0.655046	0.761368	0.924802	0.848321	0.910423	0.842713	0.953817
ENSG00000070770.4	0.581506	0.636743	0.716079	0.820497	0.768068	0.823904	0.827015	0.856995	0.757822	0.86013	0.834238	0.925634
ENSG00000070778.8	0.812635	0.661526	0.649863	0.748501	0.644948	0.712235	0.806175	0.899675	0.855853	0.902406	0.832665	0.971919
ENSG00000070785.12	0.805221	0.778015	0.759214	0.769689	0.755787	0.772819	0.803326	0.88894	0.796438	0.910002	0.639462	0.971919
ENSG00000070814.13	0.640098	0.472815	0.404415	0.384546	0.542266	0.591621	0.77879	0.81065	0.728328	0.914194	0.43945	0.971919
ENSG00000070831.11	0.823196	0.66224	0.682005	0.732347	0.568353	0.563119	0.666926	0.742777	0.760277	0.855332	0.848928	0.964056
ENSG00000070882.8	0.762364	0.695092	0.725667	0.761075	0.771988	0.828687	0.820315	0.909575	0.872748	0.905702	0.842713	0.960206
ENSG00000070886.6	0.585456	0.55812	0.620484	0.554975	0.703338	0.773123	0.815049	0.860322	0.819297	0.905702	0.783253	0.925701
ENSG00000070950.5	0.634577	0.593091	0.615609	0.56517	0.499588	0.455633	0.563593	0.742777	0.713902	0.902406	0.750497	0.932254
ENSG00000070961.10	0.365119	0.361569	0.198742	0.174927	0.171243	0.275445	0.557102	0.781098	0.73227	0.850158	0.745446	0.953817
ENSG00000071051.9	0.738567	0.584326	0.54242	0.650778	0.660565	0.615184	0.779253	0.875342	0.755078	0.902406	0.693878	0.972774
ENSG00000071054.11	0.844895	0.743453	0.768937	0.704333	0.775187	0.808727	0.771337	0.8395	0.84604	0.91657	0.766615	0.959833
ENSG00000071073.8	0.780352	0.780862	0.766099	0.755088	0.706966	0.665938	0.655595	0.84321	0.863686	0.909992	0.747584	0.953817
ENSG00000071082.6	0.617042	0.559638	0.549338	0.637017	0.71287	0.733317	0.685677	0.850488	0.800874	0.91019	0.401793	0.953817
ENSG00000071127.12	0.83166	0.779218	0.791678	0.774231	0.738838	0.742279	0.728021	0.8395	0.825338	0.914088	0.814885	0.953817
ENSG00000071189.17	0.851936	0.782088	0.735926	0.632985	0.655634	0.808905	0.789946	0.923859	0.818521	0.902406	0.728633	0.925634
ENSG00000071205.7	0.676653	0.6277	0.657552	0.637691	0.738548	0.755524	0.794063	0.901774	0.862726	0.878459	0.703422	0.960335
ENSG00000071242.7	0.636272	0.747314	0.800803	0.758559	0.739445	0.76352	0.764502	0.877616	0.732846	0.874282	0.849734	0.860631
ENSG00000071243.11	0.533278	0.546866	0.527681	0.513689	0.621961	0.645774	0.650431	0.911133	0.820482	0.91019	0.800818	0.925528
ENSG00000071246.6	0.494518	0.376525	0.458057	0.412409	0.545601	0.549462	0.787047	0.83847	0.732846	0.910002	0.812957	0.925528
ENSG00000071282.7	0.766822	0.780862	0.785645	0.804229	0.76638	0.767361	0.770613	0.844533	0.601138	0.878459	0.082633	0.953817
ENSG00000071462.7	0.820402	0.777373	0.798335	0.817309	0.772214	0.791637	0.847126	0.890928	0.853509	0.906678	0.800818	0.953817
ENSG00000071537.9	0.584631	0.73723	0.766902	0.724391	0.764384	0.824867	0.840066	0.909575	0.866373	0.901301	0.842713	0.925528
ENSG00000071539.9	0.76863	0.628101	0.691045	0.776312	0.764861	0.775536	0.825931	0.920858	0.777451	0.874282	0.76462	0.964056
ENSG00000071564.10	0.844183	0.695129	0.604305	0.68178	0.691632	0.759232	0.713492	0.846597	0.818353	0.914194	0.792989	0.953817
ENSG00000071575.7	0.505011	0.336286	0.329192	0.263249	0.320588	0.329353	0.483901	0.70506	0.699783	0.905125	0.428866	0.953817
ENSG00000071626.12	0.746424	0.519909	0.33357	0.438918	0.47823	0.533748	0.638644	0.766577	0.711934	0.86013	0.817062	0.939424
ENSG00000071655.13	0.827879	0.688861	0.661282	0.725073	0.782858	0.806891	0.845769	0.919871	0.829373	0.91019	0.492799	0.971919
ENSG00000071794.11	0.636272	0.409709	0.381203	0.351819	0.479805	0.596318	0.690044	0.860322	0.708842	0.874282	0.748024	0.964281
ENSG00000071894.10	0.793993	0.758531	0.765685	0.657133	0.748824	0.814524	0.828761	0.911133	0.866887	0.905702	0.800818	0.973854
ENSG00000071967.7	0.820249	0.769455	0.804861	0.761874	0.80088	0.766106	0.788328	0.793021	0.627368	0.86013	0.848378	0.953817
ENSG00000071994.6	0.844388	0.809626	0.791243	0.70093	0.699621	0.76967	0.830086	0.886988	0.844724	0.905702	0.41892	0.971919
ENSG00000072041.12	0.541606	0.407047	0.315336	0.382891	0.272862	0.310491	0.377246	0.526365	0.548589	0.790429	0.113298	0.953817
ENSG00000072042.8	0.790186	0.756058	0.763358	0.785253	0.751204	0.784134	0.774948	0.886671	0.851718	0.874282	0.790615	0.935418
ENSG00000072062.9	0.611615	0.584822	0.648354	0.654119	0.755211	0.744407	0.707212	0.742777	0.587279	0.790429	0.771937	0.953817
ENSG00000072071.12	0.644617	0.782809	0.806088	0.761477	0.731421	0.739771	0.815049	0.86396	0.810676	0.88571	0.357512	0.890187
ENSG00000072110.9	0.802069	0.730193	0.655057	0.601113	0.704049	0.661364	0.847126	0.920486	0.803663	0.902406	0.10262	0.96902
ENSG00000072121.11	0.712431	0.751352	0.745835	0.810652	0.76797	0.803038	0.811626	0.868305	0.752692	0.874282	0.766243	0.925528
ENSG00000072134.11	0.745389	0.67369	0.676334	0.746817	0.673477	0.734265	0.783259	0.770336	0.74155	0.89088	0.527248	0.958924
ENSG00000072135.8	0.701497	0.539255	0.637588	0.670157	0.717721	0.716229	0.783812	0.917117	0.872868	0.905702	0.754282	0.964281
ENSG00000072163.14	0.676653	0.576592	0.462657	0.608287	0.64557	0.620144	0.781094	0.802605	0.58792	0.878459	0.710037	0.925634
ENSG00000072195.10	0.832248	0.678753	0.587549	0.573264	0.603973	0.692001	0.818909	0.894681	0.834946	0.892761	0.383966	0.953817
ENSG00000072201.9	0.552711	0.611348	0.580424	0.599138	0.636697	0.693728	0.703394	0.767557	0.548589	0.874282	0.668602	0.893434
ENSG00000072210.14	0.715332	0.442861	0.379199	0.238221	0.262021	0.288062	0.426506	0.669542	0.466318	0.836722	0.835555	0.925634
ENSG00000072274.8	0.808343	0.787753	0.796412	0.813639	0.755543	0.806917	0.847126	0.923994	0.866887	0.878459	0.849734	0.953817
ENSG00000072310.12	0.650829	0.664113	0.78073	0.819766	0.731421	0.798889	0.755446	0.8603	0.799621	0.874687	0.082633	0.916064
ENSG00000072364.8	0.65159	0.597497	0.561687	0.378213	0.554271	0.514376	0.633487	0.812058	0.748425	0.874282	0.728558	0.974773
ENSG00000072401.10	0.818324	0.731128	0.721397	0.726417	0.674174	0.770397	0.825931	0.884153	0.73227	0.850158	0.222354	0.953817
ENSG00000072415.4	0.846757	0.684071	0.667146	0.644977	0.771376	0.826743	0.820164	0.889701	0.866887	0.904654	0.170473	0.935474
ENSG00000072422.12	0.821106	0.650147	0.7493	0.73557	0.770084	0.785765	0.693014	0.817718	0.790292	0.86356	0.726621	0.96902
ENSG00000072518.16	0.448447	0.308973	0.260018	0.140611	0.299892	0.309316	0.52787	0.742777	0.724787	0.918622	0.774394	0.971919
ENSG00000072571.15	0.834033	0.786856	0.73557	0.725319	0.62839	0.714239	0.863108	0.864312	0.732846	0.874282	0.6261	0.953817
ENSG00000072609.13	0.843715	0.810505	0.79602	0.6021	0.704623	0.813276	0.785902	0.917222	0.848817	0.902406	0.421463	0.925634
ENSG00000072657.4	0.4541	0.5593	0.679941	0.78296	0.785882	0.826921	0.840066	0.908263	0.802587	0.902406	0.816338	0.811527
ENSG00000072682.14	0.695705	0.55812	0.567654	0.524274	0.598533	0.694556	0.768077	0.839622	0.757822	0.878459	0.814592	0.959833
ENSG00000072736.14	0.780352	0.742585	0.737223	0.630812	0.719746	0.712811	0.859398	0.926889	0.804573	0.914097	0.786205	0.965886
ENSG00000072756.12	0.535605	0.312784	0.295506	0.431761	0.561501	0.579233	0.559262	0.700343	0.690182	0.892761	0.487475	0.890083
ENSG00000072778.15	0.640098	0.643651	0.559807	0.42875	0.666023	0.751926	0.79362	0.921239	0.86477	0.878459	0.631509	0.971919
ENSG00000072786.8	0.813445	0.667577	0.548715	0.420389	0.396931	0.445489	0.655595	0.841655	0.817738	0.902832	0.801126	0.935418
ENSG00000072803.13	0.827873	0.696085	0.567416	0.607207	0.641095	0.7557	0.739654	0.841885	0.798718	0.916417	0.406676	0.953817
ENSG00000072818.7	0.762364	0.759394	0.598058	0.614646	0.667613	0.773123	0.828251	0.921239	0.850777	0.910002	0.844847	0.965886
ENSG00000072832.10	0.492797	0.528945	0.629739	0.586161	0.675341	0.688318	0.718483	0.890171	0.849555	0.904403	0.408106	0.925528
ENSG00000072840.8	0.647948	0.514179	0.403594	0.418485	0.479239	0.540336	0.666022	0.70506	0.692269	0.850158	0.615293	0.960334
ENSG00000072849.6	0.808772	0.676279	0.643286	0.758167	0.775153	0.774705	0.845639	0.879253	0.85508	0.89088	0.788236	0.971919
ENSG00000072864.8	0.851019	0.767924	0.803268	0.779126	0.767118	0.826516	0.785902	0.881103	0.752692	0.910002	0.630672	0.953817
ENSG00000072952.14	0.833287	0.78963	0.791678	0.823636	0.776952	0.739771	0.793243	0.890928	0.812588	0.881182	0.816768	0.960335
ENSG00000072954.2	0.836818	0.77816	0.65704	0.588718	0.683171	0.621724	0.758294	0.844928	0.866887	0.905702	0.79976	0.925634
ENSG00000072958.4	0.839977	0.736856	0.776253	0.736614	0.727618	0.750182	0.835949	0.919871	0.818521	0.914097	0.705376	0.953817
ENSG00000073008.10	0.654545	0.544901	0.48123	0.48491	0.58221	0.648649	0.823487	0.872345	0.813861	0.878459	0.773981	0.965886
ENSG00000073050.7	0.813445	0.780524	0.632328	0.621339	0.68428	0.709655	0.755446	0.764337	0.723992	0.850158	0.842713	0.953817
ENSG00000073060.11	0.764621	0.680946	0.749341	0.68664	0.691577	0.738231	0.743743	0.860322	0.873204	0.904912	0.737884	0.953817
ENSG00000073111.9	0.780495	0.655981	0.617932	0.678089	0.58698	0.561966	0.637599	0.854334	0.752692	0.916355	0.710663	0.953817
ENSG00000073150.9	0.771179	0.705797	0.604448	0.761075	0.683712	0.731731	0.86147	0.793677	0.664648	0.874282	0.318434	0.965642
ENSG00000073169.9	0.585568	0.420217	0.480637	0.507864	0.666019	0.654345	0.620597	0.850488	0.864385	0.902406	0.575276	0.953817
ENSG00000073350.9	0.85388	0.784131	0.73658	0.756702	0.63623	0.652783	0.649364	0.801325	0.807581	0.896471	0.765687	0.974147
ENSG00000073417.10	0.805788	0.683109	0.646247	0.695059	0.621961	0.593003	0.753776	0.9186	0.804573	0.904403	0.352917	0.939486
ENSG00000073536.13	0.54351	0.339937	0.189051	0.171452	0.366978	0.40515	0.444796	0.592053	0.301472	0.836722	0.618743	0.967997
ENSG00000073578.12	0.671174	0.70436	0.67124	0.728115	0.747599	0.826947	0.827992	0.91779	0.849365	0.892761	0.745665	0.953817
ENSG00000073584.14	0.375397	0.0981334	0.0522095	0.0344646	0.161206	0.166161	0.524295	0.70506	0.544296	0.902406	0.176263	0.972774
ENSG00000073605.14	0.786456	0.673733	0.629806	0.583003	0.693418	0.781497	0.83538	0.913633	0.866887	0.902406	0.849251	0.965642
ENSG00000073614.7	0.836818	0.797741	0.804172	0.798369	0.790204	0.748734	0.7527	0.871354	0.769788	0.876532	0.731434	0.973639
ENSG00000073670.9	0.692003	0.767324	0.781374	0.80833	0.738916	0.788659	0.775871	0.917013	0.818596	0.902406	0.575181	0.925528
ENSG00000073711.6	0.678544	0.576592	0.607635	0.678435	0.748824	0.702461	0.765002	0.903891	0.747276	0.911181	0.576481	0.960402
ENSG00000073712.9	0.643111	0.513629	0.576983	0.534189	0.477841	0.576059	0.483919	0.77621	0.795965	0.874282	0.458739	0.953817
ENSG00000073792.11	0.828228	0.764571	0.754331	0.783704	0.768764	0.777037	0.766384	0.893165	0.728328	0.905702	0.797447	0.960334
ENSG00000073803.9	0.733154	0.725509	0.804877	0.823519	0.78813	0.795197	0.837884	0.893006	0.869912	0.911044	0.793401	0.943447
ENSG00000073849.10	0.825021	0.788879	0.692727	0.7635	0.664699	0.619091	0.768211	0.84321	0.781095	0.881182	0.394176	0.96902
ENSG00000073910.15	0.850928	0.798728	0.78073	0.789841	0.778724	0.79024	0.805642	0.924802	0.846487	0.910002	0.821344	0.953817
ENSG00000073921.13	0.81701	0.666997	0.598058	0.598683	0.478628	0.564835	0.475246	0.768059	0.786745	0.874687	0.620144	0.953817
ENSG00000073969.14	0.727816	0.794344	0.786219	0.736729	0.689896	0.654692	0.73296	0.799738	0.774613	0.874687	0.806352	0.959833
ENSG00000074047.16	0.819145	0.744945	0.751646	0.653453	0.650322	0.698767	0.786084	0.927533	0.84145	0.898354	0.739934	0.960206
ENSG00000074054.13	0.724549	0.568003	0.464936	0.388086	0.543297	0.609657	0.545125	0.817718	0.792594	0.910002	0.511761	0.964281
ENSG00000074071.9	0.813445	0.597717	0.627202	0.761317	0.795404	0.810994	0.848353	0.877616	0.756051	0.878459	0.657248	0.960402
ENSG00000074181.4	0.749187	0.654069	0.636186	0.491191	0.572958	0.646625	0.785924	0.912461	0.747276	0.874282	0.689372	0.960206
ENSG00000074201.4	0.845641	0.809074	0.655655	0.755088	0.757999	0.819324	0.860661	0.910249	0.853026	0.905702	0.640885	0.971919
ENSG00000074211.9	0.680702	0.354856	0.389732	0.323749	0.32841	0.438478	0.515297	0.667945	0.52121	0.874687	0.141607	0.953817
ENSG00000074219.9	0.849289	0.801952	0.780196	0.803918	0.757648	0.82487	0.845134	0.901497	0.86604	0.914097	0.682432	0.965886
ENSG00000074266.13	0.744114	0.571685	0.499359	0.388981	0.570026	0.647966	0.767908	0.918062	0.821587	0.91019	0.822026	0.960206
ENSG00000074317.6	0.757315	0.667577	0.753871	0.806757	0.749549	0.803004	0.837047	0.890815	0.784725	0.902406	0.225008	0.925634
ENSG00000074319.8	0.518136	0.595794	0.541374	0.477185	0.45067	0.556703	0.646373	0.84498	0.769788	0.904403	0.771937	0.925528
ENSG00000074356.12	0.790186	0.787753	0.797457	0.814563	0.749549	0.79527	0.861204	0.914763	0.808145	0.878459	0.575157	0.953817
ENSG00000074370.13	0.745685	0.694748	0.67124	0.713611	0.676515	0.616921	0.78466	0.84498	0.849999	0.914097	0.469173	0.953817
ENSG00000074410.9	0.513281	0.568003	0.68178	0.679943	0.613268	0.64191	0.771511	0.920684	0.873658	0.878459	0.225008	0.925528
ENSG00000074527.7	0.836818	0.546677	0.306702	0.362653	0.364945	0.394693	0.531747	0.746802	0.517446	0.850158	0.338886	0.836818
ENSG00000074582.8	0.792146	0.631944	0.642924	0.626116	0.568364	0.572789	0.587757	0.781098	0.752692	0.878459	0.684336	0.960206
ENSG00000074590.9	0.793926	0.690485	0.730643	0.65779	0.792843	0.81858	0.845944	0.909575	0.848817	0.892761	0.552227	0.971919
ENSG00000074603.14	0.748761	0.740456	0.618942	0.56013	0.589578	0.59786	0.515882	0.683092	0.705697	0.878459	0.834238	0.860631
ENSG00000074621.9	0.545691	0.667577	0.66579	0.548158	0.598533	0.549488	0.52787	0.701449	0.670623	0.894539	0.392951	0.953817
ENSG00000074657.9	0.593805	0.477962	0.594011	0.59993	0.650322	0.805229	0.848835	0.913133	0.866887	0.874687	0.640301	0.953817
ENSG00000074660.11	0.848578	0.809074	0.758574	0.74098	0.621139	0.526503	0.498102	0.746802	0.711215	0.911044	0.753788	0.848578
ENSG00000074695.5	0.320578	0.131898	0.109289	0.0710738	0.148961	0.166161	0.553654	0.737589	0.687522	0.902832	0.54268	0.947239
ENSG00000074696.8	0.37648	0.136618	0.0314821	0.0246118	0.0323081	0.0466385	0.152081	0.480676	0.390872	0.611672	0.718963	0.969894
ENSG00000074755.10	0.745192	0.740417	0.646247	0.657355	0.646066	0.621724	0.592254	0.742777	0.517446	0.878459	0.674152	0.971919
ENSG00000074800.9	0.828979	0.772736	0.697326	0.713394	0.705725	0.693935	0.680193	0.701449	0.601138	0.878459	0.532408	0.970242
ENSG00000074842.3	0.658805	0.661526	0.667318	0.612359	0.715265	0.692702	0.849906	0.886671	0.820522	0.91019	0.834238	0.953817
ENSG00000074855.6	0.684484	0.406917	0.270276	0.256369	0.422188	0.47168	0.543969	0.727163	0.517446	0.874687	0.774394	0.964056
ENSG00000074935.9	0.7973	0.790647	0.796532	0.801884	0.726436	0.780004	0.830682	0.866701	0.76019	0.86013	0.463457	0.960334
ENSG00000074964.12	0.829663	0.736001	0.731555	0.756476	0.664508	0.647264	0.765002	0.768059	0.526077	0.850158	0.703486	0.972774
ENSG00000075035.5	0.522905	0.626482	0.742976	0.797831	0.693724	0.615269	0.703466	0.810926	0.819297	0.86013	0.843449	0.522905
ENSG00000075043.13	0.636868	0.617452	0.621805	0.673007	0.758084	0.767492	0.842411	0.812058	0.517446	0.838328	0.433592	0.925634
ENSG00000075089.5	0.448447	0.439078	0.352241	0.445808	0.447201	0.602187	0.666926	0.778959	0.757822	0.878459	0.444507	0.925634
ENSG00000075131.5	0.831976	0.738487	0.728248	0.776493	0.79678	0.791347	0.845769	0.877421	0.864385	0.878459	0.749211	0.953817
ENSG00000075142.9	0.830988	0.76788	0.764908	0.813189	0.749167	0.719115	0.666926	0.753483	0.631028	0.836722	0.722221	0.96902
ENSG00000075151.15	0.766822	0.562111	0.521919	0.384546	0.540562	0.661887	0.742326	0.921657	0.864385	0.904403	0.573498	0.925528
ENSG00000075188.4	0.800075	0.793184	0.800803	0.67554	0.603038	0.590945	0.640827	0.8603	0.769492	0.891007	0.604095	0.925528
ENSG00000075213.6	0.832538	0.718461	0.7493	0.728115	0.782858	0.814524	0.86106	0.890815	0.723171	0.874687	0.15678	0.960206
ENSG00000075218.14	0.742708	0.753969	0.754413	0.792812	0.762043	0.727162	0.837047	0.895815	0.754506	0.911044	0.754282	0.953817
ENSG00000075234.12	0.649403	0.413013	0.451974	0.41012	0.559868	0.549462	0.703394	0.814898	0.729162	0.905702	0.631499	0.972774
ENSG00000075239.9	0.782193	0.746781	0.749877	0.722402	0.672498	0.764461	0.704539	0.861653	0.828983	0.916115	0.434189	0.972511
ENSG00000075240.12	0.748024	0.735392	0.804877	0.806924	0.788135	0.820649	0.839175	0.928649	0.866887	0.902833	0.784617	0.959833
ENSG00000075275.12	0.76804	0.740856	0.602468	0.488484	0.674615	0.712811	0.68937	0.923092	0.866887	0.914097	0.832665	0.953817
ENSG00000075292.14	0.846847	0.791195	0.776899	0.744665	0.777868	0.826733	0.857901	0.921678	0.818353	0.850158	0.79976	0.964056
ENSG00000075303.8	0.815993	0.668201	0.738024	0.653274	0.751903	0.824867	0.861292	0.92059	0.864385	0.914097	0.788236	0.965642
ENSG00000075336.7	0.649501	0.605829	0.515031	0.382479	0.492303	0.523776	0.633524	0.742777	0.732846	0.874282	0.801683	0.965886
ENSG00000075340.18	0.852704	0.585497	0.398293	0.478232	0.492467	0.454561	0.698665	0.787759	0.687522	0.902406	0.809859	0.925528
ENSG00000075391.12	0.642818	0.735498	0.809865	0.786696	0.761055	0.773123	0.839175	0.902085	0.869002	0.874687	0.710037	0.925528
ENSG00000075399.8	0.644505	0.746272	0.801736	0.823636	0.7461	0.764732	0.831286	0.913133	0.870283	0.89088	0.734003	0.925634
ENSG00000075407.13	0.658775	0.655519	0.65511	0.712831	0.712187	0.800331	0.860661	0.927143	0.813705	0.878459	0.834407	0.939424
ENSG00000075413.13	0.747891	0.506753	0.439732	0.301902	0.417468	0.439661	0.553654	0.795542	0.73227	0.892919	0.600143	0.925701
ENSG00000075415.8	0.465443	0.334202	0.311508	0.238221	0.347253	0.294281	0.4424	0.700343	0.516562	0.878459	0.523978	0.967379
ENSG00000075420.8	0.830988	0.628101	0.614919	0.76388	0.804714	0.806969	0.85772	0.928247	0.857553	0.904403	0.421829	0.971919
ENSG00000075426.7	0.804994	0.648367	0.640322	0.463451	0.577359	0.604361	0.557799	0.742777	0.707416	0.86356	0.820846	0.925528
ENSG00000075429.4	0.682718	0.494547	0.37121	0.523803	0.540562	0.655329	0.778811	0.782101	0.752692	0.884589	0.528356	0.682718
ENSG00000075461.5	0.494518	0.322064	0.285152	0.253028	0.309133	0.458508	0.637599	0.701449	0.74155	0.810129	0.38593	0.941152
ENSG00000075539.9	0.842109	0.661311	0.667048	0.695261	0.667183	0.732864	0.810901	0.925448	0.819321	0.874687	0.658887	0.953817
ENSG00000075568.12	0.828932	0.804357	0.788381	0.771201	0.782461	0.827973	0.799108	0.890928	0.858452	0.892761	0.518526	0.925634
ENSG00000075618.13	0.568892	0.32355	0.239948	0.194022	0.264034	0.288062	0.473962	0.742777	0.664648	0.878459	0.256573	0.960206
ENSG00000075624.9	0.582773	0.261406	0.285152	0.238221	0.272862	0.288062	0.529965	0.562124	0.587058	0.838328	0.00755948	0.953817
ENSG00000075643.5	0.777007	0.803709	0.776425	0.72212	0.798105	0.802117	0.848873	0.911133	0.866887	0.894539	0.525674	0.933557
ENSG00000075651.11	0.657585	0.740417	0.70225	0.55668	0.523398	0.34649	0.483919	0.753908	0.777451	0.905702	0.842262	0.971919
ENSG00000075702.12	0.680702	0.63309	0.558519	0.591601	0.59917	0.689529	0.671857	0.84321	0.774613	0.894638	0.53854	0.953817
ENSG00000075711.16	0.596384	0.566276	0.549992	0.581515	0.623822	0.704716	0.777147	0.905559	0.783283	0.910002	0.787546	0.953817
ENSG00000075785.8	0.784111	0.760764	0.764513	0.746772	0.80084	0.818576	0.83472	0.928818	0.874878	0.880091	0.75981	0.974773
ENSG00000075790.6	0.600463	0.546918	0.36684	0.642917	0.699704	0.784071	0.825931	0.887627	0.803951	0.892761	0.808089	0.951196
ENSG00000075826.12	0.720577	0.6317	0.595948	0.592198	0.741869	0.821138	0.863547	0.927962	0.869794	0.910002	0.599262	0.971919
ENSG00000075856.7	0.780352	0.628985	0.506444	0.5591	0.5098	0.439269	0.738663	0.845859	0.771705	0.86013	0.755783	0.964056
ENSG00000075914.8	0.797858	0.748705	0.560326	0.528974	0.530431	0.50218	0.5878	0.70506	0.606853	0.902406	0.772688	0.964056
ENSG00000075945.8	0.709071	0.653933	0.615609	0.627021	0.571039	0.52977	0.711924	0.781098	0.700688	0.878459	0.053593	0.971687
ENSG00000075975.11	0.5312	0.261406	0.115332	0.174568	0.228308	0.28157	0.483919	0.698615	0.583181	0.878459	0.34743	0.968384
ENSG00000076003.4	0.37648	0.107491	0.0572959	0.0549963	0.116816	0.166819	0.309995	0.384479	0.517897	0.884036	0.328283	0.942345
ENSG00000076043.5	0.638666	0.519966	0.527322	0.454898	0.463501	0.500866	0.56617	0.764337	0.705778	0.878459	0.815154	0.965642
ENSG00000076053.6	0.852187	0.776584	0.721259	0.707177	0.73972	0.794653	0.74377	0.822256	0.734595	0.905702	0.842713	0.943447
ENSG00000076067.7	0.617042	0.404385	0.371217	0.487148	0.561433	0.593003	0.638117	0.713508	0.748882	0.838328	0.79976	0.960206
ENSG00000076108.7	0.789669	0.800842	0.779622	0.7635	0.767334	0.745254	0.807691	0.89759	0.819297	0.894928	0.846429	0.953817
ENSG00000076201.10	0.703174	0.54437	0.493781	0.574339	0.598533	0.59168	0.803447	0.787169	0.864385	0.910567	0.730266	0.96902
ENSG00000076242.10	0.741409	0.647442	0.756024	0.742318	0.691906	0.692526	0.792541	0.886671	0.790292	0.898958	0.630289	0.953817
ENSG00000076248.6	0.750923	0.642564	0.561428	0.570964	0.660673	0.687378	0.665081	0.792607	0.777451	0.896789	0.820497	0.953817
ENSG00000076258.5	0.74427	0.771261	0.80011	0.820277	0.79678	0.821138	0.829881	0.902522	0.864385	0.904403	0.706333	0.925634
ENSG00000076321.6	0.762364	0.679782	0.800951	0.774341	0.724263	0.692526	0.83472	0.921239	0.820522	0.916355	0.813756	0.960206
ENSG00000076351.8	0.739956	0.657419	0.548313	0.592167	0.586629	0.650078	0.785902	0.909575	0.819297	0.910002	0.750337	0.964281
ENSG00000076382.12	0.777081	0.784904	0.779718	0.794868	0.73393	0.802273	0.827159	0.869404	0.843853	0.836722	0.620144	0.925528
ENSG00000076513.12	0.533278	0.629111	0.68215	0.800539	0.79127	0.82487	0.776309	0.887627	0.820522	0.910002	0.799534	0.795414
ENSG00000076554.11	0.722276	0.780108	0.751646	0.710355	0.694523	0.751637	0.859937	0.911133	0.85508	0.878459	0.66316	0.953817
ENSG00000076555.11	0.551147	0.555332	0.466583	0.501011	0.523463	0.585451	0.711924	0.911133	0.857335	0.892761	0.849734	0.958924
ENSG00000076604.10	0.847411	0.802142	0.766725	0.703395	0.791062	0.826921	0.766765	0.91676	0.774613	0.874687	0.64582	0.965886
ENSG00000076650.2	0.660309	0.719794	0.655887	0.697458	0.739525	0.757815	0.845769	0.909575	0.863456	0.902406	0.794146	0.925634
ENSG00000076662.5	0.834033	0.719323	0.68178	0.69314	0.771376	0.792434	0.839541	0.886671	0.799621	0.86013	0.712732	0.972511
ENSG00000076685.14	0.760826	0.511858	0.325311	0.238221	0.280898	0.21115	0.531717	0.683092	0.421737	0.892761	0.0865406	0.925634
ENSG00000076706.10	0.812635	0.736342	0.618942	0.617022	0.645951	0.655828	0.819055	0.924802	0.823859	0.904403	0.0398982	0.953817
ENSG00000076826.5	0.633707	0.707981	0.54013	0.589675	0.673477	0.780004	0.747538	0.836536	0.727476	0.878459	0.801683	0.960206
ENSG00000076864.15	0.666325	0.5347	0.614619	0.672038	0.604535	0.551841	0.689095	0.88236	0.846487	0.902406	0.703331	0.925634
ENSG00000076924.7	0.836818	0.81016	0.792748	0.813755	0.778724	0.803004	0.840712	0.926049	0.850777	0.914465	0.75373	0.953817
ENSG00000076928.13	0.634577	0.401469	0.445877	0.381371	0.299892	0.257516	0.35895	0.636808	0.73227	0.878459	0.371214	0.96902
ENSG00000076944.10	0.768439	0.661311	0.691045	0.759794	0.80175	0.821138	0.822388	0.915988	0.792594	0.878459	0.806352	0.965642
ENSG00000076984.13	0.84842	0.739015	0.752336	0.816188	0.790076	0.791877	0.810901	0.921896	0.804695	0.902406	0.83942	0.972774
ENSG00000077009.9	0.787021	0.731718	0.69595	0.592198	0.628279	0.64181	0.750237	0.893607	0.763064	0.878459	0.784785	0.964281
ENSG00000077044.5	0.567989	0.776855	0.73047	0.804229	0.75081	0.6895	0.709289	0.787169	0.732846	0.918333	0.693021	0.925528
ENSG00000077063.6	0.535605	0.532432	0.634862	0.613278	0.680082	0.748574	0.798437	0.793247	0.73227	0.91909	0.721032	0.925528
ENSG00000077080.5	0.535605	0.465966	0.390215	0.473246	0.461299	0.408384	0.56617	0.753483	0.843648	0.914097	0.106809	0.955478
ENSG00000077097.9	0.568175	0.607662	0.594802	0.483209	0.502456	0.556782	0.637599	0.782426	0.82562	0.916417	0.575596	0.953817
ENSG00000077147.10	0.719912	0.636135	0.665115	0.762237	0.755935	0.76967	0.786889	0.846597	0.871399	0.896471	0.730266	0.939486
ENSG00000077150.13	0.622141	0.782088	0.775094	0.774231	0.761055	0.829125	0.845769	0.921653	0.868277	0.910002	0.848928	0.878536
ENSG00000077152.5	0.831126	0.788985	0.784004	0.786641	0.772857	0.793275	0.83472	0.921945	0.856165	0.878459	0.69731	0.971919
ENSG00000077157.16	0.656592	0.748002	0.7493	0.792415	0.778211	0.783788	0.768077	0.923316	0.86205	0.89088	0.739934	0.939486
ENSG00000077232.12	0.846106	0.789305	0.784569	0.744302	0.792389	0.780179	0.842652	0.904377	0.865657	0.911044	0.812601	0.959833
ENSG00000077235.13	0.738862	0.684578	0.68178	0.823519	0.739525	0.739823	0.764831	0.917998	0.790262	0.878459	0.808089	0.935418
ENSG00000077238.9	0.552711	0.724527	0.614156	0.529574	0.666019	0.778128	0.856296	0.85754	0.853026	0.878459	0.798316	0.942345
ENSG00000077254.10	0.817899	0.805222	0.806461	0.780784	0.78214	0.76983	0.801881	0.872927	0.8178	0.892761	0.122284	0.96902
ENSG00000077312.4	0.765574	0.733511	0.76476	0.797338	0.724263	0.719996	0.633548	0.702532	0.776679	0.874282	0.848928	0.925634
ENSG00000077348.4	0.633895	0.362081	0.274643	0.313034	0.381289	0.435032	0.483919	0.781098	0.690182	0.878459	0.434696	0.96902
ENSG00000077380.11	0.759846	0.562752	0.655352	0.53044	0.571039	0.61768	0.785902	0.909593	0.868726	0.904403	0.707268	0.964281
ENSG00000077454.11	0.741101	0.536263	0.29117	0.214875	0.299892	0.31683	0.377246	0.480676	0.301472	0.850158	0.687278	0.925634
ENSG00000077458.8	0.836087	0.757128	0.738024	0.755088	0.601689	0.711092	0.811501	0.918843	0.73227	0.849705	0.392951	0.964056
ENSG00000077463.10	0.629011	0.666838	0.56936	0.567534	0.566693	0.584333	0.783259	0.79675	0.734595	0.896471	0.787546	0.953817
ENSG00000077514.4	0.634577	0.441314	0.412564	0.280982	0.506869	0.541462	0.709289	0.781098	0.774613	0.878459	0.804332	0.960206
ENSG00000077522.8	0.800987	0.720511	0.629923	0.618201	0.620967	0.621896	0.760471	0.877616	0.817738	0.911181	0.733933	0.965886
ENSG00000077549.13	0.628787	0.257339	0.189556	0.220479	0.263293	0.301462	0.272252	0.384479	0.331211	0.611672	0.416755	0.939424
ENSG00000077585.9	0.780352	0.684645	0.64124	0.684071	0.632676	0.674001	0.665734	0.700343	0.717681	0.918054	0.820497	0.939486
ENSG00000077616.6	0.513281	0.276494	0.249461	0.208877	0.272862	0.280525	0.517766	0.771483	0.724519	0.910002	0.680115	0.960335
ENSG00000077684.11	0.817732	0.805812	0.802562	0.804229	0.801097	0.817253	0.783894	0.918843	0.869588	0.914097	0.329483	0.971919
ENSG00000077782.15	0.687359	0.73723	0.791635	0.803809	0.799056	0.787517	0.86007	0.918062	0.872748	0.902406	0.0773268	0.953817
ENSG00000077809.8	0.660309	0.625375	0.69242	0.743351	0.71715	0.723621	0.769585	0.845448	0.789283	0.902406	0.401793	0.925701
ENSG00000077942.13	0.820722	0.81016	0.728545	0.714332	0.648996	0.719115	0.80105	0.843718	0.840557	0.915148	0.801683	0.971919
ENSG00000078018.15	0.805221	0.756204	0.720525	0.776312	0.778724	0.82668	0.769585	0.862092	0.683255	0.89664	0.565193	0.965886
ENSG00000078043.11	0.788354	0.661311	0.725667	0.707235	0.733326	0.752858	0.823356	0.901497	0.854139	0.892761	0.533061	0.974773
ENSG00000078053.12	0.4992	0.40237	0.446445	0.455933	0.454674	0.5064	0.77975	0.885698	0.732846	0.871067	0.774533	0.76518
ENSG00000078070.7	0.572744	0.317072	0.352245	0.427853	0.446409	0.413163	0.509531	0.771483	0.526166	0.878459	0.736312	0.959833
ENSG00000078114.14	0.627737	0.761355	0.803944	0.801879	0.792396	0.823904	0.836298	0.921239	0.863485	0.878459	0.75981	0.925528
ENSG00000078124.7	0.636272	0.494187	0.49477	0.45126	0.380271	0.484283	0.649364	0.683092	0.667318	0.902406	0.823554	0.973854
ENSG00000078140.9	0.817899	0.731128	0.796987	0.810584	0.779414	0.789323	0.744985	0.776427	0.655511	0.911181	0.801683	0.953817
ENSG00000078142.7	0.529345	0.388143	0.322313	0.296436	0.452449	0.507544	0.693014	0.789085	0.774613	0.86013	0.842713	0.939424
ENSG00000078177.9	0.649457	0.748705	0.794715	0.801884	0.78093	0.823521	0.819055	0.925448	0.86205	0.902406	0.74549	0.860631
ENSG00000078237.4	0.84539	0.777842	0.770977	0.76388	0.541407	0.561966	0.623747	0.700343	0.612689	0.874687	0.717395	0.964281
ENSG00000078246.11	0.842109	0.696163	0.674922	0.709664	0.755113	0.756523	0.803447	0.824221	0.742047	0.915224	0.717985	0.960402
ENSG00000078269.9	0.679354	0.606887	0.70035	0.627932	0.688571	0.590928	0.4424	0.758994	0.692303	0.920578	0.68749	0.960206
ENSG00000078295.11	0.748024	0.779091	0.69464	0.67091	0.740505	0.800788	0.845944	0.910548	0.836359	0.907789	0.352917	0.935418
ENSG00000078304.15	0.739757	0.678753	0.618942	0.474249	0.365199	0.454561	0.628025	0.812247	0.752922	0.86013	0.626123	0.967941
ENSG00000078319.7	0.854221	0.602467	0.558317	0.695261	0.682186	0.725856	0.755446	0.909575	0.791181	0.914097	0.8012	0.961791
ENSG00000078369.13	0.823526	0.703048	0.71669	0.639187	0.579556	0.631339	0.73296	0.919871	0.86205	0.892761	0.776408	0.953817
ENSG00000078401.6	0.724196	0.566276	0.495658	0.515545	0.653342	0.791092	0.73296	0.86164	0.760277	0.884036	0.846067	0.724196
ENSG00000078403.12	0.674964	0.725509	0.790957	0.723082	0.717409	0.686566	0.76647	0.906273	0.848321	0.905702	0.835177	0.939486
ENSG00000078487.13	0.839532	0.731128	0.69464	0.516111	0.520394	0.664832	0.721212	0.832854	0.738648	0.874687	0.82882	0.925528
ENSG00000078549.10	0.339972	0.210056	0.169071	0.132951	0.257079	0.294281	0.457436	0.701449	0.72809	0.878459	0.595532	0.939424
ENSG00000078618.15	0.64405	0.483547	0.428764	0.433734	0.611004	0.594016	0.689987	0.800728	0.769788	0.874687	0.415443	0.95398
ENSG00000078668.9	0.80107	0.681039	0.602782	0.541921	0.540826	0.537455	0.545935	0.753483	0.756629	0.914194	0.449588	0.939424
ENSG00000078674.13	0.851019	0.748705	0.797152	0.823519	0.660673	0.674001	0.747538	0.837411	0.790292	0.874687	0.727444	0.949414
ENSG00000078687.12	0.846757	0.760081	0.763218	0.668185	0.712426	0.759108	0.787496	0.868544	0.781964	0.874282	0.68749	0.948649
ENSG00000078699.17	0.648867	0.606745	0.614377	0.537027	0.540766	0.591621	0.811626	0.864144	0.800498	0.850158	0.7545	0.968384
ENSG00000078725.8	0.817047	0.76835	0.625389	0.488655	0.452787	0.564418	0.556091	0.786396	0.793427	0.882423	0.689291	0.925528
ENSG00000078747.8	0.761076	0.783387	0.756126	0.790674	0.740892	0.803038	0.857266	0.920684	0.846487	0.905702	0.825313	0.925634
ENSG00000078804.8	0.782333	0.777509	0.787579	0.709733	0.724821	0.768927	0.787382	0.920486	0.805719	0.902832	0.839302	0.925634
ENSG00000078808.12	0.808715	0.738487	0.64514	0.639187	0.691906	0.676325	0.744162	0.803498	0.690503	0.874687	0.576842	0.97352
ENSG00000078900.10	0.846791	0.796145	0.796131	0.718647	0.757418	0.739771	0.673782	0.817576	0.752692	0.878459	0.680053	0.965886
ENSG00000078902.11	0.449322	0.385888	0.371641	0.482556	0.442327	0.432906	0.539243	0.764337	0.836569	0.912432	0.806352	0.76518
ENSG00000078967.8	0.748618	0.798273	0.770259	0.769738	0.708931	0.679318	0.698986	0.868305	0.818521	0.902833	0.716136	0.973332
ENSG00000079102.12	0.448447	0.502732	0.430846	0.437786	0.457141	0.469144	0.639633	0.74603	0.713902	0.896471	0.839422	0.925634
ENSG00000079134.7	0.624365	0.57502	0.540607	0.488236	0.725773	0.745283	0.789946	0.901497	0.85387	0.913418	0.84431	0.97019
ENSG00000079150.13	0.81701	0.810505	0.78073	0.810652	0.758787	0.826733	0.864268	0.919871	0.769788	0.850158	0.78493	0.9653
ENSG00000079156.12	0.660309	0.642564	0.56785	0.586193	0.650322	0.596436	0.780977	0.922437	0.869588	0.88717	0.54388	0.965886
ENSG00000079215.9	0.736077	0.753783	0.630868	0.568237	0.567782	0.595513	0.752247	0.846597	0.851778	0.878459	0.368783	0.954858
ENSG00000079246.11	0.843715	0.666614	0.585446	0.57976	0.551528	0.576059	0.707212	0.766577	0.754506	0.89664	0.818978	0.972774
[truncated: 14,104 more rows]

## Sheet: Table S3C
Gene ID	Gene Name	Mean normalized expression (CMs)	Mean normalized expression (EPDCs)	Expression difference	p-value (t-test)	Storey q-value	Analysis
[truncated: 30,626 more rows]

[truncated: 3 more sheets: Table S3D, Table S3E, Table S3F]
