# Supplementary material for: Association of Human iPSC Gene Signatures and X Chromosome Dosage with Two Distinct Cardiac Differentiation Trajectories
Source: Stem Cell Reports. 2019 Oct 24;13(5):924–38. doi: 10.1016/j.stemcr.2019.09.011 (PMC6895695; doi:10.1016/j.stemcr.2019.09.011)
Supplement: Table S4. X Chromosome Gene Dosage Plays a Role in Cardiac Differentiation Fate, Related to Figures 4 and 5 — (A) GSEA showing functional enrichment of genes differentially expressed between CM-fated and EPDC-fated iPSCs. (B) Table describing results of linear regression analysis to predict factors influencing differentiation potential of iPSCs toward CM or EPDC fates, related to Figure 4. (C) Allelic imbalance fraction of genes on the X chromosome not in pseudoautosomal regions in females from iPSC samples and from iPSC-CVPC samples, related to Figure 4. [file mmc5.xlsx]

## Sheet: Table S4A
MSigDB gene set ID	Gene set enrichment	p-value (GSEA)	Storey q-value	Analysis
GO_SMALL_MOLECULE_METABOLIC_PROCESS	-4.79432	8.63519e-07	0.00382798	All iPSC-CVPC samples
GO_ORGANONITROGEN_COMPOUND_METABOLIC_PROCESS	-4.59784	2.23329e-06	0.00495008	All iPSC-CVPC samples
GO_CELL_SURFACE	-4.56353	2.91103e-06	0.0016884	All iPSC-CVPC samples
GO_INTRINSIC_COMPONENT_OF_PLASMA_MEMBRANE	-4.15624	1.70267e-05	0.00493774	All iPSC-CVPC samples
GO_CARBOHYDRATE_DERIVATIVE_METABOLIC_PROCESS	-4.1184	2.00738e-05	0.0296625	All iPSC-CVPC samples
GO_CARBOHYDRATE_DERIVATIVE_BIOSYNTHETIC_PROCESS	-4.05889	2.67841e-05	0.0296835	All iPSC-CVPC samples
GO_ORGANIC_ACID_METABOLIC_PROCESS	-3.84539	6.29789e-05	0.0558371	All iPSC-CVPC samples
GO_EXTRACELLULAR_MATRIX	-3.64732	0.000147372	0.028492	All iPSC-CVPC samples
IPA_IRF7_UP	-3.39179	0.000466215	0.365979	All iPSC-CVPC samples
GO_ION_TRANSPORT	-3.37765	0.0003751	0.277137	All iPSC-CVPC samples
GO_NUCLEOBASE_CONTAINING_SMALL_MOLECULE_METABOLIC_PROCESS	-3.29735	0.000509256	0.322505	All iPSC-CVPC samples
GO_CALCIUM_ION_BINDING	-3.20398	0.000703593	0.346071	All iPSC-CVPC samples
GO_COFACTOR_BINDING	-3.18596	0.000777687	0.346071	All iPSC-CVPC samples
GO_GLYCOSYL_COMPOUND_METABOLIC_PROCESS	-3.18029	0.000775104	0.429505	All iPSC-CVPC samples
GO_PROTEINACEOUS_EXTRACELLULAR_MATRIX	-3.17717	0.00080452	0.103697	All iPSC-CVPC samples
GO_EXTERNAL_SIDE_OF_PLASMA_MEMBRANE	-3.16989	0.000893936	0.103697	All iPSC-CVPC samples
GO_SULFUR_COMPOUND_METABOLIC_PROCESS	-3.12516	0.000935988	0.457788	All iPSC-CVPC samples
chr19p13	-3.10524	0.000984584	0.300298	All iPSC-CVPC samples
GO_PLATELET_ALPHA_GRANULE_MEMBRANE	-3.09286	0.00354394	0.228387	All iPSC-CVPC samples
GO_NUCLEOSIDE_MONOPHOSPHATE_METABOLIC_PROCESS	-3.07281	0.00113595	0.457788	All iPSC-CVPC samples
GO_AMINOGLYCAN_BIOSYNTHETIC_PROCESS	-3.06999	0.00126816	0.468478	All iPSC-CVPC samples
GO_SINGLE_ORGANISM_BIOSYNTHETIC_PROCESS	-3.05719	0.00113162	0.457788	All iPSC-CVPC samples
GO_PURINE_CONTAINING_COMPOUND_METABOLIC_PROCESS	-2.99589	0.00142456	0.485775	All iPSC-CVPC samples
KEGG_FATTY_ACID_METABOLISM	-2.96883	0.0021845	0.282675	All iPSC-CVPC samples
GO_TRANSMEMBRANE_TRANSPORTER_ACTIVITY	-2.9688	0.00152681	0.440804	All iPSC-CVPC samples
GO_SULFUR_COMPOUND_BINDING	-2.90459	0.00198114	0.440804	All iPSC-CVPC samples
GO_CELLULAR_RESPIRATION	-2.90433	0.00201221	0.594676	All iPSC-CVPC samples
GO_ORGANOPHOSPHATE_METABOLIC_PROCESS	-2.90242	0.00188184	0.594676	All iPSC-CVPC samples
GO_ORGANELLE_INNER_MEMBRANE	-2.89473	0.00194524	0.18804	All iPSC-CVPC samples
GO_ION_TRANSMEMBRANE_TRANSPORT	-2.85325	0.00221211	0.612893	All iPSC-CVPC samples
GO_CATION_TRANSPORT	-2.78405	0.00273876	0.616261	All iPSC-CVPC samples
GO_MONOCARBOXYLIC_ACID_METABOLIC_PROCESS	-2.78311	0.00276816	0.616261	All iPSC-CVPC samples
GO_INORGANIC_ION_TRANSMEMBRANE_TRANSPORT	-2.77252	0.0028627	0.616261	All iPSC-CVPC samples
KEGG_HEMATOPOIETIC_CELL_LINEAGE	-2.76782	0.00391073	0.282675	All iPSC-CVPC samples
GO_ORGANONITROGEN_COMPOUND_BIOSYNTHETIC_PROCESS	-2.76431	0.00288402	0.616261	All iPSC-CVPC samples
GO_LIPID_METABOLIC_PROCESS	-2.76056	0.00291935	0.616261	All iPSC-CVPC samples
GO_ENDOPLASMIC_RETICULUM_PART	-2.73398	0.00316167	0.228387	All iPSC-CVPC samples
GO_RECEPTOR_ACTIVITY	-2.7292	0.00322673	0.528443	All iPSC-CVPC samples
GO_UDP_GLYCOSYLTRANSFERASE_ACTIVITY	-2.72291	0.00356254	0.528443	All iPSC-CVPC samples
GO_NUCLEOSIDE_TRIPHOSPHATE_METABOLIC_PROCESS	-2.71288	0.00349177	0.703592	All iPSC-CVPC samples
GO_MITOCHONDRIAL_PART	-2.70909	0.00340962	0.228387	All iPSC-CVPC samples
REACTOME_NCAM_SIGNALING_FOR_NEURITE_OUT_GROWTH	-2.70908	0.00398958	0.876455	All iPSC-CVPC samples
HALLMARK_INTERFERON_ALPHA_RESPONSE	-2.68976	0.00401547	0.114714	All iPSC-CVPC samples
GO_COFACTOR_METABOLIC_PROCESS	-2.68061	0.00379036	0.730552	All iPSC-CVPC samples
REACTOME_A_TETRASACCHARIDE_LINKER_SEQUENCE_IS_REQUIRED_FOR_GAG_SYNTHESIS	-2.67796	0.00556562	0.876455	All iPSC-CVPC samples
REACTOME_TCA_CYCLE_AND_RESPIRATORY_ELECTRON_TRANSPORT	-2.67768	0.00399736	0.876455	All iPSC-CVPC samples
GO_TRANSMEMBRANE_TRANSPORT	-2.64467	0.00413916	0.764538	All iPSC-CVPC samples
KEGG_ETHER_LIPID_METABOLISM	-2.62878	0.00607904	0.282675	All iPSC-CVPC samples
HALLMARK_OXIDATIVE_PHOSPHORYLATION	-2.61916	0.00458857	0.114714	All iPSC-CVPC samples
GO_ORGANIC_ACID_BIOSYNTHETIC_PROCESS	-2.61816	0.00460056	0.815772	All iPSC-CVPC samples
GO_SULFOTRANSFERASE_ACTIVITY	-2.61705	0.00542992	0.554018	All iPSC-CVPC samples
GO_MONOCARBOXYLIC_ACID_BIOSYNTHETIC_PROCESS	-2.61246	0.00480066	0.818512	All iPSC-CVPC samples
KEGG_VALINE_LEUCINE_AND_ISOLEUCINE_DEGRADATION	-2.57353	0.00605309	0.282675	All iPSC-CVPC samples
IPA_IRF3_UP	-2.56565	0.0061075	0.892861	All iPSC-CVPC samples
GO_MITOCHONDRION	-2.55037	0.00540819	0.306983	All iPSC-CVPC samples
GO_GOLGI_LUMEN	-2.54491	0.00646378	0.306983	All iPSC-CVPC samples
GO_POSITIVE_REGULATION_OF_NITRIC_OXIDE_SYNTHASE_ACTIVITY	-2.54271	0.00823784	0.925998	All iPSC-CVPC samples
chr13q31	-2.53275	0.0120509	0.917587	All iPSC-CVPC samples
GO_POSITIVE_REGULATION_OF_OXIDOREDUCTASE_ACTIVITY	-2.52941	0.00725316	0.925998	All iPSC-CVPC samples
GO_ACETYLGLUCOSAMINYLTRANSFERASE_ACTIVITY	-2.52821	0.0068616	0.554018	All iPSC-CVPC samples
GO_GLYCOPROTEIN_METABOLIC_PROCESS	-2.52771	0.00588422	0.924401	All iPSC-CVPC samples
GO_CELLULAR_LIPID_METABOLIC_PROCESS	-2.52022	0.00592481	0.924401	All iPSC-CVPC samples
GO_CARBOHYDRATE_METABOLIC_PROCESS	-2.5119	0.0060861	0.924401	All iPSC-CVPC samples
GO_ORGANONITROGEN_COMPOUND_CATABOLIC_PROCESS	-2.5075	0.00625581	0.924401	All iPSC-CVPC samples
REACTOME_GLYCOSAMINOGLYCAN_METABOLISM	-2.49893	0.00674674	0.876455	All iPSC-CVPC samples
GO_ATP_HYDROLYSIS_COUPLED_TRANSMEMBRANE_TRANSPORT	-2.49304	0.00797376	0.925998	All iPSC-CVPC samples
REACTOME_HEPARAN_SULFATE_HEPARIN_HS_GAG_METABOLISM	-2.48896	0.00756289	0.876455	All iPSC-CVPC samples
GO_CELL_ADHESION_MEDIATED_BY_INTEGRIN	-2.48736	0.0148427	0.925998	All iPSC-CVPC samples
GO_NEGATIVE_REGULATION_OF_AMINE_TRANSPORT	-2.46948	0.0117453	0.925998	All iPSC-CVPC samples
GO_TRANSFERASE_ACTIVITY_TRANSFERRING_GLYCOSYL_GROUPS	-2.46883	0.00698451	0.554018	All iPSC-CVPC samples
GO_TRANSFERASE_ACTIVITY_TRANSFERRING_HEXOSYL_GROUPS	-2.46368	0.00718119	0.554018	All iPSC-CVPC samples
GO_ENDOPLASMIC_RETICULUM	-2.45971	0.00698875	0.306983	All iPSC-CVPC samples
GO_EXTRACELLULAR_SPACE	-2.45617	0.00708719	0.306983	All iPSC-CVPC samples
GO_INORGANIC_CATION_TRANSMEMBRANE_TRANSPORTER_ACTIVITY	-2.45318	0.00722862	0.554018	All iPSC-CVPC samples
GO_OXIDOREDUCTASE_ACTIVITY	-2.43814	0.00746991	0.554018	All iPSC-CVPC samples
GO_NUCLEOSIDE_MONOPHOSPHATE_BIOSYNTHETIC_PROCESS	-2.43021	0.00819856	0.925998	All iPSC-CVPC samples
GO_NEGATIVE_REGULATION_OF_CATECHOLAMINE_SECRETION	-2.428	0.0168261	0.925998	All iPSC-CVPC samples
GO_MITOCHONDRIAL_ENVELOPE	-2.4251	0.00772908	0.306983	All iPSC-CVPC samples
GO_PURINE_NUCLEOSIDE_BIOSYNTHETIC_PROCESS	-2.41662	0.00843337	0.925998	All iPSC-CVPC samples
GO_CHEMICAL_HOMEOSTASIS	-2.41437	0.00796605	0.925998	All iPSC-CVPC samples
GO_SULFUR_COMPOUND_BIOSYNTHETIC_PROCESS	-2.41323	0.0081983	0.925998	All iPSC-CVPC samples
GO_NUCLEAR_OUTER_MEMBRANE_ENDOPLASMIC_RETICULUM_MEMBRANE_NETWORK	-2.41224	0.00798897	0.306983	All iPSC-CVPC samples
GO_AXON_PART	-2.40125	0.00846849	0.306983	All iPSC-CVPC samples
IPA_NOTCH2_UP	-2.39979	0.0266981	0.892861	All iPSC-CVPC samples
GO_WOUND_HEALING_SPREADING_OF_EPIDERMAL_CELLS	-2.39951	0.0361184	0.925998	All iPSC-CVPC samples
IPA_SPDEF_DN	-2.39728	0.0102831	0.892861	All iPSC-CVPC samples
GO_METAL_ION_TRANSPORT	-2.39635	0.00841903	0.925998	All iPSC-CVPC samples
GO_COENZYME_BINDING	-2.39614	0.00861339	0.589686	All iPSC-CVPC samples
GO_DEATH_RECEPTOR_ACTIVITY	-2.39192	0.0121814	0.591427	All iPSC-CVPC samples
GO_MONOVALENT_INORGANIC_CATION_TRANSPORT	-2.37245	0.00903158	0.925998	All iPSC-CVPC samples
GO_POSITIVE_REGULATION_OF_MONOOXYGENASE_ACTIVITY	-2.36378	0.01183	0.925998	All iPSC-CVPC samples
REACTOME_NCAM1_INTERACTIONS	-2.36292	0.0108427	0.876455	All iPSC-CVPC samples
GO_SERINE_FAMILY_AMINO_ACID_METABOLIC_PROCESS	-2.36285	0.0106272	0.925998	All iPSC-CVPC samples
KEGG_OXIDATIVE_PHOSPHORYLATION	-2.35779	0.00967018	0.328567	All iPSC-CVPC samples
GO_TRANSITION_METAL_ION_HOMEOSTASIS	-2.35595	0.00998348	0.925998	All iPSC-CVPC samples
GO_CATION_TRANSPORTING_ATPASE_ACTIVITY	-2.35228	0.0105291	0.591427	All iPSC-CVPC samples
GO_HYDRO_LYASE_ACTIVITY	-2.3295	0.0111485	0.591427	All iPSC-CVPC samples
GO_TRANSPORTER_ACTIVITY	-2.32659	0.0100593	0.591427	All iPSC-CVPC samples
GO_LEUKOCYTE_MIGRATION_INVOLVED_IN_INFLAMMATORY_RESPONSE	-2.32549	0.029529	0.925998	All iPSC-CVPC samples
GO_CELL_CELL_ADHESION_VIA_PLASMA_MEMBRANE_ADHESION_MOLECULES	-2.31628	0.0107463	0.925998	All iPSC-CVPC samples
GO_PHOSPHATIDYLCHOLINE_ACYL_CHAIN_REMODELING	-2.31505	0.0146583	0.925998	All iPSC-CVPC samples
GO_FATTY_ACID_METABOLIC_PROCESS	-2.31162	0.010648	0.925998	All iPSC-CVPC samples
KEGG_BETA_ALANINE_METABOLISM	-2.31047	0.0141319	0.328567	All iPSC-CVPC samples
GO_LYSOSOMAL_LUMEN	-2.30768	0.0113377	0.353876	All iPSC-CVPC samples
GO_PURINE_NUCLEOSIDE_MONOPHOSPHATE_BIOSYNTHETIC_PROCESS	-2.29556	0.0118539	0.925998	All iPSC-CVPC samples
GO_INTEGRIN_BINDING	-2.29049	0.0116756	0.591427	All iPSC-CVPC samples
GO_CYTOKINE_PRODUCTION	-2.27701	0.0123451	0.925998	All iPSC-CVPC samples
GO_LYTIC_VACUOLE	-2.27274	0.0116597	0.353876	All iPSC-CVPC samples
GO_SINGLE_ORGANISM_CATABOLIC_PROCESS	-2.26959	0.0116956	0.925998	All iPSC-CVPC samples
IPA_TFAP2A_UP	-2.26622	0.0453583	0.892861	All iPSC-CVPC samples
GO_NUCLEOSIDE_TRIPHOSPHATE_BIOSYNTHETIC_PROCESS	-2.2643	0.0128574	0.925998	All iPSC-CVPC samples
GO_AXON	-2.26192	0.0120292	0.353876	All iPSC-CVPC samples
REACTOME_RESPIRATORY_ELECTRON_TRANSPORT_ATP_SYNTHESIS_BY_CHEMIOSMOTIC_COUPLING_AND_HEAT_PRODUCTION_BY_UNCOUPLING_PROTEINS_	-2.26167	0.0125874	0.876455	All iPSC-CVPC samples
GO_GLYCOSYLATION	-2.25053	0.0124753	0.925998	All iPSC-CVPC samples
GO_VACUOLAR_LUMEN	-2.24441	0.0131387	0.353876	All iPSC-CVPC samples
GO_SIGNALING_RECEPTOR_ACTIVITY	-2.24174	0.012626	0.591427	All iPSC-CVPC samples
BIOCARTA_IL17_PATHWAY	-2.24039	0.0456455	0.93949	All iPSC-CVPC samples
KEGG_PARKINSONS_DISEASE	-2.23824	0.0131712	0.328567	All iPSC-CVPC samples
GO_CELL_PART_MORPHOGENESIS	-2.23694	0.0127668	0.925998	All iPSC-CVPC samples
GO_OXIDATION_REDUCTION_PROCESS	-2.23278	0.0128691	0.925998	All iPSC-CVPC samples
GO_METALLOENDOPEPTIDASE_ACTIVITY	-2.23186	0.0136676	0.608206	All iPSC-CVPC samples
KEGG_CELL_ADHESION_MOLECULES_CAMS	-2.22794	0.0136718	0.328567	All iPSC-CVPC samples
GO_REGULATION_OF_LYMPHOCYTE_CHEMOTAXIS	-2.21579	0.0308988	0.925998	All iPSC-CVPC samples
GO_CELL_COMMUNICATION_INVOLVED_IN_CARDIAC_CONDUCTION	-2.21505	0.0155035	0.925998	All iPSC-CVPC samples
GO_ANION_TRANSPORT	-2.2145	0.0135955	0.925998	All iPSC-CVPC samples
GO_FATTY_ACID_BIOSYNTHETIC_PROCESS	-2.21374	0.0141796	0.925998	All iPSC-CVPC samples
GO_CELL_PROJECTION_PART	-2.21288	0.0135361	0.353876	All iPSC-CVPC samples
GO_PROTEOGLYCAN_BIOSYNTHETIC_PROCESS	-2.20714	0.0150167	0.925998	All iPSC-CVPC samples
GO_GLUCURONOSYLTRANSFERASE_ACTIVITY	-2.20013	0.0188419	0.635435	All iPSC-CVPC samples
GO_MITOCHONDRIAL_MATRIX	-2.19597	0.0142054	0.353876	All iPSC-CVPC samples
REACTOME_METAL_ION_SLC_TRANSPORTERS	-2.19553	0.0190831	0.876455	All iPSC-CVPC samples
GO_OXIDOREDUCTASE_COMPLEX	-2.19111	0.0149465	0.353876	All iPSC-CVPC samples
GO_EXTRACELLULAR_STRUCTURE_ORGANIZATION	-2.18907	0.0145998	0.925998	All iPSC-CVPC samples
REACTOME_CHONDROITIN_SULFATE_DERMATAN_SULFATE_METABOLISM	-2.18334	0.0161362	0.876455	All iPSC-CVPC samples
GO_SECRETORY_VESICLE	-2.17499	0.015023	0.353876	All iPSC-CVPC samples
GO_PURINE_CONTAINING_COMPOUND_BIOSYNTHETIC_PROCESS	-2.16842	0.0156148	0.925998	All iPSC-CVPC samples
GO_SECRETORY_GRANULE	-2.16648	0.0154283	0.353876	All iPSC-CVPC samples
GO_TRANSFERASE_ACTIVITY_TRANSFERRING_SULFUR_CONTAINING_GROUPS	-2.16286	0.0164687	0.635435	All iPSC-CVPC samples
GO_QUINONE_BINDING	-2.16243	0.0206882	0.635435	All iPSC-CVPC samples
GO_ATPASE_COUPLED_ION_TRANSMEMBRANE_TRANSPORTER_ACTIVITY	-2.16082	0.0166128	0.635435	All iPSC-CVPC samples
GO_MITOCHONDRIAL_MEMBRANE_PART	-2.15837	0.0158634	0.353876	All iPSC-CVPC samples
GO_HOMEOSTATIC_PROCESS	-2.15824	0.0155242	0.925998	All iPSC-CVPC samples
REACTOME_AMYLOIDS	-2.15778	0.016624	0.876455	All iPSC-CVPC samples
GO_AEROBIC_RESPIRATION	-2.14566	0.0173819	0.925998	All iPSC-CVPC samples
GO_METALLOPEPTIDASE_ACTIVITY	-2.14413	0.0165442	0.635435	All iPSC-CVPC samples
BIOCARTA_ETC_PATHWAY	-2.13919	0.0257591	0.93949	All iPSC-CVPC samples
GO_NUCLEOSIDE_PHOSPHATE_BIOSYNTHETIC_PROCESS	-2.13221	0.0169291	0.925998	All iPSC-CVPC samples
BIOCARTA_SRCRPTP_PATHWAY	-2.12201	0.0256926	0.93949	All iPSC-CVPC samples
GO_ATPASE_ACTIVITY_COUPLED_TO_MOVEMENT_OF_SUBSTANCES	-2.12145	0.0177573	0.635435	All iPSC-CVPC samples
GO_EXPLORATION_BEHAVIOR	-2.1173	0.0232899	0.925998	All iPSC-CVPC samples
GO_PROTEIN_O_LINKED_GLYCOSYLATION	-2.11538	0.0181468	0.925998	All iPSC-CVPC samples
HALLMARK_FATTY_ACID_METABOLISM	-2.11378	0.017786	0.296433	All iPSC-CVPC samples
GO_REGULATION_OF_ION_TRANSPORT	-2.10915	0.0176469	0.925998	All iPSC-CVPC samples
GO_ATP_BIOSYNTHETIC_PROCESS	-2.10184	0.0200034	0.925998	All iPSC-CVPC samples
GO_LIPID_BIOSYNTHETIC_PROCESS	-2.09725	0.0181494	0.925998	All iPSC-CVPC samples
GO_ORGANIC_ANION_TRANSPORT	-2.09246	0.0184871	0.925998	All iPSC-CVPC samples
NFE2L2.V2	-2.08861	0.0186292	0.0372584	All iPSC-CVPC samples
GO_GLYCOSPHINGOLIPID_BIOSYNTHETIC_PROCESS	-2.08007	0.022413	0.925998	All iPSC-CVPC samples
GO_AMINOGLYCAN_METABOLIC_PROCESS	-2.07289	0.0196708	0.925998	All iPSC-CVPC samples
KEGG_PROXIMAL_TUBULE_BICARBONATE_RECLAMATION	-2.07173	0.0242223	0.399743	All iPSC-CVPC samples
REACTOME_METABOLISM_OF_CARBOHYDRATES	-2.07163	0.0195162	0.876455	All iPSC-CVPC samples
GO_CALCIUM_INDEPENDENT_CELL_CELL_ADHESION_VIA_PLASMA_MEMBRANE_CELL_ADHESION_MOLECULES	-2.07057	0.0263947	0.925998	All iPSC-CVPC samples
GO_ANCHORED_COMPONENT_OF_MEMBRANE	-2.06522	0.020391	0.415348	All iPSC-CVPC samples
GO_MITOCHONDRIAL_RESPIRATORY_CHAIN_COMPLEX_ASSEMBLY	-2.06204	0.0207351	0.925998	All iPSC-CVPC samples
GO_RESPIRATORY_CHAIN	-2.06117	0.0205755	0.415348	All iPSC-CVPC samples
IPA_TP53_UP	-2.06046	0.0197729	0.892861	All iPSC-CVPC samples
GO_POSITIVE_REGULATION_OF_CELLULAR_EXTRAVASATION	-2.06016	0.0292395	0.925998	All iPSC-CVPC samples
NRSF_01	-2.05661	0.02109	0.97891	All iPSC-CVPC samples
GO_CELL_ADHESION_MOLECULE_BINDING	-2.05493	0.0204394	0.635435	All iPSC-CVPC samples
GO_PHOSPHOLIPASE_ACTIVITY	-2.05264	0.0212488	0.635435	All iPSC-CVPC samples
GO_BASEMENT_MEMBRANE	-2.04584	0.0213951	0.415348	All iPSC-CVPC samples
GO_GLYCOSYL_COMPOUND_BIOSYNTHETIC_PROCESS	-2.04515	0.0210886	0.925998	All iPSC-CVPC samples
GO_COENZYME_METABOLIC_PROCESS	-2.03847	0.0210702	0.925998	All iPSC-CVPC samples
GO_CATION_TRANSMEMBRANE_TRANSPORTER_ACTIVITY	-2.03647	0.0210434	0.635435	All iPSC-CVPC samples
KEGG_SYSTEMIC_LUPUS_ERYTHEMATOSUS	-2.0349	0.0218072	0.399743	All iPSC-CVPC samples
REACTOME_ACYL_CHAIN_REMODELLING_OF_PC	-2.03382	0.0272263	0.876455	All iPSC-CVPC samples
GO_ENDOPLASMIC_RETICULUM_LUMEN	-2.03358	0.0214835	0.415348	All iPSC-CVPC samples
GO_CARBON_OXYGEN_LYASE_ACTIVITY	-2.03304	0.0221331	0.635435	All iPSC-CVPC samples
GO_VIRUS_RECEPTOR_ACTIVITY	-2.02679	0.022872	0.636128	All iPSC-CVPC samples
GO_DETECTION_OF_MECHANICAL_STIMULUS_INVOLVED_IN_SENSORY_PERCEPTION	-2.02631	0.0276069	0.925998	All iPSC-CVPC samples
GO_ENERGY_DERIVATION_BY_OXIDATION_OF_ORGANIC_COMPOUNDS	-2.02335	0.0219013	0.925998	All iPSC-CVPC samples
GO_CREATINE_METABOLIC_PROCESS	-2.02252	0.0313765	0.925998	All iPSC-CVPC samples
GO_SIGNAL_TRANSDUCER_ACTIVITY	-2.02219	0.0216788	0.635435	All iPSC-CVPC samples
GO_N_ACETYLGLUCOSAMINE_METABOLIC_PROCESS	-2.02104	0.0273386	0.925998	All iPSC-CVPC samples
GO_REGULATION_BY_VIRUS_OF_VIRAL_PROTEIN_LEVELS_IN_HOST_CELL	-2.0172	0.0292497	0.925998	All iPSC-CVPC samples
GO_CELL_PROJECTION_ORGANIZATION	-2.00653	0.022503	0.925998	All iPSC-CVPC samples
GO_DERMATAN_SULFATE_METABOLIC_PROCESS	-2.00417	0.0307993	0.925998	All iPSC-CVPC samples
GO_DEOXYRIBONUCLEOTIDE_BIOSYNTHETIC_PROCESS	-1.99582	0.0300644	0.925998	All iPSC-CVPC samples
GO_GLUCOSAMINE_CONTAINING_COMPOUND_METABOLIC_PROCESS	-1.99489	0.0271665	0.925998	All iPSC-CVPC samples
GO_ADRENERGIC_RECEPTOR_ACTIVITY	-1.99174	0.0756686	0.863561	All iPSC-CVPC samples
GO_IRON_ION_HOMEOSTASIS	-1.99114	0.0247957	0.925998	All iPSC-CVPC samples
BIOCARTA_PARKIN_PATHWAY	-1.98502	0.0311488	0.93949	All iPSC-CVPC samples
IPA_RFX5_DN	-1.98423	0.148594	0.892861	All iPSC-CVPC samples
GO_OXIDATIVE_PHOSPHORYLATION	-1.98392	0.0245721	0.925998	All iPSC-CVPC samples
GO_ESTROGEN_METABOLIC_PROCESS	-1.98383	0.0294221	0.925998	All iPSC-CVPC samples
GO_BRANCHED_CHAIN_AMINO_ACID_METABOLIC_PROCESS	-1.98186	0.0273164	0.925998	All iPSC-CVPC samples
GO_LIPID_CATABOLIC_PROCESS	-1.98167	0.0241862	0.925998	All iPSC-CVPC samples
GO_PHOSPHATIDYLETHANOLAMINE_ACYL_CHAIN_REMODELING	-1.97817	0.0304311	0.925998	All iPSC-CVPC samples
KEGG_ARGININE_AND_PROLINE_METABOLISM	-1.97746	0.0257898	0.399743	All iPSC-CVPC samples
REACTOME_ZINC_TRANSPORTERS	-1.97566	0.0323269	0.876455	All iPSC-CVPC samples
chr11q11	-1.97557	0.0342354	0.917587	All iPSC-CVPC samples
KEGG_GLYCEROPHOSPHOLIPID_METABOLISM	-1.97523	0.025374	0.399743	All iPSC-CVPC samples
IPA_NR2C2_UP	-1.97267	0.0623738	0.892861	All iPSC-CVPC samples
GO_CELLULAR_AMINO_ACID_METABOLIC_PROCESS	-1.96877	0.0247602	0.925998	All iPSC-CVPC samples
BIOCARTA_IL10_PATHWAY	-1.96838	0.031611	0.93949	All iPSC-CVPC samples
GO_HYDROGEN_ION_TRANSMEMBRANE_TRANSPORT	-1.96686	0.0255333	0.925998	All iPSC-CVPC samples
GO_ORGANIC_HYDROXY_COMPOUND_METABOLIC_PROCESS	-1.96674	0.0248366	0.925998	All iPSC-CVPC samples
GO_HEPARAN_SULFATE_PROTEOGLYCAN_BIOSYNTHETIC_PROCESS	-1.96355	0.0294948	0.925998	All iPSC-CVPC samples
GO_ZINC_ION_HOMEOSTASIS	-1.9634	0.0316278	0.925998	All iPSC-CVPC samples
chr22q13	-1.95956	0.0255525	0.917587	All iPSC-CVPC samples
GO_OXIDOREDUCTASE_ACTIVITY_ACTING_ON_CH_OH_GROUP_OF_DONORS	-1.95764	0.0259368	0.684052	All iPSC-CVPC samples
GO_CELLULAR_MODIFIED_AMINO_ACID_METABOLIC_PROCESS	-1.95764	0.0255924	0.925998	All iPSC-CVPC samples
GO_COLLAGEN_TRIMER	-1.957	0.0270744	0.506553	All iPSC-CVPC samples
GO_EXOPEPTIDASE_ACTIVITY	-1.95692	0.0261323	0.684052	All iPSC-CVPC samples
GO_POSITIVE_REGULATION_OF_MAST_CELL_ACTIVATION_INVOLVED_IN_IMMUNE_RESPONSE	-1.95106	0.0532891	0.925998	All iPSC-CVPC samples
GO_ION_HOMEOSTASIS	-1.94732	0.0259583	0.925998	All iPSC-CVPC samples
GO_BIOLOGICAL_ADHESION	-1.94661	0.0259051	0.925998	All iPSC-CVPC samples
GO_PHOSPHATIDYLCHOLINE_METABOLIC_PROCESS	-1.94264	0.0278757	0.925998	All iPSC-CVPC samples
GO_GENERATION_OF_PRECURSOR_METABOLITES_AND_ENERGY	-1.93937	0.0265393	0.925998	All iPSC-CVPC samples
GO_CELLULAR_AMINO_ACID_CATABOLIC_PROCESS	-1.93904	0.027174	0.925998	All iPSC-CVPC samples
KEGG_GLYCEROLIPID_METABOLISM	-1.9375	0.028422	0.404727	All iPSC-CVPC samples
IPA_PPARA_DN	-1.93713	0.0273289	0.892861	All iPSC-CVPC samples
GO_REGULATION_OF_SKELETAL_MUSCLE_CELL_DIFFERENTIATION	-1.93547	0.0422766	0.925998	All iPSC-CVPC samples
REACTOME_LIPOPROTEIN_METABOLISM	-1.9255	0.0327617	0.876455	All iPSC-CVPC samples
GO_RIBONUCLEOSIDE_TRIPHOSPHATE_BIOSYNTHETIC_PROCESS	-1.92515	0.0288878	0.925998	All iPSC-CVPC samples
GO_ELECTRON_TRANSPORT_CHAIN	-1.91752	0.0284705	0.925998	All iPSC-CVPC samples
GO_CELL_CELL_JUNCTION	-1.90941	0.0283688	0.512062	All iPSC-CVPC samples
GO_SERINE_TYPE_EXOPEPTIDASE_ACTIVITY	-1.90925	0.0333204	0.760388	All iPSC-CVPC samples
GO_FLAVONOID_METABOLIC_PROCESS	-1.90144	0.040777	0.925998	All iPSC-CVPC samples
GO_METAL_CLUSTER_BINDING	-1.89562	0.0302942	0.74894	All iPSC-CVPC samples
GO_MONOVALENT_INORGANIC_CATION_TRANSMEMBRANE_TRANSPORTER_ACTIVITY	-1.89479	0.0294581	0.74894	All iPSC-CVPC samples
GO_REGULATION_OF_CELL_ADHESION_MEDIATED_BY_INTEGRIN	-1.89475	0.0316477	0.925998	All iPSC-CVPC samples
GO_PROTON_TRANSPORTING_ATP_SYNTHASE_ACTIVITY_ROTATIONAL_MECHANISM	-1.8943	0.0395582	0.782374	All iPSC-CVPC samples
GO_SIGNALING_PATTERN_RECOGNITION_RECEPTOR_ACTIVITY	-1.88789	0.0550691	0.814865	All iPSC-CVPC samples
GO_AMINO_SUGAR_METABOLIC_PROCESS	-1.88269	0.0323826	0.925998	All iPSC-CVPC samples
GO_AMMONIUM_ION_METABOLIC_PROCESS	-1.88073	0.0307922	0.925998	All iPSC-CVPC samples
KEGG_PROPANOATE_METABOLISM	-1.87939	0.0326393	0.404727	All iPSC-CVPC samples
REACTOME_REVERSIBLE_HYDRATION_OF_CARBON_DIOXIDE	-1.87805	0.0448226	0.876455	All iPSC-CVPC samples
GO_FATTY_ACYL_COA_BINDING	-1.87768	0.0329461	0.760388	All iPSC-CVPC samples
GO_EXTRACELLULAR_MATRIX_STRUCTURAL_CONSTITUENT	-1.87601	0.0320789	0.760388	All iPSC-CVPC samples
GO_GOLGI_APPARATUS	-1.87375	0.0305491	0.512062	All iPSC-CVPC samples
GO_SECRETORY_GRANULE_MEMBRANE	-1.87127	0.0321386	0.512062	All iPSC-CVPC samples
KEGG_ECM_RECEPTOR_INTERACTION	-1.87007	0.0321175	0.404727	All iPSC-CVPC samples
GO_SYSTEM_PROCESS	-1.86969	0.03086	0.925998	All iPSC-CVPC samples
GO_NEURON_PROJECTION	-1.86776	0.0310054	0.512062	All iPSC-CVPC samples
GO_RESPONSE_TO_INSECTICIDE	-1.8661	0.0495632	0.925998	All iPSC-CVPC samples
GO_NEURON_DEVELOPMENT	-1.86562	0.0312074	0.925998	All iPSC-CVPC samples
GO_SMALL_MOLECULE_BIOSYNTHETIC_PROCESS	-1.86535	0.0312972	0.925998	All iPSC-CVPC samples
GO_NEURON_PART	-1.86444	0.0312129	0.512062	All iPSC-CVPC samples
GO_CELL_CELL_SIGNALING_INVOLVED_IN_CARDIAC_CONDUCTION	-1.85936	0.0368679	0.925998	All iPSC-CVPC samples
GO_REGULATION_OF_NOREPINEPHRINE_SECRETION	-1.85603	0.0561255	0.925998	All iPSC-CVPC samples
GO_ASPARTATE_FAMILY_AMINO_ACID_CATABOLIC_PROCESS	-1.85467	0.0382984	0.925998	All iPSC-CVPC samples
GO_HYDROGEN_TRANSPORT	-1.85465	0.0325723	0.925998	All iPSC-CVPC samples
GO_ENERGY_COUPLED_PROTON_TRANSPORT_DOWN_ELECTROCHEMICAL_GRADIENT	-1.85377	0.035928	0.925998	All iPSC-CVPC samples
IPA_MITF_UP	-1.84837	0.0339244	0.892861	All iPSC-CVPC samples
GO_NEURON_PROJECTION_MORPHOGENESIS	-1.84679	0.0326607	0.925998	All iPSC-CVPC samples
GO_SOMATODENDRITIC_COMPARTMENT	-1.8452	0.032666	0.512062	All iPSC-CVPC samples
GO_CARDIAC_CONDUCTION	-1.84506	0.033873	0.925998	All iPSC-CVPC samples
GO_SOMITE_DEVELOPMENT	-1.84437	0.0341832	0.925998	All iPSC-CVPC samples
GO_PROTEIN_COMPLEX_INVOLVED_IN_CELL_ADHESION	-1.84186	0.037392	0.531429	All iPSC-CVPC samples
GO_SYNAPSE	-1.82897	0.0338433	0.516168	All iPSC-CVPC samples
REACTOME_INTEGRIN_CELL_SURFACE_INTERACTIONS	-1.82808	0.0351584	0.876455	All iPSC-CVPC samples
GO_INNER_MITOCHONDRIAL_MEMBRANE_PROTEIN_COMPLEX	-1.8264	0.0347078	0.516168	All iPSC-CVPC samples
GO_PROTON_TRANSPORTING_TWO_SECTOR_ATPASE_COMPLEX_PROTON_TRANSPORTING_DOMAIN	-1.82416	0.0384828	0.531429	All iPSC-CVPC samples
GO_GAP_JUNCTION_CHANNEL_ACTIVITY	-1.82221	0.0558503	0.814865	All iPSC-CVPC samples
GO_PHOSPHOLIPASE_A2_ACTIVITY	-1.82203	0.0384095	0.782374	All iPSC-CVPC samples
chr1q31	-1.82083	0.0381447	0.917587	All iPSC-CVPC samples
REACTOME_MEIOTIC_RECOMBINATION	-1.82079	0.0355068	0.876455	All iPSC-CVPC samples
GO_MITOCHONDRIAL_RESPIRATORY_CHAIN_COMPLEX_I_BIOGENESIS	-1.81984	0.0360431	0.925998	All iPSC-CVPC samples
GO_REGULATION_OF_BONE_REMODELING	-1.81928	0.0380059	0.925998	All iPSC-CVPC samples
GO_NEGATIVE_REGULATION_OF_MYELOID_CELL_APOPTOTIC_PROCESS	-1.81799	0.0496913	0.925998	All iPSC-CVPC samples
GO_BIOTIN_METABOLIC_PROCESS	-1.81471	0.0451658	0.925998	All iPSC-CVPC samples
IPA_IRF1_UP	-1.81452	0.0355804	0.892861	All iPSC-CVPC samples
GO_CRISTAE_FORMATION	-1.81348	0.0479461	0.925998	All iPSC-CVPC samples
GO_ADRENAL_GLAND_DEVELOPMENT	-1.81185	0.0412717	0.925998	All iPSC-CVPC samples
GO_PHOSPHATIDIC_ACID_METABOLIC_PROCESS	-1.80964	0.0389481	0.925998	All iPSC-CVPC samples
GO_GLYCINE_METABOLIC_PROCESS	-1.80962	0.042708	0.925998	All iPSC-CVPC samples
REACTOME_PURINE_SALVAGE	-1.80947	0.0427602	0.876455	All iPSC-CVPC samples
BIOCARTA_THELPER_PATHWAY	-1.80863	0.0741466	0.93949	All iPSC-CVPC samples
REACTOME_CITRIC_ACID_CYCLE_TCA_CYCLE	-1.80728	0.040055	0.876455	All iPSC-CVPC samples
GO_CARBONATE_DEHYDRATASE_ACTIVITY	-1.80322	0.0443207	0.805009	All iPSC-CVPC samples
GO_DEFENSE_RESPONSE	-1.79937	0.0361054	0.925998	All iPSC-CVPC samples
GO_OXIDOREDUCTASE_ACTIVITY_ACTING_ON_THE_CH_CH_GROUP_OF_DONORS	-1.79777	0.0378662	0.782374	All iPSC-CVPC samples
GO_COPPER_ION_BINDING	-1.79611	0.0386887	0.782374	All iPSC-CVPC samples
GO_NEGATIVE_REGULATION_OF_TISSUE_REMODELING	-1.79532	0.0476532	0.925998	All iPSC-CVPC samples
KEGG_GLYCOSAMINOGLYCAN_BIOSYNTHESIS_HEPARAN_SULFATE	-1.7912	0.0408511	0.44995	All iPSC-CVPC samples
REACTOME_CHYLOMICRON_MEDIATED_LIPID_TRANSPORT	-1.78908	0.0476499	0.876455	All iPSC-CVPC samples
chr11q14	-1.78882	0.039527	0.917587	All iPSC-CVPC samples
GO_G_PROTEIN_COUPLED_GLUTAMATE_RECEPTOR_SIGNALING_PATHWAY	-1.78736	0.0479642	0.925998	All iPSC-CVPC samples
GO_HEPARAN_SULFATE_PROTEOGLYCAN_METABOLIC_PROCESS	-1.78667	0.0408067	0.925998	All iPSC-CVPC samples
GO_ORGANOPHOSPHATE_BIOSYNTHETIC_PROCESS	-1.78651	0.0372293	0.925998	All iPSC-CVPC samples
GO_ONE_CARBON_METABOLIC_PROCESS	-1.78598	0.0395433	0.925998	All iPSC-CVPC samples
GO_ENDOCYTIC_RECYCLING	-1.78344	0.0406582	0.925998	All iPSC-CVPC samples
GO_REGULATION_OF_MONOOXYGENASE_ACTIVITY	-1.78078	0.0393726	0.925998	All iPSC-CVPC samples
GO_LIPASE_ACTIVITY	-1.77964	0.0386853	0.782374	All iPSC-CVPC samples
REACTOME_PECAM1_INTERACTIONS	-1.77867	0.0485547	0.876455	All iPSC-CVPC samples
IPA_NFATC2_DN	-1.77752	0.0488388	0.892861	All iPSC-CVPC samples
GO_SPHINGOLIPID_BIOSYNTHETIC_PROCESS	-1.7765	0.039143	0.925998	All iPSC-CVPC samples
GO_GLYCOSAMINOGLYCAN_BINDING	-1.77534	0.0386687	0.782374	All iPSC-CVPC samples
GO_GOLGI_APPARATUS_PART	-1.77152	0.0383485	0.531429	All iPSC-CVPC samples
GO_CELLULAR_TRANSITION_METAL_ION_HOMEOSTASIS	-1.76872	0.0402446	0.925998	All iPSC-CVPC samples
REACTOME_PASSIVE_TRANSPORT_BY_AQUAPORINS	-1.7637	0.0807838	0.876455	All iPSC-CVPC samples
REACTOME_RESPIRATORY_ELECTRON_TRANSPORT	-1.76362	0.040173	0.876455	All iPSC-CVPC samples
GO_NEUROGENESIS	-1.76236	0.0390839	0.925998	All iPSC-CVPC samples
REACTOME_ACYL_CHAIN_REMODELLING_OF_PE	-1.76104	0.0468089	0.876455	All iPSC-CVPC samples
GO_REGULATION_OF_RESPONSE_TO_WOUNDING	-1.75986	0.0395662	0.925998	All iPSC-CVPC samples
GO_NEGATIVE_REGULATION_OF_JUN_KINASE_ACTIVITY	-1.75859	0.0483327	0.925998	All iPSC-CVPC samples
BIOCARTA_TCAPOPTOSIS_PATHWAY	-1.75817	0.112991	0.93949	All iPSC-CVPC samples
GO_ANGIOGENESIS	-1.75515	0.0399834	0.925998	All iPSC-CVPC samples
REACTOME_CELL_SURFACE_INTERACTIONS_AT_THE_VASCULAR_WALL	-1.75463	0.041082	0.876455	All iPSC-CVPC samples
GO_CELLULAR_GLUCURONIDATION	-1.74954	0.0687268	0.925998	All iPSC-CVPC samples
GO_INTRAMOLECULAR_OXIDOREDUCTASE_ACTIVITY	-1.74745	0.0421081	0.802473	All iPSC-CVPC samples
GO_THIOESTER_METABOLIC_PROCESS	-1.74671	0.0416399	0.925998	All iPSC-CVPC samples
REACTOME_PURINE_METABOLISM	-1.74412	0.0435239	0.876455	All iPSC-CVPC samples
KEGG_ALZHEIMERS_DISEASE	-1.74123	0.041387	0.44995	All iPSC-CVPC samples
GO_CELL_MORPHOGENESIS_INVOLVED_IN_NEURON_DIFFERENTIATION	-1.74118	0.0411458	0.925998	All iPSC-CVPC samples
REACTOME_SIGNALLING_TO_RAS	-1.7383	0.0444664	0.876455	All iPSC-CVPC samples
REACTOME_NFKB_ACTIVATION_THROUGH_FADD_RIP1_PATHWAY_MEDIATED_BY_CASPASE_8_AND10	-1.73775	0.0513086	0.876455	All iPSC-CVPC samples
GO_LOW_DENSITY_LIPOPROTEIN_PARTICLE_REMODELING	-1.73709	0.0667934	0.925998	All iPSC-CVPC samples
GO_ENVELOPE	-1.73349	0.0415901	0.556403	All iPSC-CVPC samples
GO_NODE_OF_RANVIER	-1.73306	0.0492768	0.560403	All iPSC-CVPC samples
GO_NEURON_PROJECTION_DEVELOPMENT	-1.73027	0.0419943	0.925998	All iPSC-CVPC samples
GO_SIDE_OF_MEMBRANE	-1.72926	0.0422099	0.556403	All iPSC-CVPC samples
GO_ACTIVE_TRANSMEMBRANE_TRANSPORTER_ACTIVITY	-1.72821	0.0423778	0.802473	All iPSC-CVPC samples
KEGG_ARACHIDONIC_ACID_METABOLISM	-1.72615	0.0452525	0.44995	All iPSC-CVPC samples
GO_NEUTRAL_LIPID_BIOSYNTHETIC_PROCESS	-1.72396	0.0465665	0.925998	All iPSC-CVPC samples
BIOCARTA_EPHA4_PATHWAY	-1.72276	0.0538231	0.93949	All iPSC-CVPC samples
IPA_PPARA_UP	-1.7227	0.0429978	0.892861	All iPSC-CVPC samples
GO_RESPONSE_TO_LEAD_ION	-1.72235	0.0498322	0.925998	All iPSC-CVPC samples
HALLMARK_ADIPOGENESIS	-1.72091	0.0430929	0.446727	All iPSC-CVPC samples
GO_ESTABLISHMENT_OR_MAINTENANCE_OF_TRANSMEMBRANE_ELECTROCHEMICAL_GRADIENT	-1.72	0.053878	0.925998	All iPSC-CVPC samples
chr16q23	-1.71985	0.0465983	0.917587	All iPSC-CVPC samples
REACTOME_SULFUR_AMINO_ACID_METABOLISM	-1.7189	0.0465119	0.876455	All iPSC-CVPC samples
GO_RESPONSE_TO_COPPER_ION	-1.71797	0.0470201	0.925998	All iPSC-CVPC samples
GO_SECRETORY_GRANULE_ORGANIZATION	-1.71641	0.0471321	0.925998	All iPSC-CVPC samples
GO_INTRAMOLECULAR_OXIDOREDUCTASE_ACTIVITY_TRANSPOSING_S_S_BONDS	-1.71446	0.0481252	0.810202	All iPSC-CVPC samples
IPA_KDR_UP	-1.71269	0.0485566	0.892861	All iPSC-CVPC samples
REACTOME_TRANSPORT_OF_GLUCOSE_AND_OTHER_SUGARS_BILE_SALTS_AND_ORGANIC_ACIDS_METAL_IONS_AND_AMINE_COMPOUNDS	-1.71104	0.0452323	0.876455	All iPSC-CVPC samples
GO_POSITIVE_REGULATION_OF_MAST_CELL_ACTIVATION	-1.71036	0.0643778	0.925998	All iPSC-CVPC samples
GO_METAL_ION_TRANSMEMBRANE_TRANSPORTER_ACTIVITY	-1.70788	0.0441978	0.805009	All iPSC-CVPC samples
GO_PIGMENT_GRANULE	-1.70774	0.0447239	0.558512	All iPSC-CVPC samples
chr7p21	-1.69998	0.048662	0.917587	All iPSC-CVPC samples
GO_PROTON_TRANSPORTING_TWO_SECTOR_ATPASE_COMPLEX	-1.69908	0.046737	0.558512	All iPSC-CVPC samples
GO_EXTRACELLULAR_MATRIX_COMPONENT	-1.69786	0.0456561	0.558512	All iPSC-CVPC samples
GO_IMMUNE_RESPONSE	-1.69649	0.0450532	0.925998	All iPSC-CVPC samples
GO_MITOCHONDRIAL_FUSION	-1.69576	0.0506844	0.925998	All iPSC-CVPC samples
KEGG_LYSOSOME	-1.69346	0.0459626	0.44995	All iPSC-CVPC samples
GO_DNA_STRAND_ELONGATION	-1.69333	0.0480267	0.925998	All iPSC-CVPC samples
GO_MHC_PROTEIN_BINDING	-1.6926	0.0506607	0.810202	All iPSC-CVPC samples
GO_TRANSITION_METAL_ION_TRANSPORT	-1.69176	0.0464211	0.925998	All iPSC-CVPC samples
GO_ERYTHROCYTE_MATURATION	-1.69096	0.0797216	0.925998	All iPSC-CVPC samples
GO_METANEPHRIC_MESENCHYME_DEVELOPMENT	-1.6909	0.0567071	0.925998	All iPSC-CVPC samples
REACTOME_GLYCEROPHOSPHOLIPID_BIOSYNTHESIS	-1.68725	0.0470283	0.876455	All iPSC-CVPC samples
REACTOME_HS_GAG_BIOSYNTHESIS	-1.68663	0.0497498	0.876455	All iPSC-CVPC samples
GO_ENDONUCLEASE_ACTIVITY_ACTIVE_WITH_EITHER_RIBO_OR_DEOXYRIBONUCLEIC_ACIDS_AND_PRODUCING_3_PHOSPHOMONOESTERS	-1.68602	0.0520737	0.810202	All iPSC-CVPC samples
chr18q11	-1.68583	0.0494358	0.917587	All iPSC-CVPC samples
GO_PLATELET_DENSE_GRANULE_LUMEN	-1.68355	0.0593009	0.59734	All iPSC-CVPC samples
GO_ACTIVE_ION_TRANSMEMBRANE_TRANSPORTER_ACTIVITY	-1.68292	0.0470278	0.810202	All iPSC-CVPC samples
GO_TRANSPORT_VESICLE	-1.68117	0.0466718	0.558512	All iPSC-CVPC samples
CGCAAAA_MIR450	-1.67933	0.0656021	0.938645	All iPSC-CVPC samples
GO_AMINE_METABOLIC_PROCESS	-1.6784	0.0476931	0.925998	All iPSC-CVPC samples
GO_REGULATION_OF_METAL_ION_TRANSPORT	-1.67828	0.0470332	0.925998	All iPSC-CVPC samples
REACTOME_SIGNALING_BY_FGFR1_FUSION_MUTANTS	-1.67822	0.0512398	0.876455	All iPSC-CVPC samples
GO_TRICARBOXYLIC_ACID_METABOLIC_PROCESS	-1.67807	0.0491922	0.925998	All iPSC-CVPC samples
IPA_PPP1R13B_UP	-1.67763	0.171102	0.892861	All iPSC-CVPC samples
IPA_TP53BP2_UP	-1.67763	0.171102	0.892861	All iPSC-CVPC samples
HALLMARK_APICAL_JUNCTION	-1.6768	0.0472826	0.446727	All iPSC-CVPC samples
REACTOME_TRANSPORT_TO_THE_GOLGI_AND_SUBSEQUENT_MODIFICATION	-1.6746	0.0495249	0.876455	All iPSC-CVPC samples
GO_SERINE_TYPE_CARBOXYPEPTIDASE_ACTIVITY	-1.67408	0.0541274	0.814865	All iPSC-CVPC samples
GO_CELL_PROJECTION	-1.67342	0.0471847	0.558512	All iPSC-CVPC samples
GO_ATPASE_ACTIVITY_COUPLED_TO_TRANSMEMBRANE_MOVEMENT_OF_IONS_PHOSPHORYLATIVE_MECHANISM	-1.6734	0.0508435	0.810202	All iPSC-CVPC samples
GO_CELLULAR_LIPID_CATABOLIC_PROCESS	-1.67242	0.0479393	0.925998	All iPSC-CVPC samples
KEGG_BUTANOATE_METABOLISM	-1.67179	0.0505627	0.467385	All iPSC-CVPC samples
GO_NEGATIVE_REGULATION_OF_BLOOD_PRESSURE	-1.66842	0.0522986	0.925998	All iPSC-CVPC samples
GO_NEURON_PROJECTION_TERMINUS	-1.66625	0.0488485	0.560403	All iPSC-CVPC samples
ATGCACG_MIR517B	-1.66059	0.0549482	0.945052	All iPSC-CVPC samples
BIOCARTA_KREB_PATHWAY	-1.65879	0.0622035	0.93949	All iPSC-CVPC samples
GO_PLATELET_DENSE_GRANULE	-1.65678	0.0566227	0.597112	All iPSC-CVPC samples
GO_NEURON_PROJECTION_GUIDANCE	-1.65667	0.0493969	0.925998	All iPSC-CVPC samples
GO_REGULATION_OF_PLATELET_AGGREGATION	-1.65496	0.0568754	0.925998	All iPSC-CVPC samples
GO_REGULATION_OF_ION_HOMEOSTASIS	-1.65318	0.0497793	0.925998	All iPSC-CVPC samples
GO_DRUG_METABOLIC_PROCESS	-1.65254	0.0557244	0.925998	All iPSC-CVPC samples
KEGG_TRYPTOPHAN_METABOLISM	-1.65118	0.0527692	0.467385	All iPSC-CVPC samples
chr3q24	-1.65087	0.0594281	0.917587	All iPSC-CVPC samples
GO_OXIDOREDUCTASE_ACTIVITY_ACTING_ON_NAD_P_H	-1.64866	0.0507222	0.810202	All iPSC-CVPC samples
IPA_GFI1_DN	-1.64769	0.0610577	0.892861	All iPSC-CVPC samples
GO_T_CELL_MEDIATED_IMMUNITY	-1.64637	0.054888	0.925998	All iPSC-CVPC samples
GO_WATER_TRANSPORT	-1.64232	0.0633216	0.925998	All iPSC-CVPC samples
GO_MEMBRANE_LIPID_BIOSYNTHETIC_PROCESS	-1.63999	0.0513728	0.925998	All iPSC-CVPC samples
REACTOME_MITOCHONDRIAL_FATTY_ACID_BETA_OXIDATION	-1.63919	0.0580414	0.876455	All iPSC-CVPC samples
IPA_IRF5_UP	-1.63711	0.0547655	0.892861	All iPSC-CVPC samples
IPA_NFIA_UP	-1.63695	0.0894112	0.892861	All iPSC-CVPC samples
REACTOME_PYRUVATE_METABOLISM_AND_CITRIC_ACID_TCA_CYCLE	-1.63668	0.0531019	0.876455	All iPSC-CVPC samples
KEGG_NITROGEN_METABOLISM	-1.63609	0.0561648	0.474848	All iPSC-CVPC samples
GO_RESPONSE_TO_ETHANOL	-1.63577	0.0519999	0.925998	All iPSC-CVPC samples
GO_EPIBOLY	-1.63432	0.057183	0.925998	All iPSC-CVPC samples
GO_G_PROTEIN_COUPLED_RECEPTOR_ACTIVITY	-1.63403	0.0517012	0.810202	All iPSC-CVPC samples
GO_REGULATION_OF_OXIDOREDUCTASE_ACTIVITY	-1.63295	0.0527812	0.925998	All iPSC-CVPC samples
GO_CARBOXYLIC_ESTER_HYDROLASE_ACTIVITY	-1.63086	0.0524581	0.810202	All iPSC-CVPC samples
GO_DNA_REPLICATION_DEPENDENT_NUCLEOSOME_ORGANIZATION	-1.62978	0.0547346	0.925998	All iPSC-CVPC samples
GO_GROOMING_BEHAVIOR	-1.62888	0.0848333	0.925998	All iPSC-CVPC samples
GO_ALPHA_AMINO_ACID_CATABOLIC_PROCESS	-1.62625	0.0532555	0.925998	All iPSC-CVPC samples
GO_UNSATURATED_FATTY_ACID_BIOSYNTHETIC_PROCESS	-1.62583	0.0546342	0.925998	All iPSC-CVPC samples
GO_LYSOSOME_LOCALIZATION	-1.62523	0.0586913	0.925998	All iPSC-CVPC samples
IPA_HDAC2_UP	-1.62515	0.0665982	0.892861	All iPSC-CVPC samples
GO_RESPONSE_TO_THYROID_HORMONE	-1.62515	0.0577591	0.925998	All iPSC-CVPC samples
GO_LYASE_ACTIVITY	-1.62366	0.0527997	0.810202	All iPSC-CVPC samples
GO_NADH_DEHYDROGENASE_COMPLEX	-1.62282	0.0543375	0.587751	All iPSC-CVPC samples
GO_PROTEIN_MANNOSYLATION	-1.62276	0.0566833	0.925998	All iPSC-CVPC samples
GO_REGULATION_OF_SEQUESTERING_OF_TRIGLYCERIDE	-1.62118	0.0636414	0.925998	All iPSC-CVPC samples
IPA_NFATC1_DN	-1.6126	0.0632047	0.892861	All iPSC-CVPC samples
GO_POTASSIUM_TRANSPORTING_ATPASE_ACTIVITY	-1.61072	0.0697267	0.863561	All iPSC-CVPC samples
GO_CELLULAR_MODIFIED_AMINO_ACID_BIOSYNTHETIC_PROCESS	-1.60976	0.0555659	0.925998	All iPSC-CVPC samples
GO_COFACTOR_TRANSPORTER_ACTIVITY	-1.60968	0.0589727	0.833106	All iPSC-CVPC samples
GO_SYNAPTIC_MEMBRANE	-1.60901	0.0542938	0.587751	All iPSC-CVPC samples
GO_REGULATION_OF_TISSUE_REMODELING	-1.60884	0.0561572	0.925998	All iPSC-CVPC samples
GO_RESPONSE_TO_VIRUS	-1.60874	0.0543604	0.925998	All iPSC-CVPC samples
IPA_NR5A1_UP	-1.60771	0.0570764	0.892861	All iPSC-CVPC samples
GO_EXOCYTIC_VESICLE	-1.60765	0.0547216	0.587751	All iPSC-CVPC samples
GO_BICARBONATE_TRANSPORT	-1.60579	0.057743	0.925998	All iPSC-CVPC samples
REACTOME_OTHER_SEMAPHORIN_INTERACTIONS	-1.60325	0.066459	0.876455	All iPSC-CVPC samples
GO_ION_GATED_CHANNEL_ACTIVITY	-1.60233	0.0587069	0.833106	All iPSC-CVPC samples
GO_PHOSPHATIDYLSERINE_ACYL_CHAIN_REMODELING	-1.60206	0.0679793	0.925998	All iPSC-CVPC samples
GO_HYDROLASE_ACTIVITY_ACTING_ON_ETHER_BONDS	-1.60203	0.066925	0.863561	All iPSC-CVPC samples
GO_SOMITOGENESIS	-1.60174	0.0568146	0.925998	All iPSC-CVPC samples
BIOCARTA_CTL_PATHWAY	-1.60053	0.0828372	0.93949	All iPSC-CVPC samples
IPA_PAX6_UP	-1.5985	0.0574332	0.892861	All iPSC-CVPC samples
GO_PORPHYRIN_CONTAINING_COMPOUND_METABOLIC_PROCESS	-1.59678	0.0581502	0.925998	All iPSC-CVPC samples
GO_GLYCOSYLCERAMIDE_METABOLIC_PROCESS	-1.59599	0.0639508	0.925998	All iPSC-CVPC samples
REACTOME_METABOLISM_OF_NUCLEOTIDES	-1.59543	0.0567213	0.876455	All iPSC-CVPC samples
GO_CELLULAR_RESPONSE_TO_THYROID_HORMONE_STIMULUS	-1.59414	0.0681013	0.925998	All iPSC-CVPC samples
GO_RESPONSE_TO_VITAMIN	-1.59239	0.0568875	0.925998	All iPSC-CVPC samples
BIOCARTA_CACAM_PATHWAY	-1.58838	0.0655285	0.93949	All iPSC-CVPC samples
KEGG_SELENOAMINO_ACID_METABOLISM	-1.58536	0.0599246	0.478972	All iPSC-CVPC samples
GO_CELL_PROJECTION_CYTOPLASM	-1.58364	0.0586256	0.59734	All iPSC-CVPC samples
GO_DICARBOXYLIC_ACID_TRANSPORT	-1.58001	0.0589297	0.925998	All iPSC-CVPC samples
GO_CELL_KILLING	-1.57982	0.0608255	0.925998	All iPSC-CVPC samples
KEGG_TAURINE_AND_HYPOTAURINE_METABOLISM	-1.57888	0.0727401	0.493273	All iPSC-CVPC samples
GO_NEURON_DIFFERENTIATION	-1.57849	0.0573676	0.925998	All iPSC-CVPC samples
IPA_ID3_DN	-1.57798	0.0605878	0.892861	All iPSC-CVPC samples
IPA_RELB_DN	-1.57609	0.170679	0.892861	All iPSC-CVPC samples
IPA_NFE2L2_DN	-1.57589	0.0609345	0.892861	All iPSC-CVPC samples
REACTOME_SYNTHESIS_OF_PA	-1.57334	0.0628367	0.876455	All iPSC-CVPC samples
IPA_LHX2_UP	-1.56965	0.105789	0.892861	All iPSC-CVPC samples
GO_DERMATAN_SULFATE_PROTEOGLYCAN_METABOLIC_PROCESS	-1.56909	0.0649414	0.925998	All iPSC-CVPC samples
REACTOME_P38MAPK_EVENTS	-1.56778	0.0650267	0.876455	All iPSC-CVPC samples
IPA_STAT3_UP	-1.56686	0.0591475	0.892861	All iPSC-CVPC samples
GO_SERINE_FAMILY_AMINO_ACID_BIOSYNTHETIC_PROCESS	-1.5653	0.0651071	0.925998	All iPSC-CVPC samples
GO_SENSORY_PERCEPTION_OF_PAIN	-1.56507	0.0610097	0.925998	All iPSC-CVPC samples
GO_CELLULAR_COMPONENT_MORPHOGENESIS	-1.56449	0.0589763	0.925998	All iPSC-CVPC samples
IPA_TRIM24_DN	-1.56153	0.0667231	0.892861	All iPSC-CVPC samples
GO_CATECHOLAMINE_BINDING	-1.56137	0.087844	0.863561	All iPSC-CVPC samples
chr4q32	-1.55928	0.0634192	0.917587	All iPSC-CVPC samples
GO_REGULATED_EXOCYTOSIS	-1.55897	0.0601003	0.925998	All iPSC-CVPC samples
GO_MEMBRANE_REGION	-1.55792	0.059734	0.59734	All iPSC-CVPC samples
T3R_Q6	-1.55614	0.0603089	0.941222	All iPSC-CVPC samples
GO_INORGANIC_ANION_TRANSPORT	-1.55396	0.0614171	0.925998	All iPSC-CVPC samples
REACTOME_FORMATION_OF_ATP_BY_CHEMIOSMOTIC_COUPLING	-1.55221	0.0671014	0.876455	All iPSC-CVPC samples
GO_MEMBRANE_LIPID_METABOLIC_PROCESS	-1.55162	0.0609226	0.925998	All iPSC-CVPC samples
GO_ARYL_SULFOTRANSFERASE_ACTIVITY	-1.55108	0.0759742	0.863561	All iPSC-CVPC samples
GO_FLAVIN_ADENINE_DINUCLEOTIDE_BINDING	-1.551	0.0620407	0.862407	All iPSC-CVPC samples
IPA_YY1_DN	-1.55069	0.0716531	0.892861	All iPSC-CVPC samples
GO_REGULATION_OF_SYNAPSE_STRUCTURE_OR_ACTIVITY	-1.5504	0.0610576	0.925998	All iPSC-CVPC samples
GO_EXTRACELLULAR_MATRIX_BINDING	-1.54847	0.0629848	0.862407	All iPSC-CVPC samples
GO_VOLTAGE_GATED_SODIUM_CHANNEL_COMPLEX	-1.54689	0.0778883	0.684473	All iPSC-CVPC samples
GO_MACROMOLECULAR_COMPLEX_REMODELING	-1.54685	0.0688196	0.925998	All iPSC-CVPC samples
KEGG_CITRATE_CYCLE_TCA_CYCLE	-1.54501	0.064378	0.478972	All iPSC-CVPC samples
GO_RESPONSE_TO_METAL_ION	-1.54411	0.0616443	0.925998	All iPSC-CVPC samples
GO_CARDIAC_MUSCLE_CELL_ACTION_POTENTIAL	-1.54015	0.0649903	0.925998	All iPSC-CVPC samples
BIOCARTA_BIOPEPTIDES_PATHWAY	-1.54004	0.0641681	0.93949	All iPSC-CVPC samples
GO_MEMBRANE_DEPOLARIZATION_DURING_CARDIAC_MUSCLE_CELL_ACTION_POTENTIAL	-1.53854	0.0714552	0.925998	All iPSC-CVPC samples
chr15q25	-1.53797	0.0644938	0.917587	All iPSC-CVPC samples
GO_ARACHIDONIC_ACID_METABOLIC_PROCESS	-1.53774	0.066004	0.925998	All iPSC-CVPC samples
GO_S_ADENOSYLMETHIONINE_METABOLIC_PROCESS	-1.53633	0.068329	0.925998	All iPSC-CVPC samples
GO_DEVELOPMENTAL_PROGRAMMED_CELL_DEATH	-1.53549	0.0675761	0.925998	All iPSC-CVPC samples
GO_KIDNEY_MESENCHYME_DEVELOPMENT	-1.53326	0.0725309	0.925998	All iPSC-CVPC samples
GO_PHAGOCYTIC_VESICLE_MEMBRANE	-1.53284	0.0645857	0.629384	All iPSC-CVPC samples
GO_CENTRAL_NERVOUS_SYSTEM_DEVELOPMENT	-1.5326	0.0628246	0.925998	All iPSC-CVPC samples
GO_INNATE_IMMUNE_RESPONSE	-1.53117	0.0631464	0.925998	All iPSC-CVPC samples
KEGG_P53_SIGNALING_PATHWAY	-1.5297	0.0643347	0.478972	All iPSC-CVPC samples
GO_NEURONAL_ION_CHANNEL_CLUSTERING	-1.52924	0.0728138	0.925998	All iPSC-CVPC samples
GO_REGULATION_OF_HOMEOSTATIC_PROCESS	-1.52847	0.0634585	0.925998	All iPSC-CVPC samples
GO_MULTICELLULAR_ORGANISMAL_SIGNALING	-1.52734	0.0644132	0.925998	All iPSC-CVPC samples
chr8q11	-1.52723	0.0724133	0.917587	All iPSC-CVPC samples
GO_REGULATION_OF_VIRAL_GENOME_REPLICATION	-1.52706	0.0647848	0.925998	All iPSC-CVPC samples
PBX1_02	-1.52633	0.0648168	0.938234	All iPSC-CVPC samples
GO_FATTY_ACID_ELONGATION	-1.52524	0.0738717	0.925998	All iPSC-CVPC samples
GO_RESPONSE_TO_TYPE_I_INTERFERON	-1.52499	0.0656233	0.925998	All iPSC-CVPC samples
GO_REGULATION_OF_ANION_TRANSPORT	-1.52365	0.0647534	0.925998	All iPSC-CVPC samples
GO_APOPTOTIC_PROCESS_INVOLVED_IN_DEVELOPMENT	-1.51996	0.0700454	0.925998	All iPSC-CVPC samples
KEGG_VALINE_LEUCINE_AND_ISOLEUCINE_BIOSYNTHESIS	-1.51858	0.0742561	0.493273	All iPSC-CVPC samples
GO_INORGANIC_ANION_TRANSMEMBRANE_TRANSPORTER_ACTIVITY	-1.51833	0.0658356	0.863561	All iPSC-CVPC samples
GO_PROTEIN_HETEROTETRAMERIZATION	-1.51831	0.0670453	0.925998	All iPSC-CVPC samples
MYOGNF1_01	-1.51793	0.0682296	0.936338	All iPSC-CVPC samples
GO_DIVALENT_INORGANIC_CATION_TRANSMEMBRANE_TRANSPORTER_ACTIVITY	-1.5175	0.0653325	0.863561	All iPSC-CVPC samples
GO_REGULATION_OF_NITRIC_OXIDE_SYNTHASE_ACTIVITY	-1.51695	0.0669576	0.925998	All iPSC-CVPC samples
GO_DICARBOXYLIC_ACID_METABOLIC_PROCESS	-1.51347	0.066129	0.925998	All iPSC-CVPC samples
GO_CELL_COMMUNICATION_BY_ELECTRICAL_COUPLING	-1.51234	0.0717545	0.925998	All iPSC-CVPC samples
REACTOME_METABOLISM_OF_PORPHYRINS	-1.51233	0.0727949	0.876455	All iPSC-CVPC samples
IPA_POU2F2_UP	-1.51219	0.0770659	0.892861	All iPSC-CVPC samples
IPA_TADA3_UP	-1.50963	0.12849	0.892861	All iPSC-CVPC samples
GO_SYNAPSE_PART	-1.50904	0.0658322	0.629384	All iPSC-CVPC samples
GO_GLYCOLIPID_BIOSYNTHETIC_PROCESS	-1.50836	0.0672861	0.925998	All iPSC-CVPC samples
GO_COLLAGEN_BINDING	-1.50631	0.0679344	0.863561	All iPSC-CVPC samples
chr8q24	-1.50572	0.0667747	0.917587	All iPSC-CVPC samples
GO_INTRACELLULAR_VESICLE	-1.50543	0.0661938	0.629384	All iPSC-CVPC samples
GO_REGULATION_OF_CATION_TRANSMEMBRANE_TRANSPORT	-1.5049	0.0667485	0.925998	All iPSC-CVPC samples
GO_AMMONIUM_TRANSPORT	-1.504	0.069024	0.925998	All iPSC-CVPC samples
GO_HOMOPHILIC_CELL_ADHESION_VIA_PLASMA_MEMBRANE_ADHESION_MOLECULES	-1.50361	0.0673735	0.925998	All iPSC-CVPC samples
GO_URONIC_ACID_METABOLIC_PROCESS	-1.50319	0.0772797	0.925998	All iPSC-CVPC samples
GO_POSITIVE_REGULATION_OF_DENDRITIC_SPINE_MORPHOGENESIS	-1.50166	0.0765261	0.925998	All iPSC-CVPC samples
GO_REGULATION_OF_DENDRITE_DEVELOPMENT	-1.49886	0.0678311	0.925998	All iPSC-CVPC samples
GO_NUCLEOBASE_CONTAINING_COMPOUND_KINASE_ACTIVITY	-1.49864	0.0692078	0.863561	All iPSC-CVPC samples
REACTOME_SOS_MEDIATED_SIGNALLING	-1.49703	0.0744268	0.876455	All iPSC-CVPC samples
GO_REGULATION_OF_CATECHOLAMINE_METABOLIC_PROCESS	-1.49555	0.0777948	0.925998	All iPSC-CVPC samples
GO_PHENOL_CONTAINING_COMPOUND_METABOLIC_PROCESS	-1.4951	0.0699044	0.925998	All iPSC-CVPC samples
KEGG_PYRUVATE_METABOLISM	-1.4923	0.0702891	0.493273	All iPSC-CVPC samples
GO_REGULATION_OF_INFLAMMATORY_RESPONSE	-1.49106	0.0685316	0.925998	All iPSC-CVPC samples
GO_MHC_CLASS_I_PROTEIN_BINDING	-1.48913	0.0762337	0.863561	All iPSC-CVPC samples
GO_DEOXYRIBONUCLEOSIDE_TRIPHOSPHATE_METABOLIC_PROCESS	-1.48842	0.0739666	0.925998	All iPSC-CVPC samples
REACTOME_BRANCHED_CHAIN_AMINO_ACID_CATABOLISM	-1.48816	0.0740971	0.876455	All iPSC-CVPC samples
IPA_MLXIPL_DN	-1.48792	0.126768	0.892861	All iPSC-CVPC samples
HALLMARK_P53_PATHWAY	-1.48472	0.0692728	0.446727	All iPSC-CVPC samples
GO_2_OXOGLUTARATE_METABOLIC_PROCESS	-1.48452	0.0737325	0.925998	All iPSC-CVPC samples
GO_GOLGI_RIBBON_FORMATION	-1.48414	0.0767308	0.925998	All iPSC-CVPC samples
GO_DETECTION_OF_MECHANICAL_STIMULUS	-1.48358	0.0733636	0.925998	All iPSC-CVPC samples
chr17q25	-1.48336	0.069646	0.917587	All iPSC-CVPC samples
HALLMARK_INTERFERON_GAMMA_RESPONSE	-1.48331	0.0695844	0.446727	All iPSC-CVPC samples
GO_CELLULAR_MONOVALENT_INORGANIC_CATION_HOMEOSTASIS	-1.47988	0.0708098	0.925998	All iPSC-CVPC samples
GO_ISOMERASE_ACTIVITY	-1.47925	0.0701694	0.863561	All iPSC-CVPC samples
GO_NEUROMUSCULAR_PROCESS_CONTROLLING_POSTURE	-1.47839	0.082488	0.925998	All iPSC-CVPC samples
GO_ETHANOLAMINE_CONTAINING_COMPOUND_METABOLIC_PROCESS	-1.47593	0.0714848	0.925998	All iPSC-CVPC samples
GO_NUCLEOSIDE_BISPHOSPHATE_METABOLIC_PROCESS	-1.47576	0.0726196	0.925998	All iPSC-CVPC samples
GO_MEMBRANE_MICRODOMAIN	-1.47523	0.07046	0.659141	All iPSC-CVPC samples
REACTOME_METABOLISM_OF_STEROID_HORMONES_AND_VITAMINS_A_AND_D	-1.4744	0.0761961	0.876455	All iPSC-CVPC samples
GO_PYRIMIDINE_CONTAINING_COMPOUND_METABOLIC_PROCESS	-1.47377	0.0717833	0.925998	All iPSC-CVPC samples
REACTOME_REGULATION_OF_KIT_SIGNALING	-1.47337	0.0760914	0.876455	All iPSC-CVPC samples
REACTOME_EXTRINSIC_PATHWAY_FOR_APOPTOSIS	-1.47335	0.0817545	0.876455	All iPSC-CVPC samples
REACTOME_EXTRACELLULAR_MATRIX_ORGANIZATION	-1.47237	0.0719817	0.876455	All iPSC-CVPC samples
GO_SULFUR_COMPOUND_TRANSPORT	-1.47133	0.075359	0.925998	All iPSC-CVPC samples
REACTOME_PLATELET_ADHESION_TO_EXPOSED_COLLAGEN	-1.4693	0.0881822	0.876455	All iPSC-CVPC samples
HALLMARK_XENOBIOTIC_METABOLISM	-1.46928	0.0714763	0.446727	All iPSC-CVPC samples
GO_ALPHA_AMINO_ACID_METABOLIC_PROCESS	-1.46833	0.0714833	0.925998	All iPSC-CVPC samples
GO_ALKALOID_METABOLIC_PROCESS	-1.46786	0.0847318	0.925998	All iPSC-CVPC samples
GO_TELOMERE_CAPPING	-1.4678	0.0743751	0.925998	All iPSC-CVPC samples
GO_DETECTION_OF_MECHANICAL_STIMULUS_INVOLVED_IN_SENSORY_PERCEPTION_OF_SOUND	-1.46726	0.0841558	0.925998	All iPSC-CVPC samples
GO_ALCOHOL_METABOLIC_PROCESS	-1.46675	0.0715614	0.925998	All iPSC-CVPC samples
GO_PRESYNAPSE	-1.46589	0.0717423	0.660485	All iPSC-CVPC samples
GO_HETEROTYPIC_CELL_CELL_ADHESION	-1.46502	0.0770512	0.925998	All iPSC-CVPC samples
GO_REGULATION_OF_SYSTEMIC_ARTERIAL_BLOOD_PRESSURE_MEDIATED_BY_A_CHEMICAL_SIGNAL	-1.46428	0.0767624	0.925998	All iPSC-CVPC samples
GO_REGULATION_OF_RELEASE_OF_SEQUESTERED_CALCIUM_ION_INTO_CYTOSOL	-1.46307	0.0734285	0.925998	All iPSC-CVPC samples
IPA_BNIP3_UP	-1.4627	0.141334	0.892861	All iPSC-CVPC samples
GO_CELLULAR_AMIDE_METABOLIC_PROCESS	-1.46053	0.0722043	0.925998	All iPSC-CVPC samples
GO_POSITIVE_REGULATION_OF_B_CELL_DIFFERENTIATION	-1.45923	0.0852763	0.925998	All iPSC-CVPC samples
GO_REGULATION_OF_TELOMERE_CAPPING	-1.45818	0.0764085	0.925998	All iPSC-CVPC samples
GO_INFLAMMATORY_RESPONSE	-1.45557	0.0731238	0.925998	All iPSC-CVPC samples
IPA_HNF1A_UP	-1.45512	0.0743625	0.892861	All iPSC-CVPC samples
GO_NEGATIVE_REGULATION_OF_INFLAMMATORY_RESPONSE	-1.45302	0.0746171	0.925998	All iPSC-CVPC samples
chr17q22	-1.45226	0.0774529	0.917587	All iPSC-CVPC samples
GO_INTRACELLULAR_CALCIUM_ACTIVATED_CHLORIDE_CHANNEL_ACTIVITY	-1.44978	0.0836842	0.863561	All iPSC-CVPC samples
GO_PIGMENT_METABOLIC_PROCESS	-1.44793	0.0757361	0.925998	All iPSC-CVPC samples
GO_ANION_TRANSMEMBRANE_TRANSPORTER_ACTIVITY	-1.44694	0.0744739	0.863561	All iPSC-CVPC samples
GO_CELLULAR_HOMEOSTASIS	-1.44494	0.07443	0.925998	All iPSC-CVPC samples
GO_ENDOPLASMIC_RETICULUM_GOLGI_INTERMEDIATE_COMPARTMENT	-1.44412	0.0753544	0.677589	All iPSC-CVPC samples
GO_REGULATION_OF_MEMBRANE_PROTEIN_ECTODOMAIN_PROTEOLYSIS	-1.44375	0.0799795	0.925998	All iPSC-CVPC samples
chr11p	-1.4432	0.13905	0.917587	All iPSC-CVPC samples
GO_POSITIVE_REGULATION_OF_RECEPTOR_RECYCLING	-1.44133	0.0834121	0.925998	All iPSC-CVPC samples
GO_TELOMERE_ORGANIZATION	-1.43899	0.0759323	0.925998	All iPSC-CVPC samples
GO_REGULATION_OF_MEMBRANE_DEPOLARIZATION	-1.43657	0.0782607	0.925998	All iPSC-CVPC samples
GO_PROTEIN_LIPID_COMPLEX_BINDING	-1.43651	0.0811669	0.863561	All iPSC-CVPC samples
GO_KERATIN_FILAMENT	-1.4358	0.0890576	0.729699	All iPSC-CVPC samples
GO_PHOSPHATIDATE_PHOSPHATASE_ACTIVITY	-1.43547	0.0856273	0.863561	All iPSC-CVPC samples
GO_RESPONSE_TO_VITAMIN_E	-1.435	0.0831357	0.925998	All iPSC-CVPC samples
GO_VESICLE_MEMBRANE	-1.4344	0.0759367	0.677589	All iPSC-CVPC samples
GO_BUNDLE_OF_HIS_CELL_TO_PURKINJE_MYOCYTE_COMMUNICATION	-1.43387	0.0889189	0.925998	All iPSC-CVPC samples
IPA_KDM5B_DN	-1.43175	0.0773657	0.892861	All iPSC-CVPC samples
chr8q12	-1.43168	0.0801868	0.917587	All iPSC-CVPC samples
GO_HOST	-1.43124	0.0857504	0.724718	All iPSC-CVPC samples
GO_REGULATION_OF_CELLULAR_EXTRAVASATION	-1.43017	0.0827888	0.925998	All iPSC-CVPC samples
GO_OMEGA_PEPTIDASE_ACTIVITY	-1.43013	0.0827926	0.863561	All iPSC-CVPC samples
IPA_SKI_UP	-1.42918	0.0892421	0.892861	All iPSC-CVPC samples
REACTOME_SHC1_EVENTS_IN_ERBB4_SIGNALING	-1.42787	0.0829924	0.876455	All iPSC-CVPC samples
GO_RESPONSE_TO_ALKALOID	-1.42724	0.0776513	0.925998	All iPSC-CVPC samples
GO_ORGANIC_ACID_CATABOLIC_PROCESS	-1.42673	0.0773457	0.925998	All iPSC-CVPC samples
GO_POSITIVE_REGULATION_OF_SYNAPTIC_TRANSMISSION_GABAERGIC	-1.42542	0.0886935	0.925998	All iPSC-CVPC samples
GO_NEGATIVE_REGULATION_OF_SODIUM_ION_TRANSPORT	-1.42466	0.0881808	0.925998	All iPSC-CVPC samples
GO_HEPARIN_BINDING	-1.42461	0.0781563	0.863561	All iPSC-CVPC samples
GO_POSITIVE_REGULATION_OF_ANTIGEN_RECEPTOR_MEDIATED_SIGNALING_PATHWAY	-1.42455	0.0867501	0.925998	All iPSC-CVPC samples
GO_REGULATION_OF_CALCIUM_ION_TRANSPORT_INTO_CYTOSOL	-1.42448	0.0785803	0.925998	All iPSC-CVPC samples
BIOCARTA_SPPA_PATHWAY	-1.42398	0.0821405	0.93949	All iPSC-CVPC samples
REACTOME_ACTIVATED_NOTCH1_TRANSMITS_SIGNAL_TO_THE_NUCLEUS	-1.42202	0.0808247	0.876455	All iPSC-CVPC samples
GO_NUCLEOTIDE_SUGAR_METABOLIC_PROCESS	-1.42156	0.0802935	0.925998	All iPSC-CVPC samples
GO_LOCOMOTION	-1.42123	0.0777386	0.925998	All iPSC-CVPC samples
GO_CELL_MORPHOGENESIS_INVOLVED_IN_DIFFERENTIATION	-1.42096	0.0778872	0.925998	All iPSC-CVPC samples
IPA_MAFB_UP	-1.4199	0.124494	0.892861	All iPSC-CVPC samples
GO_REGULATION_OF_BLOOD_PRESSURE	-1.41986	0.0787635	0.925998	All iPSC-CVPC samples
GO_PROTON_TRANSPORTING_ATP_SYNTHASE_COMPLEX	-1.41848	0.0821284	0.710962	All iPSC-CVPC samples
GO_VERY_LONG_CHAIN_FATTY_ACID_METABOLIC_PROCESS	-1.41812	0.0819684	0.925998	All iPSC-CVPC samples
GO_ZINC_II_ION_TRANSPORT	-1.4142	0.0832279	0.925998	All iPSC-CVPC samples
GO_NEUROMUSCULAR_PROCESS	-1.4138	0.080108	0.925998	All iPSC-CVPC samples
GO_NOTCH_RECEPTOR_PROCESSING	-1.41346	0.0842709	0.925998	All iPSC-CVPC samples
IPA_CDX2_DN	-1.41247	0.0885519	0.892861	All iPSC-CVPC samples
GO_CELLULAR_CARBOHYDRATE_CATABOLIC_PROCESS	-1.41193	0.0836522	0.925998	All iPSC-CVPC samples
GO_REGULATION_OF_SYNAPSE_ORGANIZATION	-1.41043	0.0803646	0.925998	All iPSC-CVPC samples
GO_NOTCH_BINDING	-1.40962	0.0853678	0.863561	All iPSC-CVPC samples
REACTOME_BINDING_AND_ENTRY_OF_HIV_VIRION	-1.40876	0.104885	0.876455	All iPSC-CVPC samples
GO_BETA_AMYLOID_BINDING	-1.40567	0.0830084	0.863561	All iPSC-CVPC samples
GO_PRIMARY_ALCOHOL_METABOLIC_PROCESS	-1.40531	0.0832027	0.925998	All iPSC-CVPC samples
IPA_PPARD_DN	-1.40425	0.0844243	0.892861	All iPSC-CVPC samples
GO_WNT_PROTEIN_BINDING	-1.40414	0.0835626	0.863561	All iPSC-CVPC samples
GO_CELLULAR_RESPONSE_TO_INTERFERON_BETA	-1.40414	0.0886631	0.925998	All iPSC-CVPC samples
HALLMARK_INFLAMMATORY_RESPONSE	-1.40335	0.0810036	0.45002	All iPSC-CVPC samples
GO_LYSINE_METABOLIC_PROCESS	-1.40333	0.0886423	0.925998	All iPSC-CVPC samples
GO_ACYLGLYCEROL_O_ACYLTRANSFERASE_ACTIVITY	-1.40248	0.0843809	0.863561	All iPSC-CVPC samples
GO_REGULATION_OF_CARDIAC_CONDUCTION	-1.40219	0.0821025	0.925998	All iPSC-CVPC samples
REACTOME_NA_CL_DEPENDENT_NEUROTRANSMITTER_TRANSPORTERS	-1.40211	0.106934	0.876455	All iPSC-CVPC samples
GO_LYMPHOCYTE_MEDIATED_IMMUNITY	-1.40192	0.0817397	0.925998	All iPSC-CVPC samples
IPA_USF2_UP	-1.40188	0.0995212	0.892861	All iPSC-CVPC samples
GO_GRANULOCYTE_DIFFERENTIATION	-1.39996	0.0953086	0.925998	All iPSC-CVPC samples
GO_SEX_DETERMINATION	-1.39985	0.0895124	0.925998	All iPSC-CVPC samples
GO_WATER_TRANSMEMBRANE_TRANSPORTER_ACTIVITY	-1.39916	0.106253	0.887763	All iPSC-CVPC samples
GO_STRUCTURAL_MOLECULE_ACTIVITY	-1.39855	0.0811373	0.863561	All iPSC-CVPC samples
GO_DIVALENT_INORGANIC_CATION_TRANSPORT	-1.39819	0.0815026	0.925998	All iPSC-CVPC samples
KEGG_ASCORBATE_AND_ALDARATE_METABOLISM	-1.39812	0.0964208	0.531743	All iPSC-CVPC samples
GO_SODIUM_ION_TRANSMEMBRANE_TRANSPORTER_ACTIVITY	-1.39725	0.0825509	0.863561	All iPSC-CVPC samples
REACTOME_INTERFERON_ALPHA_BETA_SIGNALING	-1.3965	0.0833533	0.876455	All iPSC-CVPC samples
GO_NITROGEN_CYCLE_METABOLIC_PROCESS	-1.3948	0.0900637	0.925998	All iPSC-CVPC samples
REACTOME_TELOMERE_MAINTENANCE	-1.3942	0.082896	0.876455	All iPSC-CVPC samples
GO_PROTEOGLYCAN_METABOLIC_PROCESS	-1.39363	0.0829221	0.925998	All iPSC-CVPC samples
GO_CYCLOOXYGENASE_PATHWAY	-1.39293	0.0933309	0.925998	All iPSC-CVPC samples
GO_CENTROMERE_COMPLEX_ASSEMBLY	-1.39029	0.0841623	0.925998	All iPSC-CVPC samples
GO_CYTOKINE_SECRETION	-1.39005	0.0882442	0.925998	All iPSC-CVPC samples
GO_MEMBRANE_DEPOLARIZATION_DURING_ACTION_POTENTIAL	-1.3899	0.0861501	0.925998	All iPSC-CVPC samples
GO_SENSORY_PERCEPTION_OF_LIGHT_STIMULUS	-1.3876	0.0834174	0.925998	All iPSC-CVPC samples
GO_GLUCOCORTICOID_BIOSYNTHETIC_PROCESS	-1.38735	0.12884	0.925998	All iPSC-CVPC samples
GO_CILIUM_MORPHOGENESIS	-1.38709	0.0832042	0.925998	All iPSC-CVPC samples
GO_NEGATIVE_REGULATION_OF_SECRETION	-1.38652	0.08353	0.925998	All iPSC-CVPC samples
GO_CONNEXON_COMPLEX	-1.3865	0.0980021	0.732837	All iPSC-CVPC samples
GO_SODIUM_ION_TRANSPORT	-1.38631	0.0839473	0.925998	All iPSC-CVPC samples
REACTOME_N_GLYCAN_ANTENNAE_ELONGATION_IN_THE_MEDIAL_TRANS_GOLGI	-1.38504	0.0879363	0.876455	All iPSC-CVPC samples
GO_INTERACTION_WITH_HOST	-1.38173	0.0843053	0.925998	All iPSC-CVPC samples
GO_LIPOSACCHARIDE_METABOLIC_PROCESS	-1.38166	0.0843962	0.925998	All iPSC-CVPC samples
GO_ESTROGEN_BIOSYNTHETIC_PROCESS	-1.3814	0.0986219	0.925998	All iPSC-CVPC samples
GO_I_KAPPAB_PHOSPHORYLATION	-1.38096	0.099503	0.925998	All iPSC-CVPC samples
BIOCARTA_AMI_PATHWAY	-1.37976	0.0947461	0.93949	All iPSC-CVPC samples
GO_POSITIVE_REGULATION_OF_BONE_REMODELING	-1.37954	0.094683	0.925998	All iPSC-CVPC samples
GO_PLATELET_DEGRANULATION	-1.37887	0.0853984	0.925998	All iPSC-CVPC samples
GO_POSITIVE_REGULATION_OF_CELLULAR_RESPONSE_TO_TRANSFORMING_GROWTH_FACTOR_BETA_STIMULUS	-1.37852	0.0886236	0.925998	All iPSC-CVPC samples
GO_MOVEMENT_IN_ENVIRONMENT_OF_OTHER_ORGANISM_INVOLVED_IN_SYMBIOTIC_INTERACTION	-1.37852	0.0853079	0.925998	All iPSC-CVPC samples
HOXA3_01	-1.37766	0.094273	0.9158	All iPSC-CVPC samples
GO_REGULATION_OF_AMINE_TRANSPORT	-1.37682	0.0867622	0.925998	All iPSC-CVPC samples
GO_O_GLYCAN_PROCESSING	-1.37551	0.0868346	0.925998	All iPSC-CVPC samples
GO_PHOSPHATIDYLGLYCEROL_METABOLIC_PROCESS	-1.37422	0.0889452	0.925998	All iPSC-CVPC samples
GO_NEGATIVE_REGULATION_OF_MULTICELLULAR_ORGANISMAL_PROCESS	-1.3722	0.0851291	0.925998	All iPSC-CVPC samples
GO_FATTY_ACID_DERIVATIVE_METABOLIC_PROCESS	-1.37212	0.086683	0.925998	All iPSC-CVPC samples
GO_POLYSACCHARIDE_CATABOLIC_PROCESS	-1.37044	0.0920795	0.925998	All iPSC-CVPC samples
IPA_FOXA1_DN	-1.37003	0.0922507	0.892861	All iPSC-CVPC samples
GO_FATTY_ACID_DERIVATIVE_BIOSYNTHETIC_PROCESS	-1.36993	0.0887321	0.925998	All iPSC-CVPC samples
REACTOME_CYTOSOLIC_SULFONATION_OF_SMALL_MOLECULES	-1.36992	0.0938018	0.876455	All iPSC-CVPC samples
REACTOME_REGULATION_OF_THE_FANCONI_ANEMIA_PATHWAY	-1.36881	0.100767	0.876455	All iPSC-CVPC samples
GO_VASCULAR_PROCESS_IN_CIRCULATORY_SYSTEM	-1.36842	0.0864115	0.925998	All iPSC-CVPC samples
GO_TRANSITION_METAL_ION_TRANSMEMBRANE_TRANSPORTER_ACTIVITY	-1.36763	0.0890299	0.863561	All iPSC-CVPC samples
GO_PLASMA_MEMBRANE_REGION	-1.36526	0.0862165	0.724718	All iPSC-CVPC samples
GO_OXIDOREDUCTASE_ACTIVITY_ACTING_ON_THE_CH_OH_GROUP_OF_DONORS_NAD_OR_NADP_AS_ACCEPTOR	-1.36476	0.0872007	0.863561	All iPSC-CVPC samples
chr6p22	-1.36336	0.0874242	0.917587	All iPSC-CVPC samples
REACTOME_TRIGLYCERIDE_BIOSYNTHESIS	-1.36317	0.0889863	0.876455	All iPSC-CVPC samples
IPA_NCOR2_DN	-1.36256	0.153895	0.892861	All iPSC-CVPC samples
GO_4_IRON_4_SULFUR_CLUSTER_BINDING	-1.35855	0.089267	0.863561	All iPSC-CVPC samples
IPA_CTBP1_DN	-1.35756	0.106273	0.892861	All iPSC-CVPC samples
IPA_SP3_DN	-1.35624	0.0916003	0.892861	All iPSC-CVPC samples
GO_CELL_RECOGNITION	-1.3553	0.0887532	0.925998	All iPSC-CVPC samples
GO_EXTERNAL_ENCAPSULATING_STRUCTURE	-1.35484	0.103242	0.732837	All iPSC-CVPC samples
GO_GATED_CHANNEL_ACTIVITY	-1.35479	0.0882382	0.863561	All iPSC-CVPC samples
GO_POSITIVE_REGULATION_OF_ION_TRANSPORT	-1.35468	0.0883043	0.925998	All iPSC-CVPC samples
GO_HEME_METABOLIC_PROCESS	-1.35461	0.0910515	0.925998	All iPSC-CVPC samples
GO_CELLULAR_CHEMICAL_HOMEOSTASIS	-1.35457	0.0880097	0.925998	All iPSC-CVPC samples
GO_NUCLEOTIDE_SALVAGE	-1.35452	0.095346	0.925998	All iPSC-CVPC samples
GO_SPHINGOLIPID_METABOLIC_PROCESS	-1.35427	0.0885525	0.925998	All iPSC-CVPC samples
GO_2_IRON_2_SULFUR_CLUSTER_BINDING	-1.35347	0.0919637	0.865921	All iPSC-CVPC samples
GO_SENSORY_PERCEPTION	-1.35197	0.0885169	0.925998	All iPSC-CVPC samples
REACTOME_ACYL_CHAIN_REMODELLING_OF_PI	-1.34969	0.103443	0.876455	All iPSC-CVPC samples
GO_PHOSPHATIDYLINOSITOL_ACYL_CHAIN_REMODELING	-1.34969	0.103443	0.925998	All iPSC-CVPC samples
GO_LEUKOCYTE_MEDIATED_IMMUNITY	-1.3496	0.0894691	0.925998	All iPSC-CVPC samples
chr13q34	-1.34879	0.092034	0.917587	All iPSC-CVPC samples
GO_EXOCYTOSIS	-1.34577	0.0895641	0.925998	All iPSC-CVPC samples
chr3q27	-1.34569	0.0912129	0.917587	All iPSC-CVPC samples
GO_SMOOTH_ENDOPLASMIC_RETICULUM	-1.34562	0.0921641	0.729699	All iPSC-CVPC samples
RORA2_01	-1.34479	0.0901562	0.9158	All iPSC-CVPC samples
REACTOME_SIGNALING_BY_FGFR_MUTANTS	-1.34463	0.0919898	0.876455	All iPSC-CVPC samples
REACTOME_POST_TRANSLATIONAL_PROTEIN_MODIFICATION	-1.3417	0.0903734	0.876455	All iPSC-CVPC samples
GO_GLIAL_CELL_MIGRATION	-1.34141	0.0927094	0.925998	All iPSC-CVPC samples
IPA_TP73_UP	-1.34047	0.0905107	0.892861	All iPSC-CVPC samples
GO_ANCHORED_COMPONENT_OF_PLASMA_MEMBRANE	-1.34041	0.0945121	0.730894	All iPSC-CVPC samples
HALLMARK_GLYCOLYSIS	-1.33957	0.0906376	0.453188	All iPSC-CVPC samples
GO_POSTSYNAPTIC_MEMBRANE	-1.33945	0.0908115	0.729699	All iPSC-CVPC samples
GO_CARGO_RECEPTOR_ACTIVITY	-1.33783	0.0929382	0.865921	All iPSC-CVPC samples
GO_HYALURONIC_ACID_BINDING	-1.33746	0.0971097	0.86849	All iPSC-CVPC samples
GO_CHLORIDE_TRANSPORT	-1.33711	0.0922997	0.925998	All iPSC-CVPC samples
KRCTCNNNNMANAGC_UNKNOWN	-1.33683	0.092316	0.9158	All iPSC-CVPC samples
IPA_SPDEF_UP	-1.33671	0.198341	0.892861	All iPSC-CVPC samples
RORA1_01	-1.33621	0.0911718	0.9158	All iPSC-CVPC samples
GO_GANGLIOSIDE_BIOSYNTHETIC_PROCESS	-1.33535	0.0977304	0.925998	All iPSC-CVPC samples
IPA_REL_DN	-1.33453	0.100455	0.892861	All iPSC-CVPC samples
GO_LYSOPHOSPHOLIPID_ACYLTRANSFERASE_ACTIVITY	-1.33449	0.0959717	0.86849	All iPSC-CVPC samples
REACTOME_HS_GAG_DEGRADATION	-1.33448	0.0964083	0.876455	All iPSC-CVPC samples
GO_MITOCHONDRIAL_PROTEIN_COMPLEX	-1.33389	0.0917534	0.729699	All iPSC-CVPC samples
KEGG_GLYCINE_SERINE_AND_THREONINE_METABOLISM	-1.33389	0.0948329	0.531743	All iPSC-CVPC samples
GO_NEUROLOGICAL_SYSTEM_PROCESS	-1.33293	0.0914549	0.925998	All iPSC-CVPC samples
IPA_REST_DN	-1.33251	0.100288	0.892861	All iPSC-CVPC samples
GO_SODIUM_ION_TRANSMEMBRANE_TRANSPORT	-1.33167	0.0932867	0.925998	All iPSC-CVPC samples
GO_COPULATION	-1.33155	0.10388	0.925998	All iPSC-CVPC samples
BIOCARTA_MONOCYTE_PATHWAY	-1.33121	0.116968	0.93949	All iPSC-CVPC samples
GO_OXIDOREDUCTASE_ACTIVITY_ACTING_ON_NAD_P_H_QUINONE_OR_SIMILAR_COMPOUND_AS_ACCEPTOR	-1.33083	0.0932874	0.865921	All iPSC-CVPC samples
GO_CEREBRAL_CORTEX_DEVELOPMENT	-1.32874	0.0929363	0.925998	All iPSC-CVPC samples
GO_REGULATION_OF_TRANSPORTER_ACTIVITY	-1.32843	0.0925959	0.925998	All iPSC-CVPC samples
GO_POSITIVE_REGULATION_OF_RELEASE_OF_SEQUESTERED_CALCIUM_ION_INTO_CYTOSOL	-1.32707	0.0963658	0.925998	All iPSC-CVPC samples
GO_NEGATIVE_CHEMOTAXIS	-1.32606	0.0953583	0.925998	All iPSC-CVPC samples
GO_RESPONSE_TO_CADMIUM_ION	-1.32545	0.0948239	0.925998	All iPSC-CVPC samples
GO_VOLTAGE_GATED_ION_CHANNEL_ACTIVITY	-1.32469	0.093488	0.865921	All iPSC-CVPC samples
GO_CELLULAR_AMINO_ACID_BIOSYNTHETIC_PROCESS	-1.3242	0.0937687	0.925998	All iPSC-CVPC samples
GO_NEGATIVE_REGULATION_OF_DEFENSE_RESPONSE	-1.32326	0.0937334	0.925998	All iPSC-CVPC samples
GO_RAGE_RECEPTOR_BINDING	-1.32322	0.118523	0.89471	All iPSC-CVPC samples
GO_CYTOPLASMIC_VESICLE_PART	-1.32302	0.0930995	0.729699	All iPSC-CVPC samples
GO_POSITIVE_REGULATION_OF_LYMPHOCYTE_MIGRATION	-1.32147	0.0999809	0.925998	All iPSC-CVPC samples
GO_GAP_JUNCTION	-1.32114	0.100305	0.732837	All iPSC-CVPC samples
IPA_CHD4_UP	-1.32029	0.108124	0.892861	All iPSC-CVPC samples
GO_REGULATION_OF_PEROXISOME_PROLIFERATOR_ACTIVATED_RECEPTOR_SIGNALING_PATHWAY	-1.31988	0.10405	0.925998	All iPSC-CVPC samples
GO_ELECTRON_CARRIER_ACTIVITY	-1.31929	0.0943757	0.865921	All iPSC-CVPC samples
GO_DNA_STRAND_ELONGATION_INVOLVED_IN_DNA_REPLICATION	-1.31918	0.0969181	0.925998	All iPSC-CVPC samples
REACTOME_HDL_MEDIATED_LIPID_TRANSPORT	-1.3176	0.106154	0.876455	All iPSC-CVPC samples
REACTOME_MEIOSIS	-1.31626	0.0949484	0.876455	All iPSC-CVPC samples
GO_ACROSOME_REACTION	-1.31592	0.110043	0.925998	All iPSC-CVPC samples
KEGG_BIOSYNTHESIS_OF_UNSATURATED_FATTY_ACIDS	-1.31544	0.0986148	0.531743	All iPSC-CVPC samples
GO_APOPTOTIC_PROCESS_INVOLVED_IN_MORPHOGENESIS	-1.31503	0.102208	0.925998	All iPSC-CVPC samples
GO_MACROPHAGE_ACTIVATION_INVOLVED_IN_IMMUNE_RESPONSE	-1.31469	0.155815	0.925998	All iPSC-CVPC samples
GO_REGULATION_OF_BONE_RESORPTION	-1.31434	0.0990446	0.925998	All iPSC-CVPC samples
REACTOME_RNA_POL_I_PROMOTER_OPENING	-1.31308	0.0962858	0.876455	All iPSC-CVPC samples
GO_HYDROGEN_EXPORTING_ATPASE_ACTIVITY	-1.31259	0.098559	0.86849	All iPSC-CVPC samples
GO_CIRCULATORY_SYSTEM_PROCESS	-1.31175	0.0951693	0.925998	All iPSC-CVPC samples
GO_ISOPRENOID_METABOLIC_PROCESS	-1.31095	0.0960615	0.925998	All iPSC-CVPC samples
GO_RESPONSE_TO_GONADOTROPIN	-1.31036	0.101251	0.925998	All iPSC-CVPC samples
REACTOME_ACYL_CHAIN_REMODELLING_OF_PS	-1.31034	0.109888	0.876455	All iPSC-CVPC samples
GO_G_PROTEIN_COUPLED_RECEPTOR_SIGNALING_PATHWAY	-1.31	0.0953435	0.925998	All iPSC-CVPC samples
GO_REGULATION_OF_NERVOUS_SYSTEM_DEVELOPMENT	-1.30983	0.09527	0.925998	All iPSC-CVPC samples
KEGG_SULFUR_METABOLISM	-1.30971	0.102918	0.531743	All iPSC-CVPC samples
GO_MAST_CELL_MEDIATED_IMMUNITY	-1.30873	0.103546	0.925998	All iPSC-CVPC samples
GO_PHOSPHOLIPID_CATABOLIC_PROCESS	-1.30863	0.0994786	0.925998	All iPSC-CVPC samples
GO_PIGMENT_GRANULE_LOCALIZATION	-1.30779	0.100244	0.925998	All iPSC-CVPC samples
BIOCARTA_LYM_PATHWAY	-1.30723	0.13109	0.93949	All iPSC-CVPC samples
GO_BICARBONATE_TRANSMEMBRANE_TRANSPORTER_ACTIVITY	-1.30692	0.115114	0.89471	All iPSC-CVPC samples
GO_PYRIDOXAL_PHOSPHATE_BINDING	-1.30674	0.0980166	0.86849	All iPSC-CVPC samples
KEGG_PURINE_METABOLISM	-1.30589	0.0964199	0.531743	All iPSC-CVPC samples
REACTOME_SHC_RELATED_EVENTS	-1.30444	0.102295	0.876455	All iPSC-CVPC samples
GO_NEGATIVE_REGULATION_OF_DEVELOPMENTAL_PROCESS	-1.30256	0.0965127	0.925998	All iPSC-CVPC samples
GO_LIPOPOLYSACCHARIDE_BINDING	-1.30238	0.10832	0.887763	All iPSC-CVPC samples
GO_VACUOLAR_ACIDIFICATION	-1.30199	0.103022	0.925998	All iPSC-CVPC samples
CCTNTMAGA_UNKNOWN	-1.30158	0.0974536	0.914442	All iPSC-CVPC samples
BIOCARTA_P53_PATHWAY	-1.29993	0.102163	0.93949	All iPSC-CVPC samples
GO_FATTY_ACID_BETA_OXIDATION_USING_ACYL_COA_DEHYDROGENASE	-1.29907	0.101679	0.925998	All iPSC-CVPC samples
REACTOME_GAP_JUNCTION_ASSEMBLY	-1.29859	0.115132	0.876455	All iPSC-CVPC samples
IPA_ETS1_DN	-1.29804	0.106826	0.892861	All iPSC-CVPC samples
KEGG_CYSTEINE_AND_METHIONINE_METABOLISM	-1.29704	0.100285	0.531743	All iPSC-CVPC samples
IPA_EBF1_DN	-1.29684	0.162142	0.892861	All iPSC-CVPC samples
GO_POSITIVE_REGULATION_OF_SYNAPSE_ASSEMBLY	-1.29538	0.0999341	0.925998	All iPSC-CVPC samples
GO_NEGATIVE_REGULATION_OF_ALCOHOL_BIOSYNTHETIC_PROCESS	-1.29388	0.104011	0.925998	All iPSC-CVPC samples
KEGG_FC_EPSILON_RI_SIGNALING_PATHWAY	-1.28852	0.100136	0.531743	All iPSC-CVPC samples
GO_CELL_MATURATION	-1.28826	0.0997198	0.925998	All iPSC-CVPC samples
REACTOME_RAF_MAP_KINASE_CASCADE	-1.28711	0.109453	0.876455	All iPSC-CVPC samples
GO_O_ACYLTRANSFERASE_ACTIVITY	-1.28503	0.101616	0.88247	All iPSC-CVPC samples
STAT3_01	-1.28464	0.104726	0.90857	All iPSC-CVPC samples
REACTOME_GLYCOGEN_BREAKDOWN_GLYCOGENOLYSIS	-1.28315	0.10777	0.876455	All iPSC-CVPC samples
REACTOME_STEROID_HORMONES	-1.28297	0.106434	0.876455	All iPSC-CVPC samples
GO_OLIGOSACCHARIDE_BIOSYNTHETIC_PROCESS	-1.28289	0.108903	0.925998	All iPSC-CVPC samples
chr4q22	-1.28267	0.104414	0.917587	All iPSC-CVPC samples
GO_CARBOHYDRATE_DERIVATIVE_CATABOLIC_PROCESS	-1.28245	0.100481	0.925998	All iPSC-CVPC samples
GO_CELLULAR_COMPONENT_ASSEMBLY_INVOLVED_IN_MORPHOGENESIS	-1.28196	0.100349	0.925998	All iPSC-CVPC samples
GO_VOLTAGE_GATED_SODIUM_CHANNEL_ACTIVITY	-1.28043	0.107746	0.887763	All iPSC-CVPC samples
chr18p11	-1.28004	0.101882	0.917587	All iPSC-CVPC samples
GO_MYELIN_SHEATH	-1.27972	0.100822	0.732837	All iPSC-CVPC samples
GO_CYSTEINE_TYPE_ENDOPEPTIDASE_INHIBITOR_ACTIVITY_INVOLVED_IN_APOPTOTIC_PROCESS	-1.27901	0.106105	0.887763	All iPSC-CVPC samples
GO_RESPONSE_TO_AMPHETAMINE	-1.27857	0.104914	0.925998	All iPSC-CVPC samples
BIOCARTA_AKAPCENTROSOME_PATHWAY	-1.27819	0.106976	0.93949	All iPSC-CVPC samples
GO_PROTEIN_MATURATION	-1.27739	0.101105	0.925998	All iPSC-CVPC samples
REACTOME_DEPOSITION_OF_NEW_CENPA_CONTAINING_NUCLEOSOMES_AT_THE_CENTROMERE	-1.27729	0.102242	0.876455	All iPSC-CVPC samples
GO_REGULATION_OF_CARDIAC_MUSCLE_CELL_MEMBRANE_REPOLARIZATION	-1.27648	0.106801	0.925998	All iPSC-CVPC samples
GO_CELL_BODY	-1.27631	0.101141	0.732837	All iPSC-CVPC samples
GO_REGULATION_OF_PLASMA_LIPOPROTEIN_PARTICLE_LEVELS	-1.27604	0.103818	0.925998	All iPSC-CVPC samples
KEGG_LEUKOCYTE_TRANSENDOTHELIAL_MIGRATION	-1.27312	0.102384	0.531743	All iPSC-CVPC samples
GO_REGULATION_OF_EPIDERMAL_GROWTH_FACTOR_ACTIVATED_RECEPTOR_ACTIVITY	-1.27304	0.10537	0.925998	All iPSC-CVPC samples
IPA_RBBP4_UP	-1.27303	0.172695	0.892861	All iPSC-CVPC samples
chr6p11	-1.27238	0.120633	0.917587	All iPSC-CVPC samples
GO_PASSIVE_TRANSMEMBRANE_TRANSPORTER_ACTIVITY	-1.27137	0.102129	0.88247	All iPSC-CVPC samples
GO_APOLIPOPROTEIN_BINDING	-1.27056	0.108726	0.887763	All iPSC-CVPC samples
REACTOME_TRANSMEMBRANE_TRANSPORT_OF_SMALL_MOLECULES	-1.26967	0.102396	0.876455	All iPSC-CVPC samples
GO_ORGANIC_ACID_TRANSPORT	-1.26893	0.102746	0.925998	All iPSC-CVPC samples
IPA_SMYD3_UP	-1.26581	0.117146	0.892861	All iPSC-CVPC samples
GO_IMPORT_INTO_CELL	-1.26321	0.10659	0.925998	All iPSC-CVPC samples
GO_CILIARY_PART	-1.26277	0.1037	0.732837	All iPSC-CVPC samples
GO_MITOCHONDRIAL_ATP_SYNTHESIS_COUPLED_PROTON_TRANSPORT	-1.26185	0.108169	0.925998	All iPSC-CVPC samples
GO_MEMBRANE_PROTEIN_ECTODOMAIN_PROTEOLYSIS	-1.26169	0.107764	0.925998	All iPSC-CVPC samples
GO_CELL_JUNCTION	-1.26103	0.103734	0.732837	All iPSC-CVPC samples
GO_DNA_METHYLATION_INVOLVED_IN_GAMETE_GENERATION	-1.26066	0.113355	0.925998	All iPSC-CVPC samples
GO_FLUID_TRANSPORT	-1.26008	0.109887	0.925998	All iPSC-CVPC samples
GO_EXCRETION	-1.25994	0.107344	0.925998	All iPSC-CVPC samples
GO_NERVE_DEVELOPMENT	-1.25988	0.105648	0.925998	All iPSC-CVPC samples
GO_REGULATION_OF_CELLULAR_COMPONENT_MOVEMENT	-1.25849	0.104244	0.925998	All iPSC-CVPC samples
GO_DIENCEPHALON_DEVELOPMENT	-1.25776	0.106539	0.925998	All iPSC-CVPC samples
chr7p12	-1.25448	0.114976	0.917587	All iPSC-CVPC samples
GO_OXIDOREDUCTASE_ACTIVITY_ACTING_ON_THE_CH_NH2_GROUP_OF_DONORS_OXYGEN_AS_ACCEPTOR	-1.2529	0.119459	0.89471	All iPSC-CVPC samples
GO_REGULATION_OF_PROTEIN_EXIT_FROM_ENDOPLASMIC_RETICULUM	-1.25279	0.109788	0.925998	All iPSC-CVPC samples
GO_REGULATION_OF_LYMPHOCYTE_MIGRATION	-1.25197	0.110152	0.925998	All iPSC-CVPC samples
GO_METALLOENDOPEPTIDASE_INHIBITOR_ACTIVITY	-1.25176	0.116749	0.89471	All iPSC-CVPC samples
GO_CELLULAR_IRON_ION_HOMEOSTASIS	-1.25171	0.108369	0.925998	All iPSC-CVPC samples
GO_REGULATION_OF_TRANSMEMBRANE_TRANSPORT	-1.25082	0.105796	0.925998	All iPSC-CVPC samples
GO_REGULATION_OF_CATECHOLAMINE_SECRETION	-1.25065	0.110092	0.925998	All iPSC-CVPC samples
CAGNWMCNNNGAC_UNKNOWN	-1.25016	0.107206	0.90857	All iPSC-CVPC samples
GO_ORGANIC_ANION_TRANSMEMBRANE_TRANSPORTER_ACTIVITY	-1.25005	0.10648	0.887763	All iPSC-CVPC samples
CATTGTYY_SOX9_B1	-1.24987	0.105962	0.90857	All iPSC-CVPC samples
GO_GLUCOCORTICOID_METABOLIC_PROCESS	-1.24975	0.126328	0.925998	All iPSC-CVPC samples
GO_INTRINSIC_COMPONENT_OF_GOLGI_MEMBRANE	-1.2495	0.107399	0.732837	All iPSC-CVPC samples
GO_SULFATION	-1.24932	0.112987	0.925998	All iPSC-CVPC samples
GO_AMINO_ACID_TRANSPORT	-1.24918	0.106795	0.925998	All iPSC-CVPC samples
GO_MALE_SEX_DETERMINATION	-1.24828	0.123564	0.925998	All iPSC-CVPC samples
ATGCAGT_MIR217	-1.24808	0.106822	0.901335	All iPSC-CVPC samples
KEGG_GLUTATHIONE_METABOLISM	-1.24797	0.107968	0.538299	All iPSC-CVPC samples
GO_DNA_PACKAGING_COMPLEX	-1.24689	0.107255	0.732837	All iPSC-CVPC samples
GO_PLASMA_MEMBRANE_PROTEIN_COMPLEX	-1.2465	0.106537	0.732837	All iPSC-CVPC samples
GO_GLYCEROLIPID_CATABOLIC_PROCESS	-1.24626	0.109501	0.925998	All iPSC-CVPC samples
GO_REGULATION_OF_HEXOKINASE_ACTIVITY	-1.24613	0.118249	0.925998	All iPSC-CVPC samples
REACTOME_ANTIGEN_PRESENTATION_FOLDING_ASSEMBLY_AND_PEPTIDE_LOADING_OF_CLASS_I_MHC	-1.24594	0.110018	0.876455	All iPSC-CVPC samples
GO_REGULATION_OF_BLOOD_CIRCULATION	-1.24558	0.106881	0.925998	All iPSC-CVPC samples
GO_AZOLE_TRANSPORT	-1.24505	0.115691	0.925998	All iPSC-CVPC samples
IRF_Q6	-1.2445	0.107147	0.90857	All iPSC-CVPC samples
IPA_ASCL1_UP	-1.24348	0.110844	0.892861	All iPSC-CVPC samples
GO_REGULATION_OF_CALCIUM_ION_TRANSPORT	-1.24107	0.107895	0.925998	All iPSC-CVPC samples
GO_NEGATIVE_REGULATION_OF_HOMEOSTATIC_PROCESS	-1.23944	0.108436	0.925998	All iPSC-CVPC samples
REACTOME_SHC_MEDIATED_SIGNALLING	-1.23739	0.11432	0.876455	All iPSC-CVPC samples
IPA_CTCFL_UP	-1.2366	0.148313	0.892861	All iPSC-CVPC samples
GO_POSITIVE_REGULATION_OF_POTASSIUM_ION_TRANSMEMBRANE_TRANSPORTER_ACTIVITY	-1.23638	0.114406	0.925998	All iPSC-CVPC samples
GO_LEUKOTRIENE_BIOSYNTHETIC_PROCESS	-1.23597	0.118864	0.925998	All iPSC-CVPC samples
IPA_MAFG_UP	-1.23556	0.130989	0.892861	All iPSC-CVPC samples
IPA_HMGA1_UP	-1.23494	0.129056	0.892861	All iPSC-CVPC samples
GO_NUCLEOTIDE_KINASE_ACTIVITY	-1.23465	0.11272	0.89471	All iPSC-CVPC samples
GO_POSITIVE_REGULATION_OF_NERVOUS_SYSTEM_DEVELOPMENT	-1.23451	0.108748	0.925998	All iPSC-CVPC samples
GO_NEGATIVE_REGULATION_OF_EPITHELIAL_CELL_MIGRATION	-1.23445	0.110584	0.925998	All iPSC-CVPC samples
GO_PROTEIN_O_LINKED_MANNOSYLATION	-1.2343	0.114179	0.925998	All iPSC-CVPC samples
REACTOME_TERMINATION_OF_O_GLYCAN_BIOSYNTHESIS	-1.23397	0.117527	0.876455	All iPSC-CVPC samples
KEGG_GNRH_SIGNALING_PATHWAY	-1.23212	0.109975	0.538299	All iPSC-CVPC samples
IPA_FLI1_DN	-1.2305	0.217223	0.892861	All iPSC-CVPC samples
GO_NEGATIVE_REGULATION_OF_BONE_REMODELING	-1.23046	0.129483	0.925998	All iPSC-CVPC samples
GO_GLYCOSPHINGOLIPID_METABOLIC_PROCESS	-1.22936	0.110911	0.925998	All iPSC-CVPC samples
GO_NEGATIVE_REGULATION_OF_PROTEIN_SECRETION	-1.22894	0.110842	0.925998	All iPSC-CVPC samples
GO_RESPONSE_TO_AMINE	-1.22877	0.111905	0.925998	All iPSC-CVPC samples
REACTOME_RAP1_SIGNALLING	-1.22729	0.11608	0.876455	All iPSC-CVPC samples
GO_ENDODEOXYRIBONUCLEASE_ACTIVITY	-1.22691	0.111587	0.89471	All iPSC-CVPC samples
GO_POSITIVE_REGULATION_OF_DENDRITE_DEVELOPMENT	-1.22667	0.111486	0.925998	All iPSC-CVPC samples
GO_INTERCALATED_DISC	-1.22538	0.112032	0.749598	All iPSC-CVPC samples
GO_REGULATION_OF_STAT_CASCADE	-1.22513	0.111466	0.925998	All iPSC-CVPC samples
GO_REGULATION_OF_B_CELL_DIFFERENTIATION	-1.22294	0.117155	0.925998	All iPSC-CVPC samples
GO_INNER_MITOCHONDRIAL_MEMBRANE_ORGANIZATION	-1.22198	0.116171	0.925998	All iPSC-CVPC samples
EVI1_06	-1.22189	0.116356	0.902726	All iPSC-CVPC samples
REACTOME_FACILITATIVE_NA_INDEPENDENT_GLUCOSE_TRANSPORTERS	-1.22113	0.120902	0.876455	All iPSC-CVPC samples
IPA_NFKBIB_UP	-1.21976	0.125271	0.892861	All iPSC-CVPC samples
GO_REGULATION_OF_LONG_TERM_NEURONAL_SYNAPTIC_PLASTICITY	-1.21716	0.116222	0.925998	All iPSC-CVPC samples
GO_LEUKOCYTE_MEDIATED_CYTOTOXICITY	-1.21713	0.115754	0.925998	All iPSC-CVPC samples
GO_REGULATION_OF_ACTIN_FILAMENT_BASED_MOVEMENT	-1.21295	0.115672	0.925998	All iPSC-CVPC samples
GO_FATTY_ACYL_COA_METABOLIC_PROCESS	-1.2108	0.11487	0.925998	All iPSC-CVPC samples
GO_MODIFIED_AMINO_ACID_TRANSPORT	-1.20965	0.119192	0.925998	All iPSC-CVPC samples
GO_PURINE_CONTAINING_COMPOUND_SALVAGE	-1.20896	0.11899	0.925998	All iPSC-CVPC samples
GO_NEGATIVE_REGULATION_OF_INTRINSIC_APOPTOTIC_SIGNALING_PATHWAY_BY_P53_CLASS_MEDIATOR	-1.20856	0.118507	0.925998	All iPSC-CVPC samples
GO_POSITIVE_REGULATION_OF_VASOCONSTRICTION	-1.20754	0.119395	0.925998	All iPSC-CVPC samples
IPA_CTBP1_UP	-1.20694	0.219293	0.892861	All iPSC-CVPC samples
GO_NEGATIVE_REGULATION_OF_BEHAVIOR	-1.20671	0.148082	0.925998	All iPSC-CVPC samples
GO_ANION_TRANSMEMBRANE_TRANSPORT	-1.20643	0.114357	0.925998	All iPSC-CVPC samples
GO_NEGATIVE_REGULATION_OF_CELL_PROJECTION_ORGANIZATION	-1.20544	0.114631	0.925998	All iPSC-CVPC samples
GO_SPERM_FLAGELLUM	-1.2052	0.116586	0.749598	All iPSC-CVPC samples
GO_REGULATION_OF_SKELETAL_MUSCLE_ADAPTATION	-1.20492	0.122669	0.925998	All iPSC-CVPC samples
GO_MONOVALENT_INORGANIC_CATION_HOMEOSTASIS	-1.20492	0.115197	0.925998	All iPSC-CVPC samples
GO_DEFENSE_RESPONSE_TO_VIRUS	-1.20429	0.114982	0.925998	All iPSC-CVPC samples
GO_CALCIUM_ION_TRANSPORT	-1.2041	0.114806	0.925998	All iPSC-CVPC samples
GO_NEURON_MATURATION	-1.20376	0.117777	0.925998	All iPSC-CVPC samples
GO_NEGATIVE_REGULATION_OF_SMOOTH_MUSCLE_CONTRACTION	-1.20346	0.122279	0.925998	All iPSC-CVPC samples
GO_AMINO_SUGAR_CATABOLIC_PROCESS	-1.20259	0.125016	0.925998	All iPSC-CVPC samples
GO_LOW_DENSITY_LIPOPROTEIN_PARTICLE_CLEARANCE	-1.20171	0.127353	0.925998	All iPSC-CVPC samples
GO_POSITIVE_REGULATION_OF_EPIDERMAL_GROWTH_FACTOR_ACTIVATED_RECEPTOR_ACTIVITY	-1.20031	0.123829	0.925998	All iPSC-CVPC samples
REACTOME_IRON_UPTAKE_AND_TRANSPORT	-1.19995	0.117698	0.876455	All iPSC-CVPC samples
GO_REGULATION_OF_SYSTEM_PROCESS	-1.1998	0.115357	0.925998	All iPSC-CVPC samples
REACTOME_ION_TRANSPORT_BY_P_TYPE_ATPASES	-1.19917	0.118762	0.876455	All iPSC-CVPC samples
GO_MAIN_AXON	-1.1986	0.117156	0.749598	All iPSC-CVPC samples
GO_PHOSPHATIDYLGLYCEROL_ACYL_CHAIN_REMODELING	-1.19817	0.125828	0.925998	All iPSC-CVPC samples
GO_POSITIVE_REGULATION_OF_RHO_PROTEIN_SIGNAL_TRANSDUCTION	-1.19807	0.124581	0.925998	All iPSC-CVPC samples
GO_MODIFIED_AMINO_ACID_BINDING	-1.19644	0.117239	0.89471	All iPSC-CVPC samples
IPA_CTCF_DN	-1.19635	0.177078	0.892861	All iPSC-CVPC samples
IPA_DAXX_UP	-1.19621	0.13734	0.892861	All iPSC-CVPC samples
GO_IRON_COORDINATION_ENTITY_TRANSPORT	-1.19567	0.126637	0.925998	All iPSC-CVPC samples
GO_PYRIMIDINE_NUCLEOTIDE_METABOLIC_PROCESS	-1.1956	0.118105	0.925998	All iPSC-CVPC samples
GO_MICROVILLUS	-1.19473	0.117807	0.749598	All iPSC-CVPC samples
GO_DETECTION_OF_CALCIUM_ION	-1.19463	0.124179	0.925998	All iPSC-CVPC samples
GO_POSITIVE_REGULATION_OF_DENDRITE_MORPHOGENESIS	-1.19413	0.119516	0.925998	All iPSC-CVPC samples
CGCTGCT_MIR503	-1.19283	0.120904	0.891194	All iPSC-CVPC samples
GO_TERPENOID_METABOLIC_PROCESS	-1.19275	0.11789	0.925998	All iPSC-CVPC samples
GO_NEGATIVE_REGULATION_OF_LEUKOCYTE_CHEMOTAXIS	-1.19271	0.1391	0.925998	All iPSC-CVPC samples
GO_REGULATION_OF_AMINO_ACID_TRANSPORT	-1.19103	0.122723	0.925998	All iPSC-CVPC samples
BIOCARTA_AKAP95_PATHWAY	-1.19091	0.124435	0.93949	All iPSC-CVPC samples
IPA_HDAC2_DN	-1.19013	0.123394	0.892861	All iPSC-CVPC samples
chr5q31	-1.19002	0.117582	0.917587	All iPSC-CVPC samples
REACTOME_IKK_COMPLEX_RECRUITMENT_MEDIATED_BY_RIP1	-1.18959	0.152754	0.876455	All iPSC-CVPC samples
GO_PEPTIDYL_ASPARAGINE_MODIFICATION	-1.18935	0.119219	0.925998	All iPSC-CVPC samples
chr1p31	-1.1892	0.118444	0.917587	All iPSC-CVPC samples
GO_NEURAL_CREST_CELL_DIFFERENTIATION	-1.18915	0.118713	0.925998	All iPSC-CVPC samples
GO_FOREBRAIN_CELL_MIGRATION	-1.18891	0.119041	0.925998	All iPSC-CVPC samples
REACTOME_AXON_GUIDANCE	-1.18838	0.117711	0.876455	All iPSC-CVPC samples
REACTOME_GRB2_SOS_PROVIDES_LINKAGE_TO_MAPK_SIGNALING_FOR_INTERGRINS_	-1.18603	0.126686	0.876455	All iPSC-CVPC samples
GO_CEREBRAL_CORTEX_CELL_MIGRATION	-1.18529	0.120455	0.925998	All iPSC-CVPC samples
GO_NEGATIVE_REGULATION_OF_MUSCLE_CONTRACTION	-1.18444	0.122769	0.925998	All iPSC-CVPC samples
GO_REGULATION_OF_TRIGLYCERIDE_CATABOLIC_PROCESS	-1.18432	0.141117	0.925998	All iPSC-CVPC samples
GO_SITE_OF_POLARIZED_GROWTH	-1.18401	0.118796	0.749598	All iPSC-CVPC samples
GO_IMMUNOGLOBULIN_COMPLEX	-1.18252	0.222393	0.781606	All iPSC-CVPC samples
GO_EARLY_ENDOSOME_TO_GOLGI_TRANSPORT	-1.18159	0.125146	0.925998	All iPSC-CVPC samples
GO_EPITHELIAL_CELL_PROLIFERATION	-1.18148	0.120005	0.925998	All iPSC-CVPC samples
IPA_MYB_UP	-1.18106	0.121343	0.892861	All iPSC-CVPC samples
GO_NUCLEOTIDASE_ACTIVITY	-1.18042	0.127589	0.89471	All iPSC-CVPC samples
GO_CONVERGENT_EXTENSION	-1.18037	0.126384	0.925998	All iPSC-CVPC samples
IPA_STAT1_UP	-1.17957	0.119892	0.892861	All iPSC-CVPC samples
REACTOME_ACTIVATION_OF_CHAPERONE_GENES_BY_XBP1S	-1.17925	0.120776	0.876455	All iPSC-CVPC samples
GO_RENAL_SYSTEM_PROCESS_INVOLVED_IN_REGULATION_OF_BLOOD_VOLUME	-1.17922	0.126303	0.925998	All iPSC-CVPC samples
chr5q23	-1.17831	0.121339	0.917587	All iPSC-CVPC samples
GO_NEGATIVE_REGULATION_OF_INTERLEUKIN_6_PRODUCTION	-1.1769	0.125417	0.925998	All iPSC-CVPC samples
REACTOME_CELL_CELL_JUNCTION_ORGANIZATION	-1.17659	0.121581	0.876455	All iPSC-CVPC samples
GO_MYOSIN_BINDING	-1.17637	0.121447	0.89471	All iPSC-CVPC samples
GO_SIGNAL_PEPTIDE_PROCESSING	-1.17627	0.124086	0.925998	All iPSC-CVPC samples
GO_ADAPTIVE_IMMUNE_RESPONSE	-1.17554	0.120529	0.925998	All iPSC-CVPC samples
GO_CENTRAL_NERVOUS_SYSTEM_PROJECTION_NEURON_AXONOGENESIS	-1.17477	0.125234	0.925998	All iPSC-CVPC samples
GO_MEMBRANE_PROTEIN_COMPLEX	-1.1746	0.120176	0.749598	All iPSC-CVPC samples
GO_REGULATION_OF_MUSCLE_CONTRACTION	-1.1738	0.12099	0.925998	All iPSC-CVPC samples
IPA_HINFP_UP	-1.17153	0.127633	0.892861	All iPSC-CVPC samples
GO_NEUROMUSCULAR_JUNCTION_DEVELOPMENT	-1.17135	0.123423	0.925998	All iPSC-CVPC samples
GO_TRICARBOXYLIC_ACID_CYCLE_ENZYME_COMPLEX	-1.17131	0.12771	0.749598	All iPSC-CVPC samples
GO_VIRION	-1.17122	0.203227	0.765571	All iPSC-CVPC samples
GO_ACYL_COA_DEHYDROGENASE_ACTIVITY	-1.16873	0.126422	0.89471	All iPSC-CVPC samples
GO_INTRAMOLECULAR_OXIDOREDUCTASE_ACTIVITY_TRANSPOSING_C_C_BONDS	-1.1662	0.131723	0.89471	All iPSC-CVPC samples
REACTOME_PHASE_II_CONJUGATION	-1.16572	0.123648	0.876455	All iPSC-CVPC samples
IPA_MAFF_UP	-1.16556	0.136696	0.892861	All iPSC-CVPC samples
REACTOME_ENDOGENOUS_STEROLS	-1.16489	0.135871	0.876455	All iPSC-CVPC samples
GO_NEGATIVE_REGULATION_OF_HORMONE_SECRETION	-1.16409	0.124014	0.925998	All iPSC-CVPC samples
GO_DEOXYRIBONUCLEOTIDE_METABOLIC_PROCESS	-1.1638	0.124508	0.925998	All iPSC-CVPC samples
PAX4_02	-1.16378	0.122813	0.89762	All iPSC-CVPC samples
GO_PYRIMIDINE_DEOXYRIBONUCLEOTIDE_METABOLIC_PROCESS	-1.16039	0.127944	0.925998	All iPSC-CVPC samples
GO_CARBOXYPEPTIDASE_ACTIVITY	-1.15985	0.126048	0.89471	All iPSC-CVPC samples
REACTOME_PLATELET_AGGREGATION_PLUG_FORMATION	-1.15944	0.126412	0.876455	All iPSC-CVPC samples
chr12p11	-1.15937	0.12591	0.917587	All iPSC-CVPC samples
GO_POSITIVE_REGULATION_OF_CALCIUM_ION_TRANSPORT_INTO_CYTOSOL	-1.15909	0.125957	0.925998	All iPSC-CVPC samples
GO_SECRETION_BY_CELL	-1.15882	0.123493	0.925998	All iPSC-CVPC samples
GO_MOTILE_CILIUM	-1.15815	0.124666	0.749598	All iPSC-CVPC samples
GO_REGULATION_OF_SODIUM_ION_TRANSMEMBRANE_TRANSPORT	-1.15794	0.125514	0.925998	All iPSC-CVPC samples
REACTOME_COLLAGEN_FORMATION	-1.15677	0.125421	0.876455	All iPSC-CVPC samples
REACTOME_PACKAGING_OF_TELOMERE_ENDS	-1.15641	0.125633	0.876455	All iPSC-CVPC samples
KEGG_PHENYLALANINE_METABOLISM	-1.15639	0.132252	0.616824	All iPSC-CVPC samples
IPA_IKZF1_DN	-1.15635	0.126365	0.892861	All iPSC-CVPC samples
IPA_CEBPB_UP	-1.156	0.124286	0.892861	All iPSC-CVPC samples
GO_UNSATURATED_FATTY_ACID_METABOLIC_PROCESS	-1.15572	0.125149	0.925998	All iPSC-CVPC samples
IPA_HNF1B_DN	-1.15562	0.185648	0.892861	All iPSC-CVPC samples
GO_NEGATIVE_REGULATION_OF_ENDOTHELIAL_CELL_MIGRATION	-1.15501	0.126911	0.925998	All iPSC-CVPC samples
GO_SUBSTRATE_DEPENDENT_CELL_MIGRATION	-1.15457	0.127901	0.925998	All iPSC-CVPC samples
GO_REGULATION_OF_CELL_ADHESION	-1.15242	0.124742	0.925998	All iPSC-CVPC samples
GO_SODIUM_CHANNEL_ACTIVITY	-1.15219	0.128959	0.89471	All iPSC-CVPC samples
GO_U2_TYPE_PRESPLICEOSOME	-1.15174	0.129401	0.749598	All iPSC-CVPC samples
HALLMARK_EPITHELIAL_MESENCHYMAL_TRANSITION	-1.15157	0.125227	0.569214	All iPSC-CVPC samples
GO_POSITIVE_REGULATION_OF_CELL_ADHESION_MEDIATED_BY_INTEGRIN	-1.15148	0.132738	0.925998	All iPSC-CVPC samples
GO_NEGATIVE_REGULATION_OF_GLYCOPROTEIN_METABOLIC_PROCESS	-1.1511	0.130517	0.925998	All iPSC-CVPC samples
GO_LIPOPROTEIN_METABOLIC_PROCESS	-1.15038	0.125794	0.925998	All iPSC-CVPC samples
GO_POTASSIUM_ION_IMPORT	-1.15027	0.132895	0.925998	All iPSC-CVPC samples
USF_C	-1.14904	0.125597	0.896263	All iPSC-CVPC samples
GO_NUCLEOSIDE_DIPHOSPHATASE_ACTIVITY	-1.14839	0.132221	0.89471	All iPSC-CVPC samples
REACTOME_PHOSPHORYLATION_OF_CD3_AND_TCR_ZETA_CHAINS	-1.14766	0.140624	0.876455	All iPSC-CVPC samples
GO_NEGATIVE_REGULATION_OF_LOCOMOTION	-1.1458	0.126324	0.925998	All iPSC-CVPC samples
GO_DNA_REPLICATION_CHECKPOINT	-1.14578	0.134212	0.925998	All iPSC-CVPC samples
GO_DENDRITE_CYTOPLASM	-1.14443	0.132469	0.749598	All iPSC-CVPC samples
REACTOME_CYTOKINE_SIGNALING_IN_IMMUNE_SYSTEM	-1.14436	0.126612	0.876455	All iPSC-CVPC samples
GO_WALKING_BEHAVIOR	-1.14407	0.130234	0.925998	All iPSC-CVPC samples
REACTOME_SIGNALING_BY_FGFR1_MUTANTS	-1.14244	0.13005	0.876455	All iPSC-CVPC samples
REACTOME_GASTRIN_CREB_SIGNALLING_PATHWAY_VIA_PKC_AND_MAPK	-1.14175	0.127535	0.876455	All iPSC-CVPC samples
GO_REGULATION_OF_GLOMERULAR_FILTRATION	-1.14059	0.134887	0.925998	All iPSC-CVPC samples
IPA_DBP_DN	-1.14056	0.149547	0.892861	All iPSC-CVPC samples
GO_IRON_ION_TRANSPORT	-1.13991	0.128907	0.925998	All iPSC-CVPC samples
GO_CYSTEINE_TYPE_ENDOPEPTIDASE_INHIBITOR_ACTIVITY	-1.13981	0.130194	0.89471	All iPSC-CVPC samples
GO_GOLGI_MEMBRANE	-1.13914	0.127444	0.749598	All iPSC-CVPC samples
GO_REGULATION_OF_CIRCADIAN_SLEEP_WAKE_CYCLE_NON_REM_SLEEP	-1.13755	0.149607	0.925998	All iPSC-CVPC samples
GO_RETINA_DEVELOPMENT_IN_CAMERA_TYPE_EYE	-1.13746	0.128484	0.925998	All iPSC-CVPC samples
GO_GLYOXYLATE_METABOLIC_PROCESS	-1.13601	0.131408	0.925998	All iPSC-CVPC samples
GO_CELL_CELL_ADHESION	-1.13569	0.128244	0.925998	All iPSC-CVPC samples
GO_PHOSPHOLIPID_METABOLIC_PROCESS	-1.13477	0.128489	0.925998	All iPSC-CVPC samples
GO_DOPAMINE_TRANSPORT	-1.13473	0.165936	0.925998	All iPSC-CVPC samples
GO_LIGASE_ACTIVITY_FORMING_CARBON_SULFUR_BONDS	-1.13445	0.130725	0.89471	All iPSC-CVPC samples
GO_MONOSACCHARIDE_TRANSMEMBRANE_TRANSPORTER_ACTIVITY	-1.13305	0.134464	0.89471	All iPSC-CVPC samples
GO_NEGATIVE_REGULATION_OF_VIRAL_GENOME_REPLICATION	-1.13299	0.13065	0.925998	All iPSC-CVPC samples
GO_CATECHOLAMINE_METABOLIC_PROCESS	-1.13259	0.132441	0.925998	All iPSC-CVPC samples
GO_MELANOCYTE_DIFFERENTIATION	-1.13195	0.136283	0.925998	All iPSC-CVPC samples
GO_ALDITOL_METABOLIC_PROCESS	-1.13113	0.135886	0.925998	All iPSC-CVPC samples
GO_CELLULAR_PIGMENTATION	-1.13032	0.131157	0.925998	All iPSC-CVPC samples
GO_GDP_BINDING	-1.12942	0.131073	0.89471	All iPSC-CVPC samples
GO_PRODUCTION_OF_MOLECULAR_MEDIATOR_INVOLVED_IN_INFLAMMATORY_RESPONSE	-1.1294	0.139851	0.925998	All iPSC-CVPC samples
IPA_SOX10_UP	-1.12777	0.134497	0.892861	All iPSC-CVPC samples
REACTOME_SYNTHESIS_OF_VERY_LONG_CHAIN_FATTY_ACYL_COAS	-1.12775	0.137151	0.876455	All iPSC-CVPC samples
GO_CILIARY_PLASM	-1.1277	0.131127	0.749598	All iPSC-CVPC samples
GO_COFACTOR_TRANSPORT	-1.12722	0.133607	0.925998	All iPSC-CVPC samples
GO_REGULATION_OF_MYOBLAST_FUSION	-1.12696	0.139381	0.925998	All iPSC-CVPC samples
REACTOME_ACTIVATION_OF_KAINATE_RECEPTORS_UPON_GLUTAMATE_BINDING	-1.12677	0.13262	0.876455	All iPSC-CVPC samples
GO_RESPONSE_TO_EXTERNAL_STIMULUS	-1.12647	0.130047	0.925998	All iPSC-CVPC samples
REACTOME_TETRAHYDROBIOPTERIN_BH4_SYNTHESIS_RECYCLING_SALVAGE_AND_REGULATION	-1.12613	0.136386	0.876455	All iPSC-CVPC samples
GO_ONE_CARBON_COMPOUND_TRANSPORT	-1.1249	0.152752	0.925998	All iPSC-CVPC samples
GO_SEMAPHORIN_RECEPTOR_COMPLEX	-1.1248	0.146042	0.749598	All iPSC-CVPC samples
GO_SMALL_MOLECULE_CATABOLIC_PROCESS	-1.12452	0.130679	0.925998	All iPSC-CVPC samples
GO_EXOCYTIC_VESICLE_MEMBRANE	-1.12437	0.132202	0.749598	All iPSC-CVPC samples
GO_PLATELET_DENSE_TUBULAR_NETWORK	-1.12321	0.138118	0.749598	All iPSC-CVPC samples
GO_ACTIN_MEDIATED_CELL_CONTRACTION	-1.12263	0.132171	0.925998	All iPSC-CVPC samples
IPA_TCF7L1_DN	-1.12245	0.231657	0.892861	All iPSC-CVPC samples
REACTOME_INCRETIN_SYNTHESIS_SECRETION_AND_INACTIVATION	-1.12229	0.13915	0.876455	All iPSC-CVPC samples
REACTOME_SYNTHESIS_SECRETION_AND_INACTIVATION_OF_GLP1	-1.12229	0.13915	0.876455	All iPSC-CVPC samples
GO_NEUROTRANSMITTER_UPTAKE	-1.11883	0.142597	0.925998	All iPSC-CVPC samples
IPA_HES1_DN	-1.1174	0.134789	0.892861	All iPSC-CVPC samples
REACTOME_CREB_PHOSPHORYLATION_THROUGH_THE_ACTIVATION_OF_CAMKII	-1.11724	0.13914	0.876455	All iPSC-CVPC samples
GO_RESPONSE_TO_LITHIUM_ION	-1.11617	0.136368	0.925998	All iPSC-CVPC samples
GO_REGULATION_OF_CELLULAR_PH	-1.11595	0.133709	0.925998	All iPSC-CVPC samples
GO_ACETYLGALACTOSAMINYLTRANSFERASE_ACTIVITY	-1.11482	0.135531	0.89471	All iPSC-CVPC samples
IPA_ZNF512B_DN	-1.11451	0.193043	0.892861	All iPSC-CVPC samples
GO_MAST_CELL_GRANULE	-1.11449	0.139877	0.749598	All iPSC-CVPC samples
GO_RETINAL_GANGLION_CELL_AXON_GUIDANCE	-1.11432	0.139211	0.925998	All iPSC-CVPC samples
GO_REGULATION_OF_SYSTEMIC_ARTERIAL_BLOOD_PRESSURE_BY_HORMONE	-1.1142	0.138116	0.925998	All iPSC-CVPC samples
chr3p14	-1.1142	0.135192	0.917587	All iPSC-CVPC samples
GO_EPIDERMAL_GROWTH_FACTOR_RECEPTOR_BINDING	-1.11357	0.135828	0.89471	All iPSC-CVPC samples
GO_POSITIVE_REGULATION_OF_VIRAL_GENOME_REPLICATION	-1.11311	0.135406	0.925998	All iPSC-CVPC samples
BIOCARTA_CELL2CELL_PATHWAY	-1.11297	0.138903	0.93949	All iPSC-CVPC samples
GO_OXIDOREDUCTASE_ACTIVITY_ACTING_ON_THE_CH_NH2_GROUP_OF_DONORS	-1.11256	0.14255	0.89471	All iPSC-CVPC samples
BIOCARTA_ECM_PATHWAY	-1.11231	0.13709	0.93949	All iPSC-CVPC samples
GO_SERINE_HYDROLASE_ACTIVITY	-1.11083	0.133937	0.89471	All iPSC-CVPC samples
GO_RECYCLING_ENDOSOME	-1.11053	0.134065	0.749598	All iPSC-CVPC samples
GO_PHOSPHOLIPASE_C_ACTIVITY	-1.10954	0.138462	0.89471	All iPSC-CVPC samples
GO_SECRETION	-1.10933	0.13383	0.925998	All iPSC-CVPC samples
GO_CERAMIDE_CATABOLIC_PROCESS	-1.10924	0.144638	0.925998	All iPSC-CVPC samples
GO_NEGATIVE_REGULATION_OF_CELL_GROWTH	-1.10924	0.134247	0.925998	All iPSC-CVPC samples
GO_CHONDROITIN_SULFATE_PROTEOGLYCAN_BIOSYNTHETIC_PROCESS	-1.1086	0.136683	0.925998	All iPSC-CVPC samples
GO_RESPONSE_TO_INTERFERON_BETA	-1.10849	0.138283	0.925998	All iPSC-CVPC samples
GO_REGULATION_OF_PH	-1.10802	0.135285	0.925998	All iPSC-CVPC samples
GO_CONDENSED_CHROMOSOME_CENTROMERIC_REGION	-1.10675	0.134965	0.749598	All iPSC-CVPC samples
GO_REGULATION_OF_OSTEOBLAST_PROLIFERATION	-1.10616	0.139602	0.925998	All iPSC-CVPC samples
GO_CELL_DIFFERENTIATION_INVOLVED_IN_KIDNEY_DEVELOPMENT	-1.10611	0.137488	0.925998	All iPSC-CVPC samples
GO_MIDBRAIN_DEVELOPMENT	-1.10583	0.135545	0.925998	All iPSC-CVPC samples
GO_DENDRITE	-1.10577	0.134617	0.749598	All iPSC-CVPC samples
GO_POSITIVE_REGULATION_OF_CALCIUM_ION_IMPORT	-1.1057	0.136953	0.925998	All iPSC-CVPC samples
KEGG_ANTIGEN_PROCESSING_AND_PRESENTATION	-1.10363	0.136437	0.616824	All iPSC-CVPC samples
GO_POTASSIUM_CHANNEL_COMPLEX	-1.10341	0.136371	0.749598	All iPSC-CVPC samples
GO_PROTON_TRANSPORTING_V_TYPE_ATPASE_COMPLEX	-1.10325	0.139314	0.749598	All iPSC-CVPC samples
GO_SEQUESTERING_OF_METAL_ION	-1.10197	0.148832	0.925998	All iPSC-CVPC samples
REACTOME_ENOS_ACTIVATION_AND_REGULATION	-1.1019	0.139053	0.876455	All iPSC-CVPC samples
KEGG_PYRIMIDINE_METABOLISM	-1.10072	0.136352	0.616824	All iPSC-CVPC samples
GO_ALDITOL_PHOSPHATE_METABOLIC_PROCESS	-1.0992	0.139395	0.925998	All iPSC-CVPC samples
GO_REACTIVE_NITROGEN_SPECIES_METABOLIC_PROCESS	-1.09876	0.140332	0.925998	All iPSC-CVPC samples
GO_MYELIN_ASSEMBLY	-1.09856	0.140734	0.925998	All iPSC-CVPC samples
GO_TELENCEPHALON_DEVELOPMENT	-1.09805	0.136532	0.925998	All iPSC-CVPC samples
GO_FIBRIL	-1.09779	0.143608	0.749598	All iPSC-CVPC samples
GO_COFACTOR_BIOSYNTHETIC_PROCESS	-1.09771	0.136637	0.925998	All iPSC-CVPC samples
GO_NEGATIVE_REGULATION_OF_LEUKOCYTE_MIGRATION	-1.09603	0.141259	0.925998	All iPSC-CVPC samples
GO_PHAGOSOME_MATURATION	-1.09563	0.139005	0.925998	All iPSC-CVPC samples
GO_TRANSMEMBRANE_RECEPTOR_PROTEIN_TYROSINE_KINASE_ACTIVITY	-1.09522	0.138082	0.89471	All iPSC-CVPC samples
chr4p16	-1.09495	0.137617	0.917587	All iPSC-CVPC samples
GO_NEUTRAL_LIPID_METABOLIC_PROCESS	-1.09477	0.138181	0.925998	All iPSC-CVPC samples
GO_VACUOLE	-1.09462	0.136916	0.749598	All iPSC-CVPC samples
chr19p	-1.09462	0.153138	0.917587	All iPSC-CVPC samples
GO_POLY_A_BINDING	-1.09451	0.143379	0.89471	All iPSC-CVPC samples
GO_REGULATION_OF_CARDIAC_MUSCLE_CONTRACTION_BY_REGULATION_OF_THE_RELEASE_OF_SEQUESTERED_CALCIUM_ION	-1.0939	0.142059	0.925998	All iPSC-CVPC samples
GO_REGULATION_OF_SODIUM_ION_TRANSMEMBRANE_TRANSPORTER_ACTIVITY	-1.09299	0.139954	0.925998	All iPSC-CVPC samples
GO_CILIUM	-1.09297	0.137421	0.749598	All iPSC-CVPC samples
GO_COPPER_ION_TRANSPORT	-1.09278	0.142756	0.925998	All iPSC-CVPC samples
GO_HORMONE_BIOSYNTHETIC_PROCESS	-1.09187	0.140172	0.925998	All iPSC-CVPC samples
REACTOME_P130CAS_LINKAGE_TO_MAPK_SIGNALING_FOR_INTEGRINS	-1.09125	0.146167	0.876455	All iPSC-CVPC samples
REACTOME_NEURONAL_SYSTEM	-1.08924	0.138411	0.876455	All iPSC-CVPC samples
GO_CALCIUM_ACTIVATED_CATION_CHANNEL_ACTIVITY	-1.08881	0.143554	0.89471	All iPSC-CVPC samples
GO_BLOOD_VESSEL_MORPHOGENESIS	-1.08788	0.138586	0.925998	All iPSC-CVPC samples
GO_OXALOACETATE_METABOLIC_PROCESS	-1.08622	0.146777	0.925998	All iPSC-CVPC samples
GO_SULFUR_COMPOUND_CATABOLIC_PROCESS	-1.08592	0.141109	0.925998	All iPSC-CVPC samples
GO_PROTEIN_HETEROOLIGOMERIZATION	-1.0856	0.139584	0.925998	All iPSC-CVPC samples
GO_REGULATION_OF_INTERFERON_ALPHA_PRODUCTION	-1.08483	0.146812	0.925998	All iPSC-CVPC samples
chr6q21	-1.08432	0.140623	0.917587	All iPSC-CVPC samples
KEGG_ALDOSTERONE_REGULATED_SODIUM_REABSORPTION	-1.0843	0.141376	0.616824	All iPSC-CVPC samples
GO_REGULATION_OF_PROTEIN_KINASE_A_SIGNALING	-1.08372	0.147334	0.925998	All iPSC-CVPC samples
GO_CALCIUM_ION_REGULATED_EXOCYTOSIS_OF_NEUROTRANSMITTER	-1.08329	0.142587	0.925998	All iPSC-CVPC samples
GO_CLATHRIN_BINDING	-1.08316	0.140862	0.89471	All iPSC-CVPC samples
GO_COENZYME_A_METABOLIC_PROCESS	-1.08221	0.144164	0.925998	All iPSC-CVPC samples
GO_SEMAPHORIN_PLEXIN_SIGNALING_PATHWAY	-1.08213	0.142181	0.925998	All iPSC-CVPC samples
GO_MOVEMENT_OF_CELL_OR_SUBCELLULAR_COMPONENT	-1.08196	0.139712	0.925998	All iPSC-CVPC samples
GO_THALAMUS_DEVELOPMENT	-1.08049	0.147995	0.925998	All iPSC-CVPC samples
GO_CILIUM_ORGANIZATION	-1.08018	0.14049	0.925998	All iPSC-CVPC samples
GO_NEGATIVE_REGULATION_OF_AXONOGENESIS	-1.07938	0.141566	0.925998	All iPSC-CVPC samples
GO_SODIUM_POTASSIUM_EXCHANGING_ATPASE_COMPLEX	-1.07867	0.152108	0.760542	All iPSC-CVPC samples
GO_NEGATIVE_REGULATION_OF_B_CELL_ACTIVATION	-1.07853	0.144195	0.925998	All iPSC-CVPC samples
E2A_Q2	-1.0775	0.141027	0.881917	All iPSC-CVPC samples
KEGG_GLYCOSAMINOGLYCAN_BIOSYNTHESIS_CHONDROITIN_SULFATE	-1.07718	0.144544	0.616824	All iPSC-CVPC samples
GO_ANATOMICAL_STRUCTURE_HOMEOSTASIS	-1.07717	0.141033	0.925998	All iPSC-CVPC samples
IPA_SULT2A1_UP	-1.07707	0.150329	0.892861	All iPSC-CVPC samples
GO_POSITIVE_REGULATION_OF_ASTROCYTE_DIFFERENTIATION	-1.07696	0.148072	0.925998	All iPSC-CVPC samples
GO_GLYCOSYL_COMPOUND_CATABOLIC_PROCESS	-1.07653	0.143259	0.925998	All iPSC-CVPC samples
GO_ASPARTIC_TYPE_PEPTIDASE_ACTIVITY	-1.07649	0.146319	0.89471	All iPSC-CVPC samples
GO_TRIGLYCERIDE_CATABOLIC_PROCESS	-1.07643	0.148503	0.925998	All iPSC-CVPC samples
GO_CELL_AGGREGATION	-1.07596	0.150056	0.925998	All iPSC-CVPC samples
REACTOME_LIPID_DIGESTION_MOBILIZATION_AND_TRANSPORT	-1.07517	0.144218	0.876455	All iPSC-CVPC samples
GO_THIOESTER_BIOSYNTHETIC_PROCESS	-1.0741	0.143088	0.925998	All iPSC-CVPC samples
GO_PROTEIN_INSERTION_INTO_MEMBRANE	-1.07209	0.1482	0.925998	All iPSC-CVPC samples
GO_AXON_CYTOPLASM	-1.07188	0.144346	0.749598	All iPSC-CVPC samples
GO_REGULATION_OF_CYTOKINE_SECRETION	-1.07122	0.143136	0.925998	All iPSC-CVPC samples
GO_REGULATION_OF_SYNCYTIUM_FORMATION_BY_PLASMA_MEMBRANE_FUSION	-1.07064	0.148543	0.925998	All iPSC-CVPC samples
GO_COFACTOR_CATABOLIC_PROCESS	-1.07028	0.148052	0.925998	All iPSC-CVPC samples
GO_POSITIVE_REGULATION_OF_TYROSINE_PHOSPHORYLATION_OF_STAT1_PROTEIN	-1.06704	0.155985	0.925998	All iPSC-CVPC samples
GO_CELLULAR_RESPONSE_TO_OXYGEN_RADICAL	-1.06703	0.150325	0.925998	All iPSC-CVPC samples
IPA_MTA1_DN	-1.06636	0.155666	0.892861	All iPSC-CVPC samples
GO_CELLULAR_POTASSIUM_ION_HOMEOSTASIS	-1.0663	0.151495	0.925998	All iPSC-CVPC samples
GO_RESPONSE_TO_WATER	-1.06495	0.152021	0.925998	All iPSC-CVPC samples
BIOCARTA_TCYTOTOXIC_PATHWAY	-1.06469	0.199378	0.89653	All iPSC-CVPC samples
chr1p11	-1.0646	0.159633	0.917587	All iPSC-CVPC samples
GO_OXIDOREDUCTASE_ACTIVITY_ACTING_ON_THE_ALDEHYDE_OR_OXO_GROUP_OF_DONORS	-1.06453	0.14575	0.89471	All iPSC-CVPC samples
chr3q21	-1.06434	0.144563	0.917587	All iPSC-CVPC samples
GO_ORGANIC_ACID_TRANSMEMBRANE_TRANSPORTER_ACTIVITY	-1.06383	0.144635	0.89471	All iPSC-CVPC samples
GO_REGULATION_OF_T_CELL_CHEMOTAXIS	-1.06288	0.198967	0.925998	All iPSC-CVPC samples
GO_PLATELET_ALPHA_GRANULE	-1.06219	0.145832	0.749598	All iPSC-CVPC samples
GO_FOLIC_ACID_CONTAINING_COMPOUND_METABOLIC_PROCESS	-1.06184	0.146774	0.925998	All iPSC-CVPC samples
GO_NEGATIVE_REGULATION_OF_DEFENSE_RESPONSE_TO_VIRUS	-1.06161	0.148446	0.925998	All iPSC-CVPC samples
GO_DETECTION_OF_STIMULUS	-1.06144	0.144795	0.925998	All iPSC-CVPC samples
GO_SEGMENTATION	-1.06117	0.145439	0.925998	All iPSC-CVPC samples
GO_MITOTIC_DNA_INTEGRITY_CHECKPOINT	-1.06044	0.145182	0.925998	All iPSC-CVPC samples
GO_CHEMICAL_HOMEOSTASIS_WITHIN_A_TISSUE	-1.0601	0.16403	0.925998	All iPSC-CVPC samples
GO_SARCOPLASM	-1.06005	0.14585	0.749598	All iPSC-CVPC samples
GO_ADAPTIVE_IMMUNE_RESPONSE_BASED_ON_SOMATIC_RECOMBINATION_OF_IMMUNE_RECEPTORS_BUILT_FROM_IMMUNOGLOBULIN_SUPERFAMILY_DOMAINS	-1.05995	0.145536	0.925998	All iPSC-CVPC samples
IPA_FOXN1_UP	-1.05995	0.160188	0.892861	All iPSC-CVPC samples
IPA_NFE2_UP	-1.05978	0.19955	0.892861	All iPSC-CVPC samples
GO_CELL_CELL_CONTACT_ZONE	-1.05962	0.145943	0.749598	All iPSC-CVPC samples
GO_NEUROTRANSMITTER_TRANSPORT	-1.05916	0.1455	0.925998	All iPSC-CVPC samples
GO_HEAD_DEVELOPMENT	-1.05553	0.145725	0.925998	All iPSC-CVPC samples
REACTOME_SYNTHESIS_SECRETION_AND_DEACYLATION_OF_GHRELIN	-1.05545	0.153654	0.876455	All iPSC-CVPC samples
GO_ROUNDABOUT_SIGNALING_PATHWAY	-1.05495	0.15893	0.925998	All iPSC-CVPC samples
GO_RENAL_SYSTEM_PROCESS_INVOLVED_IN_REGULATION_OF_SYSTEMIC_ARTERIAL_BLOOD_PRESSURE	-1.05494	0.151061	0.925998	All iPSC-CVPC samples
GO_MEMBRANE_LIPID_CATABOLIC_PROCESS	-1.05427	0.150116	0.925998	All iPSC-CVPC samples
IPA_TBX19_UP	-1.05371	0.241678	0.892861	All iPSC-CVPC samples
REACTOME_E2F_MEDIATED_REGULATION_OF_DNA_REPLICATION	-1.05354	0.148112	0.876455	All iPSC-CVPC samples
IPA_PRDM8_DN	-1.0527	0.176332	0.892861	All iPSC-CVPC samples
IPA_EP300_UP	-1.05248	0.147299	0.892861	All iPSC-CVPC samples
GO_CENTRAL_NERVOUS_SYSTEM_NEURON_AXONOGENESIS	-1.05235	0.149945	0.925998	All iPSC-CVPC samples
GO_VASODILATION	-1.05189	0.150961	0.925998	All iPSC-CVPC samples
GO_DETECTION_OF_MOLECULE_OF_BACTERIAL_ORIGIN	-1.05172	0.200631	0.925998	All iPSC-CVPC samples
GO_U1_SNRNP	-1.05023	0.150741	0.760542	All iPSC-CVPC samples
GO_FERROUS_IRON_BINDING	-1.04998	0.150802	0.89471	All iPSC-CVPC samples
GO_HOMOCYSTEINE_METABOLIC_PROCESS	-1.04955	0.153495	0.925998	All iPSC-CVPC samples
chr4p14	-1.04941	0.152176	0.917587	All iPSC-CVPC samples
GO_NEGATIVE_REGULATION_OF_ERAD_PATHWAY	-1.04868	0.153249	0.925998	All iPSC-CVPC samples
IPA_ESRRA_UP	-1.04786	0.148162	0.892861	All iPSC-CVPC samples
GO_LEUKOCYTE_MIGRATION	-1.04752	0.147905	0.925998	All iPSC-CVPC samples
KEGG_LIMONENE_AND_PINENE_DEGRADATION	-1.04731	0.154692	0.616824	All iPSC-CVPC samples
REACTOME_METABOLISM_OF_AMINO_ACIDS_AND_DERIVATIVES	-1.04662	0.14809	0.876455	All iPSC-CVPC samples
GO_RESPONSE_TO_PROTOZOAN	-1.04576	0.173616	0.925998	All iPSC-CVPC samples
GO_REGULATION_OF_GONADOTROPIN_SECRETION	-1.04548	0.240999	0.925998	All iPSC-CVPC samples
GO_POSITIVE_REGULATION_OF_INSULIN_RECEPTOR_SIGNALING_PATHWAY	-1.04547	0.155932	0.925998	All iPSC-CVPC samples
GO_NEGATIVE_REGULATION_OF_VASCULATURE_DEVELOPMENT	-1.04505	0.149313	0.925998	All iPSC-CVPC samples
GO_G_PROTEIN_COUPLED_AMINE_RECEPTOR_ACTIVITY	-1.04434	0.155647	0.89471	All iPSC-CVPC samples
GO_PRIMARY_AMINO_COMPOUND_METABOLIC_PROCESS	-1.04375	0.162829	0.925998	All iPSC-CVPC samples
GO_NOTCH_SIGNALING_PATHWAY	-1.04333	0.1492	0.925998	All iPSC-CVPC samples
GO_RESPONSE_TO_XENOBIOTIC_STIMULUS	-1.04313	0.149682	0.925998	All iPSC-CVPC samples
GO_CELL_DEVELOPMENT	-1.04263	0.148627	0.925998	All iPSC-CVPC samples
GO_PHOTORECEPTOR_CELL_MAINTENANCE	-1.04254	0.151306	0.925998	All iPSC-CVPC samples
GO_MANNOSYLATION	-1.04201	0.150951	0.925998	All iPSC-CVPC samples
GO_REGULATION_OF_ALCOHOL_BIOSYNTHETIC_PROCESS	-1.04175	0.151093	0.925998	All iPSC-CVPC samples
GO_DENDRITE_MORPHOGENESIS	-1.04171	0.150804	0.925998	All iPSC-CVPC samples
BIOCARTA_ATRBRCA_PATHWAY	-1.04119	0.152022	0.93949	All iPSC-CVPC samples
GO_FOREBRAIN_DEVELOPMENT	-1.04114	0.149196	0.925998	All iPSC-CVPC samples
GO_REGULATION_OF_PROTEIN_SECRETION	-1.03994	0.149483	0.925998	All iPSC-CVPC samples
chr2q37	-1.03956	0.15022	0.917587	All iPSC-CVPC samples
GO_REGULATION_OF_SYNAPTIC_TRANSMISSION_GLUTAMATERGIC	-1.03913	0.152217	0.925998	All iPSC-CVPC samples
GO_REGULATION_OF_SEQUESTERING_OF_CALCIUM_ION	-1.03824	0.150544	0.925998	All iPSC-CVPC samples
REACTOME_DAG_AND_IP3_SIGNALING	-1.03807	0.15245	0.876455	All iPSC-CVPC samples
GO_FILOPODIUM_TIP	-1.03805	0.157487	0.764268	All iPSC-CVPC samples
REACTOME_SIGNALLING_TO_ERKS	-1.03749	0.151726	0.876455	All iPSC-CVPC samples
REACTOME_INTERFERON_SIGNALING	-1.0364	0.150577	0.876455	All iPSC-CVPC samples
GO_NUCLEAR_INNER_MEMBRANE	-1.03585	0.151697	0.760542	All iPSC-CVPC samples
GO_HISTONE_EXCHANGE	-1.03423	0.152033	0.925998	All iPSC-CVPC samples
GO_NEGATIVE_REGULATION_OF_NEURON_APOPTOTIC_PROCESS	-1.03387	0.15125	0.925998	All iPSC-CVPC samples
KEGG_STEROID_BIOSYNTHESIS	-1.03302	0.155954	0.616824	All iPSC-CVPC samples
GO_POSITIVE_REGULATION_OF_RECEPTOR_ACTIVITY	-1.03126	0.153038	0.925998	All iPSC-CVPC samples
GO_POSITIVE_REGULATION_OF_DENDRITIC_SPINE_DEVELOPMENT	-1.03085	0.153897	0.925998	All iPSC-CVPC samples
IPA_STAT5A_DN	-1.0304	0.155361	0.892861	All iPSC-CVPC samples
GO_FRIZZLED_BINDING	-1.02998	0.155966	0.89471	All iPSC-CVPC samples
GO_PEPTIDASE_ACTIVITY	-1.0299	0.151693	0.89471	All iPSC-CVPC samples
REACTOME_TIGHT_JUNCTION_INTERACTIONS	-1.0297	0.155213	0.876455	All iPSC-CVPC samples
REACTOME_SYNTHESIS_SECRETION_AND_INACTIVATION_OF_GIP	-1.02949	0.161946	0.876455	All iPSC-CVPC samples
GO_CORECEPTOR_ACTIVITY	-1.02913	0.154751	0.89471	All iPSC-CVPC samples
GO_POLYSACCHARIDE_BINDING	-1.02876	0.159573	0.89471	All iPSC-CVPC samples
IPA_MSX2_UP	-1.02784	0.169088	0.892861	All iPSC-CVPC samples
GO_REGULATION_OF_CALCIUM_ION_TRANSMEMBRANE_TRANSPORT	-1.02767	0.152881	0.925998	All iPSC-CVPC samples
GO_NEGATIVE_REGULATION_OF_RELEASE_OF_CYTOCHROME_C_FROM_MITOCHONDRIA	-1.02741	0.158153	0.925998	All iPSC-CVPC samples
IPA_DEAF1_DN	-1.02736	0.18757	0.892861	All iPSC-CVPC samples
BIOCARTA_STATHMIN_PATHWAY	-1.02715	0.159098	0.936756	All iPSC-CVPC samples
GO_ACTIVATION_OF_CYSTEINE_TYPE_ENDOPEPTIDASE_ACTIVITY_INVOLVED_IN_APOPTOTIC_SIGNALING_PATHWAY	-1.02666	0.159306	0.925998	All iPSC-CVPC samples
GO_REGULATION_OF_RECEPTOR_RECYCLING	-1.02655	0.155944	0.925998	All iPSC-CVPC samples
GO_CARBOHYDRATE_TRANSPORTER_ACTIVITY	-1.02628	0.154979	0.89471	All iPSC-CVPC samples
GO_RESPONSE_TO_LIPID	-1.02465	0.152882	0.925998	All iPSC-CVPC samples
chr4p15	-1.02444	0.154941	0.917587	All iPSC-CVPC samples
GO_REGULATION_OF_RELEASE_OF_SEQUESTERED_CALCIUM_ION_INTO_CYTOSOL_BY_SARCOPLASMIC_RETICULUM	-1.02392	0.156894	0.925998	All iPSC-CVPC samples
GO_AMINOACYL_TRNA_EDITING_ACTIVITY	-1.02364	0.160138	0.89471	All iPSC-CVPC samples
GO_REGULATION_OF_SODIUM_ION_TRANSPORT	-1.02352	0.154202	0.925998	All iPSC-CVPC samples
GO_ENDOPLASMIC_RETICULUM_CALCIUM_ION_HOMEOSTASIS	-1.02316	0.156957	0.925998	All iPSC-CVPC samples
GO_ATPASE_COMPLEX	-1.02301	0.157627	0.764268	All iPSC-CVPC samples
GO_NEGATIVE_REGULATION_OF_CELL_MORPHOGENESIS_INVOLVED_IN_DIFFERENTIATION	-1.02292	0.1539	0.925998	All iPSC-CVPC samples
GO_LYMPHOID_PROGENITOR_CELL_DIFFERENTIATION	-1.02287	0.168171	0.925998	All iPSC-CVPC samples
GO_AMINO_ACID_BETAINE_METABOLIC_PROCESS	-1.02115	0.16179	0.925998	All iPSC-CVPC samples
GO_B_CELL_RECEPTOR_SIGNALING_PATHWAY	-1.02114	0.157634	0.925998	All iPSC-CVPC samples
GO_REGULATION_OF_NOTCH_SIGNALING_PATHWAY	-1.02006	0.155188	0.925998	All iPSC-CVPC samples
GO_SULFATE_TRANSPORT	-1.0199	0.173629	0.925998	All iPSC-CVPC samples
GO_POSITIVE_REGULATION_OF_MEMBRANE_PROTEIN_ECTODOMAIN_PROTEOLYSIS	-1.01678	0.16075	0.925998	All iPSC-CVPC samples
GO_FOLIC_ACID_BINDING	-1.01621	0.16316	0.89471	All iPSC-CVPC samples
GO_AXONEMAL_DYNEIN_COMPLEX_ASSEMBLY	-1.01482	0.161831	0.925998	All iPSC-CVPC samples
GO_PERINUCLEAR_ENDOPLASMIC_RETICULUM	-1.01445	0.163485	0.764268	All iPSC-CVPC samples
GO_MUCOPOLYSACCHARIDE_METABOLIC_PROCESS	-1.01419	0.156067	0.925998	All iPSC-CVPC samples
GO_NEGATIVE_REGULATION_OF_RESPONSE_TO_WOUNDING	-1.01286	0.156274	0.925998	All iPSC-CVPC samples
GO_EYE_MORPHOGENESIS	-1.01273	0.156359	0.925998	All iPSC-CVPC samples
REACTOME_G_ALPHA_Z_SIGNALLING_EVENTS	-1.01217	0.15738	0.876455	All iPSC-CVPC samples
GO_REGULATION_OF_DEVELOPMENTAL_PIGMENTATION	-1.01188	0.162833	0.925998	All iPSC-CVPC samples
GO_OOCYTE_MATURATION	-1.01106	0.160048	0.925998	All iPSC-CVPC samples
GO_NEGATIVE_REGULATION_OF_STAT_CASCADE	-1.01063	0.158785	0.925998	All iPSC-CVPC samples
GO_REGULATION_OF_HEART_CONTRACTION	-1.01001	0.156692	0.925998	All iPSC-CVPC samples
GO_REGULATION_OF_NEURON_DIFFERENTIATION	-1.00951	0.15652	0.925998	All iPSC-CVPC samples
GO_SEROTONIN_METABOLIC_PROCESS	-1.00762	0.177858	0.925998	All iPSC-CVPC samples
ACTACCT_MIR196A_MIR196B	-1.00716	0.157469	0.858062	All iPSC-CVPC samples
GO_FOUR_WAY_JUNCTION_DNA_BINDING	-1.00694	0.16381	0.89471	All iPSC-CVPC samples
GO_CELL_CELL_JUNCTION_ASSEMBLY	-1.00651	0.158094	0.925998	All iPSC-CVPC samples
GO_RESPONSE_TO_ACID_CHEMICAL	-1.00525	0.1577	0.925998	All iPSC-CVPC samples
KEGG_ADIPOCYTOKINE_SIGNALING_PATHWAY	-1.00522	0.158633	0.616824	All iPSC-CVPC samples
EVI1_02	-1.00513	0.15828	0.865649	All iPSC-CVPC samples
GO_PIGMENT_BIOSYNTHETIC_PROCESS	-1.00366	0.159502	0.925998	All iPSC-CVPC samples
IPA_KLF13_UP	-1.00305	0.177317	0.892861	All iPSC-CVPC samples
GO_TERMINAL_BOUTON	-1.00219	0.159534	0.764268	All iPSC-CVPC samples
GO_STRUCTURAL_CONSTITUENT_OF_MUSCLE	-1.00171	0.160827	0.89471	All iPSC-CVPC samples
GO_REGULATION_OF_VASCULAR_ENDOTHELIAL_GROWTH_FACTOR_PRODUCTION	-1.00121	0.161673	0.925998	All iPSC-CVPC samples
GO_RESPONSE_TO_TRANSITION_METAL_NANOPARTICLE	-1.00097	0.15908	0.925998	All iPSC-CVPC samples
GO_RESPONSE_TO_PLATELET_DERIVED_GROWTH_FACTOR	-0.999989	0.162598	0.925998	All iPSC-CVPC samples
GO_DEOXYRIBONUCLEASE_ACTIVITY	-0.99954	0.159836	0.89471	All iPSC-CVPC samples
GO_REGULATION_OF_THYMOCYTE_APOPTOTIC_PROCESS	-0.999478	0.167053	0.925998	All iPSC-CVPC samples
IPA_KMT2D_UP	-0.999173	0.19296	0.892861	All iPSC-CVPC samples
GO_RESPONSE_TO_FOLLICLE_STIMULATING_HORMONE	-0.998232	0.169026	0.925998	All iPSC-CVPC samples
GO_REGULATION_OF_CELL_GROWTH	-0.99809	0.159334	0.925998	All iPSC-CVPC samples
NMYC_01	-0.99793	0.159441	0.865649	All iPSC-CVPC samples
GO_REGULATION_OF_T_CELL_MIGRATION	-0.997722	0.165941	0.925998	All iPSC-CVPC samples
GO_REGENERATION	-0.99771	0.15977	0.925998	All iPSC-CVPC samples
GO_REGULATION_OF_SMOOTH_MUSCLE_CONTRACTION	-0.997515	0.161154	0.925998	All iPSC-CVPC samples
REACTOME_BASIGIN_INTERACTIONS	-0.997459	0.162436	0.876455	All iPSC-CVPC samples
GO_CATION_CHANNEL_COMPLEX	-0.997356	0.159985	0.764268	All iPSC-CVPC samples
KEGG_TYPE_I_DIABETES_MELLITUS	-0.997236	0.162484	0.616824	All iPSC-CVPC samples
GO_PURINE_RIBONUCLEOSIDE_BISPHOSPHATE_METABOLIC_PROCESS	-0.996675	0.163729	0.925998	All iPSC-CVPC samples
GO_CELLULAR_RESPONSE_TO_CARBOHYDRATE_STIMULUS	-0.996566	0.160652	0.925998	All iPSC-CVPC samples
IPA_TP63_UP	-0.996559	0.160144	0.892861	All iPSC-CVPC samples
GO_DNA_REPLICATION_INDEPENDENT_NUCLEOSOME_ORGANIZATION	-0.995445	0.161125	0.925998	All iPSC-CVPC samples
GO_NEGATIVE_REGULATION_OF_EMBRYONIC_DEVELOPMENT	-0.995135	0.163409	0.925998	All iPSC-CVPC samples
IPA_STAT3_DN	-0.995022	0.161241	0.892861	All iPSC-CVPC samples
REACTOME_INHIBITION_OF_INSULIN_SECRETION_BY_ADRENALINE_NORADRENALINE	-0.994043	0.162825	0.876455	All iPSC-CVPC samples
GO_PYRIMIDINE_NUCLEOSIDE_METABOLIC_PROCESS	-0.993259	0.162275	0.925998	All iPSC-CVPC samples
GO_PHOSPHATE_CONTAINING_COMPOUND_METABOLIC_PROCESS	-0.991137	0.160849	0.925998	All iPSC-CVPC samples
GO_CENTRAL_NERVOUS_SYSTEM_NEURON_DEVELOPMENT	-0.990748	0.162362	0.925998	All iPSC-CVPC samples
REACTOME_PURINE_CATABOLISM	-0.990473	0.172807	0.876455	All iPSC-CVPC samples
GO_CYSTEINE_TYPE_ENDOPEPTIDASE_REGULATOR_ACTIVITY_INVOLVED_IN_APOPTOTIC_PROCESS	-0.989738	0.1634	0.89471	All iPSC-CVPC samples
GO_NATURAL_KILLER_CELL_ACTIVATION_INVOLVED_IN_IMMUNE_RESPONSE	-0.987996	0.180845	0.925998	All iPSC-CVPC samples
GO_INTRINSIC_COMPONENT_OF_EXTERNAL_SIDE_OF_PLASMA_MEMBRANE	-0.987478	0.167786	0.764268	All iPSC-CVPC samples
GO_SECONDARY_METABOLIC_PROCESS	-0.987445	0.164837	0.925998	All iPSC-CVPC samples
GO_MITOTIC_G2_M_TRANSITION_CHECKPOINT	-0.987293	0.165716	0.925998	All iPSC-CVPC samples
GO_PEPTIDE_CATABOLIC_PROCESS	-0.986522	0.165657	0.925998	All iPSC-CVPC samples
GO_NEGATIVE_REGULATION_OF_NERVOUS_SYSTEM_DEVELOPMENT	-0.986342	0.162296	0.925998	All iPSC-CVPC samples
GO_ACUTE_INFLAMMATORY_RESPONSE	-0.986221	0.164212	0.925998	All iPSC-CVPC samples
REACTOME_TRANSMISSION_ACROSS_CHEMICAL_SYNAPSES	-0.984927	0.162819	0.876455	All iPSC-CVPC samples
GO_LONG_CHAIN_FATTY_ACID_METABOLIC_PROCESS	-0.984556	0.163662	0.925998	All iPSC-CVPC samples
REACTOME_SIGNALING_BY_NOTCH4	-0.982642	0.168804	0.876455	All iPSC-CVPC samples
GO_REGULATION_OF_SYNAPSE_ASSEMBLY	-0.982249	0.1644	0.925998	All iPSC-CVPC samples
GO_NADP_BINDING	-0.982219	0.165029	0.89471	All iPSC-CVPC samples
GO_CELLULAR_RESPONSE_TO_VIRUS	-0.982101	0.166528	0.925998	All iPSC-CVPC samples
GO_POSITIVE_REGULATION_OF_FAT_CELL_DIFFERENTIATION	-0.982049	0.164868	0.925998	All iPSC-CVPC samples
GO_HEXOSAMINIDASE_ACTIVITY	-0.979951	0.168657	0.89471	All iPSC-CVPC samples
GO_ENDONUCLEASE_ACTIVITY	-0.979309	0.164345	0.89471	All iPSC-CVPC samples
chr9p12	-0.978935	0.169407	0.917587	All iPSC-CVPC samples
REACTOME_GLUCOSE_METABOLISM	-0.978794	0.165009	0.876455	All iPSC-CVPC samples
GO_NEGATIVE_REGULATION_OF_PROTEIN_BINDING	-0.978622	0.164886	0.925998	All iPSC-CVPC samples
GO_CELLULAR_RESPONSE_TO_DSRNA	-0.978035	0.166082	0.925998	All iPSC-CVPC samples
GO_ZYMOGEN_ACTIVATION	-0.977959	0.164775	0.925998	All iPSC-CVPC samples
GO_RESPONSE_TO_POTASSIUM_ION	-0.977936	0.184395	0.925998	All iPSC-CVPC samples
GO_SPERM_CAPACITATION	-0.976388	0.173146	0.925998	All iPSC-CVPC samples
GO_CERAMIDE_BIOSYNTHETIC_PROCESS	-0.975425	0.166683	0.925998	All iPSC-CVPC samples
GO_REGULATION_OF_COAGULATION	-0.974795	0.166104	0.925998	All iPSC-CVPC samples
GO_KINETOCHORE	-0.974704	0.165428	0.764268	All iPSC-CVPC samples
HALLMARK_UV_RESPONSE_UP	-0.974423	0.165369	0.689039	All iPSC-CVPC samples
GO_TRIGLYCERIDE_RICH_LIPOPROTEIN_PARTICLE	-0.974047	0.175198	0.764268	All iPSC-CVPC samples
GO_ACTIVATION_OF_CYSTEINE_TYPE_ENDOPEPTIDASE_ACTIVITY	-0.973798	0.165893	0.925998	All iPSC-CVPC samples
GO_ADULT_LOCOMOTORY_BEHAVIOR	-0.972385	0.166587	0.925998	All iPSC-CVPC samples
GO_PROTEIN_O_LINKED_FUCOSYLATION	-0.972374	0.172706	0.925998	All iPSC-CVPC samples
GO_REGULATION_OF_AMYLOID_PRECURSOR_PROTEIN_CATABOLIC_PROCESS	-0.972368	0.172927	0.925998	All iPSC-CVPC samples
GO_PLASMA_LIPOPROTEIN_PARTICLE_CLEARANCE	-0.971687	0.170896	0.925998	All iPSC-CVPC samples
GO_ETHANOL_METABOLIC_PROCESS	-0.971484	0.177184	0.925998	All iPSC-CVPC samples
GO_GLYCEROPHOSPHOLIPID_CATABOLIC_PROCESS	-0.97147	0.171557	0.925998	All iPSC-CVPC samples
REACTOME_REGULATION_OF_INSULIN_LIKE_GROWTH_FACTOR_IGF_ACTIVITY_BY_INSULIN_LIKE_GROWTH_FACTOR_BINDING_PROTEINS_IGFBPS	-0.971096	0.175395	0.876455	All iPSC-CVPC samples
GO_ORGANOPHOSPHATE_CATABOLIC_PROCESS	-0.970761	0.166549	0.925998	All iPSC-CVPC samples
GO_REGULATION_OF_SYSTEMIC_ARTERIAL_BLOOD_PRESSURE_BY_RENIN_ANGIOTENSIN	-0.970687	0.173086	0.925998	All iPSC-CVPC samples
GO_MACROPHAGE_CHEMOTAXIS	-0.970198	0.175742	0.925998	All iPSC-CVPC samples
GO_REGULATION_OF_EPITHELIAL_TO_MESENCHYMAL_TRANSITION	-0.969886	0.167199	0.925998	All iPSC-CVPC samples
GO_REGULATION_OF_B_CELL_ACTIVATION	-0.969519	0.167227	0.925998	All iPSC-CVPC samples
GO_NAD_BIOSYNTHETIC_PROCESS	-0.969431	0.172684	0.925998	All iPSC-CVPC samples
GO_DOPAMINE_METABOLIC_PROCESS	-0.969078	0.176524	0.925998	All iPSC-CVPC samples
TGACCTY_ERR1_Q2	-0.968321	0.166522	0.860049	All iPSC-CVPC samples
IPA_NR1I2_DN	-0.968076	0.172385	0.892861	All iPSC-CVPC samples
REACTOME_ION_CHANNEL_TRANSPORT	-0.9677	0.168926	0.876455	All iPSC-CVPC samples
REACTOME_CELL_JUNCTION_ORGANIZATION	-0.967187	0.167826	0.876455	All iPSC-CVPC samples
GO_REGULATION_OF_EXTRACELLULAR_MATRIX_ORGANIZATION	-0.966873	0.169453	0.925998	All iPSC-CVPC samples
ATAACCT_MIR154	-0.965433	0.168287	0.850966	All iPSC-CVPC samples
GO_MAST_CELL_ACTIVATION	-0.964796	0.173739	0.925998	All iPSC-CVPC samples
REACTOME_OPIOID_SIGNALLING	-0.964662	0.16828	0.876455	All iPSC-CVPC samples
GO_PHOSPHORIC_DIESTER_HYDROLASE_ACTIVITY	-0.962154	0.169096	0.89471	All iPSC-CVPC samples
GO_MORPHOGENESIS_OF_AN_EPITHELIAL_SHEET	-0.961824	0.170215	0.925998	All iPSC-CVPC samples
GO_CHYLOMICRON	-0.961784	0.187553	0.764268	All iPSC-CVPC samples
KEGG_STEROID_HORMONE_BIOSYNTHESIS	-0.961421	0.17305	0.616824	All iPSC-CVPC samples
GO_NEGATIVE_REGULATION_OF_EPITHELIAL_CELL_PROLIFERATION	-0.961323	0.168963	0.925998	All iPSC-CVPC samples
GO_FILOPODIUM	-0.961285	0.168968	0.764268	All iPSC-CVPC samples
GO_MULTIVESICULAR_BODY	-0.959577	0.171622	0.764268	All iPSC-CVPC samples
IPA_NRF1_UP	-0.959569	0.172027	0.892861	All iPSC-CVPC samples
IPA_KLF4_DN	-0.959326	0.177024	0.892861	All iPSC-CVPC samples
IPA_CREBBP_UP	-0.958692	0.170251	0.892861	All iPSC-CVPC samples
GO_PHOSPHATIDYLSERINE_METABOLIC_PROCESS	-0.958363	0.172792	0.925998	All iPSC-CVPC samples
GO_POSITIVE_REGULATION_OF_MULTICELLULAR_ORGANISMAL_PROCESS	-0.957799	0.169149	0.925998	All iPSC-CVPC samples
GO_NUCLEOSIDE_TRIPHOSPHATE_CATABOLIC_PROCESS	-0.957456	0.175689	0.925998	All iPSC-CVPC samples
GO_LAMELLAR_BODY	-0.957391	0.175113	0.764268	All iPSC-CVPC samples
GO_STEROID_BINDING	-0.957008	0.170566	0.89471	All iPSC-CVPC samples
REACTOME_CHROMOSOME_MAINTENANCE	-0.956922	0.169917	0.876455	All iPSC-CVPC samples
REACTOME_ACYL_CHAIN_REMODELLING_OF_PG	-0.954304	0.180071	0.876455	All iPSC-CVPC samples
IPA_HMGB1_UP	-0.954274	0.173723	0.892861	All iPSC-CVPC samples
GO_SIALYLATION	-0.95415	0.173858	0.925998	All iPSC-CVPC samples
GO_REGULATION_OF_LYMPHOCYTE_DIFFERENTIATION	-0.953929	0.170871	0.925998	All iPSC-CVPC samples
GO_ACIDIC_AMINO_ACID_TRANSPORT	-0.953773	0.174864	0.925998	All iPSC-CVPC samples
GO_CHONDROITIN_SULFATE_BIOSYNTHETIC_PROCESS	-0.953488	0.173188	0.925998	All iPSC-CVPC samples
REACTOME_DIABETES_PATHWAYS	-0.951672	0.171161	0.876455	All iPSC-CVPC samples
GO_POLYOL_TRANSPORT	-0.951371	0.180246	0.925998	All iPSC-CVPC samples
GO_MUSCLE_SYSTEM_PROCESS	-0.950547	0.171228	0.925998	All iPSC-CVPC samples
GO_DETECTION_OF_ABIOTIC_STIMULUS	-0.949756	0.172224	0.925998	All iPSC-CVPC samples
GO_REGULATION_OF_CALCIUM_ION_IMPORT	-0.949251	0.172173	0.925998	All iPSC-CVPC samples
GO_PITUITARY_GLAND_DEVELOPMENT	-0.948603	0.175417	0.925998	All iPSC-CVPC samples
GO_ALDO_KETO_REDUCTASE_NADP_ACTIVITY	-0.948459	0.175798	0.89471	All iPSC-CVPC samples
REACTOME_CELL_CELL_COMMUNICATION	-0.948391	0.17213	0.876455	All iPSC-CVPC samples
KEGG_TYPE_II_DIABETES_MELLITUS	-0.948027	0.17342	0.616824	All iPSC-CVPC samples
GO_RESPONSE_TO_ORGANIC_CYCLIC_COMPOUND	-0.947712	0.171736	0.925998	All iPSC-CVPC samples
GO_RESPONSE_TO_VITAMIN_D	-0.946859	0.174601	0.925998	All iPSC-CVPC samples
IK3_01	-0.94533	0.172634	0.855177	All iPSC-CVPC samples
REACTOME_DEGRADATION_OF_THE_EXTRACELLULAR_MATRIX	-0.945288	0.17742	0.876455	All iPSC-CVPC samples
GO_SULFUR_COMPOUND_TRANSMEMBRANE_TRANSPORTER_ACTIVITY	-0.945278	0.176938	0.89471	All iPSC-CVPC samples
GO_TRIGLYCERIDE_LIPASE_ACTIVITY	-0.944719	0.180451	0.89471	All iPSC-CVPC samples
GO_ACTIN_BASED_CELL_PROJECTION	-0.944485	0.17292	0.764268	All iPSC-CVPC samples
GO_POSITIVE_REGULATION_OF_INTERFERON_ALPHA_PRODUCTION	-0.944309	0.179903	0.925998	All iPSC-CVPC samples
KEGG_GLYCOSAMINOGLYCAN_BIOSYNTHESIS_KERATAN_SULFATE	-0.944056	0.177001	0.616824	All iPSC-CVPC samples
GO_L_ALPHA_AMINO_ACID_TRANSMEMBRANE_TRANSPORT	-0.943605	0.175691	0.925998	All iPSC-CVPC samples
REACTOME_THROMBIN_SIGNALLING_THROUGH_PROTEINASE_ACTIVATED_RECEPTORS_PARS	-0.943401	0.175049	0.876455	All iPSC-CVPC samples
IPA_FOXO4_UP	-0.943246	0.175149	0.892861	All iPSC-CVPC samples
IPA_PAX2_UP	-0.942798	0.177696	0.892861	All iPSC-CVPC samples
KEGG_CARDIAC_MUSCLE_CONTRACTION	-0.942043	0.174178	0.616824	All iPSC-CVPC samples
IPA_CREB3L1_UP	-0.941814	0.179355	0.892861	All iPSC-CVPC samples
EVI1_01	-0.941522	0.182511	0.849249	All iPSC-CVPC samples
GO_LIPID_OXIDATION	-0.941201	0.174285	0.925998	All iPSC-CVPC samples
GO_PHOTORECEPTOR_ACTIVITY	-0.941182	0.191547	0.89471	All iPSC-CVPC samples
GO_NEUREXIN_FAMILY_PROTEIN_BINDING	-0.941022	0.182751	0.89471	All iPSC-CVPC samples
REACTOME_G2_M_DNA_DAMAGE_CHECKPOINT	-0.940655	0.180639	0.876455	All iPSC-CVPC samples
GO_G_PROTEIN_COUPLED_PHOTORECEPTOR_ACTIVITY	-0.940182	0.223268	0.89471	All iPSC-CVPC samples
GO_REGULATION_OF_PROTON_TRANSPORT	-0.939855	0.184469	0.925998	All iPSC-CVPC samples
KEGG_VASCULAR_SMOOTH_MUSCLE_CONTRACTION	-0.939543	0.174478	0.616824	All iPSC-CVPC samples
GO_VACUOLAR_PART	-0.939318	0.173891	0.764268	All iPSC-CVPC samples
GO_CALCIUM_ION_TRANSMEMBRANE_TRANSPORTER_ACTIVITY	-0.93843	0.174745	0.89471	All iPSC-CVPC samples
IPA_RARB_UP	-0.938166	0.184943	0.892861	All iPSC-CVPC samples
GO_REGULATION_OF_OXIDATIVE_PHOSPHORYLATION	-0.937789	0.179879	0.925998	All iPSC-CVPC samples
RYCACNNRNNRNCAG_UNKNOWN	-0.93712	0.175598	0.853548	All iPSC-CVPC samples
chr7q22	-0.936628	0.175128	0.917587	All iPSC-CVPC samples
GO_POLYOL_TRANSMEMBRANE_TRANSPORTER_ACTIVITY	-0.936006	0.188346	0.89471	All iPSC-CVPC samples
GO_RECEPTOR_MEDIATED_ENDOCYTOSIS	-0.935883	0.175087	0.925998	All iPSC-CVPC samples
GO_LAYER_FORMATION_IN_CEREBRAL_CORTEX	-0.935331	0.181067	0.925998	All iPSC-CVPC samples
GO_POSITIVE_REGULATION_OF_SMOOTH_MUSCLE_CONTRACTION	-0.935094	0.179146	0.925998	All iPSC-CVPC samples
GO_PHOSPHATIDYLCHOLINE_1_ACYLHYDROLASE_ACTIVITY	-0.934142	0.18991	0.89471	All iPSC-CVPC samples
GO_ANION_HOMEOSTASIS	-0.933691	0.177459	0.925998	All iPSC-CVPC samples
GO_ALDEHYDE_DEHYDROGENASE_NAD_ACTIVITY	-0.931299	0.180493	0.89471	All iPSC-CVPC samples
GO_POTASSIUM_ION_HOMEOSTASIS	-0.93114	0.181593	0.925998	All iPSC-CVPC samples
GO_OPSONIN_BINDING	-0.930787	0.187313	0.89471	All iPSC-CVPC samples
IPA_E2F4_DN	-0.930345	0.233322	0.892861	All iPSC-CVPC samples
GO_ENDOPLASMIC_RETICULUM_CHAPERONE_COMPLEX	-0.930239	0.186725	0.764268	All iPSC-CVPC samples
GO_CILIUM_MOVEMENT	-0.930141	0.179247	0.925998	All iPSC-CVPC samples
GO_REGULATION_OF_TRANSLATIONAL_FIDELITY	-0.929692	0.180485	0.925998	All iPSC-CVPC samples
REACTOME_BIOLOGICAL_OXIDATIONS	-0.929585	0.177244	0.876455	All iPSC-CVPC samples
GO_POSITIVE_REGULATION_OF_PROTEIN_KINASE_B_SIGNALING	-0.929067	0.177392	0.925998	All iPSC-CVPC samples
GO_PHOTORECEPTOR_OUTER_SEGMENT_MEMBRANE	-0.928898	0.186848	0.764268	All iPSC-CVPC samples
GO_DRUG_BINDING	-0.928856	0.17733	0.89471	All iPSC-CVPC samples
GO_CYTOKINE_MEDIATED_SIGNALING_PATHWAY	-0.927895	0.176968	0.925998	All iPSC-CVPC samples
GO_HYDROLASE_ACTIVITY_ACTING_ON_ESTER_BONDS	-0.927696	0.176887	0.89471	All iPSC-CVPC samples
GO_REGULATION_OF_PLATELET_ACTIVATION	-0.927623	0.180412	0.925998	All iPSC-CVPC samples
GO_CORTICAL_CYTOSKELETON_ORGANIZATION	-0.926925	0.178848	0.925998	All iPSC-CVPC samples
GO_CALCIUM_ION_TRANSMEMBRANE_TRANSPORT	-0.926506	0.177701	0.925998	All iPSC-CVPC samples
REACTOME_IONOTROPIC_ACTIVITY_OF_KAINATE_RECEPTORS	-0.926303	0.184997	0.876455	All iPSC-CVPC samples
GO_REGULATION_OF_REGULATED_SECRETORY_PATHWAY	-0.925766	0.177933	0.925998	All iPSC-CVPC samples
IPA_GATA4_DN	-0.925033	0.194122	0.892861	All iPSC-CVPC samples
IPA_DLX2_UP	-0.92401	0.205545	0.892861	All iPSC-CVPC samples
GO_REGULATION_OF_CELL_MORPHOGENESIS_INVOLVED_IN_DIFFERENTIATION	-0.923828	0.178016	0.925998	All iPSC-CVPC samples
GO_POSITIVE_REGULATION_OF_TRIGLYCERIDE_METABOLIC_PROCESS	-0.922199	0.184152	0.925998	All iPSC-CVPC samples
GO_SPERM_PRINCIPAL_PIECE	-0.920916	0.184579	0.764268	All iPSC-CVPC samples
GO_RNA_DEPENDENT_DNA_BIOSYNTHETIC_PROCESS	-0.919941	0.181708	0.925998	All iPSC-CVPC samples
GO_NUCLEOSIDE_DIPHOSPHATE_METABOLIC_PROCESS	-0.919499	0.179812	0.925998	All iPSC-CVPC samples
GO_REGULATION_OF_TRANSLATIONAL_ELONGATION	-0.919209	0.181803	0.925998	All iPSC-CVPC samples
GO_SENSORY_ORGAN_MORPHOGENESIS	-0.919094	0.179429	0.925998	All iPSC-CVPC samples
GO_REGULATION_OF_B_CELL_APOPTOTIC_PROCESS	-0.918965	0.183338	0.925998	All iPSC-CVPC samples
GO_LOCOMOTORY_BEHAVIOR	-0.918714	0.179617	0.925998	All iPSC-CVPC samples
chr8p11	-0.918649	0.181064	0.917587	All iPSC-CVPC samples
REACTOME_KINESINS	-0.918548	0.182234	0.876455	All iPSC-CVPC samples
GO_NEGATIVE_REGULATION_OF_REACTIVE_OXYGEN_SPECIES_BIOSYNTHETIC_PROCESS	-0.918412	0.185497	0.925998	All iPSC-CVPC samples
RFX1_02	-0.918279	0.179505	0.850935	All iPSC-CVPC samples
GO_GLYCOLIPID_CATABOLIC_PROCESS	-0.917272	0.187333	0.925998	All iPSC-CVPC samples
GO_CHOLESTEROL_TRANSPORTER_ACTIVITY	-0.917	0.197924	0.89471	All iPSC-CVPC samples
GO_B_CELL_PROLIFERATION	-0.916356	0.188244	0.925998	All iPSC-CVPC samples
GO_POST_EMBRYONIC_MORPHOGENESIS	-0.915258	0.188691	0.925998	All iPSC-CVPC samples
GO_BRANCHING_INVOLVED_IN_SALIVARY_GLAND_MORPHOGENESIS	-0.914826	0.187071	0.925998	All iPSC-CVPC samples
REACTOME_ASPARAGINE_N_LINKED_GLYCOSYLATION	-0.914669	0.180898	0.876455	All iPSC-CVPC samples
GO_NEGATIVE_REGULATION_OF_BMP_SIGNALING_PATHWAY	-0.914585	0.18259	0.925998	All iPSC-CVPC samples
GO_CDP_DIACYLGLYCEROL_METABOLIC_PROCESS	-0.913709	0.186704	0.925998	All iPSC-CVPC samples
GO_RECOMBINATIONAL_REPAIR	-0.912958	0.181478	0.925998	All iPSC-CVPC samples
GO_INTERFERON_GAMMA_PRODUCTION	-0.911766	0.193311	0.925998	All iPSC-CVPC samples
GO_MEMBRANE_PROTEIN_PROTEOLYSIS	-0.911487	0.18301	0.925998	All iPSC-CVPC samples
GO_ALPHA_AMINO_ACID_BIOSYNTHETIC_PROCESS	-0.911014	0.182018	0.925998	All iPSC-CVPC samples
GO_CHROMATOID_BODY	-0.910939	0.187924	0.764268	All iPSC-CVPC samples
GO_POSITIVE_REGULATION_OF_LEUKOCYTE_PROLIFERATION	-0.910738	0.182016	0.925998	All iPSC-CVPC samples
GO_TRANSFERASE_ACTIVITY_TRANSFERRING_ALKYL_OR_ARYL_OTHER_THAN_METHYL_GROUPS	-0.910711	0.182397	0.89471	All iPSC-CVPC samples
GO_REGULATION_OF_CHOLESTEROL_STORAGE	-0.910664	0.188391	0.925998	All iPSC-CVPC samples
GO_PROTEIN_N_LINKED_GLYCOSYLATION	-0.909927	0.182236	0.925998	All iPSC-CVPC samples
GO_ORGANIC_HYDROXY_COMPOUND_TRANSMEMBRANE_TRANSPORTER_ACTIVITY	-0.909697	0.183983	0.89471	All iPSC-CVPC samples
REACTOME_PD1_SIGNALING	-0.908851	0.191803	0.876455	All iPSC-CVPC samples
GO_RESPONSE_TO_NICOTINE	-0.907541	0.184191	0.925998	All iPSC-CVPC samples
GO_REGULATION_OF_INTERFERON_GAMMA_BIOSYNTHETIC_PROCESS	-0.907285	0.195496	0.925998	All iPSC-CVPC samples
GO_PH_REDUCTION	-0.906981	0.184173	0.925998	All iPSC-CVPC samples
GO_BASAL_LAMINA	-0.906536	0.186584	0.764268	All iPSC-CVPC samples
HALLMARK_E2F_TARGETS	-0.906273	0.182691	0.702658	All iPSC-CVPC samples
GO_NUCLEAR_OUTER_MEMBRANE	-0.906265	0.186916	0.764268	All iPSC-CVPC samples
GO_PYRIMIDINE_NUCLEOTIDE_CATABOLIC_PROCESS	-0.905956	0.187476	0.925998	All iPSC-CVPC samples
GO_ROUGH_ENDOPLASMIC_RETICULUM	-0.90559	0.183645	0.764268	All iPSC-CVPC samples
GO_DENDRITIC_CELL_CHEMOTAXIS	-0.905408	0.199388	0.925998	All iPSC-CVPC samples
GO_SYNAPTIC_SIGNALING	-0.904906	0.18299	0.925998	All iPSC-CVPC samples
GO_SCAFFOLD_PROTEIN_BINDING	-0.9039	0.184722	0.89471	All iPSC-CVPC samples
GO_ANION_CHANNEL_ACTIVITY	-0.903847	0.184395	0.89471	All iPSC-CVPC samples
GO_AMINO_ACID_BINDING	-0.902151	0.184291	0.89471	All iPSC-CVPC samples
GO_TITIN_BINDING	-0.900822	0.192818	0.89471	All iPSC-CVPC samples
GO_DETOXIFICATION	-0.900343	0.185169	0.925998	All iPSC-CVPC samples
GO_HEPARAN_SULFATE_SULFOTRANSFERASE_ACTIVITY	-0.900055	0.190987	0.89471	All iPSC-CVPC samples
GO_NEGATIVE_REGULATION_OF_MITOCHONDRION_ORGANIZATION	-0.899933	0.186174	0.925998	All iPSC-CVPC samples
GO_STEROL_BINDING	-0.89983	0.186104	0.89471	All iPSC-CVPC samples
GO_REGULATION_OF_NEURON_PROJECTION_DEVELOPMENT	-0.899226	0.184442	0.925998	All iPSC-CVPC samples
CDP_02	-0.899199	0.185191	0.848317	All iPSC-CVPC samples
STTTCRNTTT_IRF_Q6	-0.899087	0.184788	0.848317	All iPSC-CVPC samples
GO_REGULATION_OF_MAST_CELL_ACTIVATION_INVOLVED_IN_IMMUNE_RESPONSE	-0.898393	0.187266	0.925998	All iPSC-CVPC samples
IPA_ZIC1_UP	-0.898327	0.240573	0.892861	All iPSC-CVPC samples
GO_REGULATION_OF_CELL_DEVELOPMENT	-0.898009	0.184683	0.925998	All iPSC-CVPC samples
GO_OLIGOSACCHARIDE_METABOLIC_PROCESS	-0.897872	0.185698	0.925998	All iPSC-CVPC samples
GO_POSITIVE_REGULATION_OF_ANION_TRANSPORT	-0.89705	0.18653	0.925998	All iPSC-CVPC samples
GO_CLATHRIN_SCULPTED_VESICLE	-0.89703	0.193582	0.764268	All iPSC-CVPC samples
GO_STRIATUM_DEVELOPMENT	-0.896804	0.192778	0.925998	All iPSC-CVPC samples
GO_PHENOL_CONTAINING_COMPOUND_BIOSYNTHETIC_PROCESS	-0.896101	0.190446	0.925998	All iPSC-CVPC samples
KEGG_PRIMARY_IMMUNODEFICIENCY	-0.895815	0.190245	0.616824	All iPSC-CVPC samples
REACTOME_BOTULINUM_NEUROTOXICITY	-0.895699	0.188903	0.876455	All iPSC-CVPC samples
GO_RESPONSE_TO_PHENYLPROPANOID	-0.894733	0.208969	0.925998	All iPSC-CVPC samples
KEGG_TYROSINE_METABOLISM	-0.894401	0.188391	0.616824	All iPSC-CVPC samples
GO_IMMUNE_EFFECTOR_PROCESS	-0.894143	0.185825	0.925998	All iPSC-CVPC samples
GO_NEUROMUSCULAR_PROCESS_CONTROLLING_BALANCE	-0.893322	0.187617	0.925998	All iPSC-CVPC samples
GO_RESPONSE_TO_AUDITORY_STIMULUS	-0.89173	0.19123	0.925998	All iPSC-CVPC samples
IPA_RUNX1_UP	-0.891448	0.18867	0.892861	All iPSC-CVPC samples
GO_AXO_DENDRITIC_TRANSPORT	-0.891435	0.188193	0.925998	All iPSC-CVPC samples
GO_MONOCARBOXYLIC_ACID_TRANSMEMBRANE_TRANSPORTER_ACTIVITY	-0.89132	0.18955	0.89471	All iPSC-CVPC samples
REACTOME_IL_2_SIGNALING	-0.891225	0.188277	0.876455	All iPSC-CVPC samples
GO_PROTEIN_TYROSINE_KINASE_ACTIVITY	-0.890616	0.187006	0.89471	All iPSC-CVPC samples
IPA_RUNX1_DN	-0.89048	0.189779	0.892861	All iPSC-CVPC samples
GO_CELL_REDOX_HOMEOSTASIS	-0.889888	0.187923	0.925998	All iPSC-CVPC samples
GO_NEUROTROPHIN_RECEPTOR_BINDING	-0.889347	0.192242	0.89471	All iPSC-CVPC samples
GO_LEUKOTRIENE_METABOLIC_PROCESS	-0.889314	0.191315	0.925998	All iPSC-CVPC samples
GO_APICAL_DENDRITE	-0.88764	0.193943	0.764268	All iPSC-CVPC samples
IPA_GTF2F2_UP	-0.887435	0.258871	0.892861	All iPSC-CVPC samples
REACTOME_SHC1_EVENTS_IN_EGFR_SIGNALING	-0.887062	0.191778	0.876455	All iPSC-CVPC samples
GO_PHOSPHOTRANSFERASE_ACTIVITY_PHOSPHATE_GROUP_AS_ACCEPTOR	-0.886987	0.189508	0.89471	All iPSC-CVPC samples
GO_POSITIVE_REGULATION_OF_TISSUE_REMODELING	-0.886926	0.191341	0.925998	All iPSC-CVPC samples
GO_REGULATION_OF_HEART_RATE	-0.886892	0.188612	0.925998	All iPSC-CVPC samples
GO_GLUTAMINE_FAMILY_AMINO_ACID_CATABOLIC_PROCESS	-0.88508	0.19127	0.925998	All iPSC-CVPC samples
GO_SINGLE_FERTILIZATION	-0.884836	0.18925	0.925998	All iPSC-CVPC samples
IPA_MECOM_UP	-0.884778	0.198858	0.892861	All iPSC-CVPC samples
GO_REGULATION_OF_CARDIAC_MUSCLE_CELL_CONTRACTION	-0.884674	0.190686	0.925998	All iPSC-CVPC samples
REACTOME_G1_S_SPECIFIC_TRANSCRIPTION	-0.88439	0.191548	0.876455	All iPSC-CVPC samples
GO_ENZYME_INHIBITOR_ACTIVITY	-0.883549	0.18872	0.89471	All iPSC-CVPC samples
chr19p12	-0.883331	0.190047	0.917587	All iPSC-CVPC samples
GO_REGULATION_OF_INTRINSIC_APOPTOTIC_SIGNALING_PATHWAY_BY_P53_CLASS_MEDIATOR	-0.882613	0.192017	0.925998	All iPSC-CVPC samples
CTTTAAR_UNKNOWN	-0.882594	0.188812	0.846996	All iPSC-CVPC samples
GO_SYNAPSE_ORGANIZATION	-0.882352	0.189363	0.925998	All iPSC-CVPC samples
IPA_SKIL_UP	-0.882346	0.191443	0.892861	All iPSC-CVPC samples
GO_PROTEIN_LIPID_COMPLEX	-0.882057	0.192428	0.764268	All iPSC-CVPC samples
GO_PSEUDOPODIUM	-0.882019	0.194579	0.764268	All iPSC-CVPC samples
REACTOME_TRANSLOCATION_OF_ZAP_70_TO_IMMUNOLOGICAL_SYNAPSE	-0.881681	0.204329	0.876455	All iPSC-CVPC samples
GO_FILOPODIUM_MEMBRANE	-0.881553	0.193371	0.764268	All iPSC-CVPC samples
GO_MULTICELLULAR_ORGANISM_METABOLIC_PROCESS	-0.881425	0.190123	0.925998	All iPSC-CVPC samples
GO_NEURAL_CREST_CELL_MIGRATION	-0.881279	0.19069	0.925998	All iPSC-CVPC samples
GO_POSITIVE_REGULATION_OF_SMALL_GTPASE_MEDIATED_SIGNAL_TRANSDUCTION	-0.881047	0.191451	0.925998	All iPSC-CVPC samples
GO_REGULATION_OF_SECRETION	-0.879944	0.189579	0.925998	All iPSC-CVPC samples
GO_LIPID_HOMEOSTASIS	-0.8798	0.190246	0.925998	All iPSC-CVPC samples
REACTOME_N_GLYCAN_TRIMMING_IN_THE_ER_AND_CALNEXIN_CALRETICULIN_CYCLE	-0.879216	0.194213	0.876455	All iPSC-CVPC samples
GO_NEUROMUSCULAR_JUNCTION	-0.878592	0.191066	0.764268	All iPSC-CVPC samples
GO_PRIMARY_CILIUM	-0.878085	0.190325	0.764268	All iPSC-CVPC samples
IPA_GATA1_UP	-0.877782	0.191845	0.892861	All iPSC-CVPC samples
GO_NEGATIVE_REGULATION_OF_GLIAL_CELL_PROLIFERATION	-0.87668	0.197942	0.925998	All iPSC-CVPC samples
GO_MANNOSE_BINDING	-0.876373	0.196418	0.89471	All iPSC-CVPC samples
GO_CARBOHYDRATE_TRANSMEMBRANE_TRANSPORT	-0.875943	0.194341	0.925998	All iPSC-CVPC samples
IPA_RFX1_DN	-0.87572	0.237941	0.892861	All iPSC-CVPC samples
GO_REGULATION_OF_THYMOCYTE_AGGREGATION	-0.875518	0.194571	0.925998	All iPSC-CVPC samples
GO_PURINE_NUCLEOBASE_METABOLIC_PROCESS	-0.875008	0.194596	0.925998	All iPSC-CVPC samples
GO_ENDOCRINE_PROCESS	-0.874512	0.194179	0.925998	All iPSC-CVPC samples
chr10p13	-0.874328	0.194079	0.917587	All iPSC-CVPC samples
GO_POLE_PLASM	-0.874276	0.203541	0.765571	All iPSC-CVPC samples
GO_METALLOEXOPEPTIDASE_ACTIVITY	-0.874248	0.192644	0.89471	All iPSC-CVPC samples
GO_TRANSCRIPTION_FROM_MITOCHONDRIAL_PROMOTER	-0.874234	0.196949	0.925998	All iPSC-CVPC samples
GO_CARNITINE_METABOLIC_PROCESS	-0.873662	0.199512	0.925998	All iPSC-CVPC samples
GO_RELEASE_OF_CYTOCHROME_C_FROM_MITOCHONDRIA	-0.873591	0.193928	0.925998	All iPSC-CVPC samples
GO_REGULATION_OF_LEUKOCYTE_DEGRANULATION	-0.873449	0.193027	0.925998	All iPSC-CVPC samples
IPA_ASCL1_DN	-0.873416	0.201965	0.892861	All iPSC-CVPC samples
ERR1_Q2	-0.873155	0.191557	0.845566	All iPSC-CVPC samples
GO_EXOCRINE_SYSTEM_DEVELOPMENT	-0.872663	0.193669	0.925998	All iPSC-CVPC samples
KEGG_NICOTINATE_AND_NICOTINAMIDE_METABOLISM	-0.872582	0.194949	0.616824	All iPSC-CVPC samples
BIOCARTA_INTRINSIC_PATHWAY	-0.870996	0.199963	0.89653	All iPSC-CVPC samples
GO_AXONAL_GROWTH_CONE	-0.870834	0.194979	0.764268	All iPSC-CVPC samples
REACTOME_NOREPINEPHRINE_NEUROTRANSMITTER_RELEASE_CYCLE	-0.870517	0.20409	0.876455	All iPSC-CVPC samples
IPA_HNF4A_UP	-0.869989	0.192874	0.892861	All iPSC-CVPC samples
GO_POTASSIUM_ION_TRANSPORT	-0.869725	0.192942	0.925998	All iPSC-CVPC samples
REACTOME_RIG_I_MDA5_MEDIATED_INDUCTION_OF_IFN_ALPHA_BETA_PATHWAYS	-0.869436	0.193325	0.876455	All iPSC-CVPC samples
GO_GLIOGENESIS	-0.869419	0.192733	0.925998	All iPSC-CVPC samples
IPA_IRF8_DN	-0.869316	0.199573	0.892861	All iPSC-CVPC samples
GO_NEURAL_NUCLEUS_DEVELOPMENT	-0.868558	0.193782	0.925998	All iPSC-CVPC samples
GO_REGULATION_OF_CATION_CHANNEL_ACTIVITY	-0.868369	0.193435	0.925998	All iPSC-CVPC samples
GO_NEGATIVE_REGULATION_OF_BONE_RESORPTION	-0.867748	0.211809	0.925998	All iPSC-CVPC samples
GO_POSITIVE_REGULATION_OF_INSULIN_LIKE_GROWTH_FACTOR_RECEPTOR_SIGNALING_PATHWAY	-0.867578	0.201635	0.925998	All iPSC-CVPC samples
GO_RESPONSE_TO_EXOGENOUS_DSRNA	-0.866903	0.19563	0.925998	All iPSC-CVPC samples
GO_PHOSPHOTRANSFERASE_ACTIVITY_NITROGENOUS_GROUP_AS_ACCEPTOR	-0.866352	0.200452	0.89471	All iPSC-CVPC samples
GO_SEX_CHROMOSOME	-0.866038	0.195482	0.764268	All iPSC-CVPC samples
GO_TISSUE_REGENERATION	-0.865074	0.195381	0.925998	All iPSC-CVPC samples
IPA_SMARCB1_DN	-0.864887	0.196064	0.892861	All iPSC-CVPC samples
GO_AROMATIC_AMINO_ACID_FAMILY_METABOLIC_PROCESS	-0.86484	0.197856	0.925998	All iPSC-CVPC samples
IPA_SREBF1_UP	-0.864728	0.194254	0.892861	All iPSC-CVPC samples
IPA_YBX1_UP	-0.863961	0.224973	0.892861	All iPSC-CVPC samples
GO_SUBPALLIUM_DEVELOPMENT	-0.863404	0.200851	0.925998	All iPSC-CVPC samples
GO_NEGATIVE_REGULATION_OF_MEIOTIC_NUCLEAR_DIVISION	-0.863196	0.204129	0.925998	All iPSC-CVPC samples
GO_ACID_THIOL_LIGASE_ACTIVITY	-0.862888	0.198559	0.89471	All iPSC-CVPC samples
IPA_SMAD2_DN	-0.862876	0.197297	0.892861	All iPSC-CVPC samples
GO_CARBON_CARBON_LYASE_ACTIVITY	-0.862843	0.195562	0.89471	All iPSC-CVPC samples
GO_NUCLEOSIDE_PHOSPHATE_CATABOLIC_PROCESS	-0.861615	0.195442	0.925998	All iPSC-CVPC samples
GO_PRESYNAPTIC_MEMBRANE	-0.861497	0.195913	0.764268	All iPSC-CVPC samples
GO_SEMAPHORIN_PLEXIN_SIGNALING_PATHWAY_INVOLVED_IN_NEURON_PROJECTION_GUIDANCE	-0.861143	0.202992	0.925998	All iPSC-CVPC samples
GO_APICAL_PLASMA_MEMBRANE	-0.860975	0.19494	0.764268	All iPSC-CVPC samples
KEGG_ARRHYTHMOGENIC_RIGHT_VENTRICULAR_CARDIOMYOPATHY_ARVC	-0.86093	0.195615	0.616824	All iPSC-CVPC samples
REACTOME_CA_DEPENDENT_EVENTS	-0.860522	0.197357	0.876455	All iPSC-CVPC samples
IPA_MYOCD_UP	-0.8604	0.197447	0.892861	All iPSC-CVPC samples
GO_RESPONSE_TO_RETINOIC_ACID	-0.860345	0.195644	0.925998	All iPSC-CVPC samples
LFA1_Q6	-0.860298	0.19512	0.843273	All iPSC-CVPC samples
GCACTTT_MIR175P_MIR20A_MIR106A_MIR106B_MIR20B_MIR519D	-0.860214	0.194939	0.827528	All iPSC-CVPC samples
IPA_CDK2_DN	-0.860135	0.197002	0.892861	All iPSC-CVPC samples
GO_AMIDE_BINDING	-0.859505	0.195324	0.89471	All iPSC-CVPC samples
GO_PRESPLICEOSOME	-0.859353	0.197655	0.764268	All iPSC-CVPC samples
GO_CAMERA_TYPE_EYE_MORPHOGENESIS	-0.859174	0.195957	0.925998	All iPSC-CVPC samples
GO_RECEPTOR_BINDING	-0.858986	0.195234	0.89471	All iPSC-CVPC samples
GO_POTASSIUM_ION_BINDING	-0.85845	0.201123	0.89471	All iPSC-CVPC samples
GO_NEURON_RECOGNITION	-0.858161	0.197593	0.925998	All iPSC-CVPC samples
IPA_WT1_DN	-0.857869	0.200686	0.892861	All iPSC-CVPC samples
GO_CHRONIC_INFLAMMATORY_RESPONSE	-0.857719	0.205806	0.925998	All iPSC-CVPC samples
GO_REGULATION_OF_MAST_CELL_ACTIVATION	-0.85723	0.198028	0.925998	All iPSC-CVPC samples
GO_ESTABLISHMENT_OF_EPITHELIAL_CELL_POLARITY	-0.857149	0.198686	0.925998	All iPSC-CVPC samples
GO_NEGATIVE_REGULATION_OF_CELL_DEVELOPMENT	-0.855983	0.196245	0.925998	All iPSC-CVPC samples
GO_LEUKOCYTE_DEGRANULATION	-0.855544	0.199162	0.925998	All iPSC-CVPC samples
GO_TRANSFERASE_ACTIVITY_TRANSFERRING_PENTOSYL_GROUPS	-0.855418	0.197285	0.89471	All iPSC-CVPC samples
GO_DIVALENT_INORGANIC_CATION_HOMEOSTASIS	-0.855386	0.196437	0.925998	All iPSC-CVPC samples
GO_ENDOPLASMIC_RETICULUM_GOLGI_INTERMEDIATE_COMPARTMENT_MEMBRANE	-0.855271	0.197433	0.764268	All iPSC-CVPC samples
GO_HEART_VALVE_FORMATION	-0.854914	0.201925	0.925998	All iPSC-CVPC samples
GO_REGULATION_OF_CELL_MORPHOGENESIS	-0.85464	0.196499	0.925998	All iPSC-CVPC samples
GO_ENDOPEPTIDASE_ACTIVITY	-0.854399	0.196655	0.89471	All iPSC-CVPC samples
IPA_EHF_UP	-0.853733	0.206619	0.892861	All iPSC-CVPC samples
GO_POSITIVE_REGULATION_OF_TELOMERE_MAINTENANCE	-0.853096	0.197995	0.925998	All iPSC-CVPC samples
GO_METALLO_SULFUR_CLUSTER_ASSEMBLY	-0.852928	0.199973	0.925998	All iPSC-CVPC samples
GO_POSITIVE_REGULATION_OF_HAIR_CYCLE	-0.851167	0.220894	0.925998	All iPSC-CVPC samples
GO_ALDEHYDE_CATABOLIC_PROCESS	-0.850872	0.203825	0.925998	All iPSC-CVPC samples
IPA_LHX6_UP	-0.849382	0.261889	0.892861	All iPSC-CVPC samples
GO_ANATOMICAL_STRUCTURE_FORMATION_INVOLVED_IN_MORPHOGENESIS	-0.849169	0.19797	0.925998	All iPSC-CVPC samples
GO_BANDED_COLLAGEN_FIBRIL	-0.848201	0.204516	0.765571	All iPSC-CVPC samples
HALLMARK_ALLOGRAFT_REJECTION	-0.847475	0.198888	0.710313	All iPSC-CVPC samples
GO_CELLULAR_ALDEHYDE_METABOLIC_PROCESS	-0.847068	0.199329	0.925998	All iPSC-CVPC samples
GO_REGULATION_OF_INOSITOL_PHOSPHATE_BIOSYNTHETIC_PROCESS	-0.846679	0.209768	0.925998	All iPSC-CVPC samples
GO_NEGATIVE_REGULATION_OF_STEROID_METABOLIC_PROCESS	-0.845407	0.202295	0.925998	All iPSC-CVPC samples
IPA_STAT2_UP	-0.843917	0.206115	0.892861	All iPSC-CVPC samples
GO_NECROTIC_CELL_DEATH	-0.84382	0.202437	0.925998	All iPSC-CVPC samples
REACTOME_SYNTHESIS_AND_INTERCONVERSION_OF_NUCLEOTIDE_DI_AND_TRIPHOSPHATES	-0.843342	0.202701	0.876455	All iPSC-CVPC samples
CAATGCA_MIR33	-0.843062	0.200328	0.825829	All iPSC-CVPC samples
GO_REGULATION_OF_CELL_COMMUNICATION_BY_ELECTRICAL_COUPLING	-0.842246	0.205088	0.925998	All iPSC-CVPC samples
GO_PHAGOCYTOSIS_RECOGNITION	-0.841674	0.209367	0.925998	All iPSC-CVPC samples
IPA_JUP_UP	-0.841309	0.239681	0.892861	All iPSC-CVPC samples
KEGG_LINOLEIC_ACID_METABOLISM	-0.841251	0.210242	0.616824	All iPSC-CVPC samples
GO_ENDOCYTIC_VESICLE_MEMBRANE	-0.841201	0.200617	0.765571	All iPSC-CVPC samples
GO_DISRUPTION_OF_CELLS_OF_OTHER_ORGANISM	-0.839656	0.214146	0.925998	All iPSC-CVPC samples
GO_OXIDOREDUCTASE_ACTIVITY_ACTING_ON_A_HEME_GROUP_OF_DONORS	-0.839604	0.203086	0.89471	All iPSC-CVPC samples
GO_POSITIVE_REGULATION_OF_LEUKOCYTE_DEGRANULATION	-0.838913	0.205824	0.925998	All iPSC-CVPC samples
GO_CELL_PROJECTION_ASSEMBLY	-0.838283	0.20118	0.925998	All iPSC-CVPC samples
GO_REGULATION_OF_IRE1_MEDIATED_UNFOLDED_PROTEIN_RESPONSE	-0.837982	0.205549	0.925998	All iPSC-CVPC samples
GACAGGG_MIR339	-0.837861	0.202038	0.825829	All iPSC-CVPC samples
GO_MUSCLE_ATROPHY	-0.837791	0.209274	0.925998	All iPSC-CVPC samples
GO_OXIDOREDUCTASE_ACTIVITY_ACTING_ON_PAIRED_DONORS_WITH_INCORPORATION_OR_REDUCTION_OF_MOLECULAR_OXYGEN_NAD_P_H_AS_ONE_DONOR_AND_INCORPORATION_OF_ONE_ATOM_OF_OXYGEN	-0.837165	0.205091	0.89471	All iPSC-CVPC samples
SF1_Q6	-0.837048	0.201526	0.837989	All iPSC-CVPC samples
GO_REGULATION_OF_RAS_PROTEIN_SIGNAL_TRANSDUCTION	-0.836276	0.201845	0.925998	All iPSC-CVPC samples
GO_REGULATION_OF_VITAMIN_METABOLIC_PROCESS	-0.83566	0.214361	0.925998	All iPSC-CVPC samples
REACTOME_PYRIMIDINE_CATABOLISM	-0.83561	0.231745	0.876455	All iPSC-CVPC samples
YATGNWAAT_OCT_C	-0.835282	0.202013	0.837989	All iPSC-CVPC samples
KEGG_AXON_GUIDANCE	-0.834834	0.202383	0.616824	All iPSC-CVPC samples
chr15q23	-0.834816	0.204365	0.917587	All iPSC-CVPC samples
GO_POSITIVE_REGULATION_OF_PROTEIN_MATURATION	-0.834285	0.205909	0.925998	All iPSC-CVPC samples
GO_POSITIVE_REGULATION_OF_NOTCH_SIGNALING_PATHWAY	-0.833147	0.204804	0.925998	All iPSC-CVPC samples
GO_NEGATIVE_REGULATION_OF_EXTRINSIC_APOPTOTIC_SIGNALING_PATHWAY_VIA_DEATH_DOMAIN_RECEPTORS	-0.832244	0.204697	0.925998	All iPSC-CVPC samples
GO_CARBOXY_LYASE_ACTIVITY	-0.832217	0.204645	0.89471	All iPSC-CVPC samples
REACTOME_RNA_POL_I_TRANSCRIPTION	-0.830744	0.203789	0.876455	All iPSC-CVPC samples
GO_POSITIVE_REGULATION_OF_SIGNAL_TRANSDUCTION_BY_P53_CLASS_MEDIATOR	-0.830597	0.208019	0.925998	All iPSC-CVPC samples
GO_NEGATIVE_REGULATION_OF_CYTOKINE_BIOSYNTHETIC_PROCESS	-0.83036	0.206255	0.925998	All iPSC-CVPC samples
IPA_NKX3-1_DN	-0.830232	0.21927	0.892861	All iPSC-CVPC samples
GO_SARCOPLASMIC_RETICULUM_MEMBRANE	-0.830038	0.205423	0.765571	All iPSC-CVPC samples
KEGG_OLFACTORY_TRANSDUCTION	-0.829885	0.206394	0.616824	All iPSC-CVPC samples
GO_MUSCLE_CONTRACTION	-0.829755	0.203664	0.925998	All iPSC-CVPC samples
IPA_SPI1_UP	-0.829707	0.206255	0.892861	All iPSC-CVPC samples
GO_REGULATION_OF_NEUROLOGICAL_SYSTEM_PROCESS	-0.828877	0.205238	0.925998	All iPSC-CVPC samples
GO_REGULATION_OF_WOUND_HEALING	-0.82843	0.20439	0.925998	All iPSC-CVPC samples
GO_AMINO_ACID_TRANSMEMBRANE_TRANSPORT	-0.828274	0.205077	0.925998	All iPSC-CVPC samples
chr14q32	-0.82827	0.204345	0.917587	All iPSC-CVPC samples
GO_LUMENAL_SIDE_OF_MEMBRANE	-0.827968	0.205912	0.765571	All iPSC-CVPC samples
GO_MYELOID_CELL_ACTIVATION_INVOLVED_IN_IMMUNE_RESPONSE	-0.82788	0.206517	0.925998	All iPSC-CVPC samples
chr16p13	-0.827586	0.204218	0.917587	All iPSC-CVPC samples
KEGG_SPHINGOLIPID_METABOLISM	-0.826828	0.205864	0.616824	All iPSC-CVPC samples
GO_ODONTOGENESIS	-0.825511	0.205361	0.925998	All iPSC-CVPC samples
GO_ACTION_POTENTIAL	-0.825493	0.205458	0.925998	All iPSC-CVPC samples
chr19q	-0.825167	0.220826	0.917587	All iPSC-CVPC samples
GO_PROTEIN_FOLDING_IN_ENDOPLASMIC_RETICULUM	-0.824983	0.21296	0.925998	All iPSC-CVPC samples
IPA_HIST1H4A_UP	-0.824978	0.246814	0.892861	All iPSC-CVPC samples
IPA_HIST1H4C_UP	-0.824978	0.246814	0.892861	All iPSC-CVPC samples
IPA_HIST1H4D_UP	-0.824978	0.246814	0.892861	All iPSC-CVPC samples
IPA_HIST1H4E_UP	-0.824978	0.246814	0.892861	All iPSC-CVPC samples
IPA_HIST1H4F_UP	-0.824978	0.246814	0.892861	All iPSC-CVPC samples
IPA_HIST1H4H_UP	-0.824978	0.246814	0.892861	All iPSC-CVPC samples
IPA_HIST1H4I_UP	-0.824978	0.246814	0.892861	All iPSC-CVPC samples
IPA_HIST1H4J_UP	-0.824978	0.246814	0.892861	All iPSC-CVPC samples
IPA_HIST1H4L_UP	-0.824978	0.246814	0.892861	All iPSC-CVPC samples
IPA_HIST2H4A_UP	-0.824978	0.246814	0.892861	All iPSC-CVPC samples
IPA_HIST2H4B_UP	-0.824978	0.246814	0.892861	All iPSC-CVPC samples
IPA_HIST4H4_UP	-0.824978	0.246814	0.892861	All iPSC-CVPC samples
GO_CARBOHYDRATE_BINDING	-0.824844	0.205072	0.89471	All iPSC-CVPC samples
GO_SODIUM_ION_BINDING	-0.824413	0.210984	0.89471	All iPSC-CVPC samples
IPA_EMX2_DN	-0.824073	0.221418	0.892861	All iPSC-CVPC samples
GO_REGULATION_OF_ATPASE_ACTIVITY	-0.824027	0.206031	0.925998	All iPSC-CVPC samples
chr2q32	-0.823823	0.206978	0.917587	All iPSC-CVPC samples
GO_PYRIMIDINE_NUCLEOSIDE_MONOPHOSPHATE_METABOLIC_PROCESS	-0.823806	0.210172	0.925998	All iPSC-CVPC samples
BIOCARTA_STEM_PATHWAY	-0.823758	0.233574	0.878874	All iPSC-CVPC samples
GO_SODIUM_CHANNEL_COMPLEX	-0.823542	0.21311	0.774771	All iPSC-CVPC samples
GO_NADPH_BINDING	-0.823247	0.209343	0.89471	All iPSC-CVPC samples
GO_PROTEIN_CHROMOPHORE_LINKAGE	-0.823009	0.222028	0.925998	All iPSC-CVPC samples
GO_PEPTIDYL_ARGININE_MODIFICATION	-0.822904	0.20948	0.925998	All iPSC-CVPC samples
REACTOME_G_PROTEIN_ACTIVATION	-0.821737	0.208073	0.876455	All iPSC-CVPC samples
chr1p33	-0.821073	0.207836	0.917587	All iPSC-CVPC samples
IPA_POU2F1_UP	-0.820998	0.211676	0.892861	All iPSC-CVPC samples
GO_DNA_DOUBLE_STRAND_BREAK_PROCESSING	-0.820727	0.208473	0.925998	All iPSC-CVPC samples
GO_METANEPHRIC_EPITHELIUM_DEVELOPMENT	-0.820303	0.212373	0.925998	All iPSC-CVPC samples
REACTOME_DOUBLE_STRAND_BREAK_REPAIR	-0.820266	0.208361	0.876455	All iPSC-CVPC samples
GO_NEURAL_TUBE_PATTERNING	-0.820153	0.208606	0.925998	All iPSC-CVPC samples
GO_NEGATIVE_REGULATION_OF_ENDOTHELIAL_CELL_PROLIFERATION	-0.819601	0.208805	0.925998	All iPSC-CVPC samples
IPA_PLAG1_DN	-0.819255	0.281503	0.892861	All iPSC-CVPC samples
IPA_HOXA7_UP	-0.819136	0.218357	0.892861	All iPSC-CVPC samples
GO_CELLULAR_MODIFIED_AMINO_ACID_CATABOLIC_PROCESS	-0.81908	0.21043	0.925998	All iPSC-CVPC samples
GO_OPTIC_NERVE_DEVELOPMENT	-0.818816	0.214633	0.925998	All iPSC-CVPC samples
GO_NUCLEOSIDE_KINASE_ACTIVITY	-0.81881	0.211461	0.89471	All iPSC-CVPC samples
GO_INSULIN_LIKE_GROWTH_FACTOR_BINDING	-0.817674	0.210315	0.89471	All iPSC-CVPC samples
GO_HIGH_DENSITY_LIPOPROTEIN_PARTICLE_REMODELING	-0.817611	0.213752	0.925998	All iPSC-CVPC samples
GO_CELL_CELL_SIGNALING	-0.816512	0.207229	0.925998	All iPSC-CVPC samples
GO_CELLULAR_RESPONSE_TO_LITHIUM_ION	-0.816083	0.212142	0.925998	All iPSC-CVPC samples
GO_METALLOAMINOPEPTIDASE_ACTIVITY	-0.815963	0.212207	0.89471	All iPSC-CVPC samples
GO_REGULATION_OF_MICROTUBULE_BASED_MOVEMENT	-0.815605	0.211383	0.925998	All iPSC-CVPC samples
GO_NEGATIVE_REGULATION_OF_NEURON_DEATH	-0.814583	0.208065	0.925998	All iPSC-CVPC samples
GO_VESICLE_LUMEN	-0.814203	0.208849	0.76666	All iPSC-CVPC samples
GO_NUCLEOBASE_CONTAINING_SMALL_MOLECULE_INTERCONVERSION	-0.814141	0.21054	0.925998	All iPSC-CVPC samples
IPA_CEBPE_UP	-0.81413	0.224462	0.892861	All iPSC-CVPC samples
HP1SITEFACTOR_Q6	-0.814118	0.208123	0.833912	All iPSC-CVPC samples
GO_REGULATION_OF_GROWTH	-0.813963	0.207946	0.925998	All iPSC-CVPC samples
GO_CONDENSED_CHROMOSOME	-0.812778	0.208475	0.76666	All iPSC-CVPC samples
GO_COMPLEMENT_BINDING	-0.812728	0.214327	0.89471	All iPSC-CVPC samples
KEGG_EPITHELIAL_CELL_SIGNALING_IN_HELICOBACTER_PYLORI_INFECTION	-0.812234	0.209238	0.616824	All iPSC-CVPC samples
KEGG_RIG_I_LIKE_RECEPTOR_SIGNALING_PATHWAY	-0.811911	0.20957	0.616824	All iPSC-CVPC samples
KEGG_CALCIUM_SIGNALING_PATHWAY	-0.811669	0.209016	0.616824	All iPSC-CVPC samples
GO_REGULATION_OF_HORMONE_SECRETION	-0.811097	0.208992	0.925998	All iPSC-CVPC samples
REACTOME_ANTIVIRAL_MECHANISM_BY_IFN_STIMULATED_GENES	-0.810759	0.209538	0.876455	All iPSC-CVPC samples
GO_CATION_TRANSPORTING_ATPASE_COMPLEX	-0.810314	0.215066	0.774771	All iPSC-CVPC samples
GO_PROTEIN_LIPID_COMPLEX_SUBUNIT_ORGANIZATION	-0.810302	0.211407	0.925998	All iPSC-CVPC samples
REACTOME_INTEGRIN_ALPHAIIB_BETA3_SIGNALING	-0.810172	0.211443	0.876455	All iPSC-CVPC samples
GO_CELL_JUNCTION_ORGANIZATION	-0.810073	0.209283	0.925998	All iPSC-CVPC samples
GO_REGULATION_OF_HEART_RATE_BY_CARDIAC_CONDUCTION	-0.809457	0.211588	0.925998	All iPSC-CVPC samples
GO_SPLEEN_DEVELOPMENT	-0.809103	0.211392	0.925998	All iPSC-CVPC samples
GO_GLUTATHIONE_PEROXIDASE_ACTIVITY	-0.808964	0.213844	0.89471	All iPSC-CVPC samples
GO_POSITIVE_REGULATION_OF_CALCIUM_ION_TRANSPORT	-0.808801	0.210147	0.925998	All iPSC-CVPC samples
GO_DEFENSE_RESPONSE_TO_OTHER_ORGANISM	-0.808684	0.209554	0.925998	All iPSC-CVPC samples
GO_REVERSE_CHOLESTEROL_TRANSPORT	-0.807991	0.216371	0.925998	All iPSC-CVPC samples
GO_PTERIDINE_CONTAINING_COMPOUND_METABOLIC_PROCESS	-0.807907	0.211095	0.925998	All iPSC-CVPC samples
GO_REGULATION_OF_LIPID_STORAGE	-0.807735	0.211461	0.925998	All iPSC-CVPC samples
REACTOME_SIGNALLING_TO_P38_VIA_RIT_AND_RIN	-0.807384	0.214441	0.876455	All iPSC-CVPC samples
GO_BEHAVIORAL_RESPONSE_TO_COCAINE	-0.806915	0.217709	0.925998	All iPSC-CVPC samples
GO_CELLULAR_PROCESS_INVOLVED_IN_REPRODUCTION_IN_MULTICELLULAR_ORGANISM	-0.806662	0.210255	0.925998	All iPSC-CVPC samples
GO_LONG_TERM_SYNAPTIC_POTENTIATION	-0.806464	0.212063	0.925998	All iPSC-CVPC samples
GO_RIBOSOMAL_SMALL_SUBUNIT_ASSEMBLY	-0.806414	0.213222	0.925998	All iPSC-CVPC samples
GO_EPITHELIAL_CELL_DIFFERENTIATION_INVOLVED_IN_KIDNEY_DEVELOPMENT	-0.806347	0.213232	0.925998	All iPSC-CVPC samples
GO_REGULATION_OF_VASODILATION	-0.806131	0.211995	0.925998	All iPSC-CVPC samples
GO_DECIDUALIZATION	-0.805664	0.214202	0.925998	All iPSC-CVPC samples
GO_SPECTRIN_BINDING	-0.805637	0.212774	0.89471	All iPSC-CVPC samples
REACTOME_NUCLEOTIDE_LIKE_PURINERGIC_RECEPTORS	-0.805573	0.224316	0.876455	All iPSC-CVPC samples
GO_CHEMOREPELLENT_ACTIVITY	-0.80513	0.21281	0.89471	All iPSC-CVPC samples
GO_ORGANIC_ACID_TRANSMEMBRANE_TRANSPORT	-0.804948	0.211207	0.925998	All iPSC-CVPC samples
GO_WNT_ACTIVATED_RECEPTOR_ACTIVITY	-0.804707	0.213156	0.89471	All iPSC-CVPC samples
GO_NEGATIVE_REGULATION_OF_CHEMOTAXIS	-0.804407	0.212176	0.925998	All iPSC-CVPC samples
KEGG_AMINO_SUGAR_AND_NUCLEOTIDE_SUGAR_METABOLISM	-0.802973	0.212241	0.616824	All iPSC-CVPC samples
GO_POSITIVE_REGULATION_OF_VASCULAR_ENDOTHELIAL_GROWTH_FACTOR_PRODUCTION	-0.802467	0.214338	0.925998	All iPSC-CVPC samples
GO_L_AMINO_ACID_TRANSPORT	-0.801878	0.212795	0.925998	All iPSC-CVPC samples
GO_NEGATIVE_REGULATION_OF_AXON_GUIDANCE	-0.80061	0.214106	0.925998	All iPSC-CVPC samples
GO_ADULT_BEHAVIOR	-0.79972	0.212535	0.925998	All iPSC-CVPC samples
GO_NEGATIVE_REGULATION_OF_JNK_CASCADE	-0.799572	0.213737	0.925998	All iPSC-CVPC samples
REACTOME_RAS_ACTIVATION_UOPN_CA2_INFUX_THROUGH_NMDA_RECEPTOR	-0.798884	0.217144	0.876455	All iPSC-CVPC samples
GO_NUCLEAR_NUCLEOSOME	-0.798336	0.214159	0.774771	All iPSC-CVPC samples
GO_PYRIMIDINE_CONTAINING_COMPOUND_BIOSYNTHETIC_PROCESS	-0.798056	0.214034	0.925998	All iPSC-CVPC samples
IPA_HMGA2_DN	-0.798044	0.21955	0.892861	All iPSC-CVPC samples
GO_TELOMERE_MAINTENANCE_VIA_TELOMERASE	-0.796397	0.216057	0.925998	All iPSC-CVPC samples
REACTOME_SYNTHESIS_OF_PE	-0.796249	0.218231	0.876455	All iPSC-CVPC samples
GO_SINGLE_ORGANISM_BEHAVIOR	-0.796072	0.213198	0.925998	All iPSC-CVPC samples
BIOCARTA_RB_PATHWAY	-0.795699	0.217427	0.885543	All iPSC-CVPC samples
IPA_HDAC3_UP	-0.79521	0.221533	0.892861	All iPSC-CVPC samples
GO_ACTIVATION_OF_PROTEIN_KINASE_B_ACTIVITY	-0.794957	0.216131	0.925998	All iPSC-CVPC samples
CTGRYYYNATT_UNKNOWN	-0.794897	0.214429	0.82869	All iPSC-CVPC samples
GO_ANDROGEN_METABOLIC_PROCESS	-0.794606	0.216787	0.925998	All iPSC-CVPC samples
GO_REGULATION_OF_NEURONAL_SYNAPTIC_PLASTICITY	-0.794337	0.214885	0.925998	All iPSC-CVPC samples
GO_G_PROTEIN_ALPHA_SUBUNIT_BINDING	-0.794025	0.216944	0.89471	All iPSC-CVPC samples
KEGG_HISTIDINE_METABOLISM	-0.7932	0.217193	0.621505	All iPSC-CVPC samples
GO_NEGATIVE_REGULATION_OF_T_CELL_DIFFERENTIATION	-0.79303	0.216348	0.925998	All iPSC-CVPC samples
GO_MITOTIC_G2_DNA_DAMAGE_CHECKPOINT	-0.792951	0.218152	0.925998	All iPSC-CVPC samples
GO_GABA_RECEPTOR_BINDING	-0.792399	0.219516	0.89471	All iPSC-CVPC samples
IPA_PAX5_UP	-0.792285	0.225707	0.892861	All iPSC-CVPC samples
GO_PHOSPHOLIPASE_BINDING	-0.791016	0.218734	0.89471	All iPSC-CVPC samples
GO_REGULATION_OF_HEMATOPOIETIC_PROGENITOR_CELL_DIFFERENTIATION	-0.790683	0.216179	0.925998	All iPSC-CVPC samples
GO_BETA_AMYLOID_METABOLIC_PROCESS	-0.789842	0.219447	0.925998	All iPSC-CVPC samples
GO_RENAL_SYSTEM_PROCESS	-0.789494	0.215647	0.925998	All iPSC-CVPC samples
GO_NEUROTRANSMITTER_SODIUM_SYMPORTER_ACTIVITY	-0.789162	0.237343	0.89471	All iPSC-CVPC samples
GO_NEUROTRANSMITTER_TRANSPORTER_ACTIVITY	-0.789162	0.237343	0.89471	All iPSC-CVPC samples
GO_ADENYLATE_CYCLASE_INHIBITING_G_PROTEIN_COUPLED_RECEPTOR_SIGNALING_PATHWAY	-0.788986	0.216416	0.925998	All iPSC-CVPC samples
GO_RETINOL_METABOLIC_PROCESS	-0.788886	0.218256	0.925998	All iPSC-CVPC samples
chr6p12	-0.788283	0.217018	0.917587	All iPSC-CVPC samples
KEGG_FOLATE_BIOSYNTHESIS	-0.78776	0.222989	0.628423	All iPSC-CVPC samples
GO_POSITIVE_REGULATION_OF_MAPK_CASCADE	-0.787406	0.215688	0.925998	All iPSC-CVPC samples
GO_REGULATION_OF_SYSTEMIC_ARTERIAL_BLOOD_PRESSURE_BY_CIRCULATORY_RENIN_ANGIOTENSIN	-0.787346	0.227881	0.925998	All iPSC-CVPC samples
chr12q12	-0.787264	0.217137	0.917587	All iPSC-CVPC samples
GO_NEGATIVE_REGULATION_OF_NUCLEOSIDE_METABOLIC_PROCESS	-0.786318	0.218926	0.925998	All iPSC-CVPC samples
AGTCTAG_MIR151	-0.785366	0.219465	0.813671	All iPSC-CVPC samples
IPA_NR1H3_DN	-0.785256	0.251072	0.892861	All iPSC-CVPC samples
GO_REGULATION_OF_LYMPHOCYTE_APOPTOTIC_PROCESS	-0.785201	0.217733	0.925998	All iPSC-CVPC samples
GO_POSITIVE_REGULATION_OF_CELL_ADHESION	-0.784443	0.216594	0.925998	All iPSC-CVPC samples
GO_LYMPHOCYTE_MIGRATION	-0.784282	0.221209	0.925998	All iPSC-CVPC samples
GO_RESPONSE_TO_FOLIC_ACID	-0.784236	0.221208	0.925998	All iPSC-CVPC samples
GO_PYRIMIDINE_NUCLEOTIDE_BIOSYNTHETIC_PROCESS	-0.78415	0.218908	0.925998	All iPSC-CVPC samples
chr14q21	-0.782849	0.21828	0.917587	All iPSC-CVPC samples
GO_SPERMATID_DIFFERENTIATION	-0.782778	0.217549	0.925998	All iPSC-CVPC samples
GO_EXTRACELLULAR_MATRIX_DISASSEMBLY	-0.7826	0.217982	0.925998	All iPSC-CVPC samples
GO_MAINTENANCE_OF_GASTROINTESTINAL_EPITHELIUM	-0.781911	0.235065	0.925998	All iPSC-CVPC samples
GO_APICOLATERAL_PLASMA_MEMBRANE	-0.78149	0.221093	0.781606	All iPSC-CVPC samples
GO_REGULATION_OF_EPITHELIAL_CELL_MIGRATION	-0.781361	0.217681	0.925998	All iPSC-CVPC samples
GO_PROTEIN_HORMONE_RECEPTOR_ACTIVITY	-0.780259	0.24041	0.89471	All iPSC-CVPC samples
GO_ORGANIC_HYDROXY_COMPOUND_TRANSPORT	-0.780013	0.218268	0.925998	All iPSC-CVPC samples
GO_RESPONSE_TO_HORMONE	-0.779969	0.217782	0.925998	All iPSC-CVPC samples
GO_REGULATION_OF_ENDOPLASMIC_RETICULUM_UNFOLDED_PROTEIN_RESPONSE	-0.779843	0.219608	0.925998	All iPSC-CVPC samples
GO_REGULATION_OF_MUSCLE_SYSTEM_PROCESS	-0.779741	0.218136	0.925998	All iPSC-CVPC samples
GO_PYRIMIDINE_NUCLEOSIDE_TRIPHOSPHATE_METABOLIC_PROCESS	-0.779648	0.221149	0.925998	All iPSC-CVPC samples
GO_OXIDOREDUCTASE_ACTIVITY_ACTING_ON_PEROXIDE_AS_ACCEPTOR	-0.779535	0.220018	0.89471	All iPSC-CVPC samples
GO_ESTRADIOL_17_BETA_DEHYDROGENASE_ACTIVITY	-0.779421	0.227192	0.89471	All iPSC-CVPC samples
GO_REGULATION_OF_FATTY_ACID_OXIDATION	-0.779276	0.220786	0.925998	All iPSC-CVPC samples
GO_NEURAL_RETINA_DEVELOPMENT	-0.779011	0.219519	0.925998	All iPSC-CVPC samples
REACTOME_CHONDROITIN_SULFATE_BIOSYNTHESIS	-0.778173	0.221746	0.876455	All iPSC-CVPC samples
REACTOME_INTERACTION_BETWEEN_L1_AND_ANKYRINS	-0.777732	0.222581	0.876455	All iPSC-CVPC samples
REACTOME_EXTENSION_OF_TELOMERES	-0.777257	0.220468	0.876455	All iPSC-CVPC samples
REACTOME_RECEPTOR_LIGAND_BINDING_INITIATES_THE_SECOND_PROTEOLYTIC_CLEAVAGE_OF_NOTCH_RECEPTOR	-0.776966	0.223942	0.876455	All iPSC-CVPC samples
GO_REGULATION_OF_MACROPHAGE_DERIVED_FOAM_CELL_DIFFERENTIATION	-0.776859	0.222163	0.925998	All iPSC-CVPC samples
REACTOME_KERATAN_SULFATE_BIOSYNTHESIS	-0.775652	0.221862	0.876455	All iPSC-CVPC samples
GO_POSITIVE_REGULATION_OF_PROTEIN_AUTOPHOSPHORYLATION	-0.775479	0.221882	0.925998	All iPSC-CVPC samples
GO_POSITIVE_REGULATION_OF_MULTICELLULAR_ORGANISMAL_METABOLIC_PROCESS	-0.775406	0.222973	0.925998	All iPSC-CVPC samples
GO_CYTOKINE_PRODUCTION_INVOLVED_IN_IMMUNE_RESPONSE	-0.775327	0.224745	0.925998	All iPSC-CVPC samples
REACTOME_NEGATIVE_REGULATORS_OF_RIG_I_MDA5_SIGNALING	-0.774519	0.221107	0.876455	All iPSC-CVPC samples
GO_ANCHORED_COMPONENT_OF_EXTERNAL_SIDE_OF_PLASMA_MEMBRANE	-0.773785	0.227031	0.783798	All iPSC-CVPC samples
GO_POSITIVE_REGULATION_OF_MACROPHAGE_DERIVED_FOAM_CELL_DIFFERENTIATION	-0.773499	0.227229	0.925998	All iPSC-CVPC samples
GO_G1_DNA_DAMAGE_CHECKPOINT	-0.772946	0.220459	0.925998	All iPSC-CVPC samples
GO_POSITIVE_REGULATION_OF_LYMPHOCYTE_APOPTOTIC_PROCESS	-0.772917	0.224242	0.925998	All iPSC-CVPC samples
BIOCARTA_ERK5_PATHWAY	-0.772074	0.223399	0.883435	All iPSC-CVPC samples
GO_VOLTAGE_GATED_ANION_CHANNEL_ACTIVITY	-0.771286	0.224668	0.89471	All iPSC-CVPC samples
GO_ORGANIC_ACID_BINDING	-0.771217	0.220646	0.89471	All iPSC-CVPC samples
IPA_EP300_DN	-0.770745	0.225002	0.892861	All iPSC-CVPC samples
GO_IRE1_MEDIATED_UNFOLDED_PROTEIN_RESPONSE	-0.769769	0.221571	0.925998	All iPSC-CVPC samples
GO_POSITIVE_REGULATION_OF_MEMBRANE_INVAGINATION	-0.769536	0.23433	0.925998	All iPSC-CVPC samples
GO_KINETOCHORE_ORGANIZATION	-0.769144	0.226076	0.925998	All iPSC-CVPC samples
GO_POSITIVE_REGULATION_OF_FATTY_ACID_OXIDATION	-0.768687	0.228509	0.925998	All iPSC-CVPC samples
GO_LIPID_LOCALIZATION	-0.768339	0.22144	0.925998	All iPSC-CVPC samples
GO_ION_CHANNEL_BINDING	-0.768174	0.22172	0.89471	All iPSC-CVPC samples
GO_FIBRIL_ORGANIZATION	-0.768133	0.224979	0.925998	All iPSC-CVPC samples
GO_MESENCHYME_DEVELOPMENT	-0.767822	0.221694	0.925998	All iPSC-CVPC samples
GO_REGULATION_OF_PROTEIN_BINDING	-0.767529	0.221734	0.925998	All iPSC-CVPC samples
GO_HEPARAN_SULFATE_PROTEOGLYCAN_BINDING	-0.767473	0.227112	0.89471	All iPSC-CVPC samples
GO_NEGATIVE_REGULATION_OF_LIPID_METABOLIC_PROCESS	-0.76709	0.222441	0.925998	All iPSC-CVPC samples
GO_REGULATION_OF_PROTEIN_MATURATION	-0.767019	0.222525	0.925998	All iPSC-CVPC samples
REACTOME_SIGNALING_BY_NOTCH2	-0.766911	0.22609	0.876455	All iPSC-CVPC samples
GO_POSITIVE_REGULATION_OF_TRIGLYCERIDE_BIOSYNTHETIC_PROCESS	-0.766776	0.227218	0.925998	All iPSC-CVPC samples
GO_RNA_DIRECTED_DNA_POLYMERASE_ACTIVITY	-0.766496	0.230688	0.89471	All iPSC-CVPC samples
GO_AMINOPEPTIDASE_ACTIVITY	-0.766339	0.223146	0.89471	All iPSC-CVPC samples
GO_EYE_DEVELOPMENT	-0.76621	0.222002	0.925998	All iPSC-CVPC samples
GO_MONOAMINE_TRANSPORT	-0.76604	0.229098	0.925998	All iPSC-CVPC samples
GO_TRANSPORTER_COMPLEX	-0.765948	0.222116	0.781606	All iPSC-CVPC samples
GO_MITOCHONDRION_ORGANIZATION	-0.765358	0.222121	0.925998	All iPSC-CVPC samples
GO_RESPONSE_TO_INORGANIC_SUBSTANCE	-0.765131	0.222237	0.925998	All iPSC-CVPC samples
IPA_FOS_DN	-0.765033	0.222718	0.892861	All iPSC-CVPC samples
IPA_TCF12_UP	-0.764085	0.274555	0.892861	All iPSC-CVPC samples
GO_TROPOMYOSIN_BINDING	-0.763874	0.230189	0.89471	All iPSC-CVPC samples
GO_APICAL_PART_OF_CELL	-0.763792	0.222712	0.781606	All iPSC-CVPC samples
IPA_PA2G4_DN	-0.763315	0.285188	0.892861	All iPSC-CVPC samples
GO_MODULATION_OF_SYNAPTIC_TRANSMISSION	-0.763086	0.222939	0.925998	All iPSC-CVPC samples
GO_WIDE_PORE_CHANNEL_ACTIVITY	-0.762902	0.227718	0.89471	All iPSC-CVPC samples
IPA_BRCA1_UP	-0.76263	0.223388	0.892861	All iPSC-CVPC samples
GO_POSITIVE_REGULATION_OF_PHAGOCYTOSIS	-0.761408	0.224728	0.925998	All iPSC-CVPC samples
GO_RELAXATION_OF_MUSCLE	-0.761243	0.22588	0.925998	All iPSC-CVPC samples
GO_POSITIVE_REGULATION_OF_HOMEOSTATIC_PROCESS	-0.761224	0.22358	0.925998	All iPSC-CVPC samples
GO_CALCIUM_CHANNEL_REGULATOR_ACTIVITY	-0.761138	0.225275	0.89471	All iPSC-CVPC samples
GO_TRANSPORT_VESICLE_MEMBRANE	-0.761118	0.223701	0.781606	All iPSC-CVPC samples
GO_CELL_MOTILITY	-0.761024	0.223408	0.925998	All iPSC-CVPC samples
GO_INSEMINATION	-0.761002	0.234382	0.925998	All iPSC-CVPC samples
GO_NEGATIVE_REGULATION_OF_ESTABLISHMENT_OF_PROTEIN_LOCALIZATION	-0.760923	0.223689	0.925998	All iPSC-CVPC samples
GO_CYTOCHROME_COMPLEX_ASSEMBLY	-0.760245	0.226642	0.925998	All iPSC-CVPC samples
GO_NEGATIVE_REGULATION_OF_ANION_TRANSPORT	-0.760066	0.226817	0.925998	All iPSC-CVPC samples
IPA_NRL_DN	-0.759984	0.277579	0.892861	All iPSC-CVPC samples
GO_POSITIVE_REGULATION_OF_DIGESTIVE_SYSTEM_PROCESS	-0.759615	0.238606	0.925998	All iPSC-CVPC samples
GO_CELLULAR_SODIUM_ION_HOMEOSTASIS	-0.758919	0.22873	0.925998	All iPSC-CVPC samples
GO_PHAGOSOME_ACIDIFICATION	-0.758908	0.226232	0.925998	All iPSC-CVPC samples
GO_SULFUR_AMINO_ACID_METABOLIC_PROCESS	-0.758698	0.225298	0.925998	All iPSC-CVPC samples
GO_STRUCTURAL_CONSTITUENT_OF_EYE_LENS	-0.758446	0.231154	0.89471	All iPSC-CVPC samples
GTTRYCATRR_UNKNOWN	-0.757723	0.224674	0.819288	All iPSC-CVPC samples
GO_NEGATIVE_REGULATION_OF_NEURON_DIFFERENTIATION	-0.756725	0.224919	0.925998	All iPSC-CVPC samples
REACTOME_RIP_MEDIATED_NFKB_ACTIVATION_VIA_DAI	-0.756182	0.229688	0.876455	All iPSC-CVPC samples
GO_REGULATION_OF_BMP_SIGNALING_PATHWAY	-0.755497	0.225988	0.925998	All iPSC-CVPC samples
GO_PHAGOCYTIC_VESICLE	-0.755146	0.225822	0.783798	All iPSC-CVPC samples
GO_BASEMENT_MEMBRANE_ORGANIZATION	-0.754808	0.23009	0.925998	All iPSC-CVPC samples
GO_PYRUVATE_METABOLIC_PROCESS	-0.754661	0.226271	0.925998	All iPSC-CVPC samples
REACTOME_EFFECTS_OF_PIP2_HYDROLYSIS	-0.75452	0.228939	0.876455	All iPSC-CVPC samples
CGGTGTG_MIR220	-0.754315	0.239607	0.796431	All iPSC-CVPC samples
GO_RESPONSE_TO_STEROID_HORMONE	-0.753977	0.225575	0.925998	All iPSC-CVPC samples
GO_PROTON_TRANSPORTING_ATP_SYNTHASE_COMPLEX_COUPLING_FACTOR_F_O_	-0.75382	0.23037	0.790618	All iPSC-CVPC samples
GO_REGULATION_OF_CIRCADIAN_SLEEP_WAKE_CYCLE	-0.753176	0.231919	0.925998	All iPSC-CVPC samples
GO_TRIPARTITE_REGIONAL_SUBDIVISION	-0.752727	0.23331	0.925998	All iPSC-CVPC samples
GO_HEME_BIOSYNTHETIC_PROCESS	-0.75248	0.22837	0.925998	All iPSC-CVPC samples
GO_FMN_BINDING	-0.752335	0.230997	0.89471	All iPSC-CVPC samples
REACTOME_GRB2_EVENTS_IN_ERBB2_SIGNALING	-0.752024	0.229008	0.876455	All iPSC-CVPC samples
REACTOME_NEUROTRANSMITTER_RECEPTOR_BINDING_AND_DOWNSTREAM_TRANSMISSION_IN_THE_POSTSYNAPTIC_CELL	-0.751565	0.226655	0.876455	All iPSC-CVPC samples
BIOCARTA_TRKA_PATHWAY	-0.751275	0.231496	0.878874	All iPSC-CVPC samples
IPA_TP63_DN	-0.750389	0.228005	0.892861	All iPSC-CVPC samples
chr15q21	-0.750195	0.227327	0.917587	All iPSC-CVPC samples
chr13q33	-0.749921	0.232127	0.917587	All iPSC-CVPC samples
REACTOME_ANDROGEN_BIOSYNTHESIS	-0.749884	0.248679	0.876455	All iPSC-CVPC samples
GO_VOLTAGE_GATED_CHLORIDE_CHANNEL_ACTIVITY	-0.749798	0.23301	0.89471	All iPSC-CVPC samples
GO_MATERNAL_PROCESS_INVOLVED_IN_FEMALE_PREGNANCY	-0.749235	0.228048	0.925998	All iPSC-CVPC samples
chr9q32	-0.748279	0.229593	0.917587	All iPSC-CVPC samples
GO_POSITIVE_REGULATION_OF_MYELOID_LEUKOCYTE_CYTOKINE_PRODUCTION_INVOLVED_IN_IMMUNE_RESPONSE	-0.748006	0.236733	0.925998	All iPSC-CVPC samples
GO_RESPONSE_TO_DSRNA	-0.747839	0.228329	0.925998	All iPSC-CVPC samples
GO_REGULATION_OF_NUCLEASE_ACTIVITY	-0.747248	0.22969	0.925998	All iPSC-CVPC samples
GO_HIGH_VOLTAGE_GATED_CALCIUM_CHANNEL_ACTIVITY	-0.746987	0.237742	0.89471	All iPSC-CVPC samples
GO_KERATAN_SULFATE_BIOSYNTHETIC_PROCESS	-0.746978	0.229995	0.925998	All iPSC-CVPC samples
GO_REGULATION_OF_MACROPHAGE_CHEMOTAXIS	-0.746833	0.23437	0.925998	All iPSC-CVPC samples
REACTOME_MICRORNA_MIRNA_BIOGENESIS	-0.745866	0.230838	0.876455	All iPSC-CVPC samples
REACTOME_FATTY_ACYL_COA_BIOSYNTHESIS	-0.745733	0.231263	0.876455	All iPSC-CVPC samples
GO_NUCLEOSIDE_BISPHOSPHATE_BIOSYNTHETIC_PROCESS	-0.745266	0.231128	0.925998	All iPSC-CVPC samples
GO_CLATHRIN_MEDIATED_ENDOCYTOSIS	-0.744391	0.229666	0.925998	All iPSC-CVPC samples
GO_MITOCHONDRION_LOCALIZATION	-0.744295	0.230028	0.925998	All iPSC-CVPC samples
GO_REGULATION_OF_MITOCHONDRIAL_OUTER_MEMBRANE_PERMEABILIZATION_INVOLVED_IN_APOPTOTIC_SIGNALING_PATHWAY	-0.743603	0.229736	0.925998	All iPSC-CVPC samples
IPA_AHR_DN	-0.743392	0.229205	0.892861	All iPSC-CVPC samples
ETS_Q4	-0.743088	0.228945	0.816177	All iPSC-CVPC samples
IPA_IKZF1_UP	-0.742844	0.238741	0.892861	All iPSC-CVPC samples
IPA_HMGB1_DN	-0.742552	0.294587	0.892861	All iPSC-CVPC samples
GO_PROSTANOID_BIOSYNTHETIC_PROCESS	-0.7411	0.232929	0.925998	All iPSC-CVPC samples
GO_PEPTIDYL_TYROSINE_MODIFICATION	-0.740275	0.229915	0.925998	All iPSC-CVPC samples
IPA_FIGLA_DN	-0.74008	0.246097	0.892861	All iPSC-CVPC samples
GO_REGULATION_OF_RYANODINE_SENSITIVE_CALCIUM_RELEASE_CHANNEL_ACTIVITY	-0.739465	0.232322	0.925998	All iPSC-CVPC samples
GO_TAXIS	-0.738673	0.230219	0.925998	All iPSC-CVPC samples
chr20p11	-0.736528	0.232096	0.917587	All iPSC-CVPC samples
GO_INTRA_S_DNA_DAMAGE_CHECKPOINT	-0.736038	0.235625	0.925998	All iPSC-CVPC samples
GO_POSITIVE_REGULATION_OF_EXTRACELLULAR_MATRIX_ORGANIZATION	-0.735136	0.234699	0.925998	All iPSC-CVPC samples
GO_DIACYLGLYCEROL_KINASE_ACTIVITY	-0.735021	0.23835	0.89471	All iPSC-CVPC samples
REACTOME_ROLE_OF_SECOND_MESSENGERS_IN_NETRIN1_SIGNALING	-0.734579	0.245624	0.876455	All iPSC-CVPC samples
GO_FERTILIZATION	-0.734507	0.231994	0.925998	All iPSC-CVPC samples
IPA_PAX8_UP	-0.73409	0.242369	0.892861	All iPSC-CVPC samples
GO_RESPIRATORY_SYSTEM_PROCESS	-0.733786	0.236023	0.925998	All iPSC-CVPC samples
GO_SODIUM_ION_EXPORT	-0.73332	0.238803	0.925998	All iPSC-CVPC samples
REACTOME_N_GLYCAN_ANTENNAE_ELONGATION	-0.732937	0.235587	0.876455	All iPSC-CVPC samples
GO_FUCOSYLATION	-0.732367	0.234889	0.925998	All iPSC-CVPC samples
GO_PHOSPHATIDYLETHANOLAMINE_BIOSYNTHETIC_PROCESS	-0.732097	0.236428	0.925998	All iPSC-CVPC samples
GO_TETRAHYDROFOLATE_METABOLIC_PROCESS	-0.730997	0.234654	0.925998	All iPSC-CVPC samples
REACTOME_LATENT_INFECTION_OF_HOMO_SAPIENS_WITH_MYCOBACTERIUM_TUBERCULOSIS	-0.730642	0.234886	0.876455	All iPSC-CVPC samples
REACTOME_GROWTH_HORMONE_RECEPTOR_SIGNALING	-0.729891	0.23538	0.876455	All iPSC-CVPC samples
IPA_RBPJ_UP	-0.729555	0.248444	0.892861	All iPSC-CVPC samples
GO_UDP_N_ACETYLGLUCOSAMINE_METABOLIC_PROCESS	-0.729431	0.236718	0.925998	All iPSC-CVPC samples
GO_REGULATION_OF_CARDIAC_MUSCLE_CONTRACTION_BY_CALCIUM_ION_SIGNALING	-0.729361	0.235417	0.925998	All iPSC-CVPC samples
USF_Q6	-0.728047	0.233511	0.812743	All iPSC-CVPC samples
GO_OXALATE_TRANSPORT	-0.727647	0.255318	0.925998	All iPSC-CVPC samples
GO_NEUTRAL_LIPID_CATABOLIC_PROCESS	-0.727346	0.236864	0.925998	All iPSC-CVPC samples
GO_CELLULAR_RESPONSE_TO_FLUID_SHEAR_STRESS	-0.726644	0.236823	0.925998	All iPSC-CVPC samples
IPA_EBF1_UP	-0.725718	0.240297	0.892861	All iPSC-CVPC samples
BIOCARTA_EXTRINSIC_PATHWAY	-0.725584	0.246132	0.871406	All iPSC-CVPC samples
GO_DEAMINASE_ACTIVITY	-0.725403	0.235875	0.89471	All iPSC-CVPC samples
GO_DIVALENT_INORGANIC_ANION_HOMEOSTASIS	-0.725136	0.242663	0.925998	All iPSC-CVPC samples
IPA_CBFB_DN	-0.724957	0.246801	0.892861	All iPSC-CVPC samples
chr2p	-0.724893	0.240252	0.917587	All iPSC-CVPC samples
REACTOME_G_BETA_GAMMA_SIGNALLING_THROUGH_PLC_BETA	-0.724502	0.236865	0.876455	All iPSC-CVPC samples
REACTOME_PROTEOLYTIC_CLEAVAGE_OF_SNARE_COMPLEX_PROTEINS	-0.724464	0.237687	0.876455	All iPSC-CVPC samples
GO_POSITIVE_REGULATION_OF_LIPID_STORAGE	-0.72428	0.238434	0.925998	All iPSC-CVPC samples
GO_LYSOPHOSPHOLIPASE_ACTIVITY	-0.724122	0.238786	0.89471	All iPSC-CVPC samples
GO_REGULATION_OF_INTRINSIC_APOPTOTIC_SIGNALING_PATHWAY_IN_RESPONSE_TO_DNA_DAMAGE_BY_P53_CLASS_MEDIATOR	-0.724104	0.238001	0.925998	All iPSC-CVPC samples
GO_SUBSTANTIA_NIGRA_DEVELOPMENT	-0.723909	0.235767	0.925998	All iPSC-CVPC samples
GO_RESPONSE_TO_IRON_ION	-0.723409	0.237035	0.925998	All iPSC-CVPC samples
IPA_XBP1_UP	-0.723171	0.235258	0.892861	All iPSC-CVPC samples
GO_POSITIVE_REGULATION_OF_IMMUNOGLOBULIN_SECRETION	-0.723059	0.248504	0.925998	All iPSC-CVPC samples
GO_PROTON_TRANSPORTING_TWO_SECTOR_ATPASE_COMPLEX_CATALYTIC_DOMAIN	-0.722992	0.238629	0.796656	All iPSC-CVPC samples
GO_HYDROLASE_ACTIVITY_HYDROLYZING_O_GLYCOSYL_COMPOUNDS	-0.72246	0.235686	0.89471	All iPSC-CVPC samples
IPA_EGR2_UP	-0.722019	0.235938	0.892861	All iPSC-CVPC samples
GO_POSITIVE_REGULATION_OF_SODIUM_ION_TRANSPORT	-0.72165	0.236958	0.925998	All iPSC-CVPC samples
KEGG_RENIN_ANGIOTENSIN_SYSTEM	-0.721093	0.242411	0.652087	All iPSC-CVPC samples
GO_PROTEIN_DESTABILIZATION	-0.720955	0.236876	0.925998	All iPSC-CVPC samples
GO_BRUSH_BORDER_MEMBRANE	-0.720748	0.237231	0.796656	All iPSC-CVPC samples
GO_CERAMIDE_METABOLIC_PROCESS	-0.72072	0.236307	0.925998	All iPSC-CVPC samples
REACTOME_GLUCAGON_TYPE_LIGAND_RECEPTORS	-0.720082	0.237883	0.876455	All iPSC-CVPC samples
GO_RESPONSE_TO_METHYLMERCURY	-0.719965	0.242194	0.925998	All iPSC-CVPC samples
GO_ENDOPLASMIC_RETICULUM_ORGANIZATION	-0.719941	0.23702	0.925998	All iPSC-CVPC samples
GO_MITOCHONDRIAL_MEMBRANE_ORGANIZATION	-0.719731	0.236364	0.925998	All iPSC-CVPC samples
GO_POSITIVE_REGULATION_OF_CELL_DEVELOPMENT	-0.718617	0.236316	0.925998	All iPSC-CVPC samples
GO_VACUOLAR_PROTON_TRANSPORTING_V_TYPE_ATPASE_COMPLEX	-0.718519	0.241614	0.796656	All iPSC-CVPC samples
GO_RESPONSE_TO_CORTICOSTERONE	-0.71825	0.239111	0.925998	All iPSC-CVPC samples
GO_REGULATION_OF_MYELOID_CELL_APOPTOTIC_PROCESS	-0.717646	0.240465	0.925998	All iPSC-CVPC samples
GO_PROTEIN_COMPLEX_LOCALIZATION	-0.717532	0.237398	0.925998	All iPSC-CVPC samples
GO_SECRETORY_GRANULE_LUMEN	-0.717436	0.237769	0.796656	All iPSC-CVPC samples
GO_RESPONSE_TO_TESTOSTERONE	-0.716785	0.238592	0.925998	All iPSC-CVPC samples
REACTOME_PHOSPHOLIPID_METABOLISM	-0.71642	0.237141	0.876455	All iPSC-CVPC samples
GO_OXIDOREDUCTASE_ACTIVITY_ACTING_ON_THE_CH_NH_GROUP_OF_DONORS	-0.716302	0.238716	0.89471	All iPSC-CVPC samples
GO_LYMPHOCYTE_CHEMOTAXIS	-0.716157	0.244267	0.925998	All iPSC-CVPC samples
GO_MITOCHONDRION_DISTRIBUTION	-0.714501	0.245713	0.925998	All iPSC-CVPC samples
GO_OXIDOREDUCTASE_ACTIVITY_ACTING_ON_THE_CH_CH_GROUP_OF_DONORS_NAD_OR_NADP_AS_ACCEPTOR	-0.714499	0.239769	0.89471	All iPSC-CVPC samples
GO_REGULATION_OF_SYSTEMIC_ARTERIAL_BLOOD_PRESSURE	-0.714158	0.238706	0.925998	All iPSC-CVPC samples
IPA_SMAD5_UP	-0.713801	0.247806	0.892861	All iPSC-CVPC samples
GO_OXIDOREDUCTASE_ACTIVITY_OXIDIZING_METAL_IONS	-0.713491	0.24095	0.89471	All iPSC-CVPC samples
GO_SYMPORTER_ACTIVITY	-0.713378	0.238383	0.89471	All iPSC-CVPC samples
GO_DEFENSE_RESPONSE_TO_GRAM_POSITIVE_BACTERIUM	-0.713178	0.239326	0.925998	All iPSC-CVPC samples
GO_FATTY_ACID_BINDING	-0.713148	0.240357	0.89471	All iPSC-CVPC samples
CREL_01	-0.712755	0.238224	0.80914	All iPSC-CVPC samples
GO_HEART_VALVE_DEVELOPMENT	-0.712284	0.240217	0.925998	All iPSC-CVPC samples
GO_CHROMATIN_SILENCING	-0.712111	0.238859	0.925998	All iPSC-CVPC samples
REACTOME_HEMOSTASIS	-0.711922	0.238391	0.876455	All iPSC-CVPC samples
GO_PHOSPHOLIPID_TRANSPORT	-0.711807	0.239412	0.925998	All iPSC-CVPC samples
EVI1_05	-0.711625	0.238826	0.80914	All iPSC-CVPC samples
REACTOME_REPAIR_SYNTHESIS_FOR_GAP_FILLING_BY_DNA_POL_IN_TC_NER	-0.711108	0.241749	0.876455	All iPSC-CVPC samples
REACTOME_CS_DS_DEGRADATION	-0.71083	0.244256	0.876455	All iPSC-CVPC samples
GO_EXTRINSIC_COMPONENT_OF_ORGANELLE_MEMBRANE	-0.710317	0.240628	0.796656	All iPSC-CVPC samples
GO_METANEPHRIC_NEPHRON_MORPHOGENESIS	-0.710167	0.242996	0.925998	All iPSC-CVPC samples
MYCMAX_01	-0.71004	0.239051	0.80914	All iPSC-CVPC samples
GO_LIPID_TRANSPORTER_ACTIVITY	-0.709279	0.239789	0.89471	All iPSC-CVPC samples
GO_NEURON_PROJECTION_EXTENSION_INVOLVED_IN_NEURON_PROJECTION_GUIDANCE	-0.70881	0.247376	0.925998	All iPSC-CVPC samples
GO_TRIVALENT_INORGANIC_CATION_TRANSPORT	-0.708641	0.240703	0.925998	All iPSC-CVPC samples
GO_POLYSACCHARIDE_METABOLIC_PROCESS	-0.708607	0.240012	0.925998	All iPSC-CVPC samples
GO_REGULATION_OF_VASOCONSTRICTION	-0.707854	0.240964	0.925998	All iPSC-CVPC samples
REACTOME_REMOVAL_OF_THE_FLAP_INTERMEDIATE_FROM_THE_C_STRAND	-0.707809	0.244745	0.876455	All iPSC-CVPC samples
GO_PROTEIN_TRIMERIZATION	-0.7078	0.241162	0.925998	All iPSC-CVPC samples
GO_CHLORIDE_CHANNEL_COMPLEX	-0.707307	0.241725	0.796656	All iPSC-CVPC samples
GO_TRANS_GOLGI_NETWORK_TRANSPORT_VESICLE	-0.706832	0.241744	0.796656	All iPSC-CVPC samples
BIOCARTA_DC_PATHWAY	-0.706347	0.292182	0.840778	All iPSC-CVPC samples
IPA_SNAI1_DN	-0.706159	0.247262	0.892861	All iPSC-CVPC samples
chr4q23	-0.705051	0.247868	0.917587	All iPSC-CVPC samples
REACTOME_MHC_CLASS_II_ANTIGEN_PRESENTATION	-0.704646	0.241041	0.876455	All iPSC-CVPC samples
POU3F2_01	-0.70447	0.241373	0.80914	All iPSC-CVPC samples
GO_POSITIVE_REGULATION_OF_KERATINOCYTE_DIFFERENTIATION	-0.704414	0.245169	0.925998	All iPSC-CVPC samples
TGACCTTG_SF1_Q6	-0.704224	0.240873	0.80914	All iPSC-CVPC samples
GO_POSITIVE_REGULATION_OF_RESPONSE_TO_CYTOKINE_STIMULUS	-0.704222	0.242393	0.925998	All iPSC-CVPC samples
GO_PEPTIDE_METABOLIC_PROCESS	-0.703792	0.240867	0.925998	All iPSC-CVPC samples
GO_VITAMIN_D_METABOLIC_PROCESS	-0.703214	0.252759	0.925998	All iPSC-CVPC samples
GO_REGULATION_OF_MITOCHONDRIAL_DEPOLARIZATION	-0.703112	0.2444	0.925998	All iPSC-CVPC samples
REACTOME_O_LINKED_GLYCOSYLATION_OF_MUCINS	-0.702238	0.242633	0.876455	All iPSC-CVPC samples
GO_REGULATION_OF_HAIR_FOLLICLE_DEVELOPMENT	-0.702069	0.24859	0.925998	All iPSC-CVPC samples
GO_REGULATION_OF_ACTION_POTENTIAL	-0.701767	0.242979	0.925998	All iPSC-CVPC samples
chr9q31	-0.701322	0.242902	0.917587	All iPSC-CVPC samples
GO_SENSORY_ORGAN_DEVELOPMENT	-0.701103	0.241756	0.925998	All iPSC-CVPC samples
GO_TRANSMEMBRANE_RECEPTOR_PROTEIN_KINASE_ACTIVITY	-0.701012	0.242327	0.89471	All iPSC-CVPC samples
GO_REGULATION_OF_RENAL_SYSTEM_PROCESS	-0.700049	0.244097	0.925998	All iPSC-CVPC samples
GO_RECYCLING_ENDOSOME_MEMBRANE	-0.700038	0.24317	0.79683	All iPSC-CVPC samples
[truncated: 17,617 more rows]

## Sheet: Table S4B
Factor	Estimate	Standard Error	z-value	p-value
age	-0.00569	0.0077	-0.74	0.46
sex_male	-1.17	0.277	-4.21	2.57e-05
ethnicity_AMR	-16.3	1020	-0.0161	0.987
ethnicity_EAS	-16.2	1020	-0.016	0.987
ethnicity_EUR	-16.6	1020	-0.0163	0.987
ethnicity_SAS	-16	1020	-0.0157	0.987
passage	0.0563	0.0309	1.82	0.0686

## Sheet: Table S4C
Gene ID	5d8bc45a-375d-4112-a02a-ad857279b12a	a7bd3a9d-ec37-4ed9-829f-8a45ca5bd1de	8f73bb61-025e-4cc7-bdf0-7526a631d639	45c8234a-0cf0-4706-8dde-5f0cb7c38f3d	9c9a5b94-60b2-4fa2-988b-60be7c7b1a25	db7f93a1-760d-440d-9428-8572dc95a9e3	2683848c-3d50-4732-9308-c6535e9fd880	d91ebed3-ec40-4349-8428-8a4eb1f938ff	b6aa2c1b-f963-4365-b48a-3e8a56a60cf2	733a8234-30f0-4962-9d21-1f42b5978a8d	eb9cd395-ccf7-4b0c-a9cd-b48129992972	302eff2d-9979-47ab-8583-042358e069bd	d307baca-b3cb-4301-b74b-c9384f298206	94587d95-52a5-4618-8b7d-43aee48a3120	bea6f6af-2fd4-4ba5-8dee-28ba44b998dd	5093c812-a4da-47d2-a61e-cc4bb7609c4c	596ba552-15df-4cda-87c4-6cb161cbb88e	59fc050c-55a4-45ab-abd6-77ed5b9a0035	2ac88937-6b3a-4cb4-84f2-71f57831535a	39affbed-5f53-4792-8607-18240c83e667	81c853db-87f9-40bb-a372-148bb63c23eb	083eedd6-c1a9-4423-94e2-60ddf39db242	8c451c9e-81bf-434e-ac8f-24334ce329fc	dad848aa-9b8e-4345-8ec2-f484dea158fc	e1d7ec3b-850d-4f51-9677-5669a5a80a07	2c2ff9ff-8464-432a-9de2-817ae7c5e838	b3cc2866-5e83-4532-a19a-7e8fbf206f1c	7a54cb66-8dc1-4f3e-9061-a593a8071b20	678225d0-6c79-48e9-a4c2-c76395243a85	1aa9a626-66b9-45cc-a7d3-7f40062f917d	b791b90d-d89a-4813-8f42-396e5381ee23	53badf73-9d7d-48d4-be70-5ab283fc9266	5d337abb-234b-45b8-a4a5-e077a15861e6	3bf201fc-d713-43bc-bdfc-8e5fbfe22926	38b6cc3f-5c22-4f32-ab1a-b8c1d9232799	a0f3cb0e-8712-476c-8560-346c98044b19	e19f4f11-1cb5-4a77-b8a0-927a6534cea3	6cf2892e-eb27-4709-afa5-9ff985a976a4	e9e30d48-9b21-4ac0-9a67-157da96f679a	da8f954a-b6f9-4333-a5d5-68183c90caaa	7b8b150f-2438-433b-9b63-651510616e4f	fc80e472-bfb6-4682-a8b1-94f3f387aa0b	21f70c19-d892-497c-80d7-c882eb4a1c84	e437b3b4-3fb1-402c-9643-ca628a15d42f	cc4ea3d9-8c0c-46cf-9145-d022e0380f59	df064201-cd1b-4dc6-a79a-3963664ead67	61042586-271d-46a8-a913-9e83d02e7e96	27b1494c-3ac4-4778-901c-03acd0ee8df5	f2c021f0-9d81-4c46-b20f-cef41247fe78
ENSG00000000003.10	0.669999	NA	0.730483	NA	0.807562	0.963711	0.783324	NA	NA	NA	0.788746	0.611406	NA	NA	NA	NA	0.799779	0.792859	NA	NA	0.855608	NA	NA	NA	0.722482	0.686062	0.964701	NA	NA	NA	0.721754	0.944216	NA	NA	0.818889	0.92244	0.944269	0.751923	NA	NA	0.852503	NA	0.688957	NA	0.598104	NA	0.905381	NA	0.913554
ENSG00000000005.5	NA	NA	NA	NA	NA	NA	NA	NA	NA	NA	NA	NA	NA	NA	NA	NA	NA	NA	NA	NA	NA	NA	NA	NA	NA	NA	NA	NA	NA	NA	NA	NA	NA	NA	NA	NA	NA	NA	NA	NA	NA	NA	NA	NA	NA	NA	NA	NA	NA
ENSG00000003096.9	0.561601	NA	NA	NA	NA	NA	NA	NA	NA	0.689258	NA	NA	NA	NA	NA	NA	0.745389	NA	0.56804	NA	NA	NA	NA	0.790181	NA	NA	NA	NA	NA	0.624642	NA	NA	NA	NA	NA	NA	0.914861	NA	NA	NA	NA	0.60022	NA	NA	NA	0.769614	0.592151	NA	NA
ENSG00000004961.10	NA	NA	NA	NA	NA	NA	NA	NA	NA	NA	NA	NA	NA	NA	NA	NA	NA	NA	NA	NA	NA	NA	NA	NA	NA	NA	NA	NA	NA	NA	NA	NA	NA	NA	NA	NA	NA	NA	NA	NA	NA	NA	NA	NA	NA	0.899455	NA	NA	NA
ENSG00000005022.5	NA	NA	0.903208	NA	NA	NA	0.868722	NA	NA	0.972986	NA	NA	NA	NA	NA	NA	0.847233	NA	0.625257	NA	NA	NA	NA	NA	0.787268	NA	0.924522	NA	NA	0.775714	0.811549	NA	0.939275	NA	NA	0.961556	NA	0.64692	0.730753	NA	NA	NA	NA	0.962037	NA	NA	NA	NA	NA
ENSG00000005302.13	NA	NA	NA	NA	0.883982	NA	0.630563	NA	NA	NA	NA	NA	NA	NA	NA	NA	NA	NA	NA	NA	NA	NA	NA	NA	NA	NA	NA	NA	NA	NA	NA	NA	NA	NA	NA	NA	NA	0.688861	NA	NA	NA	NA	NA	NA	NA	NA	0.741178	NA	NA
ENSG00000005889.11	NA	NA	0.675392	0.620705	0.624738	0.629861	0.557319	0.686186	0.604645	0.587453	NA	NA	0.645946	0.669035	NA	0.734403	0.553904	0.508367	0.656768	0.761279	NA	NA	0.679135	0.594693	0.552326	NA	NA	NA	0.564989	0.613429	0.628742	NA	0.755131	NA	0.679761	0.72781	NA	NA	0.667361	0.603073	0.534202	NA	0.754707	NA	0.595574	NA	0.612298	0.611845	NA
ENSG00000005893.11	NA	0.966042	NA	0.92074	0.954189	NA	0.937015	NA	NA	NA	NA	0.706589	NA	0.917864	NA	0.958039	0.890382	NA	0.9541	0.869113	0.864899	0.829723	0.621834	NA	NA	0.86133	NA	0.790109	NA	0.953677	NA	NA	NA	0.971853	0.92747	NA	0.967986	NA	NA	NA	0.954966	0.869299	NA	0.953401	0.580756	NA	0.92912	0.94328	0.87815
ENSG00000006756.11	NA	0.501751	NA	NA	0.634591	0.63079	NA	NA	NA	NA	0.623068	NA	NA	NA	0.892856	NA	NA	0.780329	NA	NA	NA	0.618224	NA	NA	NA	NA	NA	0.867707	NA	0.619562	NA	NA	NA	NA	NA	0.507804	NA	NA	0.611012	NA	NA	NA	NA	NA	NA	0.555761	0.702	NA	0.5825
ENSG00000006757.7	NA	NA	NA	NA	NA	NA	NA	0.632025	0.604198	NA	NA	0.526523	NA	NA	0.716508	NA	NA	NA	NA	NA	NA	NA	NA	NA	0.716453	NA	NA	0.503455	NA	NA	NA	NA	NA	NA	NA	NA	0.974485	NA	NA	NA	NA	NA	0.703411	NA	0.515433	0.878844	0.801921	NA	NA
ENSG00000008056.8	NA	NA	NA	NA	NA	NA	NA	NA	NA	NA	NA	NA	NA	NA	NA	NA	NA	NA	NA	NA	NA	NA	NA	NA	NA	NA	NA	0.921002	NA	NA	NA	NA	NA	NA	NA	NA	NA	NA	NA	NA	NA	NA	NA	NA	NA	NA	NA	NA	NA
ENSG00000008086.6	NA	NA	NA	NA	NA	NA	NA	0.552928	NA	NA	NA	NA	NA	NA	NA	NA	NA	NA	NA	NA	NA	NA	NA	NA	0.764783	NA	NA	NA	NA	NA	NA	NA	NA	NA	NA	NA	NA	NA	NA	NA	NA	NA	NA	NA	NA	NA	NA	NA	NA
ENSG00000009694.9	NA	NA	NA	NA	NA	NA	NA	NA	NA	NA	NA	NA	NA	NA	NA	NA	NA	NA	NA	NA	NA	NA	NA	NA	NA	NA	NA	NA	NA	NA	NA	NA	NA	NA	NA	NA	NA	NA	NA	NA	NA	NA	NA	NA	NA	NA	NA	NA	NA
ENSG00000010404.13	0.817581	NA	0.966714	NA	0.944361	NA	0.930943	NA	NA	NA	NA	0.716188	NA	NA	NA	NA	NA	NA	NA	0.921119	NA	NA	0.677926	0.899221	0.892273	NA	0.926829	NA	NA	0.856802	NA	0.859118	0.889829	NA	NA	NA	NA	0.90703	0.808801	NA	NA	NA	NA	NA	NA	NA	0.963819	NA	0.962271
ENSG00000011201.6	0.537425	0.766549	NA	0.581682	NA	0.870313	0.639083	0.516037	0.668266	NA	0.816267	0.581648	0.962792	0.900407	0.677313	NA	0.727219	0.934524	NA	0.560926	NA	NA	0.627995	0.574682	NA	NA	0.885695	0.680095	0.605449	0.649559	NA	0.569503	0.897141	0.644619	0.663704	NA	NA	NA	NA	NA	0.884501	0.581814	0.736287	NA	0.621158	0.733597	0.702042	NA	0.890891
ENSG00000012174.7	NA	NA	0.853744	0.538276	NA	NA	NA	NA	0.70812	NA	NA	0.929852	0.913272	NA	NA	NA	NA	NA	NA	NA	NA	0.922947	0.740736	NA	0.911595	NA	NA	NA	0.923723	0.828044	NA	NA	NA	0.832526	NA	NA	0.951149	NA	0.949132	0.935	NA	0.806639	NA	NA	NA	NA	NA	NA	0.94145
ENSG00000012211.8	NA	NA	NA	NA	NA	NA	NA	NA	NA	NA	NA	NA	NA	NA	NA	NA	NA	NA	NA	NA	NA	NA	NA	NA	NA	NA	NA	NA	NA	NA	NA	NA	NA	NA	NA	NA	NA	NA	NA	NA	NA	NA	NA	NA	NA	NA	NA	NA	NA
ENSG00000013563.9	NA	NA	0.938713	NA	NA	NA	NA	NA	NA	NA	NA	NA	NA	NA	NA	NA	NA	NA	NA	NA	NA	NA	NA	NA	0.942143	NA	NA	NA	NA	NA	NA	NA	0.952656	0.962915	NA	NA	NA	NA	NA	NA	NA	NA	NA	NA	0.972478	NA	NA	NA	NA
ENSG00000013619.9	NA	NA	NA	NA	NA	NA	NA	NA	NA	NA	NA	NA	NA	NA	NA	NA	NA	NA	NA	NA	NA	NA	NA	NA	NA	NA	NA	NA	NA	NA	NA	NA	NA	NA	NA	NA	NA	NA	NA	NA	NA	NA	NA	NA	NA	NA	NA	NA	NA
ENSG00000018610.9	0.759391	NA	0.90157	NA	NA	NA	NA	NA	NA	NA	NA	NA	NA	NA	NA	NA	0.810344	NA	0.769678	NA	0.80796	NA	NA	NA	NA	0.854673	0.916748	0.779106	0.891944	0.743963	0.754734	NA	NA	0.875153	NA	0.968628	NA	0.659046	NA	0.956449	0.935592	0.793259	NA	NA	0.61488	NA	0.941447	NA	NA
ENSG00000022267.12	0.675432	0.962817	0.946734	NA	0.840223	0.724208	NA	NA	NA	0.892588	0.758367	NA	NA	0.748837	NA	NA	0.640086	NA	0.517702	0.77866	NA	0.576865	NA	NA	NA	0.623707	NA	NA	NA	0.650457	0.78394	NA	0.869695	0.878979	NA	0.86967	NA	0.626732	NA	NA	0.803959	0.670926	NA	NA	NA	0.954926	NA	0.825194	NA
ENSG00000029993.10	0.746413	NA	NA	NA	0.848272	NA	0.821611	NA	NA	NA	NA	NA	NA	NA	NA	NA	NA	NA	NA	NA	NA	0.875963	0.567271	0.785513	0.687229	0.927015	0.980499	0.749211	NA	0.682808	NA	NA	NA	0.860864	NA	0.903058	0.969845	0.847901	NA	0.948128	NA	NA	NA	0.878263	NA	NA	0.881544	0.815762	NA
ENSG00000036473.6	NA	NA	NA	NA	NA	NA	NA	NA	NA	NA	NA	NA	NA	NA	NA	NA	NA	NA	NA	NA	NA	NA	NA	NA	NA	NA	NA	NA	NA	NA	NA	NA	NA	NA	NA	NA	NA	NA	NA	NA	NA	NA	NA	NA	NA	NA	NA	NA	NA
ENSG00000044446.7	NA	NA	NA	0.512105	NA	NA	0.68779	0.551186	0.578894	0.878263	0.955217	NA	NA	NA	NA	NA	NA	NA	NA	NA	NA	NA	0.565256	NA	NA	NA	NA	NA	NA	NA	NA	NA	NA	0.852994	NA	NA	NA	NA	NA	0.881026	NA	NA	NA	NA	NA	NA	NA	NA	NA
ENSG00000046647.9	0.5573	NA	0.876692	NA	NA	NA	NA	0.58748	NA	NA	NA	NA	NA	0.540369	NA	0.624242	0.702989	NA	NA	NA	NA	NA	NA	NA	NA	NA	0.87191	0.580388	0.644478	NA	0.543417	NA	NA	NA	NA	NA	NA	0.581542	NA	NA	NA	NA	0.905833	NA	NA	0.509799	NA	NA	NA
ENSG00000046651.10	NA	NA	NA	NA	NA	NA	NA	NA	NA	NA	NA	NA	NA	NA	NA	NA	NA	0.87891	NA	NA	NA	NA	NA	NA	NA	NA	NA	NA	NA	NA	NA	NA	NA	NA	NA	NA	NA	NA	NA	0.71699	NA	NA	NA	NA	NA	NA	NA	0.893032	NA
ENSG00000046653.10	NA	NA	0.555953	0.505299	0.833229	0.569929	0.50901	NA	0.522205	0.612523	NA	0.534483	0.530602	NA	NA	0.652129	0.508176	0.557837	NA	0.611565	0.512917	NA	0.514084	0.604666	NA	NA	0.823045	NA	0.517562	NA	0.58758	NA	0.910978	NA	NA	NA	NA	0.598193	NA	NA	0.724723	NA	0.564763	0.796517	0.612887	NA	NA	0.693404	0.721138
ENSG00000047230.10	0.52528	NA	NA	NA	NA	0.586396	NA	NA	0.714713	0.712184	NA	NA	NA	NA	NA	0.613152	0.85777	NA	0.690819	0.876127	0.839097	NA	0.801498	NA	0.677136	0.638149	0.784773	NA	NA	0.592962	NA	0.958254	0.961717	NA	0.716532	0.662168	NA	0.54519	0.774025	NA	0.690605	NA	0.641476	0.945112	0.945575	0.836723	0.913616	0.736653	0.503343
ENSG00000047597.5	NA	NA	0.744534	NA	NA	NA	NA	NA	NA	NA	NA	NA	NA	NA	NA	NA	NA	NA	NA	NA	NA	NA	NA	NA	NA	NA	NA	NA	NA	NA	NA	NA	NA	NA	NA	NA	NA	NA	NA	NA	NA	NA	NA	NA	NA	NA	NA	NA	NA
ENSG00000047634.10	NA	NA	NA	NA	NA	NA	NA	NA	NA	NA	NA	NA	NA	NA	NA	NA	NA	NA	NA	NA	NA	NA	NA	NA	NA	NA	NA	NA	NA	NA	NA	NA	NA	NA	NA	NA	NA	NA	NA	NA	NA	NA	NA	NA	NA	NA	NA	NA	NA
ENSG00000047644.13	0.957287	NA	0.86248	NA	NA	NA	NA	NA	0.578445	0.971919	NA	0.727521	NA	NA	NA	NA	0.894652	NA	NA	0.814079	NA	NA	0.723011	NA	0.919149	0.905366	NA	0.829709	0.77872	NA	0.959259	NA	NA	0.683551	NA	0.954594	NA	0.971372	NA	NA	NA	0.79254	NA	NA	0.930126	NA	NA	NA	NA
ENSG00000047648.17	NA	NA	NA	NA	NA	NA	NA	NA	NA	NA	NA	NA	NA	NA	NA	NA	NA	NA	NA	NA	NA	NA	NA	NA	NA	NA	NA	NA	NA	NA	NA	NA	NA	NA	NA	NA	NA	NA	NA	NA	NA	NA	NA	NA	NA	NA	NA	NA	NA
ENSG00000049769.8	NA	NA	NA	NA	NA	NA	NA	NA	NA	NA	NA	NA	NA	NA	NA	NA	NA	NA	NA	NA	NA	NA	NA	NA	NA	NA	NA	NA	NA	NA	NA	NA	NA	NA	NA	NA	NA	NA	NA	NA	NA	NA	NA	NA	NA	NA	NA	NA	NA
ENSG00000056277.11	NA	NA	0.921801	NA	NA	0.718384	NA	NA	NA	0.747156	NA	0.593191	0.680851	0.664662	0.622883	0.631507	0.861463	NA	0.551029	0.79263	0.552797	0.615087	NA	NA	NA	NA	NA	NA	NA	0.683456	0.696032	NA	NA	NA	0.832191	0.856522	0.844829	NA	NA	NA	0.760832	NA	NA	0.700852	0.640551	0.852784	NA	0.616728	NA
ENSG00000056998.14	0.537738	0.7555	NA	NA	0.656658	0.717756	0.571167	NA	NA	0.626456	0.590336	0.684785	NA	0.519851	0.569128	0.572966	0.543052	0.501515	0.560075	0.56689	0.518631	0.516352	0.551555	0.504555	0.644308	0.538753	0.715693	NA	0.547955	0.532804	NA	0.526469	0.713766	0.549936	0.637127	0.706359	NA	0.52736	NA	0.629783	0.624346	0.521367	NA	0.61202	0.518366	0.558758	0.534855	0.730023	0.58417
ENSG00000063587.12	NA	NA	NA	NA	NA	NA	NA	NA	NA	NA	NA	0.91053	NA	NA	NA	NA	NA	NA	NA	NA	NA	NA	NA	NA	NA	NA	NA	NA	NA	NA	NA	NA	NA	NA	NA	NA	NA	NA	NA	NA	NA	NA	NA	NA	NA	NA	NA	NA	NA
ENSG00000063601.12	0.831082	NA	0.957771	NA	0.840389	NA	0.804609	NA	NA	0.873716	NA	0.622852	NA	NA	0.897698	0.905408	0.880298	NA	NA	NA	0.879452	NA	0.730145	0.853932	NA	NA	NA	NA	0.784182	0.652678	0.898023	0.933503	NA	0.885869	NA	NA	NA	0.677687	NA	0.876254	0.91198	0.707174	NA	0.737361	0.546286	NA	0.914516	NA	0.821948
ENSG00000065923.5	0.7903	0.85945	NA	0.900119	NA	0.837214	NA	NA	0.596462	0.948976	0.945955	0.598097	NA	0.853632	NA	NA	NA	0.676736	0.711556	0.923661	0.632974	0.793899	0.751781	0.926385	0.824382	0.578577	0.918046	0.627049	NA	0.757619	NA	0.765386	NA	NA	0.607578	0.869255	0.732073	0.562006	NA	0.669614	NA	NA	0.859778	NA	NA	NA	0.945595	NA	NA
ENSG00000067177.10	NA	NA	NA	NA	NA	NA	NA	NA	NA	NA	NA	NA	NA	NA	NA	NA	NA	NA	NA	NA	NA	NA	NA	NA	NA	NA	NA	NA	NA	NA	NA	NA	NA	NA	NA	NA	NA	NA	NA	NA	NA	NA	NA	NA	NA	NA	NA	NA	NA
ENSG00000067445.16	NA	NA	NA	NA	NA	NA	NA	NA	NA	NA	NA	NA	NA	NA	NA	NA	NA	NA	NA	NA	NA	NA	NA	NA	NA	NA	NA	0.776669	NA	0.947439	NA	NA	NA	NA	NA	0.969815	NA	NA	NA	NA	NA	NA	NA	NA	NA	NA	NA	NA	NA
ENSG00000067840.8	NA	NA	NA	NA	0.970852	0.966825	NA	NA	NA	NA	NA	NA	NA	NA	NA	NA	NA	NA	NA	NA	NA	0.938236	NA	NA	NA	NA	NA	NA	NA	NA	NA	NA	NA	NA	NA	NA	NA	NA	NA	NA	0.976389	NA	NA	NA	NA	NA	NA	NA	NA
ENSG00000067992.8	NA	NA	0.517481	NA	NA	NA	NA	NA	NA	NA	NA	NA	NA	NA	NA	NA	NA	NA	NA	NA	NA	NA	NA	NA	NA	NA	NA	NA	NA	NA	0.881457	NA	NA	NA	NA	NA	NA	NA	NA	NA	NA	NA	NA	NA	NA	NA	0.663505	NA	NA
ENSG00000068308.9	NA	NA	NA	NA	NA	NA	NA	NA	NA	NA	NA	NA	NA	NA	NA	NA	NA	NA	NA	NA	NA	NA	NA	NA	NA	NA	NA	NA	NA	NA	NA	NA	NA	NA	NA	NA	NA	NA	NA	NA	NA	NA	NA	NA	NA	NA	NA	NA	NA
ENSG00000068323.12	0.955316	NA	0.977942	0.963172	NA	NA	0.965293	0.971206	NA	NA	NA	0.937595	0.913659	0.949846	0.93089	NA	0.975826	NA	NA	0.937008	0.933567	0.855626	NA	NA	0.917764	0.920164	0.95672	0.943277	NA	0.939188	NA	NA	NA	0.939184	NA	NA	NA	NA	NA	NA	NA	0.860209	NA	NA	0.558282	NA	NA	0.895967	NA
ENSG00000068354.11	NA	NA	NA	NA	NA	NA	NA	NA	NA	NA	NA	NA	NA	NA	NA	NA	NA	NA	NA	NA	NA	NA	NA	NA	NA	NA	NA	NA	NA	NA	NA	NA	NA	NA	NA	NA	NA	NA	NA	NA	NA	NA	NA	NA	NA	NA	NA	NA	NA
ENSG00000068366.15	NA	NA	NA	0.770365	NA	NA	0.503852	NA	NA	NA	NA	NA	NA	NA	0.649899	NA	NA	NA	NA	NA	NA	0.657568	0.613425	0.559432	NA	0.552322	NA	NA	0.538266	NA	NA	NA	NA	NA	0.784582	NA	0.54992	NA	0.619238	NA	NA	0.608193	NA	NA	0.578817	0.62393	NA	0.765641	NA
ENSG00000068400.9	NA	NA	0.970546	0.943961	NA	NA	NA	NA	NA	NA	NA	0.975779	0.969981	0.97039	0.945507	NA	0.96526	0.971656	NA	0.954235	0.967382	0.916799	NA	NA	0.96565	NA	NA	NA	NA	0.868113	NA	NA	NA	NA	NA	NA	NA	NA	NA	NA	NA	0.914438	NA	NA	0.517288	0.981625	0.954084	0.905031	NA
ENSG00000069509.5	NA	NA	NA	NA	0.819453	NA	NA	NA	NA	NA	0.782203	NA	NA	0.666817	NA	NA	0.627422	NA	NA	0.577321	NA	0.51349	NA	NA	NA	NA	NA	NA	NA	0.625166	NA	NA	0.924185	NA	NA	NA	NA	NA	NA	NA	NA	NA	NA	NA	NA	NA	0.709532	0.785259	NA
ENSG00000069535.12	NA	NA	NA	NA	NA	NA	NA	NA	NA	NA	NA	NA	NA	NA	NA	NA	NA	NA	NA	NA	0.631564	NA	NA	NA	NA	NA	NA	NA	NA	NA	NA	NA	NA	NA	NA	NA	NA	NA	NA	NA	NA	NA	NA	NA	NA	NA	0.754597	NA	NA
ENSG00000071553.12	NA	NA	NA	NA	NA	NA	NA	NA	NA	NA	NA	NA	NA	NA	NA	NA	NA	NA	NA	NA	NA	NA	NA	NA	NA	NA	NA	NA	NA	NA	NA	NA	0.962824	NA	NA	NA	NA	NA	NA	NA	NA	NA	NA	NA	NA	NA	NA	NA	NA
ENSG00000071859.10	NA	NA	NA	NA	NA	NA	NA	NA	NA	NA	NA	NA	NA	NA	NA	NA	NA	NA	NA	NA	NA	NA	NA	NA	NA	NA	NA	NA	NA	NA	NA	NA	NA	NA	NA	NA	NA	NA	NA	NA	NA	NA	NA	NA	NA	NA	NA	NA	NA
ENSG00000071889.12	NA	NA	0.957004	NA	NA	NA	NA	NA	NA	NA	NA	NA	NA	NA	NA	NA	0.960201	NA	NA	NA	NA	NA	NA	NA	NA	NA	NA	NA	NA	NA	NA	NA	NA	NA	NA	NA	NA	NA	NA	NA	NA	NA	NA	NA	NA	NA	NA	NA	NA
ENSG00000072133.6	NA	NA	NA	NA	NA	0.79556	NA	0.833193	NA	NA	NA	0.731413	NA	NA	NA	NA	NA	NA	NA	NA	NA	NA	NA	NA	NA	NA	NA	NA	0.953629	0.9031	NA	NA	NA	NA	NA	NA	NA	NA	NA	NA	NA	NA	NA	0.712741	NA	NA	NA	NA	0.872499
ENSG00000072501.13	0.798654	NA	NA	NA	0.971737	NA	0.796557	0.646785	NA	NA	NA	0.770872	NA	0.803944	0.814612	NA	0.533052	NA	0.655472	NA	NA	0.825571	NA	NA	0.908433	0.835785	NA	0.687172	NA	0.719005	NA	NA	NA	0.844594	NA	0.971888	NA	0.704385	NA	NA	NA	0.61378	NA	NA	NA	0.816579	0.853587	NA	0.872421
ENSG00000073464.7	0.903624	NA	0.673243	0.929591	NA	0.87285	NA	0.631896	0.628267	NA	NA	NA	NA	0.904463	0.845358	0.815267	NA	NA	NA	0.882705	NA	NA	0.67866	NA	NA	0.842438	NA	NA	0.891758	NA	0.896374	NA	NA	NA	0.905903	NA	0.889326	0.799461	0.881536	NA	NA	NA	0.839041	NA	NA	NA	NA	0.863465	NA
ENSG00000073905.8	NA	NA	NA	NA	NA	NA	NA	NA	NA	NA	NA	NA	NA	NA	NA	NA	NA	NA	NA	NA	NA	NA	NA	NA	NA	NA	NA	NA	NA	NA	NA	NA	NA	NA	NA	NA	NA	NA	NA	NA	NA	NA	NA	NA	NA	NA	NA	NA	NA
ENSG00000076716.7	0.533626	NA	NA	0.552965	0.793805	NA	NA	NA	0.917189	0.585133	0.579863	0.561046	0.543424	NA	0.59959	0.598837	NA	NA	0.571324	NA	0.508621	NA	NA	NA	0.541807	NA	0.761817	NA	0.538224	0.589255	NA	NA	NA	0.503387	0.645859	0.702745	NA	0.520257	NA	0.689724	0.665935	0.519865	0.586109	NA	0.633705	0.535931	NA	0.73386	0.681983
ENSG00000076770.10	NA	NA	NA	NA	NA	NA	NA	NA	NA	NA	NA	NA	NA	NA	NA	NA	NA	NA	NA	NA	NA	NA	NA	NA	NA	NA	NA	NA	NA	NA	NA	NA	NA	NA	NA	NA	NA	NA	NA	0.872678	NA	NA	NA	NA	NA	NA	0.635443	NA	NA
ENSG00000077264.10	NA	NA	NA	NA	NA	NA	NA	NA	NA	NA	NA	NA	NA	NA	NA	NA	NA	NA	NA	NA	NA	NA	NA	0.503943	NA	NA	NA	NA	NA	NA	NA	NA	NA	NA	NA	NA	NA	NA	NA	NA	NA	NA	NA	NA	NA	NA	0.556608	NA	NA
ENSG00000077274.7	NA	0.647743	NA	NA	NA	NA	0.641437	NA	NA	NA	NA	NA	NA	NA	NA	NA	NA	NA	NA	NA	0.617864	NA	NA	NA	0.596044	0.624069	NA	NA	0.574117	NA	NA	NA	NA	NA	NA	NA	NA	NA	NA	NA	NA	NA	NA	NA	NA	NA	0.627972	NA	NA
ENSG00000077279.12	NA	NA	NA	NA	NA	NA	NA	NA	NA	NA	NA	NA	NA	NA	NA	NA	NA	NA	NA	NA	NA	NA	NA	NA	NA	NA	NA	NA	NA	NA	NA	NA	NA	NA	NA	NA	NA	NA	NA	0.75824	NA	NA	NA	NA	NA	NA	NA	NA	NA
ENSG00000077713.14	0.768477	NA	NA	0.92368	NA	NA	0.878222	NA	0.896605	NA	NA	NA	NA	NA	0.814961	NA	0.882636	NA	0.609429	NA	0.621565	0.802913	NA	NA	0.740356	0.837728	NA	0.559888	0.823915	NA	0.786141	NA	NA	NA	NA	0.865657	0.893941	0.79272	0.758036	0.898204	NA	0.766251	NA	0.925956	0.579457	NA	0.890812	NA	NA
ENSG00000077721.11	0.811815	NA	NA	NA	NA	NA	0.764895	NA	NA	NA	NA	NA	NA	0.970304	NA	NA	NA	NA	NA	NA	NA	NA	NA	NA	NA	NA	NA	NA	NA	NA	NA	NA	NA	NA	NA	NA	NA	NA	0.824802	NA	NA	NA	NA	NA	NA	NA	NA	NA	NA
ENSG00000078061.8	NA	NA	NA	NA	NA	NA	NA	NA	NA	NA	NA	NA	NA	NA	NA	NA	NA	NA	NA	NA	NA	NA	NA	NA	NA	NA	NA	NA	NA	NA	NA	NA	NA	NA	NA	NA	NA	NA	NA	NA	NA	NA	NA	NA	NA	NA	NA	NA	NA
ENSG00000078596.6	0.867349	NA	NA	0.979276	NA	NA	NA	NA	NA	NA	NA	0.938148	NA	0.951713	NA	0.971848	NA	0.904839	NA	NA	0.879253	NA	0.90596	NA	NA	0.925811	NA	NA	NA	NA	NA	NA	NA	NA	0.934914	NA	NA	0.958972	NA	NA	0.960798	NA	NA	NA	NA	NA	NA	0.794293	NA
ENSG00000079482.11	NA	NA	NA	NA	NA	NA	NA	NA	NA	NA	NA	NA	NA	NA	NA	NA	NA	NA	NA	NA	NA	NA	NA	NA	NA	NA	NA	NA	NA	NA	NA	NA	NA	NA	NA	NA	NA	NA	NA	NA	NA	NA	NA	NA	NA	NA	NA	NA	NA
ENSG00000080561.9	NA	NA	NA	NA	NA	NA	NA	NA	NA	NA	NA	NA	NA	NA	NA	NA	NA	NA	NA	NA	NA	NA	NA	NA	NA	NA	NA	NA	NA	NA	NA	NA	NA	NA	NA	NA	NA	NA	NA	NA	NA	NA	NA	NA	NA	NA	NA	NA	NA
ENSG00000082458.7	0.838088	NA	NA	NA	0.962028	NA	NA	NA	NA	0.974493	NA	NA	NA	NA	0.98343	NA	NA	0.947429	NA	NA	0.940309	0.80118	0.825776	0.947827	NA	0.932629	NA	0.768348	0.969931	NA	NA	NA	0.961352	NA	0.823918	NA	NA	NA	NA	NA	NA	0.862756	NA	0.949206	NA	0.958179	0.970895	NA	NA
ENSG00000083750.8	NA	NA	NA	NA	NA	NA	NA	NA	NA	NA	NA	NA	NA	NA	NA	NA	NA	NA	NA	NA	NA	NA	NA	NA	NA	NA	NA	NA	NA	NA	NA	NA	NA	NA	NA	NA	NA	NA	NA	NA	NA	NA	NA	NA	NA	NA	NA	NA	NA
ENSG00000085185.11	NA	NA	NA	NA	NA	NA	0.551687	NA	NA	NA	NA	NA	NA	NA	NA	NA	NA	NA	NA	NA	NA	NA	NA	NA	NA	NA	NA	NA	NA	NA	NA	NA	NA	NA	0.734953	NA	NA	NA	NA	NA	NA	NA	NA	NA	NA	NA	NA	NA	NA
ENSG00000085224.16	NA	NA	NA	NA	NA	NA	NA	0.949285	NA	NA	NA	NA	NA	NA	NA	NA	NA	NA	0.924075	NA	NA	NA	NA	NA	0.945201	NA	NA	NA	NA	NA	NA	NA	NA	NA	NA	0.966758	NA	NA	NA	NA	NA	NA	NA	NA	NA	NA	NA	NA	NA
ENSG00000086712.8	NA	NA	NA	NA	NA	NA	NA	NA	NA	NA	NA	NA	NA	NA	NA	NA	NA	NA	NA	NA	NA	NA	NA	NA	NA	NA	NA	NA	NA	NA	NA	NA	NA	NA	NA	NA	NA	NA	NA	NA	NA	NA	NA	NA	NA	NA	NA	NA	NA
ENSG00000086758.11	NA	NA	NA	NA	0.971445	NA	NA	NA	NA	NA	NA	NA	NA	0.978646	0.966098	NA	NA	NA	NA	NA	NA	0.852179	0.849988	NA	NA	NA	NA	0.838682	NA	0.923291	NA	NA	NA	NA	NA	NA	NA	0.90504	NA	NA	NA	NA	NA	NA	NA	NA	NA	0.965822	NA
ENSG00000087842.6	0.560849	0.875637	0.503506	NA	0.849552	0.538483	0.541551	0.55777	0.543217	NA	NA	0.560316	NA	NA	NA	0.705204	NA	0.690655	0.597093	NA	0.565361	0.713771	0.522169	NA	0.577042	0.557676	NA	0.75747	0.532354	0.585492	0.575046	0.706698	0.891864	NA	0.762381	0.620921	NA	NA	0.596823	0.732818	0.822073	NA	0.57302	0.684652	0.632268	0.605699	0.502532	0.802773	NA
ENSG00000089289.11	NA	NA	NA	NA	NA	NA	NA	NA	NA	NA	NA	NA	NA	NA	NA	NA	NA	NA	NA	NA	NA	NA	NA	0.973705	NA	NA	NA	NA	NA	NA	NA	NA	NA	NA	NA	NA	NA	NA	NA	NA	NA	NA	NA	NA	NA	NA	0.962387	NA	NA
ENSG00000089472.12	NA	NA	NA	0.977242	NA	0.975807	NA	NA	NA	NA	NA	NA	0.978571	NA	NA	NA	NA	NA	NA	NA	NA	NA	NA	0.97265	0.978368	NA	NA	0.85717	NA	NA	NA	NA	NA	NA	NA	NA	NA	NA	NA	NA	NA	NA	NA	NA	NA	NA	NA	NA	NA
ENSG00000089682.12	NA	NA	NA	NA	0.804284	NA	0.545986	NA	NA	0.577687	0.707785	NA	NA	NA	NA	NA	NA	0.564607	NA	NA	NA	NA	NA	NA	0.837593	NA	NA	NA	NA	NA	NA	NA	NA	NA	0.538889	0.555205	0.702855	NA	0.825873	0.747063	0.837848	NA	NA	0.692022	0.742734	NA	NA	0.732857	NA
ENSG00000089820.11	NA	NA	NA	NA	NA	NA	NA	NA	NA	NA	NA	NA	NA	NA	NA	NA	NA	NA	NA	NA	NA	NA	0.937898	NA	NA	NA	NA	0.915326	NA	NA	0.980389	NA	NA	NA	NA	NA	0.965965	NA	NA	NA	NA	NA	NA	NA	NA	NA	NA	NA	NA
ENSG00000090776.5	NA	NA	NA	NA	0.800545	NA	NA	NA	NA	NA	NA	NA	NA	NA	NA	NA	NA	NA	0.598314	NA	NA	NA	NA	NA	NA	NA	NA	0.547794	NA	0.86976	NA	NA	NA	NA	NA	NA	NA	0.675347	NA	NA	NA	NA	NA	NA	NA	NA	NA	NA	NA
ENSG00000090889.10	NA	NA	NA	NA	NA	NA	NA	NA	NA	NA	NA	0.966002	NA	NA	NA	NA	NA	NA	NA	NA	NA	NA	0.871106	NA	NA	NA	NA	NA	NA	0.973056	NA	NA	NA	NA	NA	NA	NA	NA	NA	NA	NA	NA	NA	NA	NA	NA	NA	NA	NA
ENSG00000094631.14	NA	NA	NA	NA	NA	NA	NA	NA	0.743236	NA	NA	NA	NA	NA	NA	NA	NA	NA	NA	NA	NA	NA	NA	NA	NA	NA	NA	NA	NA	NA	NA	NA	NA	NA	NA	NA	NA	NA	NA	NA	NA	NA	NA	NA	NA	NA	NA	NA	NA
ENSG00000094841.9	0.872866	NA	NA	NA	NA	NA	NA	NA	NA	NA	NA	NA	NA	NA	NA	NA	NA	NA	NA	NA	NA	NA	NA	NA	NA	0.889894	NA	NA	NA	NA	NA	NA	NA	NA	NA	NA	NA	0.911757	NA	NA	NA	NA	NA	NA	0.654303	NA	0.934797	NA	NA
ENSG00000101811.9	NA	NA	NA	NA	NA	NA	NA	NA	NA	NA	NA	NA	NA	NA	NA	NA	NA	NA	NA	NA	NA	NA	NA	NA	NA	NA	NA	NA	NA	NA	NA	NA	NA	NA	NA	NA	NA	NA	NA	NA	NA	NA	NA	NA	NA	NA	NA	NA	NA
ENSG00000101825.7	NA	NA	NA	NA	NA	NA	0.542228	NA	NA	NA	NA	NA	NA	NA	NA	NA	NA	NA	NA	NA	NA	NA	NA	NA	NA	NA	NA	NA	NA	NA	NA	NA	NA	NA	NA	NA	NA	0.64488	NA	NA	NA	NA	NA	NA	NA	NA	0.628265	0.874672	NA
ENSG00000101843.14	NA	NA	NA	NA	NA	NA	NA	NA	NA	NA	NA	NA	NA	NA	NA	0.63719	NA	NA	NA	NA	NA	NA	NA	NA	NA	NA	NA	NA	NA	NA	NA	NA	NA	NA	NA	NA	NA	NA	NA	NA	NA	NA	NA	NA	NA	NA	NA	NA	NA
ENSG00000101844.13	NA	NA	NA	NA	NA	NA	NA	NA	NA	NA	NA	NA	NA	NA	NA	NA	NA	NA	NA	NA	NA	NA	NA	NA	NA	NA	NA	NA	NA	NA	NA	NA	NA	NA	NA	NA	NA	NA	NA	NA	NA	NA	NA	NA	NA	NA	NA	NA	NA
ENSG00000101846.6	NA	NA	NA	NA	NA	NA	NA	NA	NA	NA	NA	NA	NA	NA	NA	NA	NA	NA	NA	NA	NA	NA	NA	NA	NA	NA	NA	NA	NA	NA	NA	NA	NA	NA	NA	NA	NA	NA	NA	NA	NA	NA	NA	NA	NA	NA	NA	NA	NA
ENSG00000101849.11	NA	0.915053	0.57229	0.676714	NA	NA	0.728434	0.534955	0.57727	0.780792	NA	NA	0.967192	0.969436	NA	0.839812	0.697062	0.964619	0.850511	0.508531	NA	NA	0.588176	NA	0.631312	0.664034	0.915387	0.6162	0.697668	0.666935	0.609424	0.625689	NA	0.680663	0.831343	0.935206	0.857009	0.66096	0.766228	0.880238	0.898054	0.654297	0.638423	0.964798	0.579451	0.949707	0.739333	0.865504	NA
ENSG00000101850.8	NA	NA	0.504215	0.815123	NA	NA	NA	NA	0.522614	0.909264	NA	NA	NA	NA	NA	0.918778	NA	NA	0.961437	0.814217	NA	0.881309	NA	NA	NA	NA	NA	NA	0.796159	0.779734	0.794423	NA	0.980013	0.673614	NA	NA	0.954016	0.81394	0.909188	NA	NA	NA	NA	0.965788	NA	NA	0.915037	NA	NA
ENSG00000101856.8	NA	NA	NA	NA	NA	NA	NA	NA	NA	NA	NA	NA	NA	NA	NA	NA	0.761192	NA	NA	NA	NA	NA	NA	NA	NA	NA	NA	NA	NA	NA	NA	NA	NA	NA	NA	NA	0.961854	NA	NA	NA	NA	NA	NA	NA	NA	NA	NA	NA	NA
ENSG00000101868.6	NA	NA	NA	NA	NA	NA	NA	NA	NA	NA	NA	NA	NA	NA	0.530016	NA	0.547944	NA	NA	NA	NA	NA	NA	NA	NA	NA	NA	0.534067	NA	0.727518	NA	NA	NA	NA	NA	NA	NA	NA	NA	NA	NA	NA	NA	NA	0.533003	0.514768	0.543339	NA	NA
ENSG00000101871.10	NA	0.772367	0.63397	NA	NA	NA	NA	0.697447	NA	NA	NA	0.622293	NA	NA	NA	NA	NA	NA	NA	0.738669	NA	NA	0.502407	0.733281	NA	NA	0.812955	0.616806	0.58676	NA	0.874503	NA	NA	NA	NA	NA	NA	NA	NA	NA	NA	NA	NA	NA	0.928439	NA	NA	NA	NA
ENSG00000101888.7	0.527688	0.823365	0.565385	0.733452	NA	NA	0.562639	0.622231	NA	0.625117	0.652994	NA	0.511748	0.638666	0.581485	0.705649	NA	0.66743	NA	0.688175	0.566495	NA	0.544971	0.580184	NA	0.599343	0.81729	NA	0.5612	NA	0.57418	0.753626	0.840423	0.60011	0.782787	0.724409	0.532931	NA	0.562293	0.800048	0.824346	0.596351	0.613879	0.756556	0.556748	0.508643	0.562142	0.915496	NA
ENSG00000101901.6	NA	NA	NA	NA	NA	NA	NA	NA	NA	NA	0.523765	NA	NA	NA	NA	NA	NA	NA	NA	NA	NA	NA	NA	NA	NA	NA	NA	0.51269	0.569846	NA	NA	NA	NA	0.543091	NA	NA	NA	NA	NA	0.757145	NA	NA	NA	NA	NA	NA	0.539982	NA	NA
ENSG00000101911.8	0.682365	NA	NA	NA	NA	NA	0.531878	NA	NA	NA	NA	NA	NA	NA	0.669689	NA	0.529601	NA	NA	0.556091	0.544745	NA	NA	NA	0.786583	NA	0.955618	0.504528	NA	NA	NA	0.579366	0.968975	0.672348	NA	NA	0.808113	NA	NA	0.655037	0.85136	0.559385	0.565933	NA	NA	NA	0.567319	NA	0.745189
ENSG00000101928.8	0.582987	NA	0.761045	NA	0.786059	NA	NA	NA	0.87922	NA	0.72631	0.646332	0.849616	0.573634	NA	0.727893	0.629166	NA	0.613619	0.684226	0.535541	NA	0.502845	0.89298	NA	0.670697	NA	NA	NA	0.583759	0.694959	NA	0.866466	NA	NA	0.879068	0.711302	NA	NA	NA	0.794491	NA	NA	0.894857	NA	NA	0.674752	NA	NA
ENSG00000101935.5	NA	0.689208	NA	NA	NA	NA	NA	NA	NA	0.766316	NA	NA	NA	NA	NA	NA	NA	NA	NA	NA	NA	NA	NA	0.623937	0.599378	NA	NA	NA	NA	NA	NA	NA	NA	NA	0.514252	NA	0.771647	NA	NA	NA	0.619297	NA	NA	0.715015	NA	0.640695	NA	NA	NA
ENSG00000101938.10	NA	0.849399	0.581723	NA	NA	NA	NA	NA	NA	0.547422	0.594238	0.671374	NA	0.62113	NA	NA	0.603051	NA	NA	0.612634	0.534358	NA	NA	0.587921	0.67602	NA	NA	NA	NA	0.58643	0.557035	NA	NA	0.572233	NA	0.700386	0.671615	NA	NA	NA	NA	NA	0.668656	0.746691	NA	0.569826	0.564903	NA	NA
ENSG00000101940.13	NA	NA	NA	NA	NA	NA	NA	NA	NA	NA	NA	NA	NA	NA	NA	NA	NA	NA	NA	NA	NA	NA	NA	NA	NA	NA	NA	NA	NA	NA	NA	NA	NA	NA	NA	NA	NA	NA	NA	NA	NA	NA	NA	NA	NA	NA	NA	NA	NA
ENSG00000101955.10	NA	NA	NA	NA	NA	NA	NA	NA	NA	NA	NA	NA	NA	NA	0.61929	NA	NA	0.524143	0.552005	NA	NA	0.548255	0.664242	NA	NA	0.74141	NA	NA	NA	NA	NA	NA	NA	NA	NA	0.923824	0.737092	0.614315	NA	NA	NA	0.55641	0.881154	NA	0.538173	NA	NA	NA	NA
ENSG00000101966.8	0.6096	NA	0.910777	NA	0.866442	NA	NA	NA	NA	NA	0.861315	NA	NA	0.851998	0.853798	NA	0.732397	0.743482	0.62373	0.741995	NA	NA	0.57364	0.828333	0.773353	0.649711	0.945516	NA	NA	0.802437	0.639355	0.894962	0.933224	NA	0.786885	NA	0.949181	0.622693	NA	0.879875	0.910944	0.597981	0.8816	NA	0.792949	0.864908	0.794647	0.911027	0.761494
ENSG00000101972.14	NA	NA	NA	NA	NA	NA	NA	0.914136	NA	NA	NA	NA	NA	NA	NA	NA	NA	NA	NA	NA	NA	NA	NA	NA	NA	NA	NA	NA	NA	NA	NA	NA	NA	NA	NA	NA	NA	NA	NA	NA	NA	NA	NA	NA	NA	NA	NA	NA	NA
ENSG00000101974.10	0.510972	NA	NA	NA	NA	0.708932	NA	NA	0.912364	NA	NA	NA	0.817916	0.513519	NA	0.628089	NA	NA	0.545073	0.681238	NA	NA	NA	0.615179	NA	NA	0.850401	NA	NA	NA	NA	NA	0.941092	NA	NA	0.866126	0.624549	NA	0.543077	NA	NA	0.655043	NA	NA	NA	NA	NA	0.802018	0.644789
ENSG00000101986.8	NA	NA	NA	NA	NA	NA	NA	NA	NA	NA	NA	NA	NA	NA	NA	NA	NA	NA	NA	NA	NA	NA	NA	NA	NA	NA	NA	NA	NA	NA	NA	NA	NA	NA	NA	NA	NA	NA	NA	NA	NA	NA	NA	NA	NA	NA	NA	NA	NA
ENSG00000101997.8	0.943576	NA	NA	NA	NA	NA	NA	NA	NA	NA	NA	NA	NA	NA	NA	NA	NA	NA	NA	NA	NA	0.960865	NA	NA	NA	NA	NA	NA	NA	NA	NA	NA	NA	NA	NA	NA	NA	NA	NA	NA	NA	NA	NA	NA	NA	NA	NA	NA	NA
ENSG00000102001.8	NA	NA	NA	NA	NA	NA	NA	NA	NA	NA	NA	NA	NA	NA	NA	NA	NA	NA	NA	NA	NA	NA	NA	NA	NA	NA	NA	NA	NA	NA	NA	NA	NA	NA	NA	NA	NA	NA	NA	NA	NA	NA	NA	NA	NA	NA	NA	NA	NA
ENSG00000102010.10	NA	NA	NA	NA	NA	NA	0.632949	NA	NA	NA	0.502817	NA	NA	0.644063	NA	NA	NA	0.759891	0.667294	NA	NA	NA	NA	0.539072	NA	0.866677	NA	0.934085	0.750547	0.585877	NA	0.684028	NA	NA	NA	0.51306	NA	NA	NA	NA	0.815809	0.525658	NA	0.868656	0.581229	0.633171	NA	NA	NA
ENSG00000102024.13	NA	0.775009	NA	NA	0.787065	NA	NA	0.565386	NA	NA	0.536081	NA	NA	0.525603	0.61136	NA	0.52234	NA	0.536038	0.553759	NA	0.55237	NA	0.537704	NA	0.525224	0.898046	NA	0.585666	0.62783	NA	0.512373	0.839381	0.500545	0.605371	NA	NA	0.546033	0.63982	0.755389	0.670555	0.616782	0.505918	NA	0.691183	0.568481	0.52707	0.786367	NA
ENSG00000102030.11	NA	NA	NA	NA	NA	NA	NA	NA	NA	NA	NA	NA	NA	NA	NA	NA	NA	NA	NA	NA	NA	0.893296	NA	NA	NA	NA	NA	NA	NA	NA	NA	NA	NA	NA	NA	NA	NA	NA	NA	NA	NA	NA	NA	NA	NA	NA	NA	NA	NA
ENSG00000102032.8	NA	NA	NA	NA	NA	NA	NA	NA	NA	NA	NA	NA	NA	NA	NA	NA	NA	NA	NA	NA	NA	NA	NA	NA	NA	NA	NA	NA	NA	NA	NA	NA	NA	NA	NA	NA	NA	NA	NA	0.951535	NA	NA	NA	NA	NA	NA	NA	NA	NA
ENSG00000102034.12	0.630542	NA	NA	NA	0.726682	NA	0.746497	NA	NA	0.872543	NA	NA	NA	NA	NA	NA	NA	NA	NA	NA	NA	NA	0.631467	NA	NA	NA	NA	NA	NA	NA	NA	NA	NA	NA	NA	NA	NA	NA	NA	NA	NA	NA	NA	NA	0.681437	NA	NA	NA	NA
ENSG00000102038.11	NA	0.66756	0.67011	NA	0.805061	NA	NA	NA	0.819923	NA	NA	NA	0.670788	NA	NA	0.627783	NA	NA	0.526583	NA	NA	NA	NA	NA	NA	NA	NA	NA	0.539822	NA	0.518455	0.564403	0.771	0.624943	NA	0.823515	0.742832	NA	0.577818	NA	0.620979	NA	NA	NA	NA	NA	NA	NA	0.675562
ENSG00000102048.11	NA	NA	NA	NA	NA	NA	NA	NA	NA	NA	NA	NA	NA	NA	NA	NA	NA	NA	0.626704	NA	NA	NA	NA	NA	NA	NA	NA	0.547794	NA	NA	NA	NA	NA	NA	NA	NA	NA	NA	NA	NA	NA	NA	NA	NA	NA	NA	NA	NA	NA
ENSG00000102054.13	0.556299	0.7348	0.524943	0.523638	0.724532	NA	0.599312	0.522017	0.582753	0.588238	0.563448	NA	0.563157	0.560179	NA	0.606321	0.607474	0.537838	0.559073	0.578246	NA	0.580249	0.554914	0.540029	NA	0.619279	0.745504	0.547823	0.568201	NA	0.572152	0.547409	0.886793	0.551647	0.604841	0.662289	0.546446	0.558594	NA	NA	0.72338	NA	NA	0.70763	0.529064	0.529213	0.511094	NA	0.713607
ENSG00000102057.5	NA	NA	NA	NA	NA	NA	NA	NA	NA	NA	NA	NA	NA	0.875072	NA	NA	NA	NA	NA	NA	0.887694	NA	0.763701	NA	NA	NA	NA	0.893427	NA	NA	NA	NA	NA	NA	NA	NA	NA	NA	NA	NA	NA	0.889481	NA	NA	NA	NA	0.901529	NA	NA
ENSG00000102078.11	NA	NA	NA	NA	NA	NA	NA	NA	NA	NA	NA	NA	NA	NA	NA	NA	NA	NA	NA	NA	NA	NA	NA	NA	NA	NA	NA	NA	NA	NA	NA	NA	NA	NA	NA	NA	NA	NA	NA	NA	NA	NA	NA	NA	NA	0.952817	NA	0.872416	NA
ENSG00000102081.9	0.749889	NA	0.973721	NA	NA	0.968786	0.889318	NA	NA	NA	NA	0.755653	NA	NA	0.872465	NA	0.827147	NA	NA	NA	NA	NA	0.632952	NA	0.962987	NA	NA	NA	NA	0.975925	NA	NA	0.944381	NA	NA	NA	NA	NA	NA	NA	NA	0.905061	NA	0.927214	NA	NA	NA	NA	NA
ENSG00000102096.9	NA	NA	NA	NA	NA	NA	NA	NA	NA	NA	NA	NA	NA	NA	NA	NA	NA	NA	NA	NA	NA	NA	NA	NA	NA	NA	NA	NA	NA	NA	NA	NA	NA	NA	NA	NA	NA	NA	NA	NA	NA	NA	NA	0.941937	NA	NA	NA	NA	NA
ENSG00000102098.13	0.897596	NA	NA	NA	NA	0.931403	0.941247	0.538633	NA	0.956106	NA	NA	NA	NA	NA	NA	NA	NA	NA	0.695231	NA	NA	NA	NA	0.790784	NA	NA	0.727639	0.776846	NA	NA	NA	NA	0.897451	NA	NA	0.898687	NA	NA	0.835749	NA	NA	0.959913	NA	NA	NA	NA	NA	NA
ENSG00000102100.10	0.957539	NA	NA	0.935434	0.871131	NA	NA	0.969447	NA	NA	NA	NA	0.947024	NA	NA	NA	NA	NA	NA	NA	NA	NA	NA	NA	NA	NA	NA	NA	NA	NA	NA	NA	NA	NA	NA	NA	NA	NA	NA	NA	NA	NA	NA	NA	NA	NA	NA	NA	NA
ENSG00000102103.11	NA	NA	NA	NA	NA	NA	NA	NA	NA	NA	NA	NA	NA	NA	NA	NA	NA	NA	NA	NA	NA	NA	NA	NA	NA	NA	NA	NA	NA	NA	NA	NA	NA	NA	NA	NA	NA	NA	NA	NA	NA	NA	NA	NA	NA	NA	0.880261	NA	NA
ENSG00000102109.7	NA	NA	NA	NA	NA	NA	NA	NA	NA	NA	NA	NA	NA	NA	NA	NA	NA	NA	NA	NA	NA	NA	NA	NA	NA	NA	NA	NA	NA	NA	NA	NA	NA	NA	NA	NA	NA	NA	NA	NA	NA	NA	NA	NA	NA	NA	NA	NA	NA
ENSG00000102119.6	NA	NA	NA	NA	NA	NA	NA	NA	NA	NA	NA	NA	NA	NA	NA	NA	NA	NA	NA	NA	NA	NA	NA	NA	NA	NA	NA	NA	NA	NA	NA	NA	NA	NA	NA	NA	NA	NA	NA	NA	NA	NA	NA	NA	NA	NA	NA	NA	NA
ENSG00000102125.11	NA	NA	NA	NA	NA	NA	NA	NA	NA	NA	NA	NA	NA	NA	NA	NA	NA	NA	NA	NA	NA	NA	NA	NA	NA	NA	NA	NA	NA	NA	NA	NA	0.974318	NA	NA	NA	NA	NA	NA	NA	NA	NA	NA	NA	NA	NA	NA	NA	NA
ENSG00000102144.9	NA	NA	NA	NA	NA	NA	NA	NA	NA	NA	NA	NA	NA	0.89557	NA	NA	NA	NA	NA	NA	NA	NA	NA	0.957189	NA	NA	NA	NA	NA	NA	NA	NA	NA	NA	NA	NA	NA	NA	NA	NA	NA	NA	NA	NA	NA	NA	NA	NA	NA
ENSG00000102158.15	NA	NA	NA	NA	NA	NA	NA	0.974534	NA	NA	NA	NA	NA	NA	NA	NA	NA	NA	NA	NA	NA	NA	NA	NA	NA	NA	NA	NA	NA	NA	NA	NA	NA	NA	NA	NA	NA	NA	NA	NA	NA	NA	NA	NA	NA	NA	NA	NA	NA
ENSG00000102172.11	NA	0.544725	0.550381	NA	0.756435	NA	0.555112	0.528393	NA	NA	0.768533	0.510101	NA	NA	NA	NA	NA	0.604448	NA	NA	0.628022	0.579382	0.71791	0.774524	NA	NA	NA	0.718426	NA	NA	0.966678	NA	NA	0.663853	0.873993	NA	NA	NA	0.767751	NA	0.646816	NA	NA	NA	0.867972	0.62059	0.524693	NA	0.764398
ENSG00000102174.7	NA	NA	NA	NA	NA	NA	NA	NA	NA	NA	NA	NA	NA	NA	NA	NA	NA	NA	NA	NA	NA	NA	NA	NA	NA	NA	NA	NA	NA	NA	NA	NA	NA	NA	NA	NA	NA	NA	NA	NA	NA	NA	NA	NA	NA	NA	NA	NA	NA
ENSG00000102178.8	NA	NA	NA	NA	NA	NA	NA	NA	NA	NA	NA	NA	NA	NA	NA	NA	NA	NA	NA	NA	NA	NA	NA	NA	NA	NA	NA	NA	NA	NA	NA	NA	NA	NA	NA	NA	NA	NA	NA	NA	NA	NA	NA	NA	NA	0.977527	NA	NA	NA
ENSG00000102181.15	NA	NA	0.776882	NA	0.72351	NA	0.910762	NA	NA	0.909471	0.904024	NA	0.950854	0.79571	0.787012	0.881033	0.899827	NA	0.890481	0.785392	0.804814	NA	0.712735	0.721905	0.698462	0.947136	NA	0.649197	0.673069	NA	0.868311	0.688569	0.864424	NA	0.713149	0.878911	NA	0.701596	0.60664	0.781244	0.762664	0.584124	NA	0.815696	0.663539	0.855565	NA	NA	0.76403
ENSG00000102195.7	NA	NA	NA	NA	NA	NA	NA	NA	NA	NA	NA	NA	NA	NA	NA	0.87808	NA	NA	NA	NA	NA	NA	NA	NA	NA	NA	NA	NA	NA	0.888683	NA	NA	NA	NA	NA	NA	NA	NA	NA	NA	NA	NA	NA	NA	NA	NA	NA	0.749611	NA
ENSG00000102218.5	NA	NA	NA	0.88397	NA	NA	0.753288	NA	0.635566	NA	NA	NA	NA	NA	NA	NA	NA	NA	0.615883	NA	NA	NA	NA	NA	NA	0.618616	NA	NA	NA	NA	NA	NA	NA	NA	NA	NA	NA	0.701568	NA	NA	NA	NA	NA	NA	NA	NA	NA	NA	NA
ENSG00000102221.9	0.749873	NA	NA	0.824777	NA	NA	NA	NA	0.522418	0.937426	NA	NA	NA	NA	NA	0.945713	NA	0.942419	NA	NA	0.555938	NA	NA	NA	NA	NA	NA	0.690599	NA	NA	NA	NA	NA	NA	NA	NA	NA	0.659663	0.613899	NA	NA	NA	NA	NA	NA	NA	NA	NA	NA
ENSG00000102225.11	NA	NA	NA	NA	NA	NA	NA	NA	NA	NA	NA	NA	NA	NA	NA	NA	NA	0.630835	NA	NA	NA	NA	NA	NA	NA	NA	NA	0.674071	NA	0.613583	NA	NA	NA	NA	NA	NA	NA	NA	0.598551	NA	0.647618	NA	NA	0.757198	NA	NA	NA	NA	NA
ENSG00000102226.5	NA	NA	NA	NA	0.790389	NA	NA	NA	NA	NA	NA	NA	NA	NA	0.708889	NA	NA	NA	NA	NA	NA	NA	NA	NA	NA	0.591856	0.864232	NA	NA	0.804451	NA	NA	NA	NA	NA	NA	NA	NA	NA	NA	NA	0.676418	NA	NA	NA	NA	NA	NA	NA
ENSG00000102230.9	0.611337	0.778708	0.596153	0.544966	0.681763	0.571509	NA	0.620509	0.556411	0.668872	0.564249	0.557702	0.546321	0.647753	NA	0.749779	NA	0.533632	0.522779	0.720134	0.513433	0.625253	0.626357	0.510864	0.683356	0.61166	NA	NA	NA	0.606171	0.869853	NA	NA	0.677011	0.726786	0.659797	0.658294	0.559358	0.599843	0.72679	0.672314	NA	0.593342	0.673348	0.533928	0.550653	0.514727	0.699936	0.883439
ENSG00000102241.7	NA	NA	0.957748	NA	0.936745	NA	NA	NA	NA	NA	NA	0.769653	NA	NA	NA	NA	NA	NA	0.580213	NA	NA	0.772279	0.518601	NA	0.762076	0.793265	NA	NA	NA	0.787596	0.825243	NA	0.946239	NA	NA	0.946547	NA	NA	0.830483	NA	NA	0.705165	NA	NA	0.551566	NA	0.832476	NA	NA
ENSG00000102265.7	0.969242	NA	NA	NA	0.961061	NA	NA	NA	NA	NA	NA	NA	NA	0.96706	NA	NA	NA	NA	NA	NA	NA	0.938529	NA	NA	NA	0.971292	NA	NA	0.940745	0.969075	NA	NA	NA	NA	NA	NA	NA	NA	NA	NA	NA	NA	NA	NA	NA	NA	NA	0.917395	NA
ENSG00000102271.9	0.728318	0.592552	0.568517	0.626898	0.739798	0.610093	0.564314	0.504025	NA	0.59802	0.557731	0.581357	0.573333	0.530675	0.611145	0.51095	0.566682	0.570651	0.552774	0.658294	NA	NA	0.549316	0.525136	0.53868	0.589393	0.66167	0.536584	0.539685	0.652142	0.509683	NA	0.596776	0.601563	0.523841	0.729676	0.606996	NA	0.597779	0.53592	0.746285	0.671522	0.648328	NA	NA	0.504529	0.554502	0.711382	0.539218
ENSG00000102287.12	NA	NA	NA	NA	NA	NA	NA	NA	NA	NA	NA	NA	NA	NA	NA	NA	NA	NA	NA	NA	NA	NA	NA	NA	NA	NA	NA	NA	NA	NA	NA	NA	NA	NA	NA	NA	NA	NA	NA	NA	NA	NA	NA	NA	NA	NA	NA	NA	NA
ENSG00000102290.17	NA	NA	0.619024	0.724728	NA	NA	0.542145	NA	NA	NA	NA	0.511164	0.621623	NA	0.561671	NA	0.505044	NA	0.540248	NA	NA	NA	NA	NA	NA	NA	NA	NA	NA	NA	NA	NA	NA	0.762449	NA	NA	NA	NA	NA	NA	NA	NA	NA	NA	NA	NA	0.56153	NA	NA
ENSG00000102302.7	NA	NA	NA	NA	NA	NA	NA	NA	0.90818	NA	NA	0.879102	NA	NA	NA	NA	NA	NA	NA	NA	NA	NA	NA	NA	NA	NA	NA	0.881253	NA	0.915349	NA	NA	NA	NA	NA	NA	NA	NA	0.922987	NA	NA	NA	NA	NA	NA	NA	0.953735	0.884399	NA
ENSG00000102309.8	NA	0.93844	NA	NA	0.92992	NA	NA	NA	NA	NA	0.958601	0.843629	NA	NA	NA	NA	NA	NA	NA	NA	NA	NA	NA	NA	NA	NA	NA	0.751144	NA	0.856068	NA	NA	NA	NA	NA	NA	0.956	NA	NA	NA	NA	NA	NA	NA	NA	NA	NA	NA	0.967153
ENSG00000102316.12	NA	NA	NA	NA	0.956447	NA	NA	NA	0.842035	NA	NA	0.941204	NA	NA	NA	0.97248	NA	NA	NA	NA	NA	0.874573	0.830181	0.958964	0.949313	0.966221	NA	NA	NA	NA	NA	NA	NA	0.96805	NA	NA	NA	0.924738	0.979659	0.971602	NA	NA	NA	NA	NA	NA	NA	NA	NA
ENSG00000102317.13	NA	NA	NA	NA	NA	NA	NA	NA	NA	NA	NA	NA	NA	NA	NA	NA	NA	NA	NA	NA	NA	NA	NA	NA	NA	NA	NA	NA	NA	NA	NA	NA	NA	NA	NA	NA	NA	0.890165	NA	NA	NA	NA	NA	NA	NA	NA	NA	NA	NA
ENSG00000102349.10	NA	NA	NA	NA	NA	NA	NA	NA	NA	NA	NA	NA	NA	NA	NA	NA	NA	NA	NA	NA	NA	NA	NA	NA	NA	NA	NA	NA	NA	NA	NA	NA	NA	NA	NA	NA	NA	NA	NA	NA	NA	NA	NA	NA	NA	NA	NA	NA	NA
ENSG00000102359.5	NA	NA	NA	NA	NA	NA	NA	NA	NA	NA	NA	NA	NA	NA	NA	NA	NA	NA	NA	NA	NA	NA	NA	NA	NA	NA	NA	NA	NA	NA	NA	NA	NA	NA	NA	NA	NA	NA	NA	NA	NA	NA	NA	NA	NA	NA	NA	NA	NA
ENSG00000102362.11	NA	NA	NA	NA	NA	NA	NA	NA	NA	NA	NA	NA	NA	NA	NA	NA	NA	NA	NA	NA	NA	NA	NA	NA	NA	NA	NA	NA	NA	NA	NA	NA	NA	NA	NA	NA	NA	NA	NA	NA	NA	NA	NA	NA	NA	NA	NA	NA	NA
ENSG00000102384.9	0.936309	NA	NA	NA	NA	NA	NA	NA	NA	0.938182	NA	0.837448	NA	0.942012	NA	NA	NA	NA	0.958415	NA	NA	NA	0.908838	NA	NA	NA	NA	0.930663	NA	NA	NA	NA	NA	NA	NA	NA	NA	NA	NA	NA	0.936753	NA	NA	0.857933	NA	NA	0.956261	NA	NA
ENSG00000102385.8	NA	NA	NA	NA	NA	NA	NA	NA	NA	NA	NA	NA	NA	NA	NA	NA	NA	NA	NA	NA	NA	NA	NA	NA	NA	NA	NA	NA	NA	NA	NA	NA	NA	NA	NA	NA	NA	NA	NA	NA	NA	NA	NA	NA	NA	NA	NA	NA	NA
ENSG00000102390.6	NA	NA	NA	NA	NA	NA	NA	NA	NA	NA	NA	NA	NA	NA	NA	NA	NA	NA	NA	NA	NA	NA	NA	NA	NA	NA	NA	NA	NA	NA	NA	NA	NA	NA	NA	NA	NA	NA	NA	NA	NA	NA	NA	NA	NA	NA	NA	0.975761	NA
ENSG00000102393.5	0.924089	NA	NA	NA	NA	NA	NA	NA	NA	NA	NA	NA	NA	0.940202	NA	NA	NA	NA	0.836177	NA	NA	NA	NA	NA	NA	NA	NA	0.927645	NA	NA	NA	NA	NA	NA	NA	NA	NA	NA	NA	NA	NA	NA	NA	NA	NA	NA	NA	NA	NA
ENSG00000102401.15	NA	NA	NA	NA	NA	NA	NA	NA	NA	NA	NA	NA	NA	NA	NA	NA	NA	NA	0.797955	NA	0.641541	NA	0.64991	NA	0.957846	0.760074	NA	0.867775	0.949434	NA	0.962286	NA	NA	0.935065	0.885553	0.962437	NA	NA	NA	NA	NA	0.877099	NA	0.840667	0.844732	NA	NA	NA	NA
ENSG00000102409.9	0.645688	0.949742	0.645545	NA	0.870333	NA	NA	NA	NA	NA	0.858046	NA	NA	NA	NA	0.836013	0.770358	0.745725	0.505224	NA	0.633448	0.747039	NA	NA	0.637909	0.631401	NA	NA	NA	0.676993	0.805617	0.959169	NA	NA	0.905575	0.877984	NA	0.683485	NA	NA	0.942807	NA	0.735332	NA	0.586179	0.929554	NA	NA	NA
ENSG00000120509.6	NA	NA	NA	NA	NA	NA	NA	NA	NA	NA	NA	NA	NA	NA	NA	NA	NA	NA	NA	NA	NA	NA	NA	NA	NA	NA	NA	NA	NA	NA	NA	NA	NA	NA	NA	NA	NA	NA	NA	NA	NA	NA	NA	NA	NA	NA	NA	NA	NA
ENSG00000122121.6	NA	NA	NA	NA	NA	NA	NA	NA	NA	NA	NA	NA	NA	NA	NA	NA	NA	NA	NA	NA	NA	NA	NA	NA	NA	NA	NA	NA	NA	NA	NA	NA	NA	NA	NA	NA	NA	NA	NA	NA	NA	NA	NA	NA	NA	NA	NA	NA	NA
ENSG00000122126.11	NA	0.774932	0.708513	NA	0.762134	NA	0.714403	NA	0.89553	0.664002	NA	0.521695	0.642339	NA	NA	NA	0.576648	NA	0.538209	NA	0.534441	NA	NA	NA	NA	NA	0.920588	0.504525	NA	0.636627	0.575369	NA	NA	NA	0.528998	0.817381	NA	NA	0.615977	NA	0.65452	NA	NA	0.839021	NA	NA	0.610828	NA	0.73201
ENSG00000122824.6	NA	NA	NA	NA	NA	NA	NA	NA	NA	NA	0.958865	0.701719	NA	NA	0.826772	NA	NA	NA	NA	NA	NA	NA	NA	NA	NA	0.856316	NA	0.71284	NA	NA	NA	NA	NA	NA	NA	NA	NA	NA	NA	NA	NA	0.940819	NA	NA	NA	NA	NA	NA	NA
ENSG00000123130.12	0.717783	NA	0.675808	0.593038	NA	NA	0.647201	NA	NA	NA	NA	0.632722	0.849636	0.741344	NA	NA	NA	NA	0.710385	0.721772	0.652351	0.747244	0.628945	0.842525	NA	NA	NA	0.537652	0.609006	NA	NA	NA	NA	0.870224	0.893092	0.903516	NA	0.665644	NA	0.878468	NA	NA	0.836428	0.882644	NA	0.656061	0.839576	0.742429	0.89868
ENSG00000123131.8	NA	NA	NA	NA	NA	NA	NA	NA	NA	NA	NA	NA	NA	NA	NA	NA	NA	NA	NA	NA	NA	NA	NA	NA	NA	NA	NA	NA	NA	NA	NA	NA	NA	NA	NA	NA	NA	NA	NA	NA	NA	NA	NA	NA	NA	NA	NA	NA	NA
ENSG00000123560.9	0.694803	NA	0.643526	0.700029	0.510802	0.50441	NA	NA	0.791802	NA	NA	0.509857	0.522008	NA	0.529819	0.530856	NA	NA	NA	NA	0.569011	NA	0.549703	0.663739	0.588786	NA	0.556481	0.535169	0.642277	NA	0.513706	0.710599	NA	NA	NA	NA	0.630677	NA	NA	NA	0.705971	0.670997	0.579219	NA	NA	NA	0.585594	0.711834	0.769861
ENSG00000123562.12	0.509923	0.805916	0.567988	NA	NA	0.580577	NA	NA	0.926865	0.648564	0.532842	NA	NA	0.561649	0.545974	NA	NA	NA	0.52607	0.697678	0.516769	0.650183	NA	0.6508	NA	NA	0.859399	NA	NA	0.604266	0.580722	0.671435	0.914154	NA	NA	0.734852	NA	0.593805	0.574008	NA	0.699017	0.551322	NA	0.773796	0.638974	0.751467	NA	0.769797	0.729621
ENSG00000123570.3	NA	NA	NA	NA	NA	NA	NA	NA	NA	NA	NA	NA	NA	NA	NA	NA	NA	NA	NA	NA	NA	NA	NA	NA	NA	NA	NA	NA	NA	NA	NA	NA	NA	NA	NA	NA	NA	NA	NA	NA	NA	NA	NA	NA	NA	NA	NA	NA	NA
ENSG00000123572.12	0.671822	NA	NA	NA	NA	NA	NA	NA	NA	NA	NA	NA	0.503429	NA	NA	NA	NA	0.619682	NA	NA	NA	NA	0.702307	NA	NA	0.664721	0.668302	NA	0.69889	NA	NA	NA	NA	NA	NA	NA	NA	NA	NA	NA	NA	NA	NA	NA	NA	NA	0.756516	0.809866	0.76289
ENSG00000123575.8	0.585768	NA	0.534382	0.902258	0.763074	NA	0.578291	NA	0.817427	NA	0.569031	NA	0.530967	NA	0.607575	0.710525	0.643895	0.548257	0.57253	NA	0.591562	NA	NA	0.537872	NA	0.568179	NA	0.583624	0.522713	NA	0.732169	0.555067	NA	0.513478	NA	0.783734	0.871864	0.668305	0.67695	0.702948	0.639749	0.579321	0.743685	0.504085	0.663866	0.700936	NA	0.900273	NA
ENSG00000123595.5	NA	NA	NA	NA	NA	NA	NA	NA	NA	NA	NA	NA	NA	NA	NA	NA	NA	NA	NA	NA	NA	NA	NA	NA	NA	NA	NA	NA	NA	NA	NA	NA	NA	NA	NA	NA	NA	NA	NA	NA	NA	NA	NA	NA	NA	NA	NA	NA	NA
ENSG00000123728.5	NA	NA	NA	NA	NA	0.737527	0.509041	NA	NA	NA	NA	NA	NA	NA	0.597556	NA	NA	NA	NA	NA	0.588924	NA	NA	NA	NA	NA	NA	NA	NA	NA	NA	NA	NA	NA	NA	NA	NA	NA	NA	0.708719	NA	0.567875	NA	NA	NA	NA	NA	NA	NA
ENSG00000124313.8	NA	NA	NA	NA	NA	NA	NA	NA	NA	NA	NA	NA	NA	NA	NA	NA	NA	NA	0.621577	NA	NA	NA	NA	0.886191	NA	NA	NA	NA	NA	NA	NA	NA	NA	NA	NA	NA	NA	NA	NA	0.886924	NA	NA	NA	NA	0.608709	NA	0.799178	NA	NA
ENSG00000124486.8	NA	NA	NA	NA	0.795575	0.905446	NA	NA	NA	0.705223	0.657426	0.544995	NA	0.748773	NA	NA	0.568234	0.676141	0.541207	0.708892	NA	NA	0.57096	NA	NA	0.67691	0.876269	NA	NA	NA	NA	NA	NA	NA	NA	0.796412	NA	NA	0.913356	NA	0.684625	NA	0.660757	NA	0.509569	NA	0.620064	NA	NA
ENSG00000125351.6	NA	NA	NA	NA	NA	NA	NA	NA	0.974618	NA	NA	NA	NA	NA	NA	NA	NA	NA	NA	NA	NA	NA	NA	NA	NA	0.805194	NA	NA	NA	NA	NA	NA	NA	NA	NA	NA	NA	NA	NA	NA	NA	NA	NA	NA	NA	NA	NA	NA	NA
ENSG00000125352.4	NA	NA	NA	NA	NA	NA	NA	NA	NA	NA	NA	NA	NA	NA	NA	NA	NA	NA	NA	NA	NA	NA	NA	NA	NA	NA	NA	NA	NA	NA	NA	NA	NA	NA	NA	NA	NA	NA	NA	NA	NA	NA	NA	NA	NA	NA	NA	NA	NA
ENSG00000125354.18	0.677995	0.855251	0.847471	NA	NA	0.940152	NA	NA	0.931029	0.883149	0.850533	NA	NA	NA	NA	0.894477	0.818421	NA	0.548228	NA	0.596991	NA	NA	NA	NA	0.767935	0.889705	NA	NA	NA	0.827461	NA	NA	0.782228	NA	NA	0.893275	0.615281	NA	0.762342	NA	NA	NA	0.905055	0.613503	NA	NA	NA	0.642095
ENSG00000125355.11	NA	NA	NA	NA	NA	NA	NA	NA	NA	NA	NA	NA	NA	NA	NA	NA	NA	NA	NA	NA	NA	NA	NA	NA	NA	NA	NA	NA	NA	NA	NA	NA	NA	NA	NA	NA	NA	NA	NA	NA	NA	NA	NA	NA	NA	NA	NA	NA	NA
ENSG00000125356.6	NA	NA	NA	NA	NA	NA	NA	NA	NA	NA	NA	NA	NA	NA	NA	NA	NA	NA	NA	NA	NA	NA	NA	NA	NA	NA	NA	NA	NA	0.892408	NA	NA	NA	NA	NA	NA	NA	NA	NA	NA	NA	NA	NA	NA	NA	NA	NA	NA	NA
ENSG00000125675.13	NA	NA	NA	NA	NA	NA	NA	NA	NA	NA	NA	NA	NA	NA	NA	NA	NA	NA	0.500551	NA	NA	0.754863	NA	NA	NA	NA	NA	NA	NA	NA	NA	NA	NA	NA	NA	NA	NA	0.88843	NA	NA	NA	NA	NA	NA	NA	NA	NA	NA	NA
ENSG00000125676.15	NA	NA	NA	NA	NA	NA	NA	NA	NA	NA	NA	NA	NA	NA	NA	NA	NA	NA	NA	NA	NA	NA	NA	NA	NA	NA	NA	NA	NA	NA	NA	NA	NA	NA	NA	NA	NA	NA	NA	NA	NA	NA	NA	NA	NA	NA	NA	NA	NA
ENSG00000125931.6	NA	NA	NA	NA	NA	NA	NA	NA	NA	NA	NA	NA	NA	NA	NA	NA	NA	NA	NA	NA	NA	NA	NA	NA	NA	NA	NA	NA	NA	NA	NA	NA	NA	NA	NA	NA	NA	NA	NA	NA	NA	NA	NA	NA	NA	NA	NA	NA	NA
ENSG00000126010.5	0.54809	0.763364	NA	0.585911	NA	0.635587	0.616416	NA	NA	NA	0.645544	NA	0.656416	NA	NA	0.600693	0.674699	0.698941	NA	NA	0.61824	NA	NA	NA	NA	NA	NA	0.605551	NA	0.659729	NA	0.565335	0.772837	0.533442	NA	NA	NA	NA	NA	0.572893	0.657655	NA	0.524319	NA	0.604311	0.568762	NA	0.697937	NA
ENSG00000126012.7	NA	NA	NA	NA	NA	NA	NA	NA	NA	0.974716	NA	NA	NA	NA	NA	NA	NA	NA	NA	NA	NA	NA	NA	NA	NA	NA	NA	NA	NA	NA	NA	NA	NA	NA	NA	NA	NA	NA	NA	NA	NA	NA	NA	NA	NA	NA	NA	NA	NA
ENSG00000126016.9	0.804619	0.780049	NA	0.893592	0.669489	NA	0.621197	NA	NA	0.603798	NA	0.682606	0.706224	0.66811	0.616962	NA	NA	NA	NA	0.689567	0.50564	0.606519	NA	0.645473	NA	0.603737	NA	NA	NA	NA	NA	NA	NA	NA	NA	NA	NA	NA	NA	NA	NA	0.881089	NA	NA	0.590632	0.54508	0.754258	NA	0.829246
ENSG00000126733.16	NA	NA	NA	NA	NA	NA	NA	NA	NA	NA	NA	NA	NA	NA	NA	NA	NA	NA	NA	NA	NA	NA	NA	NA	NA	NA	NA	NA	NA	NA	NA	NA	NA	NA	NA	NA	NA	NA	NA	NA	NA	NA	NA	NA	NA	NA	NA	NA	NA
ENSG00000126767.13	NA	NA	NA	NA	NA	NA	NA	NA	NA	NA	NA	NA	NA	NA	NA	NA	NA	NA	NA	NA	NA	NA	NA	NA	NA	NA	NA	NA	NA	NA	NA	NA	NA	NA	NA	NA	NA	NA	NA	NA	NA	NA	NA	NA	NA	NA	NA	NA	NA
ENSG00000126768.8	NA	NA	0.97287	0.957992	NA	NA	NA	NA	NA	NA	NA	NA	NA	0.975955	0.967157	NA	0.977244	NA	NA	NA	0.980489	0.941932	NA	NA	0.928809	NA	0.976992	NA	NA	0.979406	NA	NA	NA	NA	NA	NA	NA	NA	NA	NA	NA	0.929995	NA	0.97037	0.701635	NA	NA	0.975134	NA
ENSG00000126945.8	NA	NA	NA	NA	NA	NA	NA	NA	NA	NA	NA	NA	NA	0.957182	NA	NA	NA	NA	NA	NA	NA	NA	NA	NA	NA	NA	NA	NA	NA	NA	NA	NA	NA	NA	NA	NA	NA	NA	NA	NA	NA	NA	NA	NA	NA	NA	NA	NA	NA
ENSG00000126947.7	NA	NA	NA	NA	NA	NA	NA	NA	NA	NA	NA	NA	NA	NA	0.965742	NA	NA	NA	0.935512	NA	NA	NA	NA	NA	NA	NA	NA	0.977665	NA	NA	NA	NA	NA	NA	NA	NA	NA	NA	NA	NA	0.964396	NA	NA	0.925501	NA	NA	NA	NA	NA
ENSG00000126950.7	NA	NA	NA	NA	NA	NA	NA	NA	NA	NA	NA	NA	NA	NA	NA	NA	NA	NA	NA	NA	NA	NA	NA	NA	NA	NA	NA	NA	0.909845	NA	NA	NA	NA	NA	NA	NA	NA	NA	NA	NA	NA	NA	NA	NA	NA	NA	NA	NA	NA
ENSG00000126953.5	NA	NA	NA	NA	NA	NA	NA	NA	NA	NA	NA	NA	NA	NA	NA	NA	NA	NA	NA	NA	NA	NA	NA	NA	NA	NA	NA	NA	NA	NA	NA	NA	NA	NA	NA	NA	NA	NA	NA	NA	NA	0.94338	NA	NA	NA	NA	NA	NA	NA
ENSG00000126970.11	NA	NA	NA	NA	NA	NA	NA	NA	NA	NA	NA	NA	NA	NA	NA	NA	NA	NA	NA	NA	NA	NA	0.776003	NA	NA	NA	NA	NA	NA	NA	NA	NA	NA	NA	NA	NA	NA	NA	NA	NA	NA	NA	NA	NA	NA	NA	NA	NA	NA
ENSG00000129675.11	NA	NA	NA	NA	0.900434	NA	NA	NA	NA	NA	NA	0.640083	NA	NA	NA	0.727509	NA	NA	NA	NA	NA	NA	NA	NA	NA	NA	NA	NA	NA	NA	NA	NA	NA	NA	NA	NA	NA	NA	NA	NA	NA	NA	NA	NA	NA	NA	0.822403	NA	NA
ENSG00000129680.11	0.75678	0.779753	0.936767	NA	0.845832	0.646584	NA	NA	NA	0.887605	0.75526	NA	0.957252	0.550149	NA	NA	0.568911	NA	0.548729	0.667895	NA	0.769897	NA	NA	NA	0.633005	0.899373	NA	0.558087	0.66782	0.678019	NA	0.845201	0.678068	NA	0.878811	NA	0.607848	NA	0.769401	0.750943	0.650464	0.814904	NA	0.649437	0.930652	0.652166	0.825692	NA
ENSG00000129682.9	NA	NA	NA	NA	NA	NA	NA	NA	NA	NA	0.723977	NA	NA	NA	0.645029	NA	NA	NA	NA	NA	0.565172	NA	0.501624	NA	NA	NA	NA	NA	NA	NA	NA	NA	NA	0.747094	NA	NA	NA	0.538533	NA	NA	NA	0.594728	NA	NA	NA	NA	NA	NA	NA
ENSG00000130021.9	NA	0.582946	0.573315	0.573133	NA	0.540965	0.614579	NA	NA	NA	0.558637	0.522817	0.558521	0.565304	0.572011	NA	0.655073	0.536356	0.533846	0.52909	0.605588	0.560003	0.629024	NA	NA	0.551232	0.657171	0.527341	NA	NA	0.552299	0.549893	0.736429	NA	0.56666	0.672531	0.537888	0.634313	NA	0.53467	0.638972	0.560802	NA	NA	0.571072	NA	0.600466	0.588268	NA
ENSG00000130032.11	NA	NA	NA	NA	NA	NA	0.869165	NA	NA	NA	NA	NA	NA	NA	NA	NA	NA	NA	NA	NA	NA	NA	NA	NA	NA	NA	NA	NA	NA	NA	NA	NA	NA	NA	NA	NA	NA	NA	NA	NA	NA	NA	NA	NA	NA	NA	NA	NA	NA
ENSG00000130052.9	NA	NA	NA	NA	NA	NA	NA	NA	NA	NA	NA	NA	NA	NA	NA	NA	NA	NA	NA	NA	NA	NA	NA	NA	NA	NA	NA	0.756985	NA	NA	NA	NA	NA	NA	NA	NA	NA	NA	NA	NA	NA	NA	NA	NA	NA	NA	NA	NA	NA
ENSG00000130054.4	0.944633	NA	NA	NA	NA	NA	0.94657	NA	NA	NA	NA	NA	NA	NA	NA	NA	NA	NA	0.855908	NA	0.89589	0.777602	0.763372	0.886546	NA	NA	0.952199	0.861242	NA	NA	NA	NA	0.94756	NA	0.779784	NA	NA	0.823429	NA	NA	NA	NA	0.9034	NA	NA	NA	0.88677	NA	NA
ENSG00000130055.9	NA	0.970953	NA	NA	NA	NA	NA	NA	NA	NA	NA	NA	NA	0.959685	NA	NA	NA	NA	NA	NA	NA	NA	0.866496	NA	NA	0.965482	0.939018	0.874174	NA	NA	NA	NA	NA	NA	NA	NA	NA	0.913232	NA	NA	NA	NA	NA	NA	NA	0.969537	NA	NA	NA
ENSG00000130066.12	NA	0.732459	0.658461	NA	NA	NA	NA	NA	NA	0.582831	NA	NA	NA	0.50515	NA	NA	NA	0.507985	0.6138	0.56237	NA	NA	NA	NA	0.536358	NA	NA	NA	NA	NA	0.645342	NA	NA	0.654603	NA	0.533697	0.627642	NA	NA	NA	0.62083	0.5329	0.75499	NA	0.554067	0.667523	0.620218	NA	NA
ENSG00000130119.11	NA	NA	NA	NA	NA	NA	NA	NA	NA	NA	NA	NA	NA	NA	NA	NA	NA	NA	NA	NA	NA	NA	NA	NA	NA	NA	NA	NA	NA	NA	NA	NA	NA	NA	NA	NA	NA	NA	NA	NA	NA	NA	NA	NA	NA	NA	NA	NA	NA
ENSG00000130150.7	0.898848	NA	NA	NA	NA	NA	NA	NA	NA	NA	NA	NA	NA	NA	0.963708	NA	NA	NA	NA	0.914601	NA	NA	0.502943	0.836295	NA	0.653592	NA	NA	NA	NA	NA	NA	0.902146	NA	NA	NA	NA	NA	0.538295	NA	NA	NA	0.902085	NA	0.647179	NA	NA	NA	NA
ENSG00000130224.10	NA	NA	NA	NA	NA	NA	NA	NA	NA	NA	NA	NA	NA	NA	NA	NA	NA	NA	NA	NA	NA	NA	0.686335	NA	NA	NA	NA	NA	NA	NA	NA	NA	NA	NA	NA	NA	NA	NA	NA	NA	NA	NA	NA	NA	NA	NA	0.641232	NA	NA
ENSG00000130234.6	NA	NA	NA	NA	NA	NA	NA	NA	NA	NA	NA	NA	NA	NA	NA	NA	NA	NA	NA	NA	NA	NA	NA	NA	NA	NA	NA	NA	NA	NA	NA	NA	NA	NA	NA	NA	NA	NA	NA	NA	NA	NA	NA	NA	NA	NA	NA	NA	NA
ENSG00000130741.6	NA	0.790921	0.501152	0.516025	NA	0.51853	NA	0.528322	NA	NA	0.696737	NA	0.516167	0.501847	NA	0.607273	0.561664	0.520134	0.508152	0.576821	NA	NA	0.500118	0.644792	0.626583	0.532552	0.860428	NA	0.541963	0.588785	0.661822	0.512288	0.894742	NA	0.658109	0.727827	NA	NA	NA	NA	NA	NA	0.578929	0.748582	0.504957	NA	0.618251	0.757107	NA
ENSG00000130821.11	NA	NA	NA	NA	NA	NA	NA	NA	NA	NA	NA	NA	NA	NA	NA	NA	NA	NA	NA	NA	NA	NA	NA	NA	NA	NA	NA	NA	NA	NA	NA	NA	NA	NA	NA	NA	NA	NA	NA	NA	NA	NA	NA	NA	NA	NA	NA	NA	NA
ENSG00000130826.11	NA	NA	NA	NA	NA	NA	NA	NA	NA	NA	NA	NA	NA	NA	NA	NA	NA	NA	NA	NA	NA	NA	NA	NA	NA	NA	NA	NA	NA	NA	NA	NA	NA	NA	NA	NA	NA	NA	NA	NA	NA	NA	NA	NA	NA	NA	NA	NA	NA
ENSG00000130827.5	NA	NA	NA	NA	NA	NA	NA	NA	NA	NA	NA	NA	NA	NA	NA	NA	NA	NA	NA	NA	NA	NA	NA	NA	NA	NA	NA	NA	NA	NA	NA	NA	NA	NA	NA	NA	NA	NA	NA	NA	NA	NA	NA	NA	NA	NA	NA	NA	NA
ENSG00000130830.10	0.968697	NA	0.957359	NA	NA	NA	NA	NA	NA	NA	NA	NA	NA	NA	0.968916	NA	NA	NA	NA	NA	NA	NA	NA	NA	NA	NA	NA	NA	NA	NA	NA	NA	NA	NA	NA	NA	NA	NA	NA	NA	NA	NA	NA	NA	NA	NA	NA	NA	NA
ENSG00000130985.12	NA	NA	NA	0.623876	0.752383	0.65536	0.637006	0.574988	0.554716	NA	NA	0.605583	0.663071	NA	NA	0.728419	0.604083	0.682073	NA	NA	NA	NA	NA	0.73076	0.680646	NA	NA	NA	NA	NA	NA	NA	0.763906	0.63213	NA	NA	0.808113	0.659288	0.62314	NA	0.699928	NA	NA	0.718768	NA	0.619771	0.616987	0.774623	0.708576
ENSG00000130988.8	NA	NA	NA	NA	NA	NA	NA	NA	NA	NA	NA	NA	NA	NA	NA	NA	NA	NA	NA	NA	NA	NA	NA	NA	NA	NA	NA	NA	NA	NA	NA	NA	NA	NA	NA	NA	NA	NA	NA	NA	NA	NA	NA	NA	NA	NA	NA	NA	NA
ENSG00000131080.10	0.868338	NA	NA	0.93754	NA	NA	NA	NA	NA	NA	NA	NA	NA	NA	NA	NA	NA	NA	NA	NA	NA	NA	NA	NA	0.949887	NA	NA	0.820216	NA	NA	NA	NA	0.955538	0.937836	NA	NA	NA	NA	NA	NA	NA	NA	NA	NA	NA	NA	NA	NA	NA
ENSG00000131089.9	NA	NA	NA	NA	NA	NA	NA	NA	NA	NA	NA	NA	NA	NA	NA	NA	NA	NA	NA	NA	NA	NA	NA	NA	NA	NA	NA	NA	NA	NA	NA	NA	NA	NA	NA	NA	NA	NA	NA	0.961327	NA	NA	NA	NA	NA	NA	NA	NA	NA
ENSG00000131171.8	0.750778	NA	NA	NA	NA	NA	NA	NA	NA	NA	NA	NA	NA	NA	NA	NA	NA	NA	0.909076	NA	NA	NA	NA	NA	NA	NA	0.966289	0.898941	NA	NA	NA	NA	NA	NA	NA	NA	NA	NA	NA	NA	NA	NA	NA	NA	NA	NA	NA	NA	NA
ENSG00000131263.8	NA	NA	NA	NA	NA	NA	NA	NA	NA	NA	NA	NA	NA	NA	NA	NA	NA	NA	NA	NA	NA	NA	NA	NA	NA	NA	NA	NA	NA	NA	NA	NA	NA	NA	NA	NA	NA	NA	NA	NA	NA	NA	NA	NA	NA	NA	0.942852	NA	NA
ENSG00000131269.11	NA	NA	NA	NA	NA	NA	NA	NA	NA	NA	NA	NA	NA	NA	NA	NA	NA	NA	NA	NA	NA	NA	NA	NA	NA	NA	NA	NA	NA	NA	NA	NA	NA	NA	NA	NA	NA	NA	NA	NA	NA	NA	NA	NA	NA	NA	NA	NA	NA
ENSG00000131724.6	NA	NA	NA	NA	0.817739	0.656419	NA	NA	NA	0.693102	NA	0.594867	NA	NA	0.638285	0.769487	0.712629	NA	0.567579	NA	0.615654	NA	NA	NA	NA	0.525903	0.825847	NA	0.664129	NA	NA	NA	NA	NA	NA	0.889482	NA	NA	NA	NA	NA	0.507908	NA	0.788238	0.627875	NA	NA	NA	0.742589
ENSG00000131725.9	NA	NA	0.786947	NA	0.739362	0.591144	0.645038	0.923141	0.930738	NA	NA	0.601684	0.885506	NA	0.711143	0.797348	NA	NA	NA	NA	0.645223	NA	NA	NA	NA	0.767715	NA	NA	0.537284	0.694821	0.6179	0.786923	0.903439	0.568942	0.678987	NA	NA	0.543776	NA	0.726332	0.766053	0.593074	0.789538	NA	NA	NA	0.55158	0.782796	NA
ENSG00000131828.9	NA	NA	NA	NA	0.956405	NA	NA	NA	0.660153	NA	NA	NA	NA	0.866176	NA	NA	NA	NA	NA	0.800524	NA	NA	NA	NA	NA	NA	NA	NA	NA	0.795467	NA	NA	NA	NA	NA	NA	NA	NA	NA	NA	NA	NA	NA	NA	NA	NA	NA	NA	0.951531
ENSG00000131831.13	NA	NA	NA	NA	NA	NA	NA	NA	NA	NA	NA	NA	NA	NA	NA	NA	NA	NA	NA	NA	NA	NA	NA	NA	NA	NA	NA	NA	NA	NA	NA	NA	NA	NA	NA	NA	NA	NA	NA	NA	NA	NA	NA	NA	NA	NA	NA	NA	NA
ENSG00000133124.10	NA	NA	NA	NA	NA	0.922396	0.586412	NA	NA	NA	0.610142	NA	NA	0.866598	0.603349	NA	0.661175	NA	NA	0.788658	0.598363	0.539819	0.73553	NA	0.772586	0.849377	NA	0.633911	0.602088	NA	NA	NA	0.796768	NA	NA	NA	NA	NA	NA	0.88542	NA	0.600837	NA	NA	NA	NA	NA	0.636964	0.673739
ENSG00000133131.10	NA	NA	NA	NA	NA	NA	NA	NA	NA	NA	NA	NA	NA	NA	0.563086	NA	NA	0.502314	0.596353	NA	NA	0.590135	NA	NA	NA	0.564515	NA	0.935091	NA	NA	NA	NA	NA	NA	NA	NA	NA	NA	NA	NA	NA	0.547167	NA	0.674092	NA	0.505364	NA	NA	NA
ENSG00000133134.7	NA	NA	0.520359	NA	NA	NA	0.522584	NA	NA	NA	0.747277	NA	0.974306	0.59029	0.72599	NA	NA	NA	0.563884	0.667572	0.658535	0.583538	0.566372	NA	0.584105	0.50609	0.909586	0.752367	NA	NA	0.823103	NA	NA	NA	0.729972	0.834974	NA	NA	NA	0.862575	0.765216	0.500302	0.52206	0.934021	0.575718	0.868196	NA	NA	NA
ENSG00000133135.9	NA	NA	NA	NA	NA	NA	NA	NA	NA	NA	NA	NA	NA	NA	NA	NA	NA	NA	NA	NA	NA	NA	NA	NA	NA	NA	NA	NA	NA	NA	NA	NA	NA	NA	NA	NA	NA	NA	NA	NA	NA	NA	NA	NA	NA	NA	NA	NA	NA
ENSG00000133142.13	NA	0.908466	0.610929	NA	NA	0.781384	NA	NA	NA	NA	0.75361	NA	NA	0.746325	0.617493	NA	NA	0.574404	0.554297	0.871846	0.620886	0.629981	NA	0.700666	0.589807	NA	NA	NA	0.706717	NA	0.728956	NA	0.962959	0.617695	NA	0.856176	NA	0.548122	NA	0.799784	0.811547	0.526001	NA	NA	0.671187	0.927817	NA	NA	NA
ENSG00000133169.5	NA	NA	NA	NA	0.858128	NA	0.9557	NA	NA	NA	NA	0.861278	NA	0.875812	0.970686	NA	0.845962	0.977574	NA	NA	NA	NA	0.636203	NA	NA	NA	NA	NA	NA	NA	NA	NA	NA	0.77021	NA	NA	NA	0.9162	NA	0.970308	NA	0.893641	NA	NA	NA	NA	NA	NA	NA
ENSG00000134590.9	NA	NA	NA	NA	NA	NA	NA	NA	NA	NA	NA	NA	NA	NA	NA	NA	NA	NA	NA	NA	NA	NA	0.724189	NA	NA	NA	NA	NA	NA	NA	NA	NA	NA	NA	NA	NA	NA	NA	NA	NA	NA	NA	NA	NA	NA	NA	NA	NA	NA
ENSG00000134594.4	NA	NA	NA	NA	NA	NA	NA	NA	NA	NA	NA	NA	NA	NA	NA	NA	NA	NA	NA	NA	NA	NA	NA	NA	NA	NA	NA	NA	NA	NA	NA	NA	NA	NA	NA	NA	NA	NA	NA	NA	NA	NA	NA	NA	NA	NA	NA	NA	NA
ENSG00000134595.6	NA	NA	NA	NA	NA	NA	NA	NA	NA	NA	NA	NA	NA	NA	NA	NA	NA	NA	NA	NA	NA	NA	NA	NA	NA	NA	NA	NA	NA	NA	NA	NA	0.942268	NA	NA	NA	NA	NA	NA	NA	NA	NA	NA	NA	NA	NA	0.896404	NA	NA
ENSG00000134597.9	NA	NA	NA	NA	NA	NA	NA	NA	NA	NA	NA	NA	NA	NA	NA	NA	NA	NA	NA	NA	NA	NA	NA	NA	NA	NA	NA	NA	NA	NA	NA	NA	NA	NA	NA	NA	NA	NA	NA	NA	NA	NA	NA	NA	NA	NA	0.869122	NA	NA
ENSG00000134602.11	NA	0.810302	NA	NA	NA	NA	NA	NA	0.836974	NA	NA	NA	NA	NA	NA	NA	NA	0.5538	0.559493	NA	0.5361	NA	0.545451	NA	NA	NA	NA	NA	0.510811	NA	NA	NA	0.838893	NA	NA	NA	0.563781	NA	NA	0.646612	NA	0.576515	NA	NA	0.710511	NA	NA	NA	NA
ENSG00000146938.10	0.576706	0.545667	0.55997	NA	NA	0.558425	NA	NA	0.578339	0.542026	0.545329	NA	NA	0.587597	NA	0.51811	0.595884	0.702985	0.549435	0.533366	0.55488	0.608722	NA	0.549547	0.572055	0.531361	0.585268	NA	0.513113	0.542061	0.512939	0.58454	0.564818	0.654718	0.56995	0.608236	0.564811	NA	0.621254	0.541252	0.532187	NA	0.549261	0.531136	NA	0.537627	0.520512	0.544688	0.585165
ENSG00000146950.8	0.641648	0.947131	NA	0.807829	0.909195	NA	NA	NA	0.745869	0.88696	0.897991	0.609244	NA	NA	NA	NA	NA	NA	NA	NA	NA	0.808045	0.662984	0.718332	NA	NA	NA	0.765076	0.667768	0.704497	NA	NA	NA	0.598735	0.855804	NA	0.907808	0.757618	0.88262	NA	0.934439	0.60121	0.925935	NA	0.566953	0.912799	0.875563	0.701079	0.925975
ENSG00000147003.5	NA	NA	NA	NA	NA	NA	NA	NA	NA	NA	NA	NA	NA	NA	NA	NA	NA	NA	NA	NA	NA	NA	NA	NA	NA	NA	NA	NA	NA	NA	NA	NA	NA	NA	NA	NA	NA	NA	NA	NA	NA	NA	NA	NA	0.675424	NA	NA	NA	NA
ENSG00000147010.13	NA	NA	NA	NA	NA	NA	NA	NA	NA	NA	NA	NA	NA	NA	NA	NA	NA	NA	NA	NA	NA	NA	0.553183	NA	NA	NA	0.916902	NA	NA	NA	NA	NA	NA	NA	NA	NA	NA	NA	NA	NA	NA	NA	NA	NA	NA	0.78147	NA	NA	NA
ENSG00000147027.3	0.692715	NA	NA	0.507843	NA	NA	NA	NA	0.56375	0.608805	NA	0.557271	0.563519	NA	NA	0.660765	NA	NA	NA	NA	0.536586	NA	0.578958	0.652558	0.812495	NA	NA	NA	0.566949	0.66682	NA	0.724771	0.834972	NA	0.723009	NA	0.50123	NA	NA	0.745132	0.734276	NA	0.564091	NA	0.91021	NA	0.533161	NA	0.791819
ENSG00000147041.7	NA	NA	NA	NA	NA	NA	NA	NA	NA	NA	NA	NA	NA	NA	NA	NA	NA	NA	NA	NA	NA	NA	NA	NA	NA	NA	NA	NA	NA	NA	NA	NA	NA	NA	NA	NA	NA	NA	NA	NA	NA	NA	NA	NA	NA	NA	NA	NA	NA
ENSG00000147044.16	NA	NA	NA	0.593086	NA	NA	NA	NA	NA	NA	0.747507	NA	0.858341	NA	NA	NA	0.580447	NA	0.631366	NA	0.572666	NA	0.580991	NA	NA	0.536131	NA	NA	0.508403	NA	NA	0.741044	NA	NA	NA	0.713671	NA	0.635773	NA	NA	NA	NA	NA	NA	0.631498	NA	0.569451	NA	NA
ENSG00000147050.10	0.539886	0.666814	0.516615	0.561509	0.581203	NA	NA	NA	NA	NA	0.691933	0.525035	0.528994	NA	NA	NA	NA	NA	NA	NA	0.560814	0.561218	0.52064	NA	NA	NA	NA	NA	NA	NA	0.642318	NA	0.818698	NA	0.768387	NA	0.654419	0.539065	0.56887	0.604783	NA	NA	NA	0.619557	NA	0.584385	0.509371	0.7231	0.689977
ENSG00000147099.15	NA	NA	NA	NA	NA	NA	NA	NA	NA	NA	NA	NA	NA	NA	NA	NA	0.863038	NA	NA	NA	NA	NA	NA	NA	NA	NA	NA	NA	NA	0.85196	NA	NA	NA	NA	NA	NA	NA	0.927942	0.889024	NA	0.913866	NA	NA	0.885083	NA	NA	0.75563	NA	NA
ENSG00000147100.5	0.851584	NA	NA	NA	NA	NA	NA	NA	NA	NA	NA	0.747426	NA	NA	NA	NA	0.9165	NA	NA	NA	NA	0.725217	0.543835	NA	NA	0.672007	NA	0.504548	NA	NA	NA	NA	NA	NA	0.883853	NA	0.870304	0.75593	NA	NA	0.947436	NA	NA	NA	0.678871	NA	NA	NA	NA
ENSG00000147118.6	NA	NA	NA	NA	NA	NA	NA	NA	NA	NA	NA	NA	NA	NA	NA	NA	NA	NA	NA	NA	NA	NA	NA	NA	NA	NA	NA	NA	NA	NA	NA	NA	NA	NA	NA	NA	NA	NA	NA	NA	NA	NA	NA	NA	NA	NA	NA	NA	NA
ENSG00000147119.3	NA	NA	NA	NA	NA	NA	NA	NA	NA	NA	NA	0.775218	NA	NA	NA	NA	NA	0.876663	0.821133	NA	NA	NA	NA	NA	NA	NA	NA	NA	NA	NA	NA	NA	NA	NA	NA	NA	NA	0.750887	NA	0.890905	NA	NA	NA	NA	NA	NA	NA	NA	NA
ENSG00000147121.11	NA	NA	NA	NA	NA	NA	NA	NA	NA	NA	NA	NA	NA	NA	NA	NA	NA	NA	NA	NA	NA	NA	NA	NA	NA	NA	NA	NA	NA	NA	NA	NA	NA	NA	NA	NA	NA	NA	NA	NA	NA	NA	NA	NA	NA	NA	NA	NA	NA
ENSG00000147123.10	NA	NA	NA	NA	NA	NA	NA	NA	NA	NA	NA	NA	NA	NA	NA	NA	NA	NA	NA	NA	NA	NA	NA	NA	NA	NA	NA	NA	NA	NA	NA	NA	NA	NA	NA	NA	NA	NA	NA	NA	NA	NA	NA	NA	NA	NA	NA	NA	NA
ENSG00000147124.8	NA	NA	NA	NA	NA	NA	NA	0.898178	NA	NA	NA	NA	NA	NA	NA	NA	NA	NA	NA	NA	NA	NA	0.622101	NA	NA	NA	NA	NA	NA	0.782697	NA	NA	NA	NA	NA	NA	NA	0.924147	NA	NA	NA	NA	NA	NA	NA	NA	NA	NA	NA
ENSG00000147130.10	NA	NA	NA	NA	0.933641	NA	NA	NA	NA	NA	NA	NA	NA	NA	NA	NA	0.973986	NA	NA	NA	NA	NA	0.812126	NA	NA	NA	0.953068	NA	NA	NA	NA	NA	0.965275	NA	NA	NA	NA	NA	NA	NA	NA	NA	NA	NA	NA	NA	NA	NA	NA
ENSG00000147133.11	0.919985	NA	NA	NA	NA	NA	NA	NA	NA	NA	NA	NA	NA	NA	NA	NA	NA	NA	NA	NA	NA	NA	NA	NA	0.848693	NA	NA	NA	NA	NA	NA	NA	NA	NA	0.927734	NA	NA	NA	NA	NA	0.968821	NA	NA	NA	NA	NA	NA	NA	NA
ENSG00000147140.11	NA	NA	NA	NA	NA	NA	NA	NA	NA	NA	NA	NA	NA	NA	NA	NA	NA	NA	NA	NA	NA	NA	NA	NA	NA	NA	NA	NA	NA	NA	NA	NA	NA	NA	0.860222	NA	NA	NA	NA	NA	NA	NA	NA	NA	NA	NA	NA	0.963873	NA
ENSG00000147144.8	NA	NA	NA	NA	NA	NA	NA	NA	NA	NA	NA	NA	NA	NA	NA	NA	NA	NA	NA	NA	NA	NA	NA	NA	NA	NA	NA	NA	NA	NA	NA	NA	NA	NA	NA	NA	NA	NA	NA	NA	NA	NA	NA	NA	NA	NA	NA	NA	NA
ENSG00000147145.8	0.782539	NA	NA	NA	NA	NA	NA	NA	NA	NA	NA	NA	NA	NA	0.912942	NA	NA	NA	NA	NA	NA	NA	NA	NA	NA	NA	NA	NA	NA	NA	NA	NA	NA	NA	NA	NA	NA	NA	NA	NA	NA	NA	NA	NA	NA	NA	NA	NA	NA
ENSG00000147155.6	NA	NA	NA	NA	NA	NA	NA	NA	NA	NA	NA	NA	NA	NA	NA	NA	NA	NA	NA	NA	NA	NA	NA	NA	NA	NA	NA	NA	NA	NA	NA	NA	NA	NA	NA	NA	NA	NA	NA	NA	NA	NA	NA	NA	NA	NA	NA	NA	NA
ENSG00000147162.9	NA	NA	NA	NA	NA	NA	NA	NA	NA	NA	NA	NA	0.983625	NA	NA	NA	NA	NA	NA	NA	NA	NA	NA	NA	NA	NA	NA	NA	NA	NA	NA	NA	NA	NA	NA	NA	NA	NA	NA	NA	NA	NA	NA	NA	NA	NA	NA	NA	NA
ENSG00000147164.7	NA	NA	NA	NA	0.958978	NA	NA	NA	NA	NA	0.93964	0.87028	NA	NA	0.977061	NA	NA	0.91701	NA	NA	0.897423	NA	NA	0.960904	NA	0.958585	NA	NA	NA	0.96361	NA	NA	NA	NA	0.902587	NA	NA	NA	NA	NA	NA	0.91454	NA	NA	NA	NA	NA	NA	NA
ENSG00000147180.12	NA	NA	0.911796	NA	NA	0.902331	0.81088	NA	NA	NA	0.718021	NA	NA	NA	NA	0.582291	NA	NA	NA	NA	0.896783	NA	NA	0.724239	0.832862	0.70396	NA	NA	NA	0.686959	NA	NA	NA	0.772257	0.709965	NA	NA	NA	NA	0.970335	0.93323	NA	NA	NA	0.570833	NA	0.775052	NA	0.918098
ENSG00000147202.13	NA	NA	NA	NA	NA	NA	NA	NA	NA	NA	NA	NA	NA	NA	NA	NA	NA	NA	NA	NA	NA	NA	NA	NA	NA	NA	NA	NA	0.604995	NA	NA	NA	NA	NA	NA	NA	NA	NA	NA	NA	NA	NA	NA	NA	NA	NA	NA	NA	NA
ENSG00000147224.6	NA	NA	NA	NA	NA	NA	NA	NA	NA	NA	NA	NA	NA	NA	NA	NA	NA	NA	NA	NA	NA	NA	NA	NA	NA	NA	NA	NA	NA	NA	NA	NA	NA	NA	NA	NA	NA	NA	NA	NA	NA	NA	NA	NA	NA	NA	NA	NA	NA
ENSG00000147231.9	NA	NA	NA	NA	NA	NA	NA	NA	NA	NA	NA	NA	NA	NA	NA	NA	NA	NA	NA	NA	NA	NA	NA	NA	NA	NA	NA	NA	NA	NA	NA	NA	NA	NA	NA	NA	NA	NA	NA	NA	NA	NA	NA	NA	NA	NA	0.550031	NA	NA
ENSG00000147234.6	NA	NA	NA	NA	NA	NA	NA	NA	NA	NA	NA	NA	NA	NA	NA	NA	NA	NA	NA	NA	NA	NA	NA	NA	NA	NA	NA	NA	NA	NA	NA	NA	NA	NA	NA	NA	NA	NA	NA	NA	NA	NA	NA	NA	NA	NA	NA	NA	NA
ENSG00000147246.5	NA	NA	NA	NA	NA	NA	NA	NA	NA	NA	NA	NA	NA	NA	NA	NA	NA	NA	0.747005	NA	NA	NA	NA	0.626062	NA	NA	NA	NA	NA	NA	NA	NA	NA	NA	NA	NA	NA	NA	NA	NA	NA	NA	NA	NA	NA	NA	NA	NA	NA
ENSG00000147251.11	NA	0.830337	0.671751	NA	0.923633	0.640709	0.640895	0.818036	NA	NA	0.664135	NA	NA	0.707645	NA	NA	NA	0.576298	0.579159	0.868468	0.664188	NA	0.542996	NA	0.612316	0.574299	0.786257	0.629829	0.60702	0.625293	0.50556	0.671408	0.876847	0.701888	0.534773	0.797392	0.826122	0.547298	NA	NA	0.542543	0.734358	0.848686	0.722837	0.559581	NA	NA	0.769608	NA
ENSG00000147255.13	0.596465	0.747694	0.585434	0.583165	0.696992	NA	0.501483	0.571321	0.76641	0.578957	0.556195	0.561447	0.59621	0.533358	0.539319	0.664214	0.537108	NA	0.554725	0.627968	0.524629	NA	0.619556	0.639723	0.630204	0.601728	0.821316	0.553168	0.532669	0.505334	0.68031	0.540086	0.931737	0.556289	NA	0.612468	0.725731	NA	0.597078	0.780969	0.678025	0.560597	0.645959	0.700366	NA	0.570038	0.536853	0.754109	0.733073
ENSG00000147256.6	NA	NA	NA	NA	NA	NA	NA	NA	NA	NA	NA	NA	NA	NA	NA	NA	NA	NA	NA	NA	NA	NA	NA	NA	NA	NA	NA	NA	NA	NA	NA	NA	NA	NA	NA	NA	NA	NA	NA	NA	NA	NA	NA	NA	NA	NA	NA	NA	NA
ENSG00000147257.9	NA	NA	NA	NA	NA	NA	NA	NA	NA	NA	NA	NA	NA	NA	NA	NA	NA	NA	NA	NA	NA	NA	NA	NA	NA	NA	NA	NA	NA	NA	NA	NA	NA	NA	NA	NA	NA	NA	NA	NA	NA	NA	NA	NA	NA	NA	0.553956	NA	NA
ENSG00000147274.10	NA	NA	NA	NA	NA	NA	NA	NA	NA	NA	NA	NA	NA	0.792451	NA	NA	NA	NA	NA	0.814746	NA	NA	NA	NA	NA	NA	NA	NA	NA	NA	NA	NA	NA	NA	NA	NA	NA	NA	NA	0.882562	NA	NA	NA	NA	NA	NA	NA	NA	NA
ENSG00000147381.7	NA	NA	NA	NA	NA	NA	NA	NA	NA	NA	NA	NA	NA	NA	NA	NA	NA	NA	NA	NA	NA	NA	NA	NA	0.934695	NA	0.901704	NA	NA	NA	NA	NA	NA	NA	NA	NA	NA	NA	0.900113	NA	NA	NA	NA	NA	NA	NA	NA	NA	NA
ENSG00000147382.14	NA	NA	NA	NA	NA	NA	NA	NA	NA	NA	NA	NA	NA	NA	NA	NA	NA	NA	NA	NA	NA	NA	NA	NA	NA	NA	NA	NA	NA	NA	NA	NA	NA	NA	NA	NA	NA	NA	NA	NA	NA	NA	NA	NA	NA	NA	NA	NA	NA
ENSG00000147383.6	NA	NA	NA	NA	NA	NA	NA	NA	NA	NA	NA	NA	NA	NA	NA	NA	NA	NA	NA	NA	NA	NA	NA	NA	NA	NA	NA	NA	NA	NA	NA	NA	NA	NA	NA	NA	NA	NA	NA	NA	NA	NA	NA	NA	NA	NA	NA	NA	NA
ENSG00000147394.14	NA	NA	NA	NA	NA	NA	0.961665	NA	NA	NA	NA	NA	NA	NA	NA	0.910023	NA	NA	NA	NA	NA	NA	NA	NA	0.936608	NA	0.960887	NA	NA	NA	NA	NA	0.9395	0.920548	NA	NA	NA	NA	NA	NA	0.96734	NA	NA	NA	NA	NA	0.978509	NA	NA
ENSG00000147400.8	NA	NA	NA	NA	NA	NA	NA	NA	NA	NA	NA	NA	0.887627	NA	NA	NA	NA	NA	NA	NA	NA	NA	NA	NA	NA	NA	NA	NA	NA	NA	NA	NA	NA	NA	NA	NA	NA	NA	NA	NA	NA	NA	NA	NA	NA	NA	NA	NA	NA
ENSG00000147402.7	NA	NA	0.924418	NA	NA	NA	NA	NA	NA	NA	NA	0.794248	NA	NA	NA	NA	NA	NA	NA	NA	NA	NA	0.91585	NA	NA	NA	NA	NA	NA	NA	NA	NA	NA	NA	NA	NA	NA	NA	NA	NA	NA	NA	NA	NA	NA	NA	NA	NA	NA
ENSG00000147403.12	NA	NA	0.915264	NA	NA	NA	NA	NA	NA	NA	NA	NA	NA	NA	NA	NA	NA	NA	NA	NA	NA	NA	NA	NA	NA	NA	NA	NA	NA	NA	NA	NA	NA	NA	NA	NA	NA	NA	NA	NA	NA	NA	NA	NA	0.931163	NA	NA	NA	NA
ENSG00000149970.10	NA	NA	NA	0.501271	NA	NA	NA	NA	NA	NA	NA	NA	NA	NA	NA	NA	NA	NA	NA	NA	NA	NA	NA	NA	NA	NA	NA	0.59085	NA	NA	NA	NA	NA	NA	NA	NA	NA	NA	NA	NA	NA	NA	NA	0.895296	NA	NA	NA	NA	0.897749
ENSG00000155008.9	NA	NA	NA	NA	NA	NA	NA	NA	NA	NA	NA	NA	NA	NA	NA	NA	NA	NA	NA	NA	NA	NA	NA	NA	NA	NA	NA	NA	NA	NA	NA	NA	NA	NA	NA	NA	NA	NA	NA	NA	NA	NA	NA	NA	NA	NA	NA	NA	NA
ENSG00000155959.6	NA	NA	NA	NA	NA	NA	NA	NA	NA	NA	NA	NA	NA	NA	NA	NA	NA	NA	NA	NA	NA	NA	NA	NA	NA	NA	NA	NA	NA	NA	NA	NA	NA	NA	NA	NA	NA	NA	NA	NA	NA	NA	NA	NA	NA	NA	NA	NA	NA
ENSG00000155961.4	NA	NA	NA	NA	NA	NA	NA	NA	NA	NA	NA	NA	NA	NA	NA	NA	NA	NA	NA	NA	NA	NA	NA	NA	NA	NA	NA	NA	NA	NA	NA	NA	NA	NA	NA	NA	NA	NA	NA	NA	NA	NA	NA	NA	NA	NA	NA	NA	NA
ENSG00000155966.9	NA	NA	NA	NA	NA	NA	NA	NA	NA	NA	NA	0.824806	NA	NA	NA	NA	0.891689	NA	0.6328	NA	NA	NA	NA	NA	NA	NA	0.88355	0.934911	NA	NA	NA	NA	NA	NA	NA	NA	NA	0.91499	NA	NA	NA	NA	NA	NA	NA	NA	NA	NA	NA
ENSG00000155984.10	NA	NA	NA	NA	NA	NA	NA	NA	NA	NA	NA	NA	NA	NA	NA	NA	NA	NA	NA	NA	NA	NA	NA	NA	NA	NA	NA	NA	NA	NA	NA	NA	NA	NA	NA	NA	NA	NA	NA	NA	NA	NA	NA	NA	NA	NA	NA	NA	NA
ENSG00000156298.8	NA	NA	NA	NA	NA	NA	0.706224	NA	0.68819	0.920925	NA	NA	NA	0.893454	0.87583	NA	0.600447	0.910248	0.654877	0.886339	NA	0.820665	0.767527	0.877347	0.901031	0.62421	NA	0.719738	0.800531	NA	NA	NA	NA	0.905895	0.968933	NA	0.89695	NA	NA	NA	0.915642	0.623816	NA	0.816225	0.547101	0.711317	0.839044	NA	NA
ENSG00000156313.8	NA	0.893507	NA	NA	NA	NA	NA	NA	0.566852	NA	NA	NA	NA	NA	NA	NA	NA	0.734016	NA	NA	NA	NA	NA	0.945576	NA	0.842369	NA	NA	0.557091	0.632886	NA	NA	0.714035	NA	0.763601	NA	NA	0.557832	NA	0.744613	NA	NA	NA	0.749393	NA	0.721398	0.534726	NA	NA
ENSG00000156500.10	NA	NA	NA	NA	NA	NA	NA	NA	NA	NA	NA	NA	NA	NA	NA	NA	NA	NA	NA	NA	NA	NA	NA	NA	NA	NA	NA	NA	NA	NA	NA	NA	NA	NA	NA	NA	NA	NA	NA	NA	NA	NA	NA	NA	NA	NA	NA	NA	NA
ENSG00000156504.12	NA	NA	NA	NA	NA	NA	NA	NA	NA	NA	NA	NA	NA	NA	NA	NA	0.605141	NA	0.538635	NA	NA	NA	NA	0.790573	NA	NA	NA	NA	NA	NA	NA	NA	NA	NA	NA	0.829963	NA	0.522815	NA	NA	NA	NA	NA	0.766934	NA	NA	0.574277	NA	NA
ENSG00000156531.12	NA	NA	NA	NA	NA	0.604574	NA	0.924908	0.974824	NA	0.722949	0.523467	0.876488	NA	0.606708	NA	0.53611	NA	NA	NA	NA	NA	NA	0.746896	0.672308	NA	NA	NA	0.549964	NA	NA	0.736913	0.944319	0.679357	0.668625	0.817933	0.716029	0.597739	NA	NA	0.728926	NA	NA	0.707677	0.609346	NA	NA	0.865385	0.701002
ENSG00000156697.8	0.598238	NA	NA	NA	NA	0.967856	0.763162	NA	0.944253	NA	NA	0.687063	0.829739	NA	NA	0.749375	0.886084	NA	0.603939	NA	NA	NA	NA	NA	NA	NA	NA	NA	NA	NA	NA	0.843968	NA	NA	NA	0.847106	0.900935	NA	0.51629	NA	NA	NA	NA	0.743524	NA	NA	0.64821	0.782331	NA
ENSG00000156709.9	NA	NA	NA	NA	NA	NA	NA	NA	NA	NA	NA	0.629801	0.826706	0.704646	0.784042	NA	0.71032	NA	NA	0.770604	0.652761	0.707304	NA	NA	NA	NA	NA	NA	NA	0.73058	0.703727	NA	NA	NA	NA	0.877488	0.875262	NA	NA	NA	0.853124	NA	NA	0.817397	0.657655	0.971911	0.629136	NA	NA
ENSG00000156925.7	NA	NA	NA	NA	NA	NA	NA	NA	NA	NA	NA	NA	NA	NA	NA	NA	NA	NA	NA	NA	NA	NA	NA	NA	NA	NA	NA	NA	NA	NA	NA	NA	NA	NA	NA	NA	NA	NA	NA	NA	NA	NA	NA	NA	NA	NA	0.555025	NA	NA
ENSG00000157399.10	0.619444	NA	NA	NA	NA	0.550924	NA	NA	NA	NA	NA	NA	NA	NA	NA	NA	NA	NA	NA	NA	NA	NA	NA	NA	NA	0.567447	NA	0.673888	NA	NA	NA	NA	NA	NA	NA	NA	NA	NA	NA	NA	NA	NA	0.579325	NA	NA	0.64912	NA	NA	NA
ENSG00000157502.8	NA	NA	NA	NA	NA	NA	NA	NA	NA	NA	NA	NA	NA	NA	NA	NA	NA	NA	NA	NA	NA	NA	NA	NA	NA	NA	NA	NA	NA	NA	NA	NA	NA	NA	NA	NA	NA	NA	NA	NA	NA	NA	NA	NA	NA	NA	NA	NA	NA
ENSG00000157514.12	NA	NA	NA	NA	NA	NA	NA	NA	NA	NA	NA	NA	NA	NA	NA	NA	NA	NA	NA	NA	NA	NA	NA	NA	NA	NA	NA	NA	NA	NA	NA	NA	NA	NA	NA	NA	NA	NA	NA	NA	NA	NA	NA	NA	NA	NA	NA	NA	NA
ENSG00000157600.7	0.518352	NA	NA	NA	0.72742	0.561927	NA	NA	NA	0.627452	0.516264	NA	NA	NA	NA	NA	NA	NA	NA	NA	0.558787	NA	NA	NA	0.665656	NA	NA	0.570675	NA	NA	NA	NA	NA	0.57087	0.558985	NA	NA	0.568275	NA	NA	0.609086	NA	0.618778	NA	NA	0.563778	0.877876	NA	NA
ENSG00000157625.11	NA	0.762413	0.942915	NA	0.918858	0.819111	NA	0.634977	0.73054	0.879513	NA	0.620505	NA	0.684122	NA	0.618804	0.666393	NA	NA	NA	0.634717	0.707625	0.519341	NA	0.867449	0.780529	0.839155	0.553905	NA	0.698127	NA	NA	0.797391	NA	NA	NA	NA	0.618033	0.736898	0.899849	0.94928	NA	0.753331	NA	NA	0.514264	0.756555	0.80412	0.766212
ENSG00000158290.12	NA	NA	NA	NA	NA	NA	NA	NA	NA	NA	NA	NA	NA	NA	NA	NA	NA	NA	NA	NA	NA	NA	NA	NA	NA	NA	NA	NA	NA	NA	NA	NA	NA	NA	NA	NA	NA	NA	NA	NA	NA	NA	NA	NA	0.545134	NA	NA	NA	NA
ENSG00000158301.14	NA	NA	0.821155	NA	0.862373	NA	NA	NA	NA	NA	0.884313	0.893244	NA	NA	NA	0.62104	NA	NA	NA	NA	NA	NA	NA	NA	NA	NA	NA	NA	NA	NA	NA	NA	NA	NA	NA	NA	NA	NA	0.736778	NA	NA	NA	NA	NA	0.926301	NA	NA	NA	NA
ENSG00000158352.11	NA	NA	NA	NA	NA	NA	NA	NA	NA	NA	NA	NA	NA	NA	NA	NA	NA	NA	NA	NA	NA	NA	NA	NA	NA	0.50592	NA	NA	NA	0.80498	NA	NA	NA	NA	NA	NA	NA	NA	NA	NA	NA	NA	NA	NA	NA	NA	NA	NA	NA
ENSG00000158423.12	NA	NA	NA	NA	NA	NA	NA	NA	NA	NA	NA	NA	NA	NA	NA	NA	NA	NA	NA	NA	NA	NA	NA	NA	NA	NA	NA	NA	NA	NA	NA	NA	NA	NA	NA	NA	NA	NA	NA	NA	NA	NA	NA	NA	NA	NA	NA	NA	NA
ENSG00000158427.10	NA	NA	NA	NA	NA	NA	NA	NA	NA	NA	NA	NA	0.500874	NA	NA	NA	NA	0.627419	NA	NA	NA	NA	NA	NA	NA	NA	NA	NA	NA	NA	NA	NA	NA	NA	NA	NA	NA	NA	NA	0.747138	NA	NA	NA	NA	NA	NA	0.850083	NA	NA
ENSG00000158526.7	NA	NA	NA	NA	NA	NA	NA	NA	0.965894	NA	NA	0.880018	NA	NA	NA	NA	NA	NA	NA	NA	NA	0.910688	NA	NA	NA	NA	NA	0.895839	NA	0.904597	NA	NA	NA	NA	NA	NA	NA	NA	NA	NA	NA	NA	NA	NA	NA	NA	0.963095	0.869852	NA
ENSG00000158813.13	NA	NA	NA	NA	NA	NA	NA	NA	NA	NA	NA	0.913362	NA	NA	0.882999	NA	0.936649	0.877033	NA	NA	NA	0.860284	NA	NA	0.800506	0.927738	NA	NA	0.925332	0.940712	NA	NA	NA	NA	0.881321	NA	NA	NA	0.91694	0.954433	NA	0.888474	NA	NA	NA	NA	NA	0.802678	NA
ENSG00000160131.9	0.840644	NA	NA	NA	NA	NA	NA	NA	NA	NA	NA	NA	NA	NA	0.976755	NA	0.974252	NA	NA	NA	NA	NA	NA	NA	NA	NA	NA	NA	NA	NA	NA	NA	NA	NA	NA	NA	NA	NA	NA	NA	NA	NA	NA	NA	NA	NA	NA	NA	NA
ENSG00000160211.11	NA	NA	NA	NA	NA	NA	NA	NA	NA	NA	NA	NA	NA	NA	NA	NA	NA	NA	NA	NA	NA	NA	NA	NA	NA	NA	NA	NA	NA	NA	NA	NA	NA	NA	NA	NA	NA	NA	NA	NA	NA	NA	NA	NA	NA	NA	NA	NA	NA
ENSG00000165169.6	NA	NA	NA	NA	NA	NA	NA	NA	0.690789	NA	NA	0.924404	NA	NA	NA	NA	NA	NA	NA	NA	NA	NA	0.736158	NA	NA	NA	NA	NA	NA	NA	NA	NA	NA	NA	NA	NA	NA	NA	NA	0.946949	NA	NA	NA	0.932885	NA	NA	NA	NA	0.89227
ENSG00000165175.11	NA	NA	NA	NA	NA	NA	0.681964	NA	NA	NA	NA	NA	NA	NA	NA	NA	NA	NA	NA	NA	NA	NA	NA	NA	NA	NA	NA	NA	NA	NA	NA	NA	NA	NA	NA	NA	NA	NA	NA	NA	NA	NA	NA	NA	NA	NA	NA	0.835766	NA
ENSG00000165182.6	NA	NA	NA	NA	NA	NA	NA	NA	NA	NA	0.815835	NA	NA	NA	NA	NA	NA	NA	NA	NA	NA	NA	NA	NA	NA	NA	NA	NA	NA	NA	NA	NA	NA	NA	NA	NA	NA	NA	NA	NA	NA	NA	NA	NA	NA	NA	NA	NA	NA
ENSG00000165186.9	0.632298	NA	0.547735	NA	NA	NA	NA	NA	NA	NA	NA	NA	NA	NA	NA	NA	NA	0.610042	NA	NA	NA	NA	0.642075	NA	NA	0.577679	NA	NA	NA	NA	NA	NA	NA	NA	0.659748	NA	NA	NA	0.777387	NA	0.893081	NA	NA	NA	NA	NA	0.702151	NA	NA
ENSG00000165192.9	NA	NA	NA	NA	NA	NA	NA	NA	NA	NA	NA	NA	NA	NA	NA	NA	NA	NA	NA	NA	NA	NA	NA	NA	NA	NA	NA	NA	NA	NA	NA	NA	NA	NA	NA	NA	NA	NA	NA	NA	NA	NA	NA	NA	NA	NA	NA	NA	NA
ENSG00000165194.10	NA	NA	NA	NA	NA	NA	NA	NA	NA	NA	NA	NA	NA	NA	NA	NA	NA	NA	NA	NA	NA	NA	NA	NA	NA	NA	NA	NA	NA	NA	NA	NA	NA	NA	NA	NA	NA	NA	NA	NA	NA	NA	NA	NA	NA	NA	NA	NA	NA
ENSG00000165195.9	NA	NA	NA	0.641931	NA	NA	NA	0.71828	0.526078	NA	NA	NA	NA	NA	0.933494	NA	0.670546	NA	NA	NA	0.850382	NA	0.547912	NA	0.757739	NA	NA	0.727749	NA	0.625293	NA	NA	NA	NA	NA	NA	NA	0.699416	NA	0.924312	NA	NA	NA	NA	NA	NA	NA	NA	NA
ENSG00000165240.13	NA	NA	NA	NA	NA	NA	NA	NA	NA	NA	NA	NA	NA	NA	NA	NA	NA	NA	NA	NA	NA	NA	NA	NA	NA	NA	NA	NA	NA	NA	NA	NA	NA	NA	NA	NA	NA	NA	NA	NA	NA	NA	NA	NA	NA	NA	NA	NA	NA
ENSG00000165259.9	NA	NA	NA	NA	NA	NA	NA	NA	NA	NA	NA	NA	NA	NA	NA	NA	NA	NA	NA	NA	NA	NA	NA	NA	NA	NA	NA	NA	NA	NA	NA	NA	NA	NA	NA	NA	NA	NA	NA	NA	NA	NA	NA	NA	NA	NA	NA	NA	NA
ENSG00000165288.10	NA	NA	NA	NA	0.892582	NA	NA	NA	NA	NA	NA	0.912337	NA	NA	NA	NA	NA	NA	0.897921	NA	NA	NA	0.835647	NA	NA	NA	NA	NA	NA	0.909578	NA	NA	NA	NA	0.965625	NA	NA	NA	NA	NA	0.958352	NA	NA	NA	NA	NA	0.928022	0.966831	NA
ENSG00000165349.7	0.968354	NA	NA	NA	0.921325	NA	NA	NA	NA	NA	0.933754	0.854743	NA	NA	NA	NA	0.957463	0.921207	NA	NA	0.854905	0.707989	NA	0.920276	NA	0.902147	NA	0.820706	0.93758	0.956099	NA	NA	NA	NA	0.802481	NA	NA	NA	NA	NA	0.930104	0.895347	NA	0.946253	0.955733	NA	0.972102	0.935857	NA
ENSG00000165359.10	NA	0.935436	0.911015	NA	NA	0.578395	0.61907	NA	NA	NA	0.893771	0.593409	NA	NA	NA	0.636615	NA	0.552295	0.507132	NA	NA	NA	0.543431	NA	NA	NA	0.736892	NA	0.505088	NA	NA	0.620304	NA	NA	0.786438	NA	NA	NA	NA	NA	NA	0.674667	NA	NA	0.671002	NA	0.813073	NA	NA
ENSG00000165591.6	NA	0.7755	NA	NA	NA	NA	0.89163	NA	NA	NA	NA	0.57781	0.873779	0.925776	NA	NA	NA	NA	NA	NA	NA	NA	NA	NA	NA	0.850789	NA	0.555072	0.826912	0.640825	NA	NA	NA	0.784172	NA	NA	NA	NA	0.825404	NA	0.672483	0.89162	NA	0.745698	0.697736	NA	NA	NA	NA
ENSG00000165675.12	NA	NA	NA	NA	NA	NA	NA	NA	NA	0.835889	NA	NA	NA	NA	NA	NA	NA	NA	NA	NA	NA	NA	NA	NA	NA	NA	NA	0.524617	NA	NA	NA	NA	NA	NA	NA	NA	NA	NA	NA	NA	NA	NA	NA	NA	NA	NA	NA	NA	NA
ENSG00000165704.10	NA	NA	NA	NA	NA	NA	NA	NA	NA	NA	NA	NA	NA	NA	NA	NA	NA	NA	NA	NA	NA	NA	NA	NA	NA	0.563589	NA	NA	NA	NA	NA	NA	NA	NA	NA	NA	NA	NA	NA	NA	NA	NA	NA	NA	NA	NA	NA	NA	NA
ENSG00000166432.10	NA	NA	NA	NA	NA	NA	NA	NA	NA	NA	NA	NA	NA	NA	NA	NA	NA	NA	NA	NA	NA	NA	NA	NA	NA	NA	NA	NA	NA	NA	NA	NA	NA	NA	NA	NA	NA	NA	NA	NA	NA	NA	NA	NA	0.619817	NA	NA	NA	NA
ENSG00000166681.9	NA	NA	0.697577	NA	NA	NA	NA	NA	NA	NA	NA	NA	NA	NA	NA	NA	NA	NA	NA	NA	NA	NA	NA	NA	NA	NA	NA	NA	NA	NA	NA	NA	NA	NA	NA	NA	NA	NA	NA	0.773884	NA	NA	NA	NA	NA	NA	NA	NA	NA
ENSG00000166707.6	NA	NA	NA	NA	NA	NA	NA	NA	NA	NA	NA	NA	NA	NA	0.692561	NA	NA	NA	NA	NA	NA	NA	NA	NA	NA	NA	NA	NA	NA	NA	NA	NA	NA	NA	NA	NA	NA	NA	NA	NA	NA	0.501359	NA	NA	NA	NA	NA	NA	NA
ENSG00000169057.15	NA	NA	NA	NA	0.932975	NA	NA	NA	NA	NA	NA	NA	NA	NA	NA	0.674397	NA	NA	NA	NA	NA	NA	NA	NA	NA	NA	NA	NA	NA	NA	NA	NA	NA	NA	NA	NA	NA	NA	NA	NA	NA	NA	NA	NA	NA	NA	NA	NA	NA
ENSG00000169083.11	NA	NA	NA	NA	NA	NA	NA	NA	NA	NA	NA	NA	NA	NA	0.889008	NA	NA	NA	NA	NA	NA	NA	NA	NA	NA	0.872508	NA	0.915229	NA	NA	NA	NA	NA	NA	0.88992	NA	NA	0.917297	NA	NA	NA	NA	NA	NA	NA	NA	NA	NA	NA
ENSG00000169188.4	NA	NA	0.981889	NA	NA	NA	NA	NA	NA	NA	NA	NA	NA	NA	NA	NA	NA	NA	NA	NA	NA	NA	NA	NA	NA	NA	NA	NA	NA	NA	NA	NA	NA	NA	NA	NA	NA	NA	NA	NA	NA	NA	NA	NA	NA	NA	NA	NA	0.937776
ENSG00000169239.8	0.772987	NA	NA	0.684833	0.781057	NA	NA	NA	NA	0.669864	NA	0.690219	0.632334	0.660818	NA	NA	0.764955	NA	NA	NA	0.561295	NA	NA	0.503863	NA	0.503905	0.607475	NA	NA	NA	NA	NA	NA	NA	0.698604	NA	NA	NA	0.833464	NA	0.504348	NA	NA	NA	NA	0.508703	0.620184	0.798669	NA
ENSG00000169249.8	0.505223	0.739977	NA	NA	0.550617	0.509093	NA	0.70462	0.677585	NA	0.596368	0.506432	NA	NA	0.525228	0.57178	0.577474	0.571085	0.593014	NA	0.561773	0.534222	NA	0.68627	NA	0.601446	NA	NA	0.541026	NA	NA	NA	NA	NA	0.587079	0.566899	0.70785	NA	NA	NA	NA	0.532511	0.511701	NA	NA	0.534214	NA	NA	0.733639
ENSG00000169297.6	NA	NA	NA	NA	NA	NA	NA	NA	NA	NA	NA	NA	NA	NA	NA	NA	NA	NA	NA	NA	NA	NA	NA	NA	NA	NA	NA	NA	NA	NA	NA	NA	NA	NA	NA	NA	NA	NA	NA	NA	NA	NA	NA	NA	NA	NA	NA	NA	NA
ENSG00000169446.4	NA	NA	NA	NA	0.766063	NA	NA	NA	NA	0.96908	0.768091	NA	NA	NA	0.857051	NA	NA	NA	0.500501	NA	NA	NA	NA	NA	NA	0.666845	NA	NA	NA	NA	NA	NA	NA	0.930178	NA	0.933495	0.700255	NA	NA	0.921736	NA	NA	0.948518	NA	0.649905	NA	0.605501	0.915153	NA
ENSG00000169891.13	NA	NA	NA	NA	NA	NA	NA	0.500186	NA	NA	NA	NA	NA	NA	NA	NA	NA	NA	NA	NA	NA	NA	NA	NA	NA	NA	NA	NA	NA	NA	NA	NA	NA	NA	NA	NA	NA	NA	NA	NA	NA	NA	NA	NA	NA	NA	NA	NA	NA
ENSG00000169895.5	0.626518	NA	NA	NA	NA	NA	0.89744	NA	NA	0.55221	0.502936	NA	NA	0.842303	NA	NA	NA	0.540008	NA	NA	NA	NA	0.553501	NA	NA	0.503448	NA	NA	0.500641	0.652015	NA	NA	0.753269	NA	0.549447	NA	NA	NA	NA	NA	0.50426	NA	NA	NA	0.554415	NA	0.739862	0.745132	NA
ENSG00000169933.8	NA	NA	NA	NA	NA	NA	NA	NA	NA	NA	NA	NA	NA	NA	NA	NA	NA	NA	NA	NA	NA	NA	NA	NA	NA	NA	NA	NA	NA	NA	NA	NA	NA	NA	NA	NA	NA	NA	NA	NA	NA	NA	NA	NA	NA	NA	NA	NA	NA
ENSG00000170925.3	NA	NA	NA	NA	NA	NA	NA	NA	NA	NA	NA	NA	NA	NA	NA	NA	NA	NA	NA	NA	NA	NA	NA	NA	NA	NA	NA	NA	NA	NA	NA	NA	NA	NA	NA	NA	NA	NA	NA	NA	NA	NA	NA	NA	NA	NA	NA	NA	NA
ENSG00000170965.5	NA	NA	NA	NA	NA	NA	NA	NA	NA	NA	NA	NA	NA	NA	NA	NA	NA	NA	NA	NA	NA	NA	NA	NA	NA	NA	NA	NA	NA	NA	NA	NA	NA	NA	NA	NA	NA	NA	NA	NA	NA	NA	NA	NA	NA	NA	NA	NA	NA
ENSG00000171004.13	0.602922	NA	NA	0.562368	0.621292	0.663447	NA	0.529747	NA	0.589443	NA	0.557672	0.567046	0.698013	NA	0.609144	0.559732	0.598692	0.528275	0.62005	NA	0.566146	NA	0.56374	NA	0.511069	NA	0.501817	0.521755	NA	NA	NA	NA	NA	0.668303	NA	0.651836	0.521219	NA	0.650798	NA	0.542905	NA	0.889609	0.60431	NA	0.501427	NA	0.683483
ENSG00000171100.10	NA	NA	NA	NA	NA	NA	NA	NA	NA	NA	NA	NA	NA	NA	NA	NA	NA	0.752672	NA	NA	NA	NA	NA	NA	NA	NA	NA	NA	NA	NA	NA	NA	NA	NA	NA	NA	NA	NA	NA	NA	NA	NA	NA	NA	NA	NA	NA	NA	NA
ENSG00000171155.7	NA	0.818644	0.946998	NA	0.837519	NA	0.845132	NA	0.963301	NA	0.834279	0.700117	NA	0.785258	0.97869	NA	NA	NA	NA	0.963821	NA	NA	NA	NA	0.817389	0.768339	NA	0.780478	NA	NA	0.95212	NA	NA	0.893223	0.757773	NA	0.948695	0.783382	NA	NA	NA	NA	NA	NA	NA	NA	NA	0.822261	0.809482
ENSG00000171365.11	NA	NA	NA	NA	NA	NA	NA	NA	NA	NA	NA	NA	NA	NA	NA	NA	0.926372	NA	NA	NA	NA	NA	0.636722	NA	NA	NA	NA	NA	0.607262	NA	NA	NA	NA	NA	NA	NA	NA	0.75849	NA	NA	NA	NA	NA	NA	NA	NA	NA	NA	NA
ENSG00000171388.9	NA	0.854424	NA	NA	NA	NA	0.606823	NA	NA	NA	NA	NA	NA	NA	NA	NA	NA	NA	0.596756	NA	NA	NA	NA	0.81655	NA	NA	0.673556	NA	NA	0.739016	NA	NA	NA	NA	NA	0.809764	NA	NA	NA	NA	NA	NA	NA	NA	0.525008	NA	NA	NA	NA
ENSG00000172465.9	NA	NA	NA	NA	NA	NA	NA	NA	NA	NA	NA	NA	NA	NA	NA	NA	NA	NA	NA	NA	NA	NA	NA	NA	NA	NA	NA	NA	NA	NA	NA	NA	NA	NA	NA	NA	NA	NA	NA	NA	NA	NA	NA	NA	NA	NA	NA	NA	0.74524
ENSG00000172476.3	NA	NA	NA	NA	NA	NA	0.503932	NA	NA	NA	NA	NA	NA	NA	0.599764	NA	0.794438	NA	NA	0.581489	NA	0.736575	NA	NA	NA	NA	NA	NA	0.561089	NA	0.824368	NA	NA	0.56041	NA	NA	NA	NA	NA	0.816937	NA	NA	NA	NA	NA	NA	NA	NA	NA
ENSG00000172534.9	NA	0.823249	0.810725	NA	0.844246	0.703916	NA	0.745449	NA	0.970936	0.901515	NA	NA	NA	NA	NA	0.805677	0.755559	0.678538	NA	NA	0.787083	0.888166	NA	NA	NA	0.826358	0.715699	NA	NA	0.952226	NA	0.910611	NA	NA	0.88482	0.815611	0.849311	0.790007	0.855892	0.847705	0.819645	0.875319	NA	0.844307	NA	0.925963	0.746123	0.854072
ENSG00000172943.14	NA	NA	NA	NA	NA	NA	NA	NA	NA	NA	NA	NA	NA	NA	NA	0.9696	NA	NA	NA	NA	NA	0.936364	NA	NA	NA	NA	NA	0.964863	NA	NA	NA	NA	NA	NA	NA	NA	NA	NA	NA	NA	NA	NA	NA	NA	NA	NA	NA	NA	NA
ENSG00000173275.8	NA	NA	NA	NA	NA	NA	NA	NA	NA	NA	NA	NA	NA	NA	NA	NA	NA	NA	NA	NA	NA	0.885131	NA	NA	0.926935	NA	NA	NA	NA	NA	NA	NA	NA	NA	NA	NA	NA	NA	NA	NA	NA	NA	NA	NA	0.585108	NA	NA	NA	NA
ENSG00000173674.6	NA	NA	0.72645	NA	NA	NA	NA	NA	NA	NA	NA	NA	NA	NA	NA	NA	NA	0.544473	0.528579	NA	NA	NA	NA	NA	NA	NA	NA	0.57547	NA	NA	0.858819	NA	NA	0.606575	NA	0.712794	0.728385	NA	0.596261	NA	NA	NA	NA	0.701586	NA	NA	0.594988	NA	NA
ENSG00000173681.12	NA	NA	NA	NA	0.755194	NA	NA	NA	NA	NA	NA	NA	NA	NA	NA	0.657725	NA	NA	NA	NA	NA	NA	NA	NA	NA	NA	NA	NA	NA	NA	NA	NA	NA	NA	NA	NA	NA	NA	0.555354	NA	NA	NA	NA	NA	NA	NA	0.788777	NA	NA
ENSG00000173698.13	NA	NA	NA	NA	NA	NA	NA	0.606862	NA	NA	NA	NA	NA	NA	NA	NA	NA	NA	NA	NA	NA	NA	NA	NA	NA	NA	NA	NA	0.62307	NA	NA	NA	NA	NA	NA	NA	NA	NA	NA	0.896703	NA	NA	NA	NA	NA	NA	0.688552	NA	NA
ENSG00000174010.9	NA	NA	0.58994	0.533592	0.871982	NA	NA	NA	0.536477	NA	0.528492	NA	0.558267	0.501894	NA	0.722444	0.56592	0.569261	NA	0.658519	NA	NA	NA	NA	0.616459	NA	0.776713	0.553242	0.50797	NA	0.710572	0.557531	0.84421	NA	NA	NA	NA	0.520669	0.706283	NA	NA	NA	0.625191	NA	0.721965	0.568621	0.600414	NA	0.612862
ENSG00000174460.3	NA	NA	NA	NA	NA	NA	NA	NA	NA	NA	NA	NA	NA	NA	NA	NA	NA	NA	NA	NA	NA	NA	NA	NA	NA	NA	NA	NA	NA	NA	NA	NA	NA	NA	NA	NA	NA	NA	NA	NA	NA	NA	NA	NA	NA	NA	NA	NA	NA
ENSG00000174740.7	NA	NA	NA	NA	NA	NA	NA	NA	NA	NA	NA	NA	NA	NA	NA	NA	NA	NA	NA	NA	NA	NA	NA	NA	NA	NA	NA	NA	NA	NA	NA	NA	NA	NA	NA	NA	NA	NA	NA	NA	NA	NA	NA	NA	NA	NA	NA	NA	NA
ENSG00000176076.6	0.77627	NA	NA	0.567885	NA	NA	0.566202	0.578933	NA	NA	0.622081	NA	0.587719	0.504999	NA	NA	NA	NA	NA	NA	0.661162	NA	NA	NA	NA	NA	NA	NA	0.578374	NA	NA	NA	NA	NA	0.652685	NA	0.588793	NA	NA	0.924906	NA	NA	NA	NA	NA	0.521277	NA	NA	NA
ENSG00000176274.6	NA	NA	0.634019	NA	NA	NA	0.895226	NA	NA	NA	NA	NA	0.533883	NA	0.560031	NA	NA	NA	NA	NA	0.606493	NA	NA	NA	NA	NA	NA	NA	NA	NA	NA	NA	NA	NA	NA	NA	NA	0.522707	NA	0.769835	0.757684	NA	NA	NA	NA	NA	NA	NA	NA
ENSG00000176896.7	NA	NA	NA	0.50137	NA	NA	0.662962	0.629482	0.504828	NA	NA	0.631844	NA	0.878777	0.754039	NA	NA	NA	0.5921	NA	NA	NA	NA	0.503943	NA	NA	NA	0.607977	NA	NA	NA	NA	NA	NA	NA	NA	NA	0.665027	NA	NA	NA	NA	NA	NA	NA	NA	NA	NA	NA
ENSG00000177189.8	NA	0.905205	0.744967	NA	NA	NA	NA	NA	NA	NA	NA	NA	NA	NA	NA	NA	0.624313	NA	0.614141	NA	0.554908	NA	0.60817	NA	NA	0.63565	NA	0.658713	NA	NA	NA	NA	0.830411	0.76907	NA	0.76452	NA	NA	NA	NA	NA	NA	NA	0.757832	NA	0.780576	0.527996	NA	NA
ENSG00000177485.6	NA	0.93711	NA	0.953486	0.909321	NA	0.788186	NA	NA	0.874866	NA	NA	NA	0.910856	NA	NA	0.869295	0.556898	0.675698	0.940045	0.584089	0.609873	NA	NA	0.730626	NA	0.867124	0.687936	0.827672	0.715569	NA	0.923023	0.900783	NA	0.778721	NA	0.897594	0.727824	0.750406	0.733357	0.744703	0.69608	NA	NA	0.544834	NA	0.7917	NA	NA
ENSG00000177854.7	NA	0.89158	NA	NA	NA	NA	NA	NA	NA	0.921125	NA	NA	NA	NA	NA	NA	0.874797	0.780574	NA	NA	NA	0.872344	NA	NA	NA	NA	NA	NA	NA	0.751624	NA	NA	NA	NA	NA	NA	NA	NA	0.66683	0.769835	0.618706	NA	NA	NA	NA	NA	NA	NA	NA
ENSG00000178947.8	0.72348	NA	NA	0.924717	NA	NA	0.827799	NA	NA	NA	NA	NA	NA	0.849972	NA	NA	0.7807	0.775551	0.5515	NA	NA	0.826136	NA	0.958216	0.753179	0.778931	NA	0.673408	NA	NA	NA	0.892875	NA	NA	0.940166	NA	NA	0.713781	NA	NA	NA	0.561761	0.926914	NA	0.734976	NA	NA	NA	0.894038
ENSG00000179222.13	NA	0.911981	NA	NA	NA	NA	0.904006	NA	NA	0.954572	NA	0.758127	NA	NA	NA	NA	NA	0.887722	NA	NA	0.739677	0.759744	NA	NA	0.849035	0.757956	0.912568	NA	NA	0.546809	NA	NA	NA	NA	0.811181	NA	NA	NA	NA	0.920901	NA	NA	NA	NA	NA	NA	NA	NA	NA
ENSG00000179542.11	NA	NA	NA	NA	NA	NA	NA	NA	NA	NA	NA	NA	NA	NA	NA	NA	NA	NA	NA	NA	NA	NA	NA	NA	NA	NA	NA	0.781987	NA	NA	0.751793	NA	NA	NA	NA	NA	NA	NA	NA	NA	NA	NA	NA	NA	0.64276	NA	NA	NA	NA
ENSG00000180182.6	0.815302	NA	0.574471	0.585999	NA	NA	0.598002	0.52538	NA	0.790443	NA	0.555808	0.974483	NA	NA	NA	0.691044	0.766667	0.500498	NA	0.969249	0.831087	0.603801	NA	0.591474	NA	NA	0.577541	NA	0.618088	0.542363	0.699327	NA	NA	NA	0.835073	0.673079	NA	NA	0.848905	NA	NA	0.689786	0.806956	0.545925	0.773062	NA	NA	NA
ENSG00000180772.6	NA	NA	NA	NA	NA	NA	NA	NA	NA	NA	NA	NA	NA	NA	NA	NA	NA	NA	NA	NA	NA	NA	NA	NA	NA	NA	NA	NA	NA	NA	NA	NA	NA	NA	NA	NA	NA	NA	NA	NA	NA	NA	NA	NA	NA	NA	NA	NA	NA
ENSG00000180815.10	NA	NA	NA	NA	NA	NA	NA	NA	NA	NA	NA	NA	NA	0.831848	NA	NA	NA	NA	0.730095	0.794504	NA	NA	NA	NA	NA	0.94412	NA	NA	NA	NA	0.97631	NA	NA	NA	NA	NA	NA	NA	NA	NA	NA	0.728038	NA	NA	NA	NA	NA	NA	NA
ENSG00000180879.9	NA	NA	NA	NA	NA	NA	NA	NA	NA	NA	NA	NA	NA	NA	NA	NA	NA	NA	NA	NA	NA	NA	NA	NA	NA	0.937548	NA	NA	NA	NA	NA	NA	NA	NA	NA	NA	NA	NA	NA	NA	NA	NA	NA	NA	NA	NA	NA	NA	NA
ENSG00000180964.12	NA	NA	NA	NA	NA	0.633741	NA	NA	NA	NA	NA	NA	NA	NA	NA	NA	NA	NA	NA	NA	NA	NA	NA	NA	NA	NA	NA	NA	NA	NA	NA	NA	NA	NA	NA	NA	NA	NA	NA	NA	NA	NA	NA	NA	NA	NA	NA	NA	NA
ENSG00000181191.11	NA	0.859958	NA	NA	NA	NA	0.797779	NA	0.956381	NA	NA	0.649674	NA	0.799244	0.739026	NA	0.8111	NA	0.580698	0.962309	0.592077	0.612974	0.61004	NA	NA	NA	0.887191	NA	NA	NA	NA	0.95002	0.895538	NA	NA	NA	0.918047	0.662742	0.681307	0.87103	NA	0.648422	NA	0.777739	0.689678	NA	0.661257	NA	0.778575
ENSG00000181544.9	NA	NA	NA	0.662071	NA	NA	NA	0.574046	0.631304	0.911524	NA	NA	0.934961	0.809009	NA	NA	NA	0.909685	0.556422	NA	0.700849	NA	NA	NA	0.835962	0.731738	NA	NA	NA	0.693068	NA	0.796601	NA	NA	NA	NA	NA	0.784733	NA	0.936917	NA	NA	0.929804	0.723859	NA	NA	0.727464	NA	NA
ENSG00000181704.7	NA	NA	NA	NA	NA	NA	NA	NA	NA	NA	NA	NA	NA	NA	NA	NA	0.91887	NA	NA	NA	NA	NA	NA	NA	NA	NA	NA	0.817696	NA	NA	NA	NA	NA	NA	NA	NA	NA	NA	NA	NA	NA	NA	NA	NA	NA	NA	NA	NA	NA
ENSG00000182195.6	NA	NA	NA	NA	NA	NA	0.871563	NA	NA	0.948367	NA	NA	NA	NA	NA	NA	NA	0.956997	0.960219	NA	NA	NA	0.634067	0.94028	0.956563	NA	NA	0.609973	0.8795	NA	NA	0.823913	0.937349	NA	0.664705	NA	0.979275	NA	NA	NA	NA	NA	NA	0.933223	0.633615	NA	0.946728	NA	NA
ENSG00000182220.9	0.766132	NA	NA	NA	NA	NA	NA	NA	NA	0.871841	NA	NA	NA	NA	NA	NA	0.529886	NA	NA	NA	NA	NA	NA	NA	NA	NA	NA	NA	NA	NA	NA	0.735357	NA	NA	NA	NA	NA	NA	NA	NA	NA	NA	NA	NA	NA	NA	0.764088	NA	NA
ENSG00000182287.9	0.5699	0.647065	NA	NA	0.664321	0.57379	NA	0.591074	0.619719	NA	0.53394	0.504929	NA	NA	0.563629	0.580527	0.535623	0.51323	0.538239	NA	0.503491	0.577408	NA	0.628604	NA	0.510121	0.695892	NA	0.506045	NA	NA	NA	NA	0.540477	0.504387	0.613156	0.542157	NA	NA	NA	NA	0.541138	0.565751	NA	0.553679	0.545586	NA	NA	0.540329
ENSG00000182492.11	0.928493	NA	NA	NA	NA	NA	NA	NA	NA	NA	NA	NA	NA	NA	NA	NA	NA	NA	NA	NA	NA	NA	NA	NA	NA	NA	NA	NA	NA	NA	NA	NA	0.920467	NA	0.966247	NA	NA	NA	NA	NA	NA	NA	NA	NA	NA	NA	NA	NA	NA
ENSG00000182508.9	NA	NA	0.619726	NA	NA	NA	NA	NA	NA	NA	NA	NA	NA	0.763048	NA	NA	NA	NA	NA	NA	NA	0.547283	NA	NA	NA	NA	NA	NA	NA	NA	0.578023	NA	NA	NA	NA	NA	NA	NA	NA	NA	NA	NA	NA	NA	0.50473	0.664104	NA	NA	NA
ENSG00000182518.9	NA	NA	NA	NA	NA	NA	NA	NA	NA	NA	NA	NA	NA	NA	NA	NA	NA	NA	NA	NA	NA	NA	NA	NA	NA	NA	NA	NA	NA	NA	NA	NA	NA	NA	NA	NA	NA	NA	NA	NA	NA	NA	NA	NA	NA	NA	NA	NA	NA
ENSG00000182712.11	NA	NA	NA	NA	NA	NA	NA	NA	NA	NA	NA	NA	NA	NA	0.927412	NA	NA	NA	NA	NA	NA	NA	NA	NA	NA	NA	NA	NA	NA	NA	NA	NA	NA	NA	NA	NA	NA	NA	NA	NA	NA	NA	NA	NA	NA	NA	NA	NA	NA
ENSG00000182798.6	NA	NA	NA	NA	NA	NA	NA	NA	NA	NA	NA	NA	NA	NA	NA	NA	NA	NA	NA	NA	NA	NA	NA	NA	NA	0.808511	NA	0.717105	NA	NA	NA	NA	0.628054	NA	NA	NA	NA	NA	NA	NA	NA	NA	NA	NA	0.878571	NA	NA	NA	NA
ENSG00000182872.11	NA	NA	NA	NA	NA	NA	0.794654	NA	NA	NA	NA	NA	NA	NA	NA	NA	NA	NA	NA	NA	NA	NA	NA	NA	NA	NA	NA	NA	NA	NA	NA	NA	NA	NA	NA	NA	NA	NA	NA	NA	NA	NA	NA	NA	NA	NA	NA	NA	NA
ENSG00000182890.3	NA	NA	NA	NA	NA	NA	NA	NA	NA	NA	NA	NA	NA	NA	NA	NA	NA	NA	NA	NA	NA	NA	NA	NA	NA	NA	NA	NA	NA	NA	NA	NA	NA	NA	NA	NA	NA	NA	NA	NA	NA	NA	NA	NA	NA	NA	NA	NA	NA
ENSG00000182916.7	0.610724	0.895123	0.643167	NA	NA	0.775919	NA	NA	0.904157	NA	NA	NA	0.623215	0.545547	NA	0.711433	NA	NA	0.612397	0.817613	0.515624	0.808595	NA	NA	0.738241	NA	0.843344	NA	0.524328	NA	0.776581	0.762622	NA	NA	NA	0.823653	NA	0.598978	0.760901	NA	NA	NA	NA	NA	0.683588	0.788469	NA	NA	NA
ENSG00000183337.12	0.833464	0.935116	NA	0.763619	NA	0.749632	0.725562	NA	0.530943	0.869753	0.89409	0.788225	NA	NA	NA	0.88961	0.657026	0.895357	0.527385	NA	0.820534	NA	0.533371	NA	0.737174	NA	0.819539	0.75154	NA	NA	NA	NA	0.929716	0.703807	0.936769	0.917478	0.896935	0.682618	0.906509	0.832065	NA	NA	NA	NA	NA	NA	NA	NA	0.96396
ENSG00000183690.12	NA	NA	NA	NA	NA	NA	NA	NA	NA	NA	NA	NA	NA	NA	NA	NA	NA	NA	NA	NA	NA	NA	NA	NA	NA	NA	NA	NA	0.547045	NA	NA	NA	NA	NA	NA	NA	NA	NA	NA	NA	NA	NA	NA	NA	NA	NA	NA	NA	NA
ENSG00000183837.8	NA	NA	NA	NA	NA	NA	NA	NA	NA	NA	NA	NA	NA	NA	NA	NA	NA	NA	NA	NA	NA	NA	NA	NA	NA	0.930464	NA	NA	NA	NA	NA	NA	NA	NA	0.929724	NA	NA	NA	NA	NA	NA	NA	NA	NA	NA	NA	NA	NA	NA
ENSG00000183943.5	NA	0.714944	0.518625	0.529927	0.770161	0.71	0.585198	0.544521	0.606613	0.565093	0.708358	0.539547	0.848585	0.524458	0.518213	NA	0.612358	0.793433	0.573633	0.5084	0.793591	0.55851	NA	0.556132	0.556615	NA	0.704298	0.517653	0.573568	NA	0.545571	NA	0.713069	0.587408	0.879849	0.752547	NA	0.558181	0.881058	0.643556	0.587081	0.533249	0.523015	0.636977	0.536899	0.525917	0.554861	0.701002	0.728379
ENSG00000184083.7	NA	NA	NA	NA	NA	NA	NA	NA	NA	NA	NA	NA	NA	NA	NA	NA	NA	NA	NA	NA	NA	NA	NA	NA	NA	NA	NA	NA	NA	NA	NA	NA	NA	NA	NA	NA	NA	NA	NA	NA	NA	NA	NA	NA	NA	NA	NA	NA	NA
ENSG00000184194.5	NA	NA	NA	NA	NA	NA	NA	NA	NA	0.937904	NA	NA	NA	NA	NA	NA	NA	NA	NA	NA	NA	NA	NA	NA	NA	NA	NA	NA	NA	0.915969	NA	NA	NA	NA	0.89277	NA	NA	NA	NA	NA	NA	NA	NA	NA	NA	NA	0.912217	NA	NA
ENSG00000184205.10	NA	NA	NA	NA	NA	NA	NA	NA	NA	NA	NA	NA	NA	NA	0.924786	NA	NA	NA	NA	NA	NA	0.906554	NA	NA	0.900653	NA	NA	NA	NA	NA	NA	NA	NA	NA	NA	NA	NA	0.786569	NA	0.911074	NA	NA	NA	NA	NA	NA	NA	NA	NA
ENSG00000184216.7	NA	NA	NA	NA	0.88256	NA	NA	NA	NA	NA	0.96463	NA	NA	NA	NA	0.827127	NA	NA	NA	NA	NA	0.8844	NA	NA	NA	NA	NA	NA	NA	0.959403	NA	NA	NA	NA	NA	NA	NA	NA	0.976148	NA	0.958182	0.981255	NA	NA	NA	NA	NA	NA	NA
ENSG00000184343.6	NA	NA	NA	NA	NA	NA	NA	NA	NA	NA	NA	NA	NA	NA	NA	NA	NA	NA	NA	NA	NA	NA	NA	NA	NA	NA	NA	NA	NA	NA	NA	NA	NA	NA	0.870503	NA	NA	NA	NA	NA	NA	NA	NA	NA	NA	NA	NA	NA	NA
ENSG00000184368.11	NA	NA	NA	NA	NA	NA	NA	NA	NA	NA	NA	NA	NA	NA	NA	NA	NA	NA	NA	NA	NA	NA	NA	NA	NA	NA	NA	NA	NA	NA	NA	NA	0.870809	NA	NA	NA	NA	NA	NA	NA	NA	NA	NA	NA	NA	NA	NA	NA	NA
ENSG00000184481.12	NA	NA	NA	NA	NA	NA	NA	NA	NA	NA	NA	NA	NA	NA	NA	NA	NA	NA	NA	NA	NA	NA	NA	NA	NA	NA	NA	NA	NA	NA	NA	NA	NA	NA	NA	NA	NA	NA	NA	NA	0.932306	NA	NA	NA	NA	NA	NA	NA	NA
ENSG00000184634.11	NA	NA	NA	NA	NA	NA	NA	NA	NA	NA	NA	0.894866	NA	NA	NA	NA	NA	NA	NA	NA	0.952679	0.903838	NA	NA	NA	NA	NA	0.685454	NA	NA	NA	NA	NA	NA	0.976566	NA	NA	0.94438	NA	NA	NA	NA	NA	NA	NA	NA	NA	NA	NA
ENSG00000184785.4	NA	NA	0.896155	NA	NA	NA	NA	NA	NA	NA	NA	NA	NA	NA	NA	NA	NA	NA	NA	NA	NA	NA	NA	NA	NA	0.528383	NA	0.743243	NA	NA	NA	NA	NA	NA	NA	NA	NA	0.620176	NA	0.9403	NA	NA	NA	NA	NA	NA	NA	NA	NA
ENSG00000184831.9	0.582578	NA	0.543418	0.51159	0.676228	NA	NA	0.526284	0.70346	NA	NA	NA	0.57087	NA	NA	NA	0.520776	0.504944	NA	NA	NA	NA	NA	NA	NA	NA	0.738803	0.504483	0.563592	NA	0.691145	0.526106	0.764846	NA	NA	NA	0.73932	NA	0.531534	NA	NA	NA	0.616266	NA	NA	NA	0.517604	NA	0.679555
ENSG00000184867.9	NA	NA	NA	NA	NA	NA	NA	NA	NA	NA	NA	NA	NA	0.744636	NA	NA	0.919142	0.74794	0.774557	0.974156	NA	NA	NA	NA	NA	NA	NA	NA	NA	NA	NA	NA	NA	NA	NA	NA	NA	NA	NA	NA	NA	NA	NA	NA	NA	NA	0.906996	NA	NA
ENSG00000184905.4	NA	NA	NA	NA	NA	NA	NA	NA	NA	NA	NA	NA	NA	NA	NA	NA	NA	NA	NA	NA	0.942615	NA	NA	NA	NA	NA	NA	0.870418	0.946432	NA	NA	NA	NA	0.976119	NA	NA	NA	NA	NA	NA	NA	NA	NA	NA	NA	NA	NA	NA	NA
ENSG00000185222.7	NA	NA	NA	NA	NA	NA	NA	NA	NA	NA	NA	NA	NA	NA	NA	NA	NA	NA	NA	NA	NA	NA	NA	NA	NA	NA	NA	NA	NA	NA	NA	NA	NA	NA	NA	NA	NA	NA	NA	NA	NA	NA	NA	NA	NA	NA	0.545607	NA	NA
ENSG00000185515.10	NA	NA	NA	NA	NA	NA	NA	NA	NA	NA	NA	NA	NA	NA	NA	NA	NA	NA	NA	NA	NA	NA	0.943422	0.93545	NA	NA	NA	NA	NA	NA	NA	NA	NA	NA	NA	NA	NA	NA	NA	NA	NA	NA	NA	NA	NA	NA	NA	NA	NA
ENSG00000185753.8	NA	NA	NA	NA	NA	NA	NA	NA	NA	NA	NA	NA	NA	0.811968	NA	NA	NA	NA	0.643365	0.879117	NA	NA	NA	NA	NA	0.676626	NA	NA	NA	0.692038	NA	NA	NA	NA	NA	0.799745	NA	NA	NA	NA	NA	NA	0.66026	NA	NA	0.63814	NA	NA	NA
ENSG00000185825.11	NA	NA	NA	NA	NA	NA	NA	NA	NA	NA	NA	NA	NA	NA	NA	NA	NA	NA	NA	NA	NA	NA	NA	NA	NA	NA	NA	NA	NA	NA	NA	NA	NA	NA	NA	NA	NA	NA	NA	NA	NA	NA	NA	NA	NA	NA	NA	NA	NA
ENSG00000185985.7	NA	NA	NA	NA	NA	NA	NA	NA	NA	NA	NA	NA	NA	NA	NA	NA	NA	NA	NA	NA	NA	NA	NA	NA	NA	NA	NA	NA	NA	NA	NA	NA	NA	NA	NA	NA	NA	NA	NA	NA	NA	NA	NA	NA	NA	NA	NA	NA	NA
ENSG00000186310.9	NA	0.667358	0.500006	0.742576	NA	0.714015	0.686816	0.545008	NA	NA	NA	0.527678	0.531645	NA	0.563312	NA	0.546991	NA	NA	NA	0.554824	NA	NA	NA	0.606929	NA	NA	0.518933	NA	0.552594	0.531465	NA	NA	0.586469	0.520603	0.59969	NA	0.56349	NA	NA	0.536258	0.569218	NA	NA	0.537223	0.56266	NA	NA	0.557335
ENSG00000186312.6	NA	NA	NA	NA	NA	NA	NA	0.620989	NA	NA	0.819163	NA	NA	0.705039	NA	NA	NA	NA	NA	NA	0.548911	0.807908	NA	NA	NA	0.90774	NA	NA	NA	NA	NA	0.803381	NA	NA	NA	NA	NA	NA	NA	0.741687	NA	NA	NA	NA	NA	NA	0.936946	NA	NA
ENSG00000186376.10	0.826088	NA	NA	NA	NA	0.871257	NA	NA	NA	NA	NA	NA	NA	NA	0.932097	NA	0.912911	NA	0.67069	NA	NA	NA	0.649851	0.932844	0.783164	0.891994	NA	0.776872	0.603395	NA	NA	NA	NA	NA	NA	0.89676	NA	0.89839	NA	NA	NA	0.805123	NA	NA	0.575674	NA	NA	0.770544	NA
ENSG00000186416.8	NA	NA	NA	NA	NA	NA	NA	NA	NA	NA	0.89581	NA	NA	NA	NA	NA	NA	NA	NA	NA	NA	NA	NA	NA	NA	NA	NA	NA	NA	NA	NA	NA	NA	NA	NA	NA	NA	NA	NA	NA	NA	NA	NA	NA	0.527482	NA	NA	NA	NA
ENSG00000186462.7	NA	NA	NA	NA	NA	NA	NA	NA	NA	NA	NA	NA	NA	NA	NA	NA	NA	NA	NA	NA	NA	NA	NA	NA	NA	NA	NA	NA	NA	NA	NA	NA	NA	NA	NA	NA	NA	NA	NA	NA	NA	NA	NA	NA	NA	NA	NA	NA	NA
ENSG00000186767.5	NA	NA	NA	NA	NA	NA	NA	NA	NA	NA	NA	NA	NA	NA	NA	NA	NA	NA	NA	NA	NA	NA	NA	NA	NA	NA	NA	NA	NA	NA	NA	NA	NA	NA	NA	NA	NA	NA	NA	NA	NA	NA	NA	NA	NA	NA	NA	NA	NA
ENSG00000186787.7	NA	NA	NA	NA	NA	NA	NA	NA	NA	NA	NA	NA	NA	NA	NA	NA	NA	NA	NA	NA	NA	NA	NA	NA	NA	NA	NA	NA	NA	NA	NA	NA	NA	NA	NA	NA	NA	NA	NA	NA	NA	NA	NA	NA	NA	NA	NA	NA	NA
ENSG00000186871.5	NA	NA	NA	NA	0.963129	NA	NA	NA	NA	NA	NA	0.924651	NA	NA	NA	0.848287	NA	NA	0.962786	NA	NA	NA	NA	NA	NA	0.914973	NA	0.787075	NA	0.934835	NA	NA	NA	NA	NA	NA	NA	NA	NA	NA	NA	NA	NA	0.877206	NA	NA	NA	NA	NA
ENSG00000187325.4	NA	NA	NA	NA	NA	NA	NA	NA	NA	NA	NA	NA	NA	NA	NA	NA	0.974438	NA	NA	NA	NA	NA	NA	NA	0.902923	NA	NA	0.967513	NA	NA	NA	NA	NA	NA	NA	NA	NA	NA	NA	NA	NA	NA	NA	NA	NA	NA	NA	NA	NA
ENSG00000187601.3	NA	NA	NA	NA	0.969249	NA	NA	NA	NA	NA	NA	NA	NA	NA	NA	NA	NA	NA	NA	NA	NA	NA	0.932831	NA	NA	0.970205	NA	0.790974	NA	NA	NA	NA	NA	NA	NA	NA	NA	NA	NA	NA	0.972914	NA	NA	NA	NA	NA	NA	NA	NA
ENSG00000187808.3	NA	NA	NA	NA	NA	NA	NA	NA	NA	NA	NA	NA	NA	NA	NA	NA	NA	NA	NA	NA	NA	0.892605	NA	NA	NA	NA	NA	NA	NA	NA	NA	NA	NA	NA	NA	NA	NA	NA	NA	NA	NA	NA	NA	NA	NA	NA	NA	NA	NA
ENSG00000188021.7	NA	NA	NA	NA	NA	NA	NA	NA	NA	NA	NA	NA	NA	NA	NA	NA	NA	NA	NA	NA	0.839726	NA	NA	NA	NA	NA	NA	NA	NA	NA	NA	NA	NA	NA	NA	NA	NA	NA	NA	NA	NA	NA	NA	NA	NA	NA	NA	NA	NA
ENSG00000188153.8	NA	NA	NA	0.583815	NA	NA	NA	NA	NA	NA	NA	NA	0.509422	NA	NA	NA	NA	NA	NA	NA	0.624003	NA	NA	NA	NA	NA	NA	0.522922	NA	0.549671	NA	NA	NA	NA	NA	NA	NA	NA	NA	NA	0.710754	NA	NA	NA	NA	NA	NA	NA	0.701866
ENSG00000188158.10	0.594059	NA	NA	0.509278	NA	NA	NA	NA	0.783263	0.64747	NA	0.523488	0.589813	NA	NA	0.591859	NA	NA	NA	NA	NA	NA	NA	NA	0.581894	NA	NA	NA	0.667768	NA	NA	NA	0.898537	NA	NA	NA	NA	NA	NA	0.876254	0.539454	NA	NA	NA	NA	NA	NA	0.637981	NA
ENSG00000188419.9	NA	NA	0.524509	0.960076	NA	0.642358	NA	0.653814	0.702334	0.663665	NA	0.617285	NA	0.673182	NA	0.627737	NA	0.613242	0.603342	0.91231	0.619188	0.605276	0.602764	0.663601	0.557987	NA	NA	0.620708	0.743978	0.577523	0.882016	NA	NA	NA	NA	NA	0.813094	NA	0.785574	NA	NA	NA	0.675111	NA	0.520539	NA	NA	NA	0.830416
ENSG00000188706.8	NA	0.747615	0.870542	NA	NA	NA	0.680651	NA	0.906908	NA	0.754351	0.581745	0.736723	NA	NA	0.628737	0.876452	0.643199	NA	NA	NA	0.549454	0.556867	NA	NA	NA	0.715569	0.582615	0.625733	0.594727	0.580626	NA	NA	NA	0.719031	NA	0.895074	NA	0.779324	NA	0.661245	NA	0.846129	NA	NA	NA	0.703836	NA	NA
ENSG00000188828.7	NA	NA	NA	NA	NA	NA	NA	NA	NA	NA	NA	NA	NA	NA	NA	NA	NA	NA	NA	NA	NA	0.505814	NA	NA	NA	NA	NA	NA	NA	NA	NA	NA	NA	NA	NA	NA	NA	NA	NA	NA	NA	NA	NA	NA	0.757611	NA	NA	NA	NA
ENSG00000188917.10	0.957743	NA	NA	NA	NA	NA	NA	NA	NA	NA	NA	NA	NA	NA	0.944567	NA	NA	NA	NA	NA	0.651576	NA	0.685271	NA	0.961355	0.873929	NA	0.771921	NA	NA	NA	NA	0.935349	0.947017	0.864713	NA	NA	0.776374	NA	0.936676	NA	0.916239	NA	NA	NA	NA	0.851125	NA	NA
ENSG00000189108.8	NA	NA	NA	NA	NA	NA	NA	NA	NA	NA	NA	NA	NA	NA	NA	NA	NA	NA	NA	NA	NA	NA	NA	NA	NA	NA	NA	NA	NA	NA	NA	NA	NA	NA	NA	NA	NA	NA	NA	NA	NA	NA	NA	NA	NA	NA	NA	NA	NA
ENSG00000189221.5	NA	NA	NA	0.915884	NA	0.910704	NA	NA	0.531492	NA	0.904641	NA	NA	0.915577	NA	NA	NA	NA	NA	0.855859	NA	NA	NA	NA	NA	NA	NA	0.930759	NA	NA	NA	NA	NA	NA	NA	NA	NA	NA	NA	NA	NA	NA	NA	0.814239	NA	NA	0.917633	NA	NA
ENSG00000189369.7	NA	NA	0.970122	NA	NA	NA	NA	NA	NA	NA	NA	NA	NA	NA	NA	NA	NA	0.980408	NA	NA	NA	NA	0.900446	NA	0.882575	NA	NA	NA	NA	0.976377	NA	NA	NA	NA	NA	NA	NA	NA	NA	NA	NA	NA	NA	NA	NA	NA	NA	NA	NA
ENSG00000196338.8	NA	NA	NA	NA	NA	NA	NA	NA	NA	NA	NA	0.95587	NA	NA	NA	NA	NA	NA	NA	NA	NA	NA	NA	NA	NA	NA	NA	NA	NA	NA	NA	NA	NA	NA	NA	NA	NA	NA	NA	NA	NA	NA	NA	0.88756	NA	NA	NA	NA	NA
ENSG00000196368.4	NA	NA	NA	NA	NA	NA	NA	NA	NA	NA	NA	NA	NA	NA	NA	NA	NA	NA	NA	NA	NA	NA	NA	NA	NA	NA	NA	NA	NA	NA	NA	NA	NA	NA	NA	NA	NA	NA	NA	NA	NA	NA	NA	NA	NA	NA	NA	NA	NA
ENSG00000196440.7	0.776142	NA	NA	NA	NA	NA	NA	NA	NA	NA	NA	NA	NA	NA	NA	NA	NA	0.922042	NA	NA	0.851411	NA	NA	NA	NA	0.843735	NA	0.762671	NA	0.872959	NA	NA	0.884922	NA	0.886772	NA	NA	0.85539	0.876341	NA	NA	NA	NA	0.773315	NA	NA	NA	NA	NA
ENSG00000196459.9	NA	NA	0.649945	0.667819	0.876336	NA	0.599688	NA	0.626049	0.81824	0.704459	0.652087	0.531824	0.755817	0.59369	0.579108	0.574173	0.726069	NA	0.645857	0.544148	NA	0.685095	0.92891	NA	NA	0.876152	NA	0.622129	0.582214	0.682717	0.692057	NA	0.595654	0.898967	NA	NA	NA	0.654503	0.796178	NA	0.788894	0.710047	0.735678	0.597758	0.625574	0.686115	0.748417	0.679172
ENSG00000196507.6	NA	NA	NA	NA	NA	NA	NA	NA	NA	NA	NA	NA	NA	NA	NA	NA	NA	NA	NA	NA	NA	NA	NA	NA	NA	NA	NA	NA	NA	NA	NA	0.711268	NA	NA	NA	NA	NA	NA	NA	NA	NA	NA	NA	NA	NA	NA	NA	NA	NA
ENSG00000196632.6	NA	NA	NA	NA	NA	NA	NA	NA	NA	NA	NA	NA	NA	NA	NA	NA	NA	NA	NA	NA	NA	NA	NA	NA	NA	NA	NA	NA	NA	NA	NA	NA	NA	NA	NA	NA	NA	NA	NA	NA	NA	NA	NA	NA	NA	NA	NA	NA	NA
ENSG00000196741.3	NA	NA	NA	NA	NA	NA	NA	NA	NA	NA	NA	NA	NA	NA	NA	NA	NA	NA	NA	NA	NA	NA	NA	NA	NA	NA	NA	NA	NA	NA	NA	NA	NA	NA	NA	NA	NA	NA	NA	NA	NA	NA	NA	NA	NA	NA	NA	NA	NA
ENSG00000196924.10	NA	NA	NA	NA	0.920362	NA	NA	NA	NA	NA	NA	NA	NA	NA	0.961175	NA	NA	NA	NA	NA	NA	NA	NA	NA	NA	NA	NA	NA	NA	NA	0.958885	NA	0.946327	NA	NA	NA	NA	NA	NA	NA	NA	NA	NA	NA	NA	NA	NA	NA	NA
ENSG00000196972.6	0.805853	NA	NA	NA	0.896018	NA	NA	NA	NA	NA	NA	NA	NA	NA	NA	NA	NA	0.898043	NA	NA	NA	NA	NA	0.881349	NA	NA	NA	0.671173	NA	NA	NA	NA	NA	NA	NA	NA	NA	NA	NA	NA	NA	0.627991	NA	NA	NA	NA	NA	NA	NA
ENSG00000196976.5	NA	NA	NA	NA	NA	NA	NA	NA	NA	NA	NA	NA	NA	NA	NA	NA	NA	NA	NA	NA	NA	NA	NA	NA	NA	NA	NA	NA	NA	NA	NA	NA	NA	NA	NA	NA	NA	NA	NA	NA	NA	NA	NA	NA	NA	NA	NA	NA	NA
ENSG00000197021.4	NA	NA	NA	NA	NA	NA	NA	NA	NA	NA	NA	NA	NA	NA	NA	NA	NA	NA	NA	NA	NA	NA	NA	NA	NA	NA	NA	NA	NA	NA	NA	NA	NA	NA	NA	NA	NA	NA	0.790536	NA	NA	NA	NA	NA	NA	NA	NA	NA	NA
ENSG00000197565.11	0.554458	NA	0.602167	0.714848	NA	0.609867	0.54546	NA	0.806178	NA	0.520401	NA	0.545642	0.574875	0.579878	0.627177	0.666379	0.602513	0.680257	0.59985	0.598603	0.63929	0.64548	0.557905	0.610086	0.610821	NA	0.528608	NA	NA	0.557259	0.598974	0.945506	0.577353	0.748783	0.721475	0.622041	0.552418	0.734944	NA	0.589567	0.55955	0.520466	NA	0.733833	0.650175	0.566371	0.875526	0.503826
ENSG00000197620.6	NA	NA	NA	NA	NA	NA	NA	NA	NA	NA	NA	NA	NA	NA	NA	NA	NA	NA	NA	NA	NA	NA	NA	NA	NA	NA	NA	NA	NA	NA	NA	NA	NA	NA	NA	NA	NA	NA	NA	NA	NA	NA	NA	NA	NA	NA	NA	NA	NA
ENSG00000197779.9	NA	NA	NA	NA	NA	NA	NA	NA	NA	NA	NA	NA	NA	NA	NA	NA	NA	NA	NA	NA	NA	NA	NA	NA	NA	NA	NA	NA	NA	NA	NA	NA	NA	NA	NA	NA	NA	NA	NA	NA	NA	NA	NA	NA	0.886087	NA	NA	NA	NA
ENSG00000198034.6	NA	0.745169	NA	NA	0.749109	NA	NA	0.558739	0.939499	0.915502	0.884231	0.677986	0.707671	NA	0.833221	NA	NA	0.674036	NA	NA	0.606346	0.541289	NA	NA	NA	0.722542	NA	0.567961	NA	0.804796	NA	NA	0.761715	NA	0.849987	NA	0.663377	NA	NA	0.768664	0.759198	0.709015	NA	NA	NA	0.845453	NA	NA	NA
ENSG00000198088.6	NA	NA	NA	NA	0.824197	NA	0.639233	NA	NA	NA	NA	NA	NA	0.629385	NA	NA	NA	NA	NA	0.745524	NA	NA	NA	NA	0.825256	NA	NA	NA	NA	NA	NA	NA	NA	NA	0.813309	NA	0.912614	NA	NA	0.807099	0.808064	NA	NA	NA	0.632509	NA	NA	0.80037	NA
ENSG00000198354.4	NA	NA	NA	NA	NA	NA	NA	NA	NA	NA	NA	NA	NA	NA	NA	NA	NA	NA	NA	NA	NA	NA	NA	NA	NA	NA	NA	NA	NA	NA	NA	NA	NA	NA	NA	NA	NA	NA	NA	NA	NA	NA	NA	NA	NA	NA	NA	NA	NA
ENSG00000198455.3	NA	NA	NA	NA	NA	NA	0.943138	NA	NA	NA	NA	0.84163	NA	NA	NA	0.908925	NA	NA	NA	NA	NA	NA	NA	NA	NA	0.945271	NA	0.691761	NA	0.90834	NA	NA	NA	NA	NA	NA	NA	NA	NA	NA	NA	0.894425	NA	0.921318	NA	NA	NA	NA	0.940761
ENSG00000198689.5	NA	NA	NA	NA	NA	NA	NA	NA	NA	NA	0.828861	0.679778	NA	NA	NA	NA	0.533564	NA	NA	NA	NA	NA	0.517588	0.892642	NA	NA	NA	NA	NA	0.652135	NA	NA	NA	NA	NA	NA	NA	0.655664	NA	NA	NA	NA	NA	NA	0.742228	NA	NA	NA	NA
ENSG00000198759.7	NA	NA	NA	NA	NA	NA	NA	NA	NA	NA	NA	NA	NA	NA	NA	NA	NA	NA	NA	NA	NA	NA	NA	NA	NA	NA	NA	NA	NA	NA	NA	NA	NA	NA	NA	NA	NA	NA	NA	NA	NA	NA	NA	NA	NA	NA	NA	NA	NA
ENSG00000198814.8	NA	NA	NA	NA	NA	NA	NA	NA	NA	NA	NA	NA	NA	NA	NA	NA	0.672126	NA	0.50052	NA	NA	NA	NA	NA	NA	NA	NA	NA	NA	0.549835	NA	NA	NA	NA	NA	NA	NA	NA	0.874668	0.9177	NA	NA	NA	NA	NA	NA	NA	NA	NA
ENSG00000198889.3	NA	NA	NA	NA	NA	NA	NA	NA	NA	NA	NA	NA	NA	NA	NA	NA	NA	NA	NA	NA	NA	NA	NA	NA	NA	NA	NA	NA	NA	NA	0.529108	NA	NA	NA	NA	NA	NA	NA	NA	NA	NA	NA	NA	NA	NA	NA	0.910205	NA	NA
ENSG00000198908.7	NA	NA	0.747429	NA	0.84642	NA	NA	NA	NA	NA	NA	0.84163	NA	NA	NA	0.884449	NA	NA	NA	NA	NA	NA	NA	NA	NA	NA	0.948814	NA	NA	NA	NA	NA	NA	NA	NA	NA	0.944025	NA	NA	NA	NA	NA	NA	NA	0.803836	NA	NA	NA	NA
ENSG00000198910.8	NA	NA	NA	NA	NA	NA	NA	NA	NA	0.978826	NA	NA	NA	NA	NA	NA	NA	NA	NA	NA	NA	NA	NA	NA	NA	NA	NA	NA	NA	NA	NA	NA	NA	0.936814	NA	NA	NA	NA	NA	NA	NA	NA	NA	NA	0.887527	NA	NA	NA	NA
ENSG00000198918.7	NA	NA	NA	NA	NA	NA	NA	NA	NA	NA	NA	NA	NA	NA	NA	NA	NA	NA	NA	NA	NA	NA	NA	NA	NA	NA	NA	NA	NA	NA	NA	NA	NA	NA	NA	NA	NA	NA	NA	NA	NA	NA	NA	NA	NA	NA	0.934079	NA	NA
ENSG00000198932.8	NA	NA	NA	NA	NA	NA	NA	NA	NA	NA	NA	NA	NA	NA	NA	NA	NA	NA	NA	NA	NA	NA	NA	NA	NA	NA	NA	NA	NA	NA	NA	NA	NA	NA	NA	NA	NA	NA	NA	NA	NA	NA	NA	NA	NA	NA	NA	NA	NA
ENSG00000198934.3	NA	NA	NA	NA	NA	NA	NA	NA	NA	NA	NA	NA	NA	NA	NA	NA	NA	NA	NA	NA	NA	NA	NA	NA	NA	NA	NA	0.865073	NA	NA	NA	NA	NA	NA	NA	NA	NA	NA	NA	NA	NA	NA	NA	NA	NA	NA	NA	NA	NA
ENSG00000198947.10	NA	NA	0.89847	0.70121	NA	NA	NA	0.747505	NA	NA	NA	NA	NA	0.764907	NA	NA	NA	NA	0.541155	NA	0.783105	NA	NA	NA	NA	NA	NA	NA	0.508645	NA	NA	NA	NA	NA	NA	NA	NA	NA	NA	NA	NA	NA	NA	NA	NA	0.566343	0.641232	NA	0.728001
ENSG00000198960.6	NA	NA	NA	NA	NA	NA	NA	NA	NA	NA	NA	NA	NA	NA	NA	NA	NA	NA	NA	NA	NA	NA	NA	NA	NA	NA	NA	NA	NA	NA	NA	NA	NA	NA	NA	NA	NA	NA	NA	NA	NA	NA	NA	NA	0.742228	NA	NA	NA	NA
ENSG00000203879.7	NA	NA	NA	NA	NA	NA	NA	NA	NA	NA	NA	NA	NA	NA	NA	NA	NA	NA	NA	NA	NA	NA	NA	NA	NA	NA	NA	NA	NA	NA	NA	NA	0.972575	NA	NA	NA	NA	NA	NA	NA	NA	NA	NA	NA	NA	NA	NA	NA	NA
ENSG00000203950.6	NA	NA	NA	NA	NA	NA	NA	NA	NA	NA	NA	NA	NA	NA	NA	NA	0.930885	NA	0.689664	NA	NA	0.896872	NA	NA	NA	0.946487	NA	NA	NA	NA	NA	NA	NA	NA	NA	0.932078	0.948002	0.953334	NA	NA	NA	0.833019	NA	NA	NA	NA	0.950261	NA	NA
ENSG00000203952.5	NA	NA	NA	NA	NA	NA	NA	NA	NA	NA	NA	NA	NA	NA	NA	NA	NA	NA	NA	NA	NA	NA	NA	NA	NA	NA	NA	NA	NA	NA	NA	NA	NA	NA	NA	NA	NA	NA	NA	NA	NA	NA	NA	NA	NA	NA	NA	NA	NA
ENSG00000204116.7	NA	NA	NA	NA	NA	NA	NA	NA	NA	NA	NA	NA	NA	NA	NA	NA	NA	NA	NA	NA	NA	NA	NA	NA	0.814634	NA	NA	NA	NA	NA	NA	NA	NA	NA	NA	NA	0.896935	NA	NA	NA	NA	0.884585	NA	NA	0.545694	NA	NA	NA	NA
ENSG00000204118.1	NA	NA	NA	NA	NA	NA	NA	NA	NA	NA	NA	0.899551	NA	NA	NA	NA	NA	NA	NA	NA	NA	NA	NA	NA	NA	NA	NA	NA	NA	NA	NA	NA	NA	NA	NA	NA	NA	NA	NA	NA	NA	NA	NA	NA	NA	NA	NA	NA	NA
ENSG00000204131.6	NA	NA	NA	NA	NA	NA	NA	NA	NA	NA	NA	NA	NA	NA	NA	NA	NA	NA	NA	NA	NA	NA	NA	NA	NA	NA	NA	0.513145	NA	NA	NA	NA	NA	NA	NA	NA	NA	NA	NA	NA	NA	NA	NA	0.707021	NA	NA	NA	NA	NA
ENSG00000204271.6	NA	NA	NA	NA	NA	NA	NA	NA	NA	NA	NA	NA	NA	NA	NA	NA	NA	NA	NA	NA	NA	NA	NA	NA	NA	NA	NA	NA	NA	NA	NA	NA	NA	NA	NA	NA	NA	NA	NA	NA	NA	NA	NA	NA	NA	NA	NA	NA	NA
ENSG00000204272.6	NA	0.920027	NA	NA	0.96638	NA	0.806728	NA	NA	NA	NA	0.759868	0.934878	0.967604	0.831812	NA	NA	NA	NA	NA	NA	NA	0.700754	NA	NA	0.871148	NA	0.69393	0.831869	0.658082	NA	NA	NA	0.838094	NA	NA	NA	NA	0.678866	NA	0.882774	0.867095	NA	0.84486	NA	NA	NA	0.902434	NA
ENSG00000204466.5	0.837608	NA	0.918504	NA	NA	NA	NA	NA	NA	NA	NA	0.673116	NA	NA	NA	NA	0.508726	NA	0.64981	0.770106	NA	NA	NA	0.742063	0.780559	0.572387	NA	0.558151	0.505193	NA	0.919876	NA	NA	NA	NA	0.812677	NA	0.514798	NA	NA	NA	NA	0.841772	0.627984	0.881707	NA	0.612682	0.676709	NA
ENSG00000205542.6	0.536493	0.709205	0.536811	NA	0.507735	NA	0.576674	0.518725	NA	NA	NA	0.550157	NA	0.584358	0.585388	0.814816	NA	0.801121	0.543699	NA	NA	0.545936	0.536932	0.669559	0.579544	0.547635	NA	0.573953	0.581172	NA	0.601519	NA	0.852575	0.659386	0.656699	0.806897	0.71422	0.620574	NA	0.707225	NA	NA	NA	0.63037	NA	0.541424	0.598715	NA	0.506076
ENSG00000205664.6	0.540378	NA	0.624677	0.562992	NA	NA	0.694565	NA	0.533174	0.546575	0.752635	NA	0.908071	NA	0.526606	0.650817	0.607633	NA	0.527952	0.574853	0.841854	NA	NA	NA	NA	0.542533	0.608098	NA	0.547358	NA	0.62017	NA	NA	0.59957	NA	0.74666	NA	NA	NA	0.553992	0.507402	0.52639	0.536344	0.664516	NA	0.529696	NA	NA	0.522879
ENSG00000207081.1	NA	NA	NA	NA	NA	NA	NA	NA	NA	NA	NA	NA	NA	NA	NA	NA	NA	NA	NA	NA	NA	NA	NA	NA	NA	NA	NA	NA	NA	NA	NA	NA	NA	NA	NA	NA	NA	NA	NA	NA	NA	NA	NA	NA	NA	NA	NA	NA	NA
ENSG00000212747.3	0.870759	NA	0.946932	NA	NA	0.944137	NA	NA	NA	NA	NA	NA	NA	NA	0.816284	0.895035	0.892835	NA	0.541684	NA	NA	0.755311	NA	NA	0.788974	0.710446	0.914486	0.614066	NA	NA	NA	NA	NA	NA	0.80474	NA	NA	0.888171	0.796591	NA	NA	0.554741	NA	NA	0.561841	NA	NA	0.885014	NA
ENSG00000213397.6	NA	NA	NA	NA	NA	NA	NA	NA	NA	NA	NA	NA	NA	0.977391	NA	NA	NA	NA	NA	NA	NA	NA	NA	NA	NA	NA	NA	NA	NA	NA	NA	NA	NA	NA	NA	NA	NA	NA	NA	NA	NA	NA	NA	NA	NA	NA	NA	NA	NA
ENSG00000213468.3	0.553008	0.797817	NA	0.651895	NA	0.509141	NA	0.657367	0.884441	0.507752	0.518917	NA	0.54	NA	0.594804	0.746092	0.510769	0.51573	NA	NA	0.682863	0.686292	NA	0.574547	0.596827	NA	0.762032	0.562317	NA	0.594693	NA	0.539879	0.790358	0.666556	0.689186	NA	NA	NA	0.740363	0.501708	NA	NA	NA	0.710113	0.724874	NA	0.566746	0.675467	0.520968
ENSG00000215105.3	NA	NA	NA	NA	NA	NA	NA	NA	NA	NA	NA	NA	NA	NA	NA	NA	NA	NA	NA	NA	NA	NA	NA	NA	NA	NA	NA	NA	NA	NA	NA	NA	NA	NA	NA	NA	NA	NA	NA	NA	NA	NA	NA	NA	NA	NA	NA	NA	NA
ENSG00000215301.5	NA	NA	NA	0.646729	NA	0.9393	0.70247	NA	NA	NA	0.830702	0.572091	NA	NA	0.737353	NA	0.604503	NA	NA	NA	0.923192	0.748859	0.580185	NA	NA	NA	0.978907	NA	NA	NA	NA	0.791663	0.978095	0.678143	NA	NA	NA	0.573188	NA	NA	NA	0.580234	0.791441	0.857543	NA	0.767117	0.683733	0.845451	NA
ENSG00000215933.1	NA	NA	NA	NA	NA	NA	NA	NA	NA	NA	NA	NA	NA	NA	NA	NA	NA	NA	NA	NA	NA	NA	NA	NA	NA	NA	NA	NA	NA	NA	NA	NA	NA	NA	NA	NA	NA	NA	NA	NA	NA	NA	NA	NA	NA	NA	NA	NA	NA
ENSG00000223611.4	NA	NA	NA	NA	NA	NA	NA	NA	NA	NA	NA	NA	NA	NA	NA	NA	NA	NA	NA	NA	NA	NA	NA	NA	NA	NA	NA	NA	NA	NA	NA	NA	NA	NA	NA	NA	NA	NA	NA	NA	NA	NA	NA	NA	NA	NA	NA	NA	NA
ENSG00000223749.3	NA	NA	NA	NA	NA	NA	NA	NA	NA	NA	NA	NA	NA	NA	NA	NA	NA	NA	NA	NA	NA	NA	NA	NA	NA	NA	NA	NA	NA	NA	NA	NA	NA	NA	NA	NA	NA	NA	NA	NA	NA	NA	NA	NA	NA	NA	NA	NA	NA
ENSG00000224664.2	NA	NA	NA	NA	NA	NA	NA	0.885792	NA	NA	NA	NA	NA	0.634521	NA	NA	NA	0.613727	NA	NA	NA	NA	NA	NA	0.763644	NA	NA	0.501351	NA	NA	NA	NA	NA	0.666734	NA	NA	NA	NA	NA	NA	NA	NA	NA	NA	NA	0.811196	NA	NA	NA
ENSG00000224975.1	NA	NA	NA	0.501324	NA	NA	0.886199	NA	NA	NA	NA	NA	NA	NA	NA	0.500268	NA	NA	NA	NA	NA	NA	NA	NA	NA	0.703134	NA	NA	NA	NA	NA	NA	NA	NA	NA	NA	NA	0.700966	NA	NA	NA	NA	NA	0.674092	NA	NA	NA	NA	NA
ENSG00000225125.2	NA	NA	NA	NA	NA	NA	NA	NA	NA	NA	NA	NA	NA	NA	NA	NA	NA	NA	NA	NA	NA	NA	NA	NA	NA	NA	NA	NA	NA	NA	NA	NA	NA	NA	NA	NA	NA	NA	NA	NA	NA	NA	NA	NA	NA	NA	NA	NA	NA
ENSG00000225400.1	NA	NA	NA	NA	NA	NA	NA	NA	NA	NA	NA	NA	NA	NA	NA	NA	NA	NA	NA	NA	NA	NA	NA	NA	NA	NA	NA	NA	NA	NA	NA	NA	NA	NA	NA	NA	NA	NA	NA	NA	NA	NA	NA	NA	NA	NA	NA	NA	NA
ENSG00000225470.2	NA	NA	NA	NA	NA	NA	NA	NA	NA	NA	NA	NA	NA	NA	0.7621	NA	NA	NA	NA	NA	0.570099	NA	NA	NA	NA	NA	NA	NA	NA	NA	NA	NA	NA	NA	NA	NA	NA	NA	NA	NA	NA	0.736393	0.582372	NA	NA	NA	0.791492	NA	NA
ENSG00000225471.2	NA	NA	NA	NA	NA	NA	NA	NA	NA	NA	NA	NA	NA	NA	NA	NA	NA	NA	NA	NA	NA	NA	NA	NA	NA	NA	NA	NA	NA	NA	NA	NA	NA	NA	NA	NA	NA	NA	NA	NA	NA	NA	NA	NA	NA	NA	NA	NA	NA
ENSG00000225839.2	NA	NA	NA	NA	NA	NA	NA	NA	NA	NA	NA	NA	NA	NA	NA	NA	NA	NA	NA	NA	NA	NA	NA	NA	NA	NA	NA	NA	0.775421	NA	NA	NA	NA	NA	NA	NA	NA	NA	NA	NA	NA	NA	NA	NA	NA	NA	NA	0.915153	NA
ENSG00000226031.1	NA	NA	NA	NA	NA	NA	NA	NA	NA	NA	NA	NA	NA	NA	NA	NA	NA	NA	NA	NA	NA	NA	NA	NA	NA	NA	NA	NA	NA	NA	NA	NA	NA	NA	NA	NA	NA	NA	NA	NA	NA	NA	NA	NA	NA	NA	NA	NA	0.872499
ENSG00000226781.1	NA	NA	NA	NA	NA	NA	NA	NA	NA	NA	NA	NA	NA	NA	NA	NA	NA	NA	NA	NA	NA	NA	NA	NA	NA	NA	NA	NA	NA	NA	NA	NA	NA	NA	NA	NA	NA	NA	NA	NA	NA	NA	NA	NA	NA	NA	NA	NA	NA
ENSG00000228232.1	NA	NA	NA	NA	NA	NA	NA	NA	NA	NA	NA	NA	NA	NA	NA	NA	NA	NA	NA	NA	NA	NA	NA	NA	NA	NA	NA	NA	NA	NA	NA	NA	NA	NA	NA	NA	NA	NA	NA	NA	NA	NA	NA	NA	NA	NA	NA	NA	NA
ENSG00000228343.1	NA	NA	NA	NA	NA	NA	NA	NA	NA	NA	NA	NA	NA	NA	NA	NA	NA	NA	NA	NA	NA	NA	NA	NA	NA	NA	NA	NA	NA	NA	NA	NA	NA	NA	NA	NA	NA	NA	NA	NA	NA	NA	NA	NA	NA	NA	NA	NA	NA
ENSG00000228492.2	NA	NA	NA	NA	NA	NA	NA	NA	NA	NA	NA	NA	NA	NA	NA	NA	NA	NA	NA	NA	NA	NA	NA	NA	NA	NA	NA	NA	NA	NA	NA	NA	NA	NA	NA	NA	NA	NA	NA	NA	NA	NA	NA	NA	NA	NA	NA	NA	NA
ENSG00000228906.1	NA	NA	NA	NA	NA	NA	NA	NA	NA	NA	NA	NA	NA	NA	NA	NA	NA	NA	NA	NA	NA	NA	NA	NA	NA	NA	NA	NA	NA	NA	NA	NA	NA	NA	0.900981	NA	NA	NA	NA	NA	NA	NA	NA	NA	NA	NA	NA	NA	NA
ENSG00000229132.2	NA	NA	NA	NA	NA	NA	NA	NA	NA	NA	NA	NA	NA	NA	NA	NA	NA	NA	NA	NA	NA	NA	NA	NA	NA	NA	NA	NA	NA	NA	NA	NA	NA	NA	NA	NA	NA	NA	NA	NA	NA	NA	NA	NA	NA	NA	NA	NA	NA
ENSG00000229335.1	NA	NA	NA	NA	NA	NA	NA	NA	NA	NA	NA	NA	NA	NA	NA	NA	NA	NA	NA	NA	NA	NA	NA	NA	NA	NA	0.700483	NA	NA	NA	NA	0.763365	NA	NA	NA	0.795944	NA	NA	NA	NA	NA	NA	NA	0.840202	NA	NA	NA	NA	NA
ENSG00000229807.5	NA	NA	NA	NA	NA	NA	NA	NA	NA	NA	NA	NA	NA	NA	NA	NA	NA	NA	NA	NA	NA	NA	NA	NA	NA	NA	NA	NA	NA	NA	NA	NA	NA	NA	0.975452	NA	NA	NA	NA	NA	0.955678	NA	0.943819	NA	NA	NA	NA	NA	NA
ENSG00000229851.1	NA	NA	NA	NA	0.563131	NA	NA	NA	NA	NA	0.588426	NA	NA	NA	NA	NA	NA	NA	NA	NA	0.506404	NA	NA	NA	NA	NA	NA	NA	NA	0.70776	NA	NA	NA	0.65379	NA	NA	NA	0.547688	0.833171	NA	NA	NA	NA	NA	NA	0.67941	0.551952	NA	0.802809
ENSG00000230312.2	NA	NA	NA	NA	NA	NA	NA	NA	NA	NA	NA	NA	NA	NA	NA	NA	NA	NA	NA	NA	NA	NA	NA	NA	NA	NA	NA	NA	NA	NA	NA	NA	NA	NA	NA	NA	NA	NA	NA	NA	NA	NA	NA	NA	NA	NA	NA	NA	NA
ENSG00000230590.3	NA	NA	NA	0.534127	NA	NA	NA	NA	0.829811	NA	NA	NA	0.602813	NA	0.863544	NA	0.78182	NA	NA	NA	NA	NA	NA	NA	NA	0.828854	NA	NA	NA	NA	NA	NA	NA	NA	NA	NA	NA	NA	NA	NA	0.796526	0.662969	NA	NA	NA	NA	0.948435	NA	NA
ENSG00000230629.2	NA	NA	NA	NA	NA	NA	NA	NA	NA	NA	NA	NA	NA	NA	NA	NA	NA	NA	NA	NA	NA	NA	NA	NA	NA	NA	NA	NA	NA	NA	NA	NA	NA	NA	NA	NA	NA	NA	NA	NA	NA	NA	NA	NA	NA	NA	NA	NA	NA
ENSG00000230844.2	NA	NA	0.897674	NA	NA	NA	NA	NA	NA	NA	NA	NA	NA	0.924445	NA	NA	NA	NA	NA	NA	NA	NA	NA	NA	NA	NA	NA	NA	NA	NA	NA	NA	NA	NA	NA	NA	NA	NA	NA	NA	NA	NA	NA	NA	NA	NA	NA	NA	NA
ENSG00000231066.3	NA	NA	NA	NA	NA	NA	NA	NA	NA	NA	NA	NA	NA	NA	NA	NA	NA	NA	NA	NA	NA	NA	NA	NA	NA	NA	NA	NA	NA	NA	NA	NA	NA	NA	NA	NA	NA	NA	NA	NA	NA	NA	NA	NA	NA	NA	NA	NA	NA
ENSG00000231154.1	NA	NA	NA	NA	NA	NA	NA	NA	NA	NA	NA	NA	NA	NA	NA	NA	NA	NA	0.603008	NA	NA	NA	NA	NA	NA	NA	0.754659	NA	0.742234	NA	NA	NA	NA	NA	NA	NA	NA	NA	NA	NA	NA	NA	NA	NA	NA	NA	NA	NA	NA
ENSG00000232119.3	NA	NA	NA	NA	NA	NA	NA	NA	NA	NA	NA	NA	NA	NA	NA	NA	NA	NA	NA	NA	NA	NA	NA	NA	NA	NA	NA	NA	NA	NA	NA	NA	NA	NA	NA	NA	NA	NA	NA	NA	NA	NA	NA	NA	NA	NA	NA	NA	NA
ENSG00000232149.1	NA	NA	NA	NA	NA	NA	NA	NA	NA	NA	NA	NA	NA	NA	NA	NA	NA	NA	NA	NA	NA	NA	NA	NA	NA	NA	NA	NA	NA	NA	NA	NA	NA	NA	NA	NA	NA	NA	NA	NA	NA	NA	NA	NA	NA	NA	NA	NA	NA
ENSG00000232160.2	0.66508	NA	NA	0.544127	NA	NA	0.650625	0.615353	NA	NA	NA	NA	0.639396	NA	NA	NA	0.571718	NA	0.561714	NA	0.631093	NA	NA	NA	NA	0.645922	NA	0.723086	NA	NA	NA	0.635959	NA	NA	NA	NA	NA	NA	NA	NA	NA	NA	NA	NA	NA	0.524346	NA	NA	NA
ENSG00000232611.1	NA	NA	NA	NA	NA	NA	NA	NA	NA	NA	NA	NA	NA	NA	NA	NA	NA	NA	NA	NA	NA	NA	NA	NA	NA	NA	NA	NA	NA	NA	NA	NA	NA	NA	NA	NA	NA	NA	NA	NA	NA	NA	NA	NA	NA	NA	NA	NA	NA
ENSG00000232725.1	NA	NA	NA	NA	NA	NA	NA	NA	NA	NA	NA	NA	NA	NA	NA	NA	NA	NA	NA	NA	NA	NA	NA	NA	NA	NA	NA	NA	NA	NA	NA	NA	NA	NA	NA	NA	NA	NA	NA	NA	NA	NA	NA	NA	NA	NA	NA	NA	NA
ENSG00000232828.1	NA	NA	NA	NA	NA	NA	NA	NA	NA	NA	NA	NA	NA	NA	NA	NA	0.965894	NA	NA	NA	NA	NA	0.957615	NA	NA	NA	NA	NA	NA	NA	NA	NA	NA	NA	NA	NA	NA	NA	NA	NA	NA	NA	NA	NA	NA	NA	NA	NA	NA
ENSG00000233033.1	NA	NA	NA	NA	NA	NA	NA	NA	NA	NA	NA	NA	NA	NA	NA	NA	NA	NA	NA	NA	NA	NA	NA	NA	NA	NA	NA	NA	NA	NA	NA	NA	NA	NA	NA	NA	NA	NA	NA	NA	NA	NA	NA	NA	NA	NA	NA	NA	NA
ENSG00000233382.5	NA	NA	NA	NA	0.768675	NA	NA	NA	NA	NA	0.596368	NA	NA	0.926225	NA	NA	NA	NA	NA	NA	NA	NA	NA	NA	NA	NA	NA	NA	0.932426	0.752509	NA	NA	NA	NA	0.873631	NA	NA	NA	0.951023	NA	NA	NA	NA	NA	NA	NA	0.926785	NA	NA
ENSG00000233680.4	NA	NA	NA	NA	NA	NA	NA	NA	NA	NA	NA	NA	NA	NA	NA	NA	NA	NA	NA	NA	NA	NA	NA	NA	NA	NA	NA	NA	NA	NA	NA	NA	NA	NA	NA	NA	NA	NA	NA	NA	NA	NA	NA	NA	NA	NA	NA	NA	NA
ENSG00000234062.3	NA	NA	NA	NA	NA	NA	NA	NA	NA	NA	NA	NA	NA	NA	NA	NA	NA	NA	NA	NA	NA	NA	NA	NA	NA	NA	NA	NA	NA	NA	NA	NA	NA	NA	NA	NA	NA	NA	NA	NA	NA	NA	NA	NA	NA	NA	NA	NA	NA
ENSG00000234390.4	NA	NA	NA	NA	NA	NA	NA	NA	NA	NA	NA	NA	NA	NA	NA	NA	NA	NA	NA	NA	NA	NA	NA	NA	NA	NA	NA	NA	NA	NA	NA	NA	NA	NA	NA	NA	NA	NA	NA	NA	NA	NA	NA	NA	NA	NA	NA	NA	NA
ENSG00000234636.1	NA	NA	NA	NA	NA	NA	NA	NA	NA	NA	NA	NA	NA	NA	NA	NA	NA	NA	NA	NA	NA	NA	NA	NA	NA	NA	NA	NA	NA	NA	NA	NA	NA	NA	NA	NA	NA	NA	NA	NA	NA	NA	NA	NA	NA	NA	NA	NA	NA
ENSG00000234825.2	NA	NA	NA	NA	NA	NA	NA	NA	NA	NA	NA	NA	NA	NA	NA	NA	NA	NA	NA	NA	NA	NA	NA	NA	NA	NA	NA	NA	NA	NA	NA	NA	NA	NA	NA	NA	NA	NA	NA	NA	NA	NA	NA	NA	NA	NA	NA	NA	NA
ENSG00000235437.3	NA	NA	NA	NA	NA	NA	NA	NA	NA	NA	NA	NA	NA	NA	NA	NA	NA	NA	NA	NA	NA	NA	NA	NA	NA	NA	NA	NA	NA	NA	NA	NA	NA	NA	NA	NA	NA	NA	NA	NA	NA	NA	NA	NA	NA	NA	NA	NA	NA
ENSG00000235512.1	NA	NA	NA	NA	NA	NA	NA	NA	NA	NA	NA	NA	NA	NA	NA	NA	NA	NA	NA	NA	NA	NA	NA	NA	NA	NA	NA	NA	NA	NA	NA	NA	NA	NA	NA	NA	NA	NA	NA	NA	NA	NA	NA	NA	NA	NA	NA	NA	NA
ENSG00000235587.2	NA	NA	NA	NA	NA	NA	NA	NA	NA	NA	NA	NA	NA	NA	NA	NA	NA	NA	NA	NA	NA	NA	NA	NA	NA	NA	NA	NA	NA	NA	NA	NA	NA	NA	NA	NA	NA	NA	NA	NA	NA	NA	NA	NA	NA	NA	NA	NA	NA
ENSG00000236064.1	NA	NA	NA	NA	NA	NA	NA	NA	NA	NA	NA	NA	NA	NA	NA	NA	NA	NA	NA	NA	NA	NA	NA	NA	NA	NA	NA	NA	NA	NA	NA	NA	NA	NA	NA	NA	NA	NA	NA	NA	NA	NA	NA	NA	NA	NA	NA	NA	NA
ENSG00000236256.5	0.700777	NA	NA	NA	NA	NA	NA	NA	NA	NA	NA	NA	NA	0.84524	NA	NA	NA	NA	NA	0.542277	NA	NA	NA	NA	0.60749	NA	NA	NA	NA	NA	NA	NA	NA	NA	NA	NA	NA	0.550835	NA	0.536771	NA	NA	NA	NA	NA	NA	0.558756	NA	NA
ENSG00000237863.2	NA	NA	NA	NA	NA	NA	0.75335	NA	NA	NA	NA	NA	NA	0.56332	NA	NA	NA	NA	NA	NA	NA	NA	NA	NA	NA	NA	NA	NA	NA	NA	NA	NA	NA	NA	NA	NA	NA	NA	NA	NA	0.78511	NA	NA	NA	0.504634	NA	0.697845	NA	NA
ENSG00000238123.1	NA	NA	0.898585	0.769779	NA	NA	0.693124	NA	0.544461	NA	NA	0.547188	NA	NA	NA	NA	NA	NA	NA	NA	NA	0.605045	NA	NA	0.746309	NA	NA	0.634643	0.645881	0.570591	0.843597	0.549823	NA	0.676575	NA	NA	NA	NA	NA	0.547143	NA	NA	0.672204	NA	NA	NA	NA	0.826644	NA
ENSG00000238178.2	0.630891	NA	NA	0.534973	NA	0.616308	0.69518	0.515295	0.564903	0.632381	0.571623	NA	0.727858	0.50436	0.515197	NA	0.677563	NA	0.567958	0.511459	0.537971	0.580942	NA	0.526683	NA	0.572594	0.757136	0.630148	NA	0.60191	NA	NA	0.789728	0.550704	0.612272	0.691673	NA	0.529063	0.663641	0.659986	NA	0.601968	NA	0.632497	0.634234	0.551168	NA	NA	NA
ENSG00000239037.1	NA	NA	NA	NA	NA	NA	NA	NA	NA	NA	NA	NA	NA	NA	NA	NA	NA	NA	NA	NA	NA	NA	NA	NA	NA	NA	NA	NA	NA	NA	NA	NA	NA	NA	NA	NA	NA	NA	NA	NA	NA	NA	NA	NA	NA	NA	NA	NA	NA
ENSG00000239407.1	NA	NA	0.619726	NA	0.851748	NA	NA	NA	NA	NA	NA	0.697212	NA	NA	NA	NA	NA	NA	NA	NA	NA	NA	NA	NA	NA	NA	0.898871	NA	NA	NA	0.754931	NA	NA	NA	NA	NA	NA	NA	NA	NA	NA	NA	NA	NA	0.592049	NA	0.754414	NA	NA
ENSG00000239500.2	NA	NA	NA	NA	NA	NA	NA	NA	NA	NA	NA	NA	NA	NA	NA	NA	NA	NA	NA	NA	NA	NA	NA	NA	NA	NA	NA	NA	NA	NA	NA	NA	NA	NA	NA	NA	NA	NA	NA	NA	NA	NA	NA	NA	NA	NA	NA	NA	NA
ENSG00000241418.1	NA	NA	NA	NA	NA	NA	NA	NA	NA	NA	NA	NA	NA	NA	NA	NA	NA	NA	NA	NA	NA	0.808212	NA	NA	0.503282	NA	NA	NA	NA	NA	NA	NA	0.794733	NA	NA	NA	NA	NA	NA	NA	NA	NA	NA	NA	0.547458	NA	NA	NA	NA
ENSG00000241489.3	NA	0.974305	NA	NA	NA	NA	NA	NA	NA	0.980596	NA	NA	NA	NA	NA	NA	NA	NA	NA	NA	NA	NA	0.557446	0.90096	0.839505	0.941259	0.972465	NA	NA	NA	NA	0.92616	NA	0.936239	NA	NA	NA	0.917218	NA	NA	NA	NA	NA	NA	NA	NA	NA	NA	NA
ENSG00000241607.1	NA	NA	NA	NA	NA	NA	NA	NA	NA	NA	NA	NA	NA	NA	NA	NA	NA	NA	NA	NA	NA	NA	NA	NA	NA	NA	NA	NA	NA	NA	NA	NA	NA	NA	NA	NA	NA	NA	NA	NA	NA	NA	NA	NA	NA	NA	NA	NA	NA
ENSG00000242013.4	NA	NA	NA	NA	NA	NA	NA	NA	0.65421	NA	NA	NA	NA	NA	NA	NA	NA	NA	NA	NA	NA	NA	NA	NA	NA	NA	NA	NA	NA	NA	NA	NA	NA	NA	NA	NA	NA	NA	NA	NA	NA	NA	NA	NA	NA	NA	NA	NA	NA
ENSG00000242732.3	NA	NA	NA	NA	NA	NA	NA	NA	NA	NA	NA	NA	NA	NA	NA	NA	NA	NA	NA	NA	NA	NA	NA	NA	NA	NA	NA	NA	NA	NA	NA	NA	NA	NA	NA	NA	NA	NA	NA	NA	NA	NA	0.908339	NA	0.577049	NA	NA	NA	NA
ENSG00000243279.2	NA	NA	NA	NA	NA	NA	NA	NA	NA	NA	NA	NA	NA	NA	NA	NA	NA	NA	NA	NA	NA	NA	NA	NA	NA	NA	NA	NA	NA	NA	NA	NA	NA	NA	NA	NA	NA	NA	NA	NA	NA	NA	NA	NA	NA	NA	NA	NA	NA
ENSG00000247746.4	NA	NA	NA	NA	NA	NA	NA	NA	NA	NA	NA	NA	NA	NA	NA	NA	NA	NA	NA	NA	NA	NA	NA	NA	NA	NA	NA	0.754253	NA	NA	NA	NA	NA	NA	NA	NA	NA	NA	NA	NA	NA	NA	NA	NA	NA	NA	NA	NA	NA
ENSG00000250232.1	NA	NA	NA	NA	NA	NA	NA	NA	NA	NA	NA	NA	NA	NA	NA	NA	NA	NA	NA	NA	NA	NA	NA	NA	NA	NA	NA	NA	0.977278	NA	NA	NA	NA	NA	NA	NA	NA	NA	NA	NA	NA	NA	NA	NA	NA	NA	NA	NA	NA
ENSG00000250349.3	NA	NA	NA	0.64204	NA	NA	NA	NA	NA	NA	NA	0.536194	0.64454	NA	0.626564	0.587427	NA	0.602017	NA	NA	NA	NA	NA	NA	NA	NA	NA	NA	NA	NA	NA	NA	NA	NA	NA	NA	NA	NA	NA	NA	NA	0.537156	NA	NA	NA	NA	NA	0.947936	NA
ENSG00000251192.3	NA	NA	NA	NA	NA	NA	NA	NA	NA	NA	NA	NA	NA	NA	NA	NA	NA	NA	NA	NA	NA	NA	NA	NA	NA	NA	NA	NA	NA	NA	NA	NA	NA	NA	NA	NA	NA	NA	NA	NA	NA	NA	NA	NA	NA	NA	NA	NA	NA
ENSG00000257529.1	NA	NA	NA	NA	NA	NA	NA	NA	NA	NA	NA	NA	NA	NA	NA	NA	NA	NA	NA	NA	NA	NA	NA	NA	NA	NA	NA	NA	NA	NA	NA	NA	NA	NA	NA	NA	NA	NA	NA	NA	NA	NA	NA	NA	NA	NA	NA	NA	NA
ENSG00000259977.1	NA	NA	NA	NA	NA	NA	NA	NA	NA	NA	NA	NA	NA	NA	NA	NA	NA	NA	NA	NA	NA	NA	NA	NA	NA	NA	NA	NA	NA	NA	NA	NA	NA	NA	NA	NA	NA	NA	NA	NA	NA	NA	NA	NA	NA	NA	NA	NA	NA
ENSG00000260548.1	NA	NA	NA	NA	NA	NA	0.659775	NA	NA	NA	NA	NA	NA	0.661436	0.504552	NA	NA	NA	NA	NA	NA	NA	NA	NA	NA	0.688936	NA	0.53781	0.664056	0.750725	NA	NA	NA	NA	NA	NA	NA	NA	NA	NA	NA	NA	NA	NA	NA	NA	NA	NA	NA
ENSG00000260802.1	NA	NA	NA	NA	NA	NA	NA	NA	NA	NA	NA	NA	NA	NA	NA	NA	NA	NA	NA	NA	NA	NA	NA	NA	NA	NA	NA	NA	NA	NA	NA	NA	NA	NA	NA	NA	NA	NA	NA	NA	NA	NA	NA	NA	NA	NA	NA	NA	NA
ENSG00000260822.1	0.571455	0.726271	0.550272	NA	0.796865	NA	NA	NA	0.601588	0.736622	0.696947	NA	NA	0.608254	NA	0.56628	NA	0.603768	NA	0.672676	NA	0.645627	0.590841	NA	NA	0.626525	NA	NA	NA	0.642427	0.822373	0.678288	NA	0.540685	0.593121	NA	NA	0.633988	0.500163	0.740459	NA	NA	NA	0.838354	0.626715	NA	0.543938	0.839859	0.740191
ENSG00000261101.1	NA	NA	NA	NA	NA	NA	NA	NA	NA	NA	NA	NA	NA	NA	NA	NA	NA	NA	NA	NA	NA	NA	NA	NA	NA	NA	NA	NA	NA	NA	NA	NA	NA	NA	NA	NA	NA	NA	NA	NA	NA	NA	NA	NA	NA	NA	NA	NA	NA
ENSG00000261409.1	NA	NA	NA	0.862552	NA	0.739459	0.691318	NA	NA	NA	NA	NA	0.867023	0.559256	0.586568	0.716565	0.565685	NA	NA	0.798248	NA	0.740863	0.684757	0.800686	NA	0.626756	NA	0.594896	0.751964	NA	NA	NA	0.870693	0.704457	NA	NA	NA	NA	NA	0.877099	NA	0.746019	NA	NA	NA	NA	0.706785	0.800633	0.861803
ENSG00000269941.1	0.659637	0.679533	0.565804	0.526798	0.744061	NA	NA	0.524679	0.511509	NA	0.67563	0.546988	0.95607	NA	0.795381	0.699187	NA	NA	NA	NA	0.598515	NA	NA	0.660791	NA	0.814419	NA	0.647482	NA	NA	0.522188	NA	NA	NA	0.932236	NA	0.576342	0.526999	NA	0.771857	0.777666	0.514612	NA	0.68368	0.669546	0.556954	NA	0.793644	0.631615
ENSG00000270050.1	NA	NA	NA	NA	NA	NA	NA	NA	NA	NA	NA	NA	NA	NA	NA	NA	NA	NA	NA	NA	NA	NA	NA	NA	NA	NA	NA	NA	NA	NA	NA	NA	NA	NA	NA	NA	NA	NA	NA	NA	NA	NA	NA	NA	NA	NA	NA	NA	NA
ENSG00000270069.1	NA	NA	NA	0.50978	NA	NA	NA	NA	NA	NA	NA	NA	NA	NA	NA	NA	NA	NA	NA	NA	NA	NA	NA	NA	NA	NA	NA	NA	NA	NA	NA	NA	NA	NA	NA	NA	NA	NA	NA	NA	NA	NA	NA	NA	NA	NA	0.504862	NA	NA
ENSG00000270189.1	NA	NA	NA	NA	NA	NA	NA	NA	NA	NA	NA	NA	NA	NA	NA	NA	NA	NA	NA	NA	NA	NA	NA	NA	NA	NA	NA	NA	NA	NA	NA	NA	NA	NA	NA	NA	NA	NA	NA	NA	NA	NA	NA	NA	NA	NA	NA	NA	NA
ENSG00000270223.1	0.733865	NA	NA	0.609401	NA	NA	NA	NA	NA	NA	NA	NA	NA	NA	NA	NA	NA	NA	NA	NA	NA	NA	NA	NA	NA	NA	NA	NA	NA	NA	NA	NA	NA	NA	NA	NA	NA	NA	NA	NA	NA	NA	NA	NA	NA	NA	NA	NA	NA
ENSG00000271430.1	NA	NA	NA	NA	NA	NA	NA	NA	NA	NA	NA	NA	NA	NA	NA	NA	NA	NA	NA	NA	NA	NA	NA	NA	NA	NA	NA	NA	NA	NA	NA	NA	NA	NA	NA	NA	NA	NA	NA	NA	NA	NA	NA	NA	NA	NA	0.883877	NA	NA
ENSG00000271533.1	NA	NA	NA	NA	NA	NA	NA	NA	NA	NA	NA	NA	NA	NA	NA	NA	NA	NA	NA	NA	NA	NA	NA	NA	NA	NA	NA	NA	NA	NA	NA	NA	NA	NA	NA	NA	NA	NA	NA	NA	NA	NA	NA	NA	NA	NA	0.891554	NA	NA
[truncated: 176 more columns]
